# Supplementary material for: Integrated transcriptomics and metabolomics study of embryonic breast muscle of Jiaji ducks
Source: BMC Genomics. 2024 Jun 1;25:551. doi: 10.1186/s12864-024-10452-6 (PMC11144331; doi:10.1186/s12864-024-10452-6)
Supplement: Supplementary file 2 — Supplementary Material 2: Table S1. Mapping of reads from breast muscle samples of different stages to the reference genome [file 12864_2024_10452_MOESM2_ESM.xlsx]

## Sheet: Sheet1
Table S1. Mapping of reads from breast muscle samples of different stages to the reference genome
Sample	Valid reads	Mapped reads	Mapped Ratio	Unique Mapped reads	Unique Mapped Rtio	Multi Mapped reads	Multi Mapped Ratio
E18_1	49120376	34529766	0.703	21276735	0.4332	13253031	0.2698
E18_2	42637844	29506053	0.692	17433207	0.4089	12072846	0.2831
E18_3	40153908	27707236	0.69	16315979	0.4063	11391257	0.2837
E18_4	47004982	31540779	0.671	19075425	0.4058	12465354	0.2652
E18_5	33078276	22618571	0.6838	13801876	0.4172	8816695	0.2665
E18_6	47081622	31422789	0.6674	19134821	0.4064	12287968	0.261
E18_7	35727488	24159257	0.6762	14663579	0.4104	9495678	0.2658
E18_8	38019306	25528453	0.6715	15456562	0.4065	10071891	0.2649
E27_1	42896632	27125586	0.6323	16254424	0.3789	10871162	0.2534
E27_2	33931090	22321579	0.6579	13581647	0.4003	8739932	0.2576
E27_3	48909148	32211014	0.6586	19036810	0.3892	13174204	0.2694
E27_4	42701490	28983116	0.6787	17474797	0.4092	11508319	0.2695
E27_5	38009302	25488855	0.6706	15418260	0.4056	10070595	0.265
E27_6	33392038	22785608	0.6824	13623266	0.408	9162342	0.2744
E27_7	40967798	26644890	0.6504	15883358	0.3877	10761532	0.2627
E27_8	31900926	20399896	0.6395	12101918	0.3794	8297978	0.2601
E34_1	37819382	24325742	0.6432	13973292	0.3695	10352450	0.2737
E34_2	36292284	23198635	0.6392	13446322	0.3705	9752313	0.2687
E34_3	43882080	27817689	0.6339	16222932	0.3697	11594757	0.2642
E34_4	44547798	27837781	0.6249	16134158	0.3622	11703623	0.2627
E34_5	46550614	29457639	0.6328	17085579	0.367	12372060	0.2658
E34_6	42164096	26838883	0.6365	15204044	0.3606	11634839	0.2759
E34_7	43728714	27432306	0.6273	15578332	0.3562	11853974	0.2711
E34_8	35162300	21581510	0.6138	12451613	0.3541	9129897	0.2597
