# Supplementary material for: Integrated transcriptomics and metabolomics study of embryonic breast muscle of Jiaji ducks
Source: BMC Genomics. 2024 Jun 1;25:551. doi: 10.1186/s12864-024-10452-6 (PMC11144331; doi:10.1186/s12864-024-10452-6)
Supplement: Supplementary file 3 — Supplementary Material 3: Table S2 E18VSE27_Gene_differential_expression [file 12864_2024_10452_MOESM3_ESM.xlsx]

## Sheet: Sheet1
											Table S2 E18VSE27_Gene_differential_expression
gene_id	gene_name	transcript_id	GO	KEGG	KO_ENTRY	EC	Description	trans_type	FPKM.E18_1	FPKM.E18_2	FPKM.E18_3	FPKM.E18_4	FPKM.E18_5	FPKM.E18_6	FPKM.E18_7	FPKM.E18_8	FPKM.E27_1	FPKM.E27_2	FPKM.E27_3	FPKM.E27_4	FPKM.E27_5	FPKM.E27_6	FPKM.E27_7	FPKM.E27_8	fc	log2(fc)	pval	qval	regulation	significant
ENSAPLG00000004868	DOK5	ENSAPLT00000039442;ENSAPLT00000033886;ENSAPLT00000043297;ENSAPLT00000030454;ENSAPLT00000047300;ENSAPLT00000005041;ENSAPLT00000036091;ENSAPLT00000039915;ENSAPLT00000042083	GO:0007169(transmembrane receptor protein tyrosine kinase signaling pathway);GO:0030182(neuron differentiation);GO:0043410(positive regulation of MAPK cascade);GO:0051386(regulation of neurotrophin TRK receptor signaling pathway);GO:0051386(regulation of neurotrophin TRK receptor signaling pathway)	04013(MAPK signaling pathway - fly);04013(MAPK signaling pathway - fly)	K20234	NA	docking protein 5 [Source:HGNC Symbol;Acc:HGNC:16173]	NA	4.23038	2.53061	2.60763	1.29436	2.37355	1.86456	2.18266	2.15313	31.9068	31.361	34.4628	23.3242	42.6312	37.401	41.0961	44.0154	0.0672152	-3.89507	5.85469e-98	6.29438e-94	down	yes
ENSAPLG00000025704	VEGFA	ENSAPLT00000042711;ENSAPLT00000028270;ENSAPLT00000033124;ENSAPLT00000016960;ENSAPLT00000034485;ENSAPLT00000021112	GO:0008083(growth factor activity);GO:0008201(heparin binding);GO:0016020(membrane);GO:0016020(membrane)	04010(MAPK signaling pathway);04370(VEGF signaling pathway);04510(Focal adhesion);04933(AGE-RAGE signaling pathway in diabetic complications);04933(AGE-RAGE signaling pathway in diabetic complications)	K05448	NA	vascular endothelial growth factor A [Source:HGNC Symbol;Acc:HGNC:12680]	NA	17.6671	18.3231	18.7752	18.3164	17.2637	22.9034	18.238	18.3387	77.228	76.3107	83.4219	116.12	99.4581	76.4729	90.297	80.2433	0.214174	-2.22315	4.22469e-85	2.27098e-81	down	yes
ENSAPLG00000019259	METTL11B	ENSAPLT00000026715;ENSAPLT00000046720	GO:0006480(N-terminal protein amino acid methylation);GO:0008168(methyltransferase activity);GO:0008168(methyltransferase activity)	NA	NA	NA	methyltransferase like 11B [Source:HGNC Symbol;Acc:HGNC:31932]	NA	0.495803	0.63501	0.927821	0.733565	1.36992	0.89667	1.30882	1.01018	15.0049	27.5501	34.945	18.5887	41.2757	27.7723	27.3912	24.0363	0.0340674	-4.87546	2.07276e-77	7.42807e-74	down	yes
ENSAPLG00000022527	ENSAPLG00000022527	ENSAPLT00000039258	NA	NA	NA	NA		NA	0.0001	0.021708	0.0001	0.0001	0.0001	0.0001	0.0001	0.0001	6.0731	5.27992	18.2626	28.6277	8.63611	6.01813	6.81736	20.9324	0.000222639	-12.133	7.81386e-77	2.10017e-73	down	yes
ENSAPLG00000013662	CD151	ENSAPLT00000014266	GO:0005178(integrin binding);GO:0005604(basement membrane);GO:0009986(cell surface);GO:0016021(integral component of membrane);GO:0016477(cell migration);GO:0030335(positive regulation of cell migration);GO:0042098(T cell proliferation);GO:0044319(wound healing, spreading of cells);GO:0045807(positive regulation of endocytosis)	NA	NA	NA	CD151 molecule (Raph blood group) [Source:HGNC Symbol;Acc:HGNC:1630]	NA	70.3005	37.7176	35.5149	42.4208	37.2	39.3233	35.9829	40.7155	186.654	162.23	188.199	196.385	209.211	192.653	252.161	192.584	0.214657	-2.21989	8.04689e-68	1.73024e-64	down	yes
ENSAPLG00000028101	ENSAPLG00000028101	ENSAPLT00000032978	GO:0005200(structural constituent of cytoskeleton);GO:0005882(intermediate filament)	NA	NA	NA		NA	0.49854	0.28676	0.509072	0.597391	0.50099	0.91297	0.849389	0.875011	77.7347	50.5788	178.721	326.709	67.7193	52.6788	72.7005	181.295	0.00498952	-7.64688	8.67415e-65	1.55426e-61	down	yes
ENSAPLG00000013589	SGCZ	ENSAPLT00000014148	GO:0005886(plasma membrane);GO:0016012(sarcoglycan complex);GO:0016021(integral component of membrane)	05410(Hypertrophic cardiomyopathy (HCM));05412(Arrhythmogenic right ventricular cardiomyopathy (ARVC));05414(Dilated cardiomyopathy (DCM));05416(Viral myocarditis)	K12563	NA	sarcoglycan zeta [Source:HGNC Symbol;Acc:HGNC:14075]	NA	0.792439	0.753135	1.12483	0.805143	1.75163	1.18136	1.18075	0.577954	16.6093	16.9433	13.3926	14.9952	21.5818	14.0976	14.8217	15.271	0.0639502	-3.96691	2.67606e-63	4.11005e-60	down	yes
ENSAPLG00000007141	ENSAPLG00000007141	ENSAPLT00000007496;ENSAPLT00000037361;ENSAPLT00000038376	GO:0005515(protein binding);GO:0005515(protein binding)	NA	NA	NA		NA	98.2172	203.416	191.206	158.174	155.342	127.633	173.048	175.276	1125.72	846.231	1221.34	797.134	1035.31	1129.26	1100.6	1049.76	0.154396	-2.69529	7.49324e-63	1.007e-59	down	yes
ENSAPLG00000021164	ENSAPLG00000021164	ENSAPLT00000042961	NA	NA	NA	NA		NA	0.630338	0.0001	0.58691	0.407311	0.0001	0.287905	0.476038	0.485816	510.77	111.369	209.36	476.223	87.3423	56.7143	94.517	219.934	0.00162749	-9.26314	8.60112e-61	1.02745e-57	down	yes
ENSAPLG00000000582	COL26A1	ENSAPLT00000025568;ENSAPLT00000000652;ENSAPLT00000035068	GO:0005515(protein binding);GO:0005783(endoplasmic reticulum);GO:0005794(Golgi apparatus);GO:0010811(positive regulation of cell-substrate adhesion);GO:0031012(extracellular matrix);GO:0031012(extracellular matrix)	NA	NA	NA	collagen type XXVI alpha 1 chain [Source:HGNC Symbol;Acc:HGNC:18038]	NA	97.8818	125.748	125.877	84.0192	58.8701	146.397	143.895	82.0912	5.32582	4.6644	8.27162	8.6502	3.54257	9.87231	7.9021	6.1189	15.9119	3.99204	9.32733e-60	1.00278e-56	up	yes
ENSAPLG00000012541	CIAO3	ENSAPLT00000032876;ENSAPLT00000013100	GO:0001666(response to hypoxia);GO:0002244(hematopoietic progenitor cell differentiation);GO:0010468(regulation of gene expression);GO:0016226(iron-sulfur cluster assembly);GO:0032364(oxygen homeostasis);GO:0097361(CIA complex);GO:0097361(CIA complex)	NA	NA	NA	cytosolic iron-sulfur assembly component 3 [Source:HGNC Symbol;Acc:HGNC:14179]	NA	21.6241	22.5445	22.4554	25.1472	23.3576	19.2385	23.1372	25.1723	99.7972	84.2273	70.7393	87.1151	84.809	80.3921	73.3728	89.4544	0.27269	-1.87467	1.78673e-58	1.74629e-55	down	yes
ENSAPLG00000027344	ENSAPLG00000027344	ENSAPLT00000017697	NA	NA	NA	NA		NA	3.12098	0.807324	0.0001	1.6381	0.957547	1.5281	0.931342	1.5229	1164.93	365.027	488.777	1206.71	181.928	171.919	195.35	454.606	0.00248423	-8.65299	1.13684e-57	1.01852e-54	down	yes
ENSAPLG00000009119	BTBD11	ENSAPLT00000036667;ENSAPLT00000009517	GO:0005515(protein binding);GO:0046982(protein heterodimerization activity);GO:0060395(SMAD protein signal transduction);GO:0060395(SMAD protein signal transduction)	NA	NA	NA	BTB domain containing 11 [Source:HGNC Symbol;Acc:HGNC:23844]	NA	21.0265	31.0128	28.4905	26.6952	23.3665	25.4852	25.3031	24.579	109.253	81.041	89.0589	97.2924	96.9357	107.473	87.3574	83.7011	0.27384	-1.86859	3.84328e-54	3.17839e-51	down	yes
ENSAPLG00000020939	STBD1	ENSAPLT00000041798;ENSAPLT00000042686	GO:0030246(carbohydrate binding);GO:2001069(glycogen binding);GO:2001070(starch binding);GO:2001070(starch binding)	NA	NA	NA	starch binding domain 1 [Source:HGNC Symbol;Acc:HGNC:24854]	NA	3.85199	9.76147	11.6108	9.96991	11.6897	8.84925	7.20718	12.0481	143.518	90.6618	69.5319	80.1777	145.049	129.787	115.85	172.634	0.0791679	-3.65894	1.97245e-53	1.5147e-50	down	yes
ENSAPLG00000000615	CRABP1	ENSAPLT00000000725	GO:0001972(retinoic acid binding);GO:0005737(cytoplasm);GO:0008289(lipid binding);GO:0034653(retinoic acid catabolic process)	NA	NA	NA	cellular retinoic acid binding protein 1 [Source:HGNC Symbol;Acc:HGNC:2338]	NA	423.654	774.637	353.821	858.952	308.633	237.289	676.324	388.954	24.2302	28.9305	29.2177	29.1874	15.0107	14.1792	17.0092	17.0474	23.0091	4.52413	4.01425e-52	2.79327e-49	up	yes
ENSAPLG00000011792	ENSAPLG00000011792	ENSAPLT00000012297	GO:0003094(glomerular filtration);GO:0005372(water transmembrane transporter activity);GO:0005886(plasma membrane);GO:0005901(caveola);GO:0005903(brush border);GO:0006813(potassium ion transport);GO:0006833(water transport);GO:0009925(basal plasma membrane);GO:0015079(potassium ion transmembrane transporter activity);GO:0015267(channel activity);GO:0016020(membrane);GO:0016021(integral component …	NA	NA	NA		NA	73.8705	63.8744	41.2573	56.1448	61.0801	42.2904	58.6194	44.7518	199.514	190.38	193.368	249.207	233.033	157.119	201.253	248.412	0.264242	-1.92007	4.15704e-52	2.79327e-49	down	yes
ENSAPLG00000003479	CA12	ENSAPLT00000024627;ENSAPLT00000043209;ENSAPLT00000034412;ENSAPLT00000043513;ENSAPLT00000022352;ENSAPLT00000025138;ENSAPLT00000003569;ENSAPLT00000031712;ENSAPLT00000017377;ENSAPLT00000025066	GO:0004089(carbonate dehydratase activity);GO:0008270(zinc ion binding);GO:0016021(integral component of membrane);GO:0055064(chloride ion homeostasis);GO:0055064(chloride ion homeostasis)	00910(Nitrogen metabolism);00910(Nitrogen metabolism)	K01672	EC:4.2.1.1	carbonic anhydrase 12 [Source:HGNC Symbol;Acc:HGNC:1371]	NA	0.163221	1.00045	1.21054	0.41337	0.80392	0.685691	1.55938	0.517316	22.5104	13.8683	13.3673	33.8008	27.4358	16.1481	20.1722	23.6895	0.0371589	-4.75015	1.8001e-49	1.1384e-46	down	yes
ENSAPLG00000007565	PENK	ENSAPLT00000007844	GO:0007218(neuropeptide signaling pathway)	NA	NA	NA	proenkephalin [Source:HGNC Symbol;Acc:HGNC:8831]	NA	43.1843	132.816	107.65	55.956	74.976	46.0936	108.314	146.187	3.42797	2.86288	3.54271	4.74691	2.21014	0.796307	1.95438	2.14311	32.9812	5.04357	8.9159e-49	5.05984e-46	up	yes
ENSAPLG00000019550	ENSAPLG00000019550	ENSAPLT00000023628	NA	NA	NA	NA		NA	0.092379	0.0001	0.0001	0.0001	0.0001	0.0001	0.0001	0.216911	11.0149	10.8358	28.0024	40.6678	10.3392	7.52532	15.216	36.5551	0.00193492	-9.01351	8.94213e-49	5.05984e-46	down	yes
ENSAPLG00000015678	PDK4	ENSAPLT00000016375;ENSAPLT00000035216;ENSAPLT00000045209	GO:0004672(protein kinase activity);GO:0005524(ATP binding);GO:0006885(regulation of pH);GO:0008286(insulin receptor signaling pathway);GO:0009267(cellular response to starvation);GO:0010510(regulation of acetyl-CoA biosynthetic process from pyruvate);GO:0010565(regulation of cellular ketone metabolic process);GO:0010906(regulation of glucose metabolic process);GO:0042304(regulation of fatty acid…	NA	NA	NA	pyruvate dehydrogenase kinase 4 [Source:HGNC Symbol;Acc:HGNC:8812]	NA	6.30625	27.8574	20.3314	21.1156	10.5036	17.8203	12.2324	13.4908	286.725	125.89	277.481	297.981	344.777	303.468	122.593	239.441	0.0648822	-3.94603	2.77376e-47	1.49103e-44	down	yes
ENSAPLG00000005068	CRMP1	ENSAPLT00000019302;ENSAPLT00000005333	GO:0000226(microtubule cytoskeleton organization);GO:0005737(cytoplasm);GO:0005813(centrosome);GO:0005829(cytosol);GO:0007399(nervous system development);GO:0007411(axon guidance);GO:0010977(negative regulation of neuron projection development);GO:0016787(hydrolase activity);GO:0016810(hydrolase activity, acting on carbon-nitrogen (but not peptide) bonds);GO:0030496(midbody);GO:0031005(filamin bi…	04360(Axon guidance);04360(Axon guidance)	K07528	NA	collapsin response mediator protein 1 [Source:HGNC Symbol;Acc:HGNC:2365]	NA	47.2261	27.0352	22.3389	39.4434	27.9484	37.9769	27.986	36.3977	3.21625	1.36904	4.42708	4.42698	4.45385	2.82858	2.44783	3.11642	10.1329	3.34097	5.72386e-47	2.93034e-44	up	yes
ENSAPLG00000004666	COBL	ENSAPLT00000020194;ENSAPLT00000042977;ENSAPLT00000042812;ENSAPLT00000020276;ENSAPLT00000033289;ENSAPLT00000004807;ENSAPLT00000047824;ENSAPLT00000024206;ENSAPLT00000038044;ENSAPLT00000047580	GO:0000578(embryonic axis specification);GO:0001726(ruffle);GO:0001757(somite specification);GO:0001843(neural tube closure);GO:0001889(liver development);GO:0003779(actin binding);GO:0003785(actin monomer binding);GO:0005884(actin filament);GO:0005938(cell cortex);GO:0007165(signal transduction);GO:0016020(membrane);GO:0030041(actin filament polymerization);GO:0030424(axon);GO:0030425(dendrite);…	NA	NA	NA	cordon-bleu WH2 repeat protein [Source:HGNC Symbol;Acc:HGNC:22199]	NA	3.84627	11.1448	9.99496	9.01219	6.8552	6.33133	5.7877	9.02464	36.8491	40.8794	45.2537	44.2073	47.3753	41.5544	48.034	43.3598	0.178402	-2.48679	2.04444e-45	9.9908e-43	down	yes
ENSAPLG00000014515	TNC	ENSAPLT00000030644;ENSAPLT00000035961;ENSAPLT00000030445;ENSAPLT00000024496;ENSAPLT00000031010;ENSAPLT00000021254;ENSAPLT00000025380;ENSAPLT00000042565;ENSAPLT00000015243;ENSAPLT00000033333	GO:0005515(protein binding);GO:0005576(extracellular region);GO:0005604(basement membrane);GO:0005614(interstitial matrix);GO:0007155(cell adhesion);GO:0007528(neuromuscular junction development);GO:0008284(positive regulation of cell population proliferation);GO:0009611(response to wounding);GO:0010628(positive regulation of gene expression);GO:0014012(peripheral nervous system axon regeneration…	04512(ECM-receptor interaction);04510(Focal adhesion);04510(Focal adhesion)	K06252	NA	tenascin C [Source:HGNC Symbol;Acc:HGNC:5318]	NA	45.2004	71.5592	53.0297	38.1043	48.9258	49.186	64.7321	46.0372	4.33687	1.86292	7.40703	4.99594	2.19933	4.93721	3.4198	2.25059	13.269	3.72999	6.94263e-44	3.24523e-41	up	yes
ENSAPLG00000005660	TM6SF1	ENSAPLT00000005863	GO:0005765(lysosomal membrane)	NA	NA	NA	transmembrane 6 superfamily member 1 [Source:HGNC Symbol;Acc:HGNC:11860]	NA	12.9211	21.3901	18.2604	22.2489	19.9882	23.9186	15.5528	15.5964	120.647	103.426	159.585	58.6884	132.376	159.567	129.116	147.058	0.148324	-2.75317	1.07366e-43	4.80954e-41	down	yes
ENSAPLG00000018280	ENSAPLG00000018280	ENSAPLT00000047103	NA	NA	NA	NA		NA	0.703394	0.340959	0.653184	0.426114	0.383433	0.638976	0.619193	1.07964	7.08922	9.63165	11.4685	7.63422	14.1607	14.5556	9.9419	18.072	0.0523468	-4.25575	4.95254e-43	2.12979e-40	down	yes
ENSAPLG00000003050	DUSP26	ENSAPLT00000003089	GO:0000122(negative regulation of transcription by RNA polymerase II);GO:0001102(RNA polymerase II activating transcription factor binding);GO:0002039(p53 binding);GO:0004647(phosphoserine phosphatase activity);GO:0004721(phosphoprotein phosphatase activity);GO:0004725(protein tyrosine phosphatase activity);GO:0005634(nucleus);GO:0005737(cytoplasm);GO:0005794(Golgi apparatus);GO:0006470(protein d…	NA	NA	NA	dual specificity phosphatase 26 [Source:HGNC Symbol;Acc:HGNC:28161]	NA	6.19794	14.1108	10.9946	12.7164	12.1779	26.3069	14.7026	10.2214	106.795	95.776	93.2387	74.6668	95.6644	107.946	103.136	103.364	0.137625	-2.86118	6.51523e-43	2.69405e-40	down	yes
ENSAPLG00000006597	FABP5	ENSAPLT00000006872;ENSAPLT00000043629;ENSAPLT00000030966;ENSAPLT00000046778	GO:0001972(retinoic acid binding);GO:0005504(fatty acid binding);GO:0005615(extracellular space);GO:0005634(nucleus);GO:0005737(cytoplasm);GO:0006006(glucose metabolic process);GO:0006629(lipid metabolic process);GO:0006656(phosphatidylcholine biosynthetic process);GO:0008289(lipid binding);GO:0010829(negative regulation of glucose transmembrane transport);GO:0014069(postsynaptic density);GO:0031…	03320(PPAR signaling pathway);03320(PPAR signaling pathway)	K08754	NA	fatty acid binding protein 5 [Source:HGNC Symbol;Acc:HGNC:3560]	NA	27.9628	16.4375	18.9639	14.2377	18.9553	19.0653	18.4253	16.4787	73.6478	52.5825	52.9008	70.5383	65.8235	44.6982	55.4662	48.2161	0.324499	-1.62371	1.3288e-42	5.29109e-40	down	yes
ENSAPLG00000007822	LGALS8	ENSAPLT00000008160;ENSAPLT00000021834	GO:0005178(integrin binding);GO:0005737(cytoplasm);GO:0005829(cytosol);GO:0030246(carbohydrate binding);GO:0098586(cellular response to virus);GO:0098792(xenophagy);GO:1904977(lymphatic endothelial cell migration);GO:1904977(lymphatic endothelial cell migration)	NA	NA	NA	galectin 8 [Source:HGNC Symbol;Acc:HGNC:6569]	NA	52.9765	62.4629	53.1283	55.0298	51.0421	53.0317	48.9252	55.3491	121.514	121.907	129.457	157.528	163	141.102	159.11	138.479	0.381545	-1.39008	2.93059e-42	1.12524e-39	down	yes
ENSAPLG00000003591	RNF217	ENSAPLT00000032657;ENSAPLT00000003680;ENSAPLT00000046175	GO:0004842(ubiquitin-protein transferase activity);GO:0016567(protein ubiquitination);GO:0016567(protein ubiquitination)	NA	NA	NA	ring finger protein 217 [Source:HGNC Symbol;Acc:HGNC:21487]	NA	7.85212	9.86343	11.7552	9.48773	11.1228	9.59149	9.14715	8.14811	37.3029	27.9087	25.8135	30.273	36.8286	32.3496	32.1843	32.9709	0.30109	-1.73173	1.14714e-41	4.25274e-39	down	yes
ENSAPLG00000001615	P2RY1	ENSAPLT00000001607	GO:0004930(G protein-coupled receptor activity);GO:0005524(ATP binding);GO:0005886(plasma membrane);GO:0005887(integral component of plasma membrane);GO:0005929(cilium);GO:0007186(G protein-coupled receptor signaling pathway);GO:0007200(phospholipase C-activating G protein-coupled receptor signaling pathway);GO:0008360(regulation of cell shape);GO:0016021(integral component of membrane);GO:003016…	04080(Neuroactive ligand-receptor interaction)	K04270	NA	purinergic receptor P2Y1 [Source:HGNC Symbol;Acc:HGNC:8539]	NA	26.5029	17.6805	24.7155	19.1336	19.2649	24.166	15.8331	34.6694	78.6534	79.8227	91.4658	71.9181	102.09	100.921	77.9922	101.066	0.2585	-1.95176	6.99362e-41	2.50628e-38	down	yes
ENSAPLG00000002961	CPA6	ENSAPLT00000003048;ENSAPLT00000038468	GO:0004180(carboxypeptidase activity);GO:0004181(metallocarboxypeptidase activity);GO:0006508(proteolysis);GO:0008270(zinc ion binding);GO:0008270(zinc ion binding)	NA	NA	NA	carboxypeptidase A6 [Source:HGNC Symbol;Acc:HGNC:17245]	NA	54.1272	45.7798	18.0569	24.0611	24.3658	12.9505	37.423	15.1367	0.0001	0.120319	0.464104	0.416285	0.0001	0.230654	0.192665	0.426923	125.274	6.96894	1.54435e-40	5.3559e-38	up	yes
ENSAPLG00000003162	SFRP2	ENSAPLT00000003219;ENSAPLT00000023710	GO:0001569(branching involved in blood vessel morphogenesis);GO:0001756(somitogenesis);GO:0001843(neural tube closure);GO:0002063(chondrocyte development);GO:0003151(outflow tract morphogenesis);GO:0003214(cardiac left ventricle morphogenesis);GO:0005515(protein binding);GO:0005615(extracellular space);GO:0006915(apoptotic process);GO:0008047(enzyme activator activity);GO:0008284(positive regulat…	04310(Wnt signaling pathway);04310(Wnt signaling pathway)	K02176	NA	secreted frizzled related protein 2 [Source:HGNC Symbol;Acc:HGNC:10777]	NA	223.826	234.68	336.573	255.55	275.142	323.35	363.733	243.14	55.2153	45.7892	53.0896	56.1843	58.2999	74.1844	52.0857	40.6072	5.18077	2.37317	3.36943e-40	1.13202e-37	up	yes
ENSAPLG00000001978	CAV1	ENSAPLT00000001975	GO:0000122(negative regulation of transcription by RNA polymerase II);GO:0000139(Golgi membrane);GO:0000188(inactivation of MAPK activity);GO:0001525(angiogenesis);GO:0001570(vasculogenesis);GO:0001666(response to hypoxia);GO:0001937(negative regulation of endothelial cell proliferation);GO:0001960(negative regulation of cytokine-mediated signaling pathway);GO:0002026(regulation of the force of h…	04144(Endocytosis);04510(Focal adhesion)	K06278	NA	caveolin 1 [Source:HGNC Symbol;Acc:HGNC:1527]	NA	46.7994	64.6689	54.4428	65.8565	36.8108	70.3699	59.8728	67.8242	210.458	168.876	226.032	166.359	249.081	205.655	224.171	220.984	0.279158	-1.84084	1.01162e-39	3.29572e-37	down	yes
ENSAPLG00000002692	CYFIP2	ENSAPLT00000002773	GO:0005737(cytoplasm);GO:0006915(apoptotic process);GO:0031175(neuron projection development);GO:0045202(synapse);GO:0045862(positive regulation of proteolysis);GO:0048471(perinuclear region of cytoplasm);GO:0051388(positive regulation of neurotrophin TRK receptor signaling pathway);GO:0097202(activation of cysteine-type endopeptidase activity);GO:0097484(dendrite extension);GO:0098609(cell-cell …	03013(RNA transport);04810(Regulation of actin cytoskeleton)	K05749	NA	cytoplasmic FMR1 interacting protein 2 [Source:HGNC Symbol;Acc:HGNC:13760]	NA	2.27973	4.09953	3.74435	3.27411	1.12947	2.10519	3.49417	2.28332	17.1921	9.58758	24.6005	21.0086	22.5998	28.8632	20.0887	22.2581	0.134838	-2.8907	2.43237e-39	7.69131e-37	down	yes
ENSAPLG00000021718	ENSAPLG00000021718	ENSAPLT00000031929	NA	NA	NA	NA		NA	55.4508	82.8928	312.239	108.415	229.643	145.308	129.35	197.401	0.597493	1.52434	0.0001	0.951351	0.437811	1.34377	0.0001	1.29566	204.971	7.67928	3.58915e-39	1.10249e-36	up	yes
ENSAPLG00000008184	VILL	ENSAPLT00000042057;ENSAPLT00000008524	GO:0003779(actin binding);GO:0007010(cytoskeleton organization);GO:0051015(actin filament binding);GO:0051015(actin filament binding)	NA	NA	NA	villin like [Source:HGNC Symbol;Acc:HGNC:30906]	NA	19.7436	21.235	13.5172	17.9754	17.7646	18.575	18.1217	10.7095	1.75696	1.41033	2.43111	2.20155	1.24369	3.01231	1.34106	1.01953	9.54751	3.25512	5.87523e-39	1.75457e-36	up	yes
ENSAPLG00000015868	BCL6	ENSAPLT00000016563;ENSAPLT00000045335	GO:0000122(negative regulation of transcription by RNA polymerase II);GO:0000902(cell morphogenesis);GO:0000977(RNA polymerase II regulatory region sequence-specific DNA binding);GO:0001161(intronic transcription regulatory region sequence-specific DNA binding);GO:0001227(DNA-binding transcription repressor activity, RNA polymerase II-specific);GO:0001953(negative regulation of cell-matrix adhesi…	04068(FoxO signaling pathway);04068(FoxO signaling pathway)	K15618	NA	BCL6, transcription repressor [Source:HGNC Symbol;Acc:HGNC:1001]	NA	38.7905	22.8719	25.6959	22.5533	25.4415	24.7237	20.1776	29.8189	85.5009	66.3985	96.9069	147.996	107.456	56.0152	85.5678	96.5221	0.282979	-1.82123	7.59883e-39	2.20797e-36	down	yes
ENSAPLG00000024791	ENSAPLG00000024791	ENSAPLT00000042661	GO:0005200(structural constituent of cytoskeleton);GO:0005882(intermediate filament)	NA	NA	NA		NA	0.0001	0.0001	0.0001	0.0001	0.0001	0.0001	0.0001	0.0001	15.5391	4.97933	21.0083	35.0512	6.34535	5.04044	9.12515	20.2685	6.81678e-06	-17.1625	2.10597e-38	5.95823e-36	down	yes
ENSAPLG00000011257	ACAN	ENSAPLT00000018919;ENSAPLT00000011772	GO:0001502(cartilage condensation);GO:0002063(chondrocyte development);GO:0005509(calcium ion binding);GO:0005540(hyaluronic acid binding);GO:0005604(basement membrane);GO:0007155(cell adhesion);GO:0007507(heart development);GO:0030166(proteoglycan biosynthetic process);GO:0030199(collagen fibril organization);GO:0031012(extracellular matrix);GO:0098966(perisynaptic extracellular matrix);GO:00989…	NA	NA	NA	aggrecan [Source:HGNC Symbol;Acc:HGNC:319]	NA	0.812618	26.5956	36.6225	18.1456	21.8413	15.5542	28.545	28.4065	0.037834	0.053653	0.141752	0.319598	0.093207	0.207521	0.134692	0.08034	165.192	7.368	4.74936e-38	1.30881e-35	up	yes
ENSAPLG00000009729	PABPC4	ENSAPLT00000010160;ENSAPLT00000036593;ENSAPLT00000022952	GO:0003676(nucleic acid binding);GO:0003723(RNA binding);GO:0003729(mRNA binding);GO:0005634(nucleus);GO:0005737(cytoplasm);GO:0005829(cytosol);GO:0008143(poly(A) binding);GO:0008266(poly(U) RNA binding);GO:0010494(cytoplasmic stress granule);GO:0043488(regulation of mRNA stability);GO:0061515(myeloid cell development);GO:1990904(ribonucleoprotein complex);GO:1990904(ribonucleoprotein complex)	03013(RNA transport);03015(mRNA surveillance pathway);03018(RNA degradation);03018(RNA degradation)	K13126	NA	poly(A) binding protein cytoplasmic 4 [Source:HGNC Symbol;Acc:HGNC:8557]	NA	24.1628	50.0024	55.4897	38.4013	36.243	50.3647	41.9607	50.3245	192.824	148.48	195.228	128.331	193.669	205.755	224.125	219.716	0.230053	-2.11996	4.86955e-38	1.30881e-35	down	yes
ENSAPLG00000001055	GAS2	ENSAPLT00000001097	GO:0001544(initiation of primordial ovarian follicle growth);GO:0001547(antral ovarian follicle growth);GO:0005515(protein binding);GO:0005856(cytoskeleton);GO:0006915(apoptotic process);GO:0008017(microtubule binding);GO:0008593(regulation of Notch signaling pathway);GO:0030728(ovulation);GO:0071711(basement membrane organization)	NA	NA	NA	growth arrest specific 2 [Source:HGNC Symbol;Acc:HGNC:4167]	NA	33.054	98.4681	75.8069	69.0439	62.7225	67.5896	87.1022	79.1429	5.79947	6.05019	9.51344	14.5054	5.86366	8.54851	7.11624	6.49755	8.96682	3.1646	1.53671e-37	4.02955e-35	up	yes
ENSAPLG00000012868	ENSAPLG00000012868	ENSAPLT00000013437;ENSAPLT00000027572;ENSAPLT00000020770	GO:0005201(extracellular matrix structural constituent);GO:0005581(collagen trimer);GO:0005581(collagen trimer)	04512(ECM-receptor interaction);04510(Focal adhesion);04933(AGE-RAGE signaling pathway in diabetic complications);04933(AGE-RAGE signaling pathway in diabetic complications)	K06237	NA		NA	37.0671	24.1641	27.913	17.1138	20.7737	27.804	16.1082	20.3028	71.6455	60.2791	103.637	107.272	132.8	163.144	107.229	101.013	0.225788	-2.14696	1.68641e-37	4.3168e-35	down	yes
ENSAPLG00000009681	CAVIN4	ENSAPLT00000010075	GO:0005886(plasma membrane);GO:0005901(caveola);GO:0010468(regulation of gene expression);GO:0035023(regulation of Rho protein signal transduction)	NA	NA	NA	caveolae associated protein 4 [Source:HGNC Symbol;Acc:HGNC:33742]	NA	8.10255	40.2257	36.1745	32.4157	34.851	30.42	29.2812	46.3	239.669	180.242	217.258	252.63	251.881	213.39	262.794	218.448	0.140374	-2.83265	2.66865e-37	6.67224e-35	down	yes
ENSAPLG00000013115	ENSAPLG00000013115	ENSAPLT00000013659	GO:0016787(hydrolase activity)	NA	NA	NA		NA	2.95154	7.98801	12.3043	7.18601	8.48647	7.74059	12.1168	12.7593	86.9122	94.4515	46.6087	57.6464	68.73	63.181	83.0463	89.1551	0.121298	-3.04338	4.83233e-37	1.18074e-34	down	yes
ENSAPLG00000008502	SPATA7	ENSAPLT00000008838	GO:0005654(nucleoplasm);GO:0005739(mitochondrion);GO:0005829(cytosol);GO:0005930(axoneme);GO:0015630(microtubule cytoskeleton);GO:0032391(photoreceptor connecting cilium);GO:0036064(ciliary basal body);GO:0045494(photoreceptor cell maintenance);GO:1903546(protein localization to photoreceptor outer segment);GO:1903621(protein localization to photoreceptor connecting cilium)	NA	NA	NA	spermatogenesis associated 7 [Source:HGNC Symbol;Acc:HGNC:20423]	NA	7.79956	5.51567	3.59288	3.42638	5.40593	4.30948	3.99967	4.6738	17.0201	21.6117	15.7998	29.4563	22.6334	16.7008	20.2435	20.7436	0.235817	-2.08426	8.16614e-37	1.95098e-34	down	yes
ENSAPLG00000015829	DKK3	ENSAPLT00000041179;ENSAPLT00000016513	GO:0005576(extracellular region);GO:0007275(multicellular organism development);GO:0030178(negative regulation of Wnt signaling pathway);GO:0030178(negative regulation of Wnt signaling pathway)	NA	NA	NA	dickkopf WNT signaling pathway inhibitor 3 [Source:HGNC Symbol;Acc:HGNC:2893]	NA	89.5108	121.429	93.7715	94.7599	94.145	98.8131	109.11	96.5833	23.673	20.5052	19.668	32.5096	15.791	14.6861	14.3461	13.6357	5.15534	2.36607	1.0444e-36	2.44095e-34	up	yes
ENSAPLG00000012621	LTBP1	ENSAPLT00000013254;ENSAPLT00000034958	GO:0001527(microfibril);GO:0003281(ventricular septum development);GO:0005509(calcium ion binding);GO:0031012(extracellular matrix);GO:0032991(protein-containing complex);GO:0035583(sequestering of TGFbeta in extracellular matrix);GO:0035904(aorta development);GO:0050431(transforming growth factor beta binding);GO:0050436(microfibril binding);GO:0060976(coronary vasculature development);GO:006202…	04350(TGF-beta signaling pathway);04350(TGF-beta signaling pathway)	K19559	NA	latent transforming growth factor beta binding protein 1 [Source:HGNC Symbol;Acc:HGNC:6714]	NA	90.8407	150.949	129.06	116.508	89.6992	131.868	136.84	111.021	23.8918	19.124	28.285	33.2194	20.6842	31.1096	21.4589	21.9075	4.79159	2.2605	1.37592e-36	3.14734e-34	up	yes
ENSAPLG00000018711	GOLGA7B	ENSAPLT00000027225	NA	00565(Ether lipid metabolism)	K16794	NA	golgin A7 family member B [Source:HGNC Symbol;Acc:HGNC:31668]	NA	0.301072	0.257239	0.220435	0.360211	0.366428	0.114404	0.718428	0.258076	5.32452	5.20533	6.7488	2.99828	7.14453	8.29265	6.67241	7.18324	0.0523765	-4.25494	1.44588e-36	3.23848e-34	down	yes
ENSAPLG00000027270	ENSAPLG00000027270	ENSAPLT00000046069;ENSAPLT00000035026;ENSAPLT00000036868	NA	NA	NA	NA		NA	16.3178	14.8009	9.51544	11.3359	17.5513	9.68381	14.3756	8.64138	48.7828	58.3408	42.7273	65.8072	51.7148	29.7709	46.3691	54.2649	0.256983	-1.96025	1.85742e-36	4.07534e-34	down	yes
ENSAPLG00000013703	ENSAPLG00000013703	ENSAPLT00000014397;ENSAPLT00000017936	GO:0005524(ATP binding);GO:0016021(integral component of membrane);GO:0016887(ATPase activity);GO:0022857(transmembrane transporter activity);GO:0042626(ATPase activity, coupled to transmembrane movement of substances);GO:0055085(transmembrane transport);GO:0055085(transmembrane transport)	02010(ABC transporters);02010(ABC transporters)	K05667	NA		NA	13.0218	28.2558	19.5979	13.1934	17.6262	18.6544	29.1308	21.9594	2.54978	2.67499	3.09454	5.21981	2.84805	2.23398	2.45806	2.17413	6.94265	2.79549	5.4884e-36	1.18012e-33	up	yes
ENSAPLG00000021065	PAX1	ENSAPLT00000027880	GO:0000978(RNA polymerase II proximal promoter sequence-specific DNA binding);GO:0001228(DNA-binding transcription activator activity, RNA polymerase II-specific);GO:0001501(skeletal system development);GO:0001756(somitogenesis);GO:0003677(DNA binding);GO:0003700(DNA-binding transcription factor activity);GO:0006355(regulation of transcription, DNA-templated);GO:0007389(pattern specification proc…	NA	NA	NA	paired box 1 [Source:HGNC Symbol;Acc:HGNC:8615]	NA	3.47352	5.20274	2.41796	2.52101	2.17246	1.01459	6.03417	1.99657	0.0001	0.0001	0.0001	0.0001	0.0001	0.0001	0.0001	0.0001	31041.3	14.9219	5.49684e-34	1.15876e-31	up	yes
ENSAPLG00000015070	MTSS1	ENSAPLT00000015743;ENSAPLT00000007406	GO:0003779(actin binding);GO:0003785(actin monomer binding);GO:0005102(signaling receptor binding);GO:0007009(plasma membrane organization);GO:0015629(actin cytoskeleton);GO:0030036(actin cytoskeleton organization);GO:0042802(identical protein binding);GO:0042802(identical protein binding)	NA	NA	NA	MTSS1, I-BAR domain containing [Source:HGNC Symbol;Acc:HGNC:20443]	NA	27.7747	58.988	69.1356	48.4614	40.8472	59.97	57.0817	68.0596	164.28	161.058	189.335	281.579	228.224	201.905	196.12	184.621	0.267757	-1.901	7.61608e-34	1.57462e-31	down	yes
ENSAPLG00000010886	CCNI	ENSAPLT00000011351	GO:0051726(regulation of cell cycle)	04068(FoxO signaling pathway);04115(p53 signaling pathway)	K10146	NA	cyclin I [Source:HGNC Symbol;Acc:HGNC:1595]	NA	239.088	538.291	670.583	470.342	445.891	364.308	501.79	678.959	2254.29	1712.77	1579.61	2255.97	2384.32	2771.34	2439.26	2548.76	0.21783	-2.19872	1.0883e-33	2.20762e-31	down	yes
ENSAPLG00000007114	ADAMTSL2	ENSAPLT00000007397	GO:0005576(extracellular region);GO:0008233(peptidase activity);GO:0030198(extracellular matrix organization);GO:0030512(negative regulation of transforming growth factor beta receptor signaling pathway);GO:0031012(extracellular matrix);GO:0050436(microfibril binding);GO:0060481(lobar bronchus epithelium development)	NA	NA	NA	ADAMTS like 2 [Source:HGNC Symbol;Acc:HGNC:14631]	NA	8.6717	6.36299	5.77319	5.87243	12.712	15.6217	6.17213	6.76979	0.661955	0.743619	0.567016	0.976396	0.887083	0.647329	0.68558	0.929126	11.1438	3.47817	2.03672e-33	4.05496e-31	up	yes
ENSAPLG00000016900	ENSAPLG00000016900	ENSAPLT00000040815;ENSAPLT00000042300;ENSAPLT00000033825;ENSAPLT00000040412;ENSAPLT00000038441;ENSAPLT00000021265;ENSAPLT00000030217;ENSAPLT00000039219;ENSAPLT00000021478	NA	NA	NA	NA		NA	0.352936	1.81986	1.52026	1.86312	2.27077	0.370428	1.37437	1.12433	12.6408	35.5964	33.894	14.4081	34.136	18.0838	38.4727	23.7957	0.0506857	-4.30228	5.57594e-33	1.08994e-30	down	yes
ENSAPLG00000014313	PTGS1	ENSAPLT00000014934	GO:0001516(prostaglandin biosynthetic process);GO:0001750(photoreceptor outer segment);GO:0004601(peroxidase activity);GO:0004666(prostaglandin-endoperoxide synthase activity);GO:0005737(cytoplasm);GO:0005794(Golgi apparatus);GO:0006693(prostaglandin metabolic process);GO:0006954(inflammatory response);GO:0006979(response to oxidative stress);GO:0008217(regulation of blood pressure);GO:0019371(cy…	00590(Arachidonic acid metabolism)	K00509	EC:1.14.99.1	prostaglandin-endoperoxide synthase 1 [Source:HGNC Symbol;Acc:HGNC:9604]	NA	16.6309	15.5169	14.2656	19.0588	14.7074	14.6433	18.2759	18.8385	50.1688	46.689	73.0277	35.9889	80.7801	80.8431	57.0673	49.3124	0.278421	-1.84466	7.80694e-33	1.49879e-30	down	yes
ENSAPLG00000003375	ENSAPLG00000003375	ENSAPLT00000003450	GO:0005509(calcium ion binding);GO:0005886(plasma membrane);GO:0007155(cell adhesion);GO:0007156(homophilic cell adhesion via plasma membrane adhesion molecules);GO:0016020(membrane)	NA	NA	NA		NA	5.04239	17.1827	11.2125	7.19644	7.07698	5.30222	18.875	7.68734	0.964728	0.711305	0.490023	0.978194	0.590352	0.684582	0.45731	0.541566	14.6871	3.87648	9.4546e-33	1.78327e-30	up	yes
ENSAPLG00000010931	ENSAPLG00000010931	ENSAPLT00000011409;ENSAPLT00000026172;ENSAPLT00000029275	GO:0003824(catalytic activity);GO:0016301(kinase activity);GO:0016772(transferase activity, transferring phosphorus-containing groups);GO:0016772(transferase activity, transferring phosphorus-containing groups)	00330(Arginine and proline metabolism);00330(Arginine and proline metabolism)	K00933	EC:2.7.3.2		NA	218.43	1137.88	1143.23	1298.93	1353.3	1134.85	1169.69	1403.17	131.921	98.8727	104.92	110.964	70.1295	65.7083	81.7293	66.1033	12.1305	3.60056	1.93928e-32	3.59469e-30	up	yes
ENSAPLG00000015427	NOTUM	ENSAPLT00000037340;ENSAPLT00000016080	GO:0016787(hydrolase activity);GO:0030178(negative regulation of Wnt signaling pathway);GO:1990697(protein depalmitoleylation);GO:1990699(palmitoleyl hydrolase activity);GO:1990699(palmitoleyl hydrolase activity)	04310(Wnt signaling pathway);04310(Wnt signaling pathway)	K19882	EC:3.1.1.98	notum, palmitoleoyl-protein carboxylesterase [Source:HGNC Symbol;Acc:HGNC:27106]	NA	18.6588	11.5751	9.374	11.1531	10.5902	9.3733	10.4799	9.84952	25.9584	24.5931	28.0386	36.2639	28.96	25.5495	30.696	25.2764	0.404081	-1.30729	1.98781e-32	3.62219e-30	down	yes
ENSAPLG00000003290	ENSAPLG00000003290	ENSAPLT00000003425	GO:0005201(extracellular matrix structural constituent);GO:0008584(male gonad development);GO:0008585(female gonad development);GO:0062023(collagen-containing extracellular matrix)	04512(ECM-receptor interaction);04510(Focal adhesion)	K08131	NA		NA	2.04491	33.9243	95.7553	34.2811	69.1093	51.7452	58.6496	82.4697	1.16414	0.954813	1.23631	1.26158	0.89502	0.907566	0.871253	1.31164	49.7516	5.63667	2.21684e-32	3.97221e-30	up	yes
ENSAPLG00000014516	SLIT3	ENSAPLT00000027194;ENSAPLT00000015357	GO:0003180(aortic valve morphogenesis);GO:0003181(atrioventricular valve morphogenesis);GO:0005509(calcium ion binding);GO:0005515(protein binding);GO:0005615(extracellular space);GO:0007411(axon guidance);GO:0008285(negative regulation of cell population proliferation);GO:0009887(animal organ morphogenesis);GO:0010629(negative regulation of gene expression);GO:0030308(negative regulation of cell…	NA	NA	NA	slit guidance ligand 3 [Source:HGNC Symbol;Acc:HGNC:11087]	NA	74.2283	33.8553	35.635	32.6594	31.495	46.8921	46.7233	26.805	7.44487	2.38554	7.91054	6.06498	4.63986	6.53704	5.77912	5.92249	7.03218	2.81397	2.33426e-32	4.11404e-30	up	yes
ENSAPLG00000002947	ENSAPLG00000002947	ENSAPLT00000003007;ENSAPLT00000003009;ENSAPLT00000026967	GO:0005829(cytosol);GO:0005912(adherens junction);GO:0005913(cell-cell adherens junction);GO:0007015(actin filament organization);GO:0007155(cell adhesion);GO:0008013(beta-catenin binding);GO:0045296(cadherin binding);GO:0048854(brain morphogenesis);GO:0051015(actin filament binding);GO:0090136(epithelial cell-cell adhesion);GO:0090136(epithelial cell-cell adhesion)	04390(Hippo signaling pathway);04520(Adherens junction);04670(Leukocyte transendothelial migration);05200(Pathways in cancer);05226(Gastric cancer);05213(Endometrial cancer);05412(Arrhythmogenic right ventricular cardiomyopathy (ARVC));05100(Bacterial invasion of epithelial cells);05100(Bacterial invasion of epithelial cells)	K05691	NA		NA	19.9382	21.0257	19.1486	16.9157	15.2654	16.2692	21.7271	21.4908	4.84895	3.25427	4.87898	5.45759	3.76614	4.05783	3.29328	3.112	4.64601	2.21599	2.57693e-32	4.46848e-30	up	yes
ENSAPLG00000016135	DACT2	ENSAPLT00000016828	GO:0002244(hematopoietic progenitor cell differentiation);GO:0003382(epithelial cell morphogenesis);GO:0005080(protein kinase C binding);GO:0007162(negative regulation of cell adhesion);GO:0008013(beta-catenin binding);GO:0008134(transcription factor binding);GO:0043588(skin development);GO:0051018(protein kinase A binding);GO:0070097(delta-catenin binding);GO:0072061(inner medullary collecting d…	NA	NA	NA	dishevelled binding antagonist of beta catenin 2 [Source:HGNC Symbol;Acc:HGNC:21231]	NA	38.0436	35.4283	22.5921	41.0999	29.9227	28.5008	35.4834	23.0776	7.81041	7.25074	7.83191	5.96818	6.70034	6.49082	7.04303	6.23243	4.5935	2.19959	4.43535e-32	7.51518e-30	up	yes
ENSAPLG00000022486	SSPN	ENSAPLT00000023714;ENSAPLT00000022273	GO:0005887(integral component of plasma membrane);GO:0016010(dystrophin-associated glycoprotein complex);GO:0016021(integral component of membrane);GO:0030133(transport vesicle);GO:0030133(transport vesicle)	NA	NA	NA	sarcospan [Source:HGNC Symbol;Acc:HGNC:11322]	NA	8.50819	17.8511	13.0869	13.5507	13.5058	16.7533	11.2699	13.7834	36.1656	49.206	65.4032	51.5462	82.654	55.8098	77.5383	66.6723	0.22332	-2.16281	4.47374e-32	7.51518e-30	down	yes
ENSAPLG00000006689	FLT1	ENSAPLT00000027530;ENSAPLT00000007133	GO:0002548(monocyte chemotaxis);GO:0004672(protein kinase activity);GO:0004713(protein tyrosine kinase activity);GO:0004714(transmembrane receptor protein tyrosine kinase activity);GO:0005021(vascular endothelial growth factor-activated receptor activity);GO:0005524(ATP binding);GO:0005886(plasma membrane);GO:0005887(integral component of plasma membrane);GO:0006468(protein phosphorylation);GO:00…	04010(MAPK signaling pathway);04510(Focal adhesion);04510(Focal adhesion)	K05096	EC:2.7.10.1	fms related tyrosine kinase 1 [Source:HGNC Symbol;Acc:HGNC:3763]	NA	5.50092	5.27027	4.55673	4.59358	3.76527	6.09118	4.98388	4.89687	12.9605	10.1986	15.5199	11.2695	16.107	15.0185	12.2845	14.4148	0.367983	-1.44229	5.87832e-32	9.72275e-30	down	yes
ENSAPLG00000015094	DUSP1	ENSAPLT00000015738	GO:0004722(protein serine/threonine phosphatase activity);GO:0004725(protein tyrosine phosphatase activity);GO:0005634(nucleus);GO:0005737(cytoplasm);GO:0006470(protein dephosphorylation);GO:0007162(negative regulation of cell adhesion);GO:0008138(protein tyrosine/serine/threonine phosphatase activity);GO:0008285(negative regulation of cell population proliferation);GO:0016311(dephosphorylation);…	04010(MAPK signaling pathway)	K21278	EC:3.1.3.16;EC:3.1.3.48	dual specificity phosphatase 1 [Source:HGNC Symbol;Acc:HGNC:3064]	NA	10.6897	12.8609	9.77174	15.0078	13.9983	13.269	15.199	12.5939	31.3173	40.3358	43.9835	40.0193	41.1993	29.4304	43.2801	33.1047	0.341594	-1.54965	8.0385e-32	1.30785e-29	down	yes
ENSAPLG00000007523	FBN3	ENSAPLT00000046331;ENSAPLT00000031152;ENSAPLT00000037920;ENSAPLT00000007979;ENSAPLT00000030104	GO:0005201(extracellular matrix structural constituent);GO:0005509(calcium ion binding);GO:0062023(collagen-containing extracellular matrix);GO:0062023(collagen-containing extracellular matrix)	NA	NA	NA	fibrillin 3 [Source:HGNC Symbol;Acc:HGNC:18794]	NA	117.227	140.87	125.33	127.84	66.5156	126.38	152.47	122.01	31.3079	16.832	29.78	26.4568	21.489	30.7938	24.245	20.3175	4.86349	2.28199	8.15047e-32	1.30785e-29	up	yes
ENSAPLG00000015988	DTNA	ENSAPLT00000016713;ENSAPLT00000036959;ENSAPLT00000039305	GO:0008270(zinc ion binding);GO:0032991(protein-containing complex);GO:0032991(protein-containing complex)	NA	NA	NA	dystrobrevin alpha [Source:HGNC Symbol;Acc:HGNC:3057]	NA	12.6303	22.3616	18.9788	19.6144	11.3659	25.4686	17.0878	18.7715	63.2347	40.2049	60.4896	63.41	85.3581	62.4008	65.8311	62.4379	0.290601	-1.78289	1.03287e-31	1.633e-29	down	yes
ENSAPLG00000029621	LRRC15	ENSAPLT00000031285	GO:0001968(fibronectin binding);GO:0005515(protein binding);GO:0005518(collagen binding);GO:0030335(positive regulation of cell migration);GO:0043236(laminin binding);GO:0046813(receptor-mediated virion attachment to host cell);GO:0062023(collagen-containing extracellular matrix);GO:1903077(negative regulation of protein localization to plasma membrane)	NA	NA	NA	leucine rich repeat containing 15 [Source:HGNC Symbol;Acc:HGNC:20818]	NA	8.40506	12.6042	9.79345	13.0712	10.0455	10.3346	12.5869	5.87698	43.6353	33.1164	42.9573	36.8767	30.5235	45.871	33.4853	33.4563	0.275798	-1.85832	1.37712e-31	2.14572e-29	down	yes
ENSAPLG00000010667	HSPA8	ENSAPLT00000048256;ENSAPLT00000011131	GO:0000151(ubiquitin ligase complex);GO:0000974(Prp19 complex);GO:0001664(G protein-coupled receptor binding);GO:0001786(phosphatidylserine binding);GO:0005524(ATP binding);GO:0005634(nucleus);GO:0005737(cytoplasm);GO:0005770(late endosome);GO:0005829(cytosol);GO:0006457(protein folding);GO:0016887(ATPase activity);GO:0019899(enzyme binding);GO:0030674(protein binding, bridging);GO:0031072(heat s…	03040(Spliceosome);04141(Protein processing in endoplasmic reticulum);04010(MAPK signaling pathway);04144(Endocytosis);05164(Influenza A);05164(Influenza A)	K03283	NA	heat shock protein family A (Hsp70) member 8 [Source:HGNC Symbol;Acc:HGNC:5241]	NA	1009.46	980.525	949.396	1083.67	992.431	906.187	902.051	1071.08	259.077	291.863	342.04	204.063	248.787	214.469	237.879	239.879	3.8737	1.95371	1.75209e-31	2.69096e-29	up	yes
ENSAPLG00000021853	KCNJ11	ENSAPLT00000024349	GO:0005242(inward rectifier potassium channel activity);GO:0005249(voltage-gated potassium channel activity);GO:0005524(ATP binding);GO:0005886(plasma membrane);GO:0006006(glucose metabolic process);GO:0006813(potassium ion transport);GO:0008282(inward rectifying potassium channel);GO:0015272(ATP-activated inward rectifier potassium channel activity);GO:0016020(membrane);GO:0016021(integral compo…	NA	NA	NA	potassium voltage-gated channel subfamily J member 11 [Source:HGNC Symbol;Acc:HGNC:6257]	NA	3.51261	6.91992	13.3343	8.17436	12.7246	8.0408	8.30109	14.0967	61.0323	50.4893	61.1122	42.954	59.6729	62.9572	46.963	60.6384	0.168464	-2.56949	2.13194e-31	3.22823e-29	down	yes
ENSAPLG00000020078	SMIM5	ENSAPLT00000019271	NA	NA	NA	NA	small integral membrane protein 5 [Source:HGNC Symbol;Acc:HGNC:40030]	NA	8.65262	30.6624	29.6062	36.9182	35.172	17.0323	27.0992	38.0665	130.923	144.713	181.329	205.391	220.216	218.303	200.693	168.894	0.151796	-2.7198	4.69789e-31	7.01487e-29	down	yes
ENSAPLG00000008816	RASSF3	ENSAPLT00000009177;ENSAPLT00000042704	GO:0007165(signal transduction);GO:0042981(regulation of apoptotic process);GO:0042981(regulation of apoptotic process)	NA	NA	NA	Ras association domain family member 3 [Source:HGNC Symbol;Acc:HGNC:14271]	NA	19.8775	33.3461	33.0955	21.6664	25.0953	25.6814	29.8851	32.5916	66.4989	66.8877	68.9096	103.4	78.3125	68.3794	85.2723	70.9956	0.363488	-1.46002	4.76978e-31	7.02464e-29	down	yes
ENSAPLG00000013356	COL4A6	ENSAPLT00000014088	GO:0005198(structural molecule activity);GO:0005201(extracellular matrix structural constituent);GO:0005581(collagen trimer);GO:0005587(collagen type IV trimer);GO:0005604(basement membrane);GO:0030198(extracellular matrix organization);GO:0038063(collagen-activated tyrosine kinase receptor signaling pathway);GO:0071230(cellular response to amino acid stimulus)	04512(ECM-receptor interaction);04510(Focal adhesion);04933(AGE-RAGE signaling pathway in diabetic complications)	K06237	NA	collagen type IV alpha 6 chain [Source:HGNC Symbol;Acc:HGNC:2208]	NA	33.3026	33.4712	38.8851	25.518	21.8466	34.9179	25.8576	34.9653	83.1595	62.1582	100.112	91.6186	100.546	158.382	114.776	100.001	0.306831	-1.70448	6.2201e-31	9.0368e-29	down	yes
ENSAPLG00000008216	HAGH	ENSAPLT00000008564;ENSAPLT00000032421	GO:0004416(hydroxyacylglutathione hydrolase activity);GO:0006750(glutathione biosynthetic process);GO:0019243(methylglyoxal catabolic process to D-lactate via S-lactoyl-glutathione);GO:0019243(methylglyoxal catabolic process to D-lactate via S-lactoyl-glutathione)	00620(Pyruvate metabolism);00620(Pyruvate metabolism)	K01069	EC:3.1.2.6	hydroxyacylglutathione hydrolase [Source:HGNC Symbol;Acc:HGNC:4805]	NA	17.6084	32.6125	27.0455	32.8465	29.3998	28.8461	29.052	41.8889	96.398	70.6938	112.33	86.4961	114.693	103.175	103.174	106.177	0.301713	-1.72875	9.31645e-31	1.33548e-28	down	yes
ENSAPLG00000003880	TP73	ENSAPLT00000004016;ENSAPLT00000018072	GO:0000978(RNA polymerase II proximal promoter sequence-specific DNA binding);GO:0000981(DNA-binding transcription factor activity, RNA polymerase II-specific);GO:0001228(DNA-binding transcription activator activity, RNA polymerase II-specific);GO:0002039(p53 binding);GO:0003677(DNA binding);GO:0003700(DNA-binding transcription factor activity);GO:0005515(protein binding);GO:0005634(nucleus);GO:0…	04115(p53 signaling pathway);04115(p53 signaling pathway)	K10148	NA	tumor protein p73 [Source:HGNC Symbol;Acc:HGNC:12003]	NA	12.158	4.89629	4.69616	5.51966	3.14065	2.14255	8.36848	4.94629	0.288475	0.289288	0.310585	0.526892	0.263004	0.237964	0.135376	0.385792	18.8186	4.23409	1.32384e-30	1.87271e-28	up	yes
ENSAPLG00000011456	ISM1	ENSAPLT00000011931	NA	NA	NA	NA	isthmin 1 [Source:HGNC Symbol;Acc:HGNC:16213]	NA	30.0251	36.7798	31.1624	22.2577	26.7987	22.5826	36.1591	34.2436	7.77098	5.64462	6.97934	8.4907	7.6787	8.53794	6.52547	7.32243	4.07139	2.02552	1.89269e-30	2.6247e-28	up	yes
ENSAPLG00000004906	SCN4A	ENSAPLT00000005205	GO:0001518(voltage-gated sodium channel complex);GO:0005216(ion channel activity);GO:0005248(voltage-gated sodium channel activity);GO:0005515(protein binding);GO:0005887(integral component of plasma membrane);GO:0006811(ion transport);GO:0006814(sodium ion transport);GO:0016020(membrane);GO:0035725(sodium ion transmembrane transport);GO:0055085(transmembrane transport);GO:0100001(regulation of s…	NA	NA	NA	sodium voltage-gated channel alpha subunit 4 [Source:HGNC Symbol;Acc:HGNC:10591]	NA	0.133764	0.326122	0.480768	0.558991	0.452494	0.211139	0.21981	0.291967	2.81879	2.09114	3.55426	2.73332	4.94168	4.01444	3.52829	4.14655	0.0961266	-3.37892	1.90426e-30	2.6247e-28	down	yes
ENSAPLG00000029332	ENSAPLG00000029332	ENSAPLT00000034394	GO:0005200(structural constituent of cytoskeleton);GO:0005882(intermediate filament)	NA	NA	NA		NA	0.0001	0.0001	0.0001	0.0001	0.0001	0.0001	0.0001	0.0001	24.7832	5.4053	4.45475	6.33988	4.33674	1.65038	1.9405	1.49462	1.58713e-05	-15.9432	2.26083e-30	3.07674e-28	down	yes
ENSAPLG00000028077	PITX1	ENSAPLT00000021838	GO:0000978(RNA polymerase II proximal promoter sequence-specific DNA binding);GO:0001085(RNA polymerase II transcription factor binding);GO:0001228(DNA-binding transcription activator activity, RNA polymerase II-specific);GO:0001501(skeletal system development);GO:0003677(DNA binding);GO:0003700(DNA-binding transcription factor activity);GO:0005634(nucleus);GO:0005667(transcription factor complex…	NA	NA	NA	paired like homeodomain 1 [Source:HGNC Symbol;Acc:HGNC:9004]	NA	2.72781	7.38581	7.73048	10.5934	7.68124	12.1674	8.30068	2.06844	0.0001	0.152037	0.0001	0.0001	0.0001	0.0001	0.0001	0.0001	384.028	8.58507	3.76273e-30	5.05664e-28	up	yes
ENSAPLG00000011007	CCNG2	ENSAPLT00000011471	GO:0051726(regulation of cell cycle)	04068(FoxO signaling pathway);04115(p53 signaling pathway)	K10146	NA	cyclin G2 [Source:HGNC Symbol;Acc:HGNC:1593]	NA	76.8184	112.538	120.179	94.8795	114.601	77.3984	86.5517	115.654	311.501	251.115	200.601	335.646	296.025	283.829	260.796	303.252	0.356088	-1.4897	3.88974e-30	5.16279e-28	down	yes
ENSAPLG00000003401	ENSAPLG00000003401	ENSAPLT00000003514;ENSAPLT00000023926	GO:0005794(Golgi apparatus);GO:0005794(Golgi apparatus)	NA	NA	NA		NA	36.291	34.1406	30.2691	28.762	26.3447	31.372	31.4366	28.916	60.2521	52.0008	62.4639	66.7847	70.9295	61.7181	59.7793	67.1506	0.493998	-1.01742	4.14669e-30	5.43672e-28	down	yes
ENSAPLG00000004914	SORCS1	ENSAPLT00000005128;ENSAPLT00000033836;ENSAPLT00000022618	GO:0005515(protein binding);GO:0016020(membrane);GO:0016021(integral component of membrane);GO:0016021(integral component of membrane)	04142(Lysosome);04142(Lysosome)	K12388	NA	sortilin related VPS10 domain containing receptor 1 [Source:HGNC Symbol;Acc:HGNC:16697]	NA	12.8322	4.10092	5.2463	5.22118	6.67444	6.19583	5.95862	10.4001	0.883093	0.684665	0.773167	1.40632	0.508121	0.719029	1.04846	1.00805	8.05438	3.00977	5.97436e-30	7.7386e-28	up	yes
ENSAPLG00000011867	EGF	ENSAPLT00000012395;ENSAPLT00000038561	GO:0000186(activation of MAPKK activity);GO:0000187(activation of MAPK activity);GO:0001525(angiogenesis);GO:0002092(positive regulation of receptor internalization);GO:0005088(Ras guanyl-nucleotide exchange factor activity);GO:0005154(epidermal growth factor receptor binding);GO:0005509(calcium ion binding);GO:0005615(extracellular space);GO:0005886(plasma membrane);GO:0007173(epidermal growth f…	04010(MAPK signaling pathway);04012(ErbB signaling pathway);04068(FoxO signaling pathway);04510(Focal adhesion);04540(Gap junction);04810(Regulation of actin cytoskeleton);04810(Regulation of actin cytoskeleton)	K04357	NA	epidermal growth factor [Source:HGNC Symbol;Acc:HGNC:3229]	NA	0.418021	1.32254	1.23821	0.659209	0.292488	0.497289	1.05305	0.534955	3.85662	4.27748	6.49029	7.05457	9.14678	8.21424	8.20651	7.5766	0.10973	-3.18796	6.50472e-30	8.32527e-28	down	yes
ENSAPLG00000012248	HRAS	ENSAPLT00000012756	GO:0001934(positive regulation of protein phosphorylation);GO:0003924(GTPase activity);GO:0005525(GTP binding);GO:0005794(Golgi apparatus);GO:0005886(plasma membrane);GO:0006897(endocytosis);GO:0007050(cell cycle arrest);GO:0007093(mitotic cell cycle checkpoint);GO:0007165(signal transduction);GO:0007264(small GTPase mediated signal transduction);GO:0007265(Ras protein signal transduction);GO:000…	04010(MAPK signaling pathway);04012(ErbB signaling pathway);04370(VEGF signaling pathway);04371(Apelin signaling pathway);04068(FoxO signaling pathway);04150(mTOR signaling pathway);04144(Endocytosis);04140(Autophagy - animal);04137(Mitophagy - animal);04210(Apoptosis);04218(Cellular senescence);04510(Focal adhesion);04540(Gap junction);04810(Regulation of actin cytoskeleton);04625(C-type lectin …	K02833	NA	HRas proto-oncogene, GTPase [Source:HGNC Symbol;Acc:HGNC:5173]	NA	180.109	178.119	196.294	218.183	264.608	195.565	190.808	210.344	593.1	653.252	580.193	380.168	591.217	555.407	617.428	602.675	0.357287	-1.48485	9.13329e-30	1.1552e-27	down	yes
ENSAPLG00000005574	ANPEP	ENSAPLT00000024084;ENSAPLT00000005807	GO:0005615(extracellular space);GO:0005793(endoplasmic reticulum-Golgi intermediate compartment);GO:0005886(plasma membrane);GO:0006508(proteolysis);GO:0008237(metallopeptidase activity);GO:0008270(zinc ion binding);GO:0009897(external side of plasma membrane);GO:0070062(extracellular exosome);GO:0070062(extracellular exosome)	00480(Glutathione metabolism);00480(Glutathione metabolism)	K11140	EC:3.4.11.2	alanyl aminopeptidase, membrane [Source:HGNC Symbol;Acc:HGNC:500]	NA	4.56475	8.49262	8.28004	9.12949	6.59347	6.71012	9.90182	5.92083	41.0027	21.1301	27.1962	22.7238	26.7945	33.4106	24.2668	40.3462	0.251585	-1.99088	1.02706e-29	1.28394e-27	down	yes
ENSAPLG00000009205	MAP3K8	ENSAPLT00000009589;ENSAPLT00000025809	GO:0004672(protein kinase activity);GO:0005524(ATP binding);GO:0005829(cytosol);GO:0006468(protein phosphorylation);GO:0006468(protein phosphorylation)	04010(MAPK signaling pathway);04620(Toll-like receptor signaling pathway);04620(Toll-like receptor signaling pathway)	K04415	EC:2.7.11.25	mitogen-activated protein kinase kinase kinase 8 [Source:HGNC Symbol;Acc:HGNC:6860]	NA	1.6469	1.3817	1.18098	1.06992	0.855025	0.94356	0.893703	1.55075	5.95636	4.58571	5.39519	6.82763	6.03032	6.32533	5.4241	6.60468	0.201965	-2.30782	1.09772e-29	1.3565e-27	down	yes
ENSAPLG00000002345	GAP43	ENSAPLT00000002349;ENSAPLT00000026965	GO:0005515(protein binding);GO:0005737(cytoplasm);GO:0005886(plasma membrane);GO:0007411(axon guidance);GO:0010001(glial cell differentiation);GO:0014069(postsynaptic density);GO:0016198(axon choice point recognition);GO:0030424(axon);GO:0031527(filopodium membrane);GO:0040008(regulation of growth);GO:0045165(cell fate commitment);GO:0051489(regulation of filopodium assembly);GO:0071944(cell peri…	NA	NA	NA	growth associated protein 43 [Source:HGNC Symbol;Acc:HGNC:4140]	NA	13.6081	14.5222	18.7079	11.1703	15.6118	16.6895	14.8325	20.2515	0.0001	0.0001	0.0001	0.345006	0.0001	0.329227	0.0001	0.122329	157.32	7.29756	2.31803e-29	2.83195e-27	up	yes
ENSAPLG00000023975	PMP22	ENSAPLT00000045442	GO:0005886(plasma membrane);GO:0008219(cell death);GO:0016020(membrane);GO:0016021(integral component of membrane);GO:0032060(bleb assembly)	NA	NA	NA	peripheral myelin protein 22 [Source:HGNC Symbol;Acc:HGNC:9118]	NA	36.1878	55.3696	56.1561	63.5133	63.4786	59.4553	51.1347	56.5304	174.628	135.493	171.065	140.6	143.395	192.356	138.707	171.544	0.348501	-1.52076	2.35554e-29	2.84544e-27	down	yes
ENSAPLG00000011482	SH3TC1	ENSAPLT00000047633;ENSAPLT00000031185;ENSAPLT00000012012	GO:0005515(protein binding);GO:0005515(protein binding)	NA	NA	NA	SH3 domain and tetratricopeptide repeats 1 [Source:HGNC Symbol;Acc:HGNC:26009]	NA	1.59271	1.95308	2.41621	1.91185	1.79036	2.74776	2.01317	1.59296	4.34904	6.10877	6.47442	10.6075	7.99203	7.13984	7.69778	7.63457	0.276156	-1.85645	2.50225e-29	2.98907e-27	down	yes
ENSAPLG00000003585	ADGRL4	ENSAPLT00000021835;ENSAPLT00000036545;ENSAPLT00000048195;ENSAPLT00000003725;ENSAPLT00000025953;ENSAPLT00000046060;ENSAPLT00000031433	GO:0004888(transmembrane signaling receptor activity);GO:0004930(G protein-coupled receptor activity);GO:0005509(calcium ion binding);GO:0007166(cell surface receptor signaling pathway);GO:0007186(G protein-coupled receptor signaling pathway);GO:0016021(integral component of membrane);GO:0016021(integral component of membrane)	NA	NA	NA	adhesion G protein-coupled receptor L4 [Source:HGNC Symbol;Acc:HGNC:20822]	NA	3.71291	5.93133	5.73401	4.57335	4.07784	6.61784	4.74553	4.76912	11.3058	11.6138	17.0281	21.7491	18.881	15.3406	12.8762	13.6221	0.328076	-1.6079	3.0883e-29	3.6486e-27	down	yes
ENSAPLG00000008828	MATN1	ENSAPLT00000009203	GO:0002062(chondrocyte differentiation);GO:0003429(growth plate cartilage chondrocyte morphogenesis);GO:0005201(extracellular matrix structural constituent);GO:0005509(calcium ion binding);GO:0030500(regulation of bone mineralization);GO:0031012(extracellular matrix);GO:0062023(collagen-containing extracellular matrix)	NA	NA	NA	matrilin 1 [Source:HGNC Symbol;Acc:HGNC:6907]	NA	0.116779	16.027	76.7287	35.1478	46.9301	26.3762	29.7978	37.8156	0.14623	0.144709	0.027226	0.094211	0.052012	0.032877	0.094674	0.117986	378.829	8.5654	3.13355e-29	3.66182e-27	up	yes
ENSAPLG00000006354	ENSAPLG00000006354	ENSAPLT00000006579	GO:0004930(G protein-coupled receptor activity);GO:0004983(neuropeptide Y receptor activity);GO:0007186(G protein-coupled receptor signaling pathway);GO:0016021(integral component of membrane)	04080(Neuroactive ligand-receptor interaction)	K04210	NA		NA	23.2241	9.68286	9.9015	7.73011	11.1774	18.3802	8.65238	5.92912	59.7306	46.0538	39.2896	47.6374	50.7312	44.6691	48.4944	49.5091	0.245206	-2.02793	4.63662e-29	5.36003e-27	down	yes
ENSAPLG00000012452	BIN1	ENSAPLT00000045906;ENSAPLT00000033997;ENSAPLT00000042182;ENSAPLT00000013045;ENSAPLT00000030635	GO:0002020(protease binding);GO:0005515(protein binding);GO:0005634(nucleus);GO:0005635(nuclear envelope);GO:0005737(cytoplasm);GO:0005829(cytosol);GO:0005856(cytoskeleton);GO:0006997(nucleus organization);GO:0008333(endosome to lysosome transport);GO:0016020(membrane);GO:0030100(regulation of endocytosis);GO:0030315(T-tubule);GO:0030424(axon);GO:0030838(positive regulation of actin filament poly…	04144(Endocytosis);04144(Endocytosis)	K12562	NA	bridging integrator 1 [Source:HGNC Symbol;Acc:HGNC:1052]	NA	4.67701	11.3664	7.58081	8.24668	7.40984	8.23094	6.42036	8.25934	22.1702	18.6931	25.351	25.8091	24.8736	27.8761	26.152	31.0302	0.307947	-1.69925	5.13871e-29	5.87726e-27	down	yes
ENSAPLG00000006488	TBX5	ENSAPLT00000006752;ENSAPLT00000032077	GO:0000977(RNA polymerase II regulatory region sequence-specific DNA binding);GO:0000978(RNA polymerase II proximal promoter sequence-specific DNA binding);GO:0000981(DNA-binding transcription factor activity, RNA polymerase II-specific);GO:0001228(DNA-binding transcription activator activity, RNA polymerase II-specific);GO:0002009(morphogenesis of an epithelium);GO:0003166(bundle of His developm…	NA	NA	NA	T-box 5 [Source:HGNC Symbol;Acc:HGNC:11604]	NA	12.6258	65.2175	58.9041	77.7955	32.4262	76.1856	73.9242	51.4276	4.77621	4.77271	4.84265	7.43912	3.15567	4.54188	3.59758	2.10907	12.729	3.67005	5.93022e-29	6.71114e-27	up	yes
ENSAPLG00000012983	RALY	ENSAPLT00000032664;ENSAPLT00000013526	GO:0003676(nucleic acid binding);GO:0003712(transcription coregulator activity);GO:0003723(RNA binding);GO:0005634(nucleus);GO:0042632(cholesterol homeostasis);GO:0071013(catalytic step 2 spliceosome);GO:1903506(regulation of nucleic acid-templated transcription);GO:1903506(regulation of nucleic acid-templated transcription)	NA	NA	NA	RALY heterogeneous nuclear ribonucleoprotein [Source:HGNC Symbol;Acc:HGNC:15921]	NA	15.8911	21.1902	20.2104	25.6468	25.9036	14.0132	16.9977	21.8367	58.1011	55.498	64.5732	48.2072	65.716	79.9061	66.5534	62.0903	0.322963	-1.63056	8.74174e-29	9.78983e-27	down	yes
ENSAPLG00000014182	HTRA1	ENSAPLT00000014805	GO:0001890(placenta development);GO:0004252(serine-type endopeptidase activity);GO:0005515(protein binding);GO:0005520(insulin-like growth factor binding);GO:0005576(extracellular region);GO:0005886(plasma membrane);GO:0006508(proteolysis);GO:0008236(serine-type peptidase activity);GO:0030512(negative regulation of transforming growth factor beta receptor signaling pathway);GO:0030514(negative re…	NA	NA	NA	HtrA serine peptidase 1 [Source:HGNC Symbol;Acc:HGNC:9476]	NA	100.384	98.6775	77.3283	100.679	72.2812	57.2136	91.9968	74.7288	197.898	176.858	210.528	218.89	265.346	280.259	185.763	210.993	0.3855	-1.3752	9.88661e-29	1.09578e-26	down	yes
ENSAPLG00000024040	ENSAPLG00000024040	ENSAPLT00000022878	NA	NA	NA	NA		NA	10.2851	16.2098	14.2611	20.1998	16.3969	19.2774	13.7602	20.7463	43.7322	39.6636	56.5991	51.5894	49.8128	49.5891	41.3659	51.3692	0.34175	-1.54899	1.87867e-28	2.06098e-26	down	yes
ENSAPLG00000010929	TBX22	ENSAPLT00000011374;ENSAPLT00000036357	GO:0000122(negative regulation of transcription by RNA polymerase II);GO:0000977(RNA polymerase II regulatory region sequence-specific DNA binding);GO:0003677(DNA binding);GO:0003700(DNA-binding transcription factor activity);GO:0005634(nucleus);GO:0006355(regulation of transcription, DNA-templated);GO:0045892(negative regulation of transcription, DNA-templated);GO:0045892(negative regulation of …	NA	NA	NA	T-box 22 [Source:HGNC Symbol;Acc:HGNC:11600]	NA	8.80984	2.54648	1.06438	1.0892	1.90643	0.462225	2.16855	3.07196	0.0001	0.0001	0.0001	0.0001	0.0001	0.0001	0.0001	0.0001	26398.8	14.6882	2.28312e-28	2.47937e-26	up	yes
ENSAPLG00000026082	ENSAPLG00000026082	ENSAPLT00000022126;ENSAPLT00000024377	GO:0007165(signal transduction);GO:0007165(signal transduction)	NA	NA	NA		NA	61.5166	65.6883	59.9342	54.4609	38.6942	37.4431	54.9159	57.0664	135.851	100.783	151.586	121.913	174.985	189.451	185.487	157.595	0.352909	-1.50263	2.63785e-28	2.83595e-26	down	yes
ENSAPLG00000010087	FBLN1	ENSAPLT00000010574;ENSAPLT00000033236	GO:0001933(negative regulation of protein phosphorylation);GO:0001968(fibronectin binding);GO:0005201(extracellular matrix structural constituent);GO:0005509(calcium ion binding);GO:0005576(extracellular region);GO:0005604(basement membrane);GO:0005615(extracellular space);GO:0007162(negative regulation of cell adhesion);GO:0008022(protein C-terminus binding);GO:0016504(peptidase activator activi…	NA	NA	NA	fibulin 1 [Source:HGNC Symbol;Acc:HGNC:3600]	NA	110.349	108.397	94.4206	103.323	100.86	126.162	111.285	91.599	35.6447	26.9021	36.3884	32.9919	23.6603	33.8737	23.9238	30.1742	3.47511	1.79706	3.19746e-28	3.40355e-26	up	yes
ENSAPLG00000019376	MYLK2	ENSAPLT00000024215	GO:0004672(protein kinase activity);GO:0005524(ATP binding);GO:0006468(protein phosphorylation)	04371(Apelin signaling pathway);04020(Calcium signaling pathway);04510(Focal adhesion);04810(Regulation of actin cytoskeleton);04270(Vascular smooth muscle contraction)	K00907	EC:2.7.11.18	myosin light chain kinase 2 [Source:HGNC Symbol;Acc:HGNC:16243]	NA	0.054905	0.371332	0.404559	0.16063	0.253146	0.277563	0.439377	0.226226	4.04963	2.774	3.10459	2.40512	3.53594	3.01731	4.70587	4.45782	0.0779934	-3.6805	4.4844e-28	4.72665e-26	down	yes
ENSAPLG00000025037	TCEA3	ENSAPLT00000041574;ENSAPLT00000038450;ENSAPLT00000026915;ENSAPLT00000044949;ENSAPLT00000041827	GO:0003676(nucleic acid binding);GO:0005634(nucleus);GO:0006351(transcription, DNA-templated);GO:0006355(regulation of transcription, DNA-templated);GO:0008270(zinc ion binding);GO:0008270(zinc ion binding)	NA	NA	NA	transcription elongation factor A3 [Source:HGNC Symbol;Acc:HGNC:11615]	NA	5.71203	23.8823	23.6286	20.4653	28.487	21.1422	25.8182	23.8169	109.185	108.145	109.391	78.4661	146.208	141.393	107.07	133.996	0.185203	-2.43282	5.66703e-28	5.91517e-26	down	yes
ENSAPLG00000021360	ENSAPLG00000021360	ENSAPLT00000026310	GO:0005576(extracellular region);GO:0006955(immune response);GO:0008009(chemokine activity)	04060(Cytokine-cytokine receptor interaction);04620(Toll-like receptor signaling pathway);04623(Cytosolic DNA-sensing pathway);05132(Salmonella infection)	K12964	NA		NA	0.066554	0.459275	0.514962	0.166741	0.773801	0.0001	0.462545	0.546437	10.7679	21.2094	12.1863	7.30013	14.1701	14.0392	18.135	9.54219	0.0278567	-5.16583	5.96346e-28	6.16473e-26	down	yes
ENSAPLG00000026251	CRYAB	ENSAPLT00000039246	GO:0001540(amyloid-beta binding);GO:0001666(response to hypoxia);GO:0002088(lens development in camera-type eye);GO:0005212(structural constituent of eye lens);GO:0005634(nucleus);GO:0005737(cytoplasm);GO:0005739(mitochondrion);GO:0005829(cytosol);GO:0005886(plasma membrane);GO:0007021(tubulin complex assembly);GO:0007517(muscle organ development);GO:0010629(negative regulation of gene expression…	04141(Protein processing in endoplasmic reticulum)	K09542	NA	crystallin alpha B [Source:HGNC Symbol;Acc:HGNC:2389]	NA	3.93122	16.5534	24.934	27.5573	25.7804	15.3662	17.6353	17.7432	115.366	157.931	145.545	85.1164	169.88	162.436	136.684	148.971	0.133254	-2.90775	6.24809e-28	6.39745e-26	down	yes
ENSAPLG00000005002	ENSAPLG00000005002	ENSAPLT00000039488;ENSAPLT00000023654;ENSAPLT00000040602;ENSAPLT00000005182;ENSAPLT00000032180;ENSAPLT00000044341;ENSAPLT00000046457;ENSAPLT00000029902	GO:0005515(protein binding);GO:0016055(Wnt signaling pathway);GO:0016055(Wnt signaling pathway)	NA	NA	NA		NA	14.4845	8.80068	8.3201	9.11435	5.50686	6.76137	8.92252	8.90861	1.49111	1.39703	1.17672	2.10096	1.21185	2.16288	1.43472	1.20765	5.81298	2.53928	6.89916e-28	6.99744e-26	up	yes
ENSAPLG00000024600	ENSAPLG00000024600	ENSAPLT00000025699	NA	NA	NA	NA		NA	0.0001	0.0001	0.0001	0.085472	0.0001	0.0001	0.0001	0.0001	1.78458	2.18437	2.45442	1.73648	1.51071	0.985512	1.4762	1.61661	0.00626757	-7.31788	7.73514e-28	7.77201e-26	down	yes
ENSAPLG00000002397	RGS2	ENSAPLT00000002406	GO:0001965(G-protein alpha-subunit binding);GO:0005096(GTPase activator activity);GO:0005634(nucleus);GO:0005737(cytoplasm);GO:0005829(cytosol);GO:0005886(plasma membrane);GO:0007283(spermatogenesis);GO:0008277(regulation of G protein-coupled receptor signaling pathway);GO:0009898(cytoplasmic side of plasma membrane);GO:0010519(negative regulation of phospholipase activity);GO:0010614(negative re…	04022(cGMP - PKG signaling pathway);04921(Oxytocin signaling pathway);04740(Olfactory transduction)	K18154	NA	regulator of G protein signaling 2 [Source:HGNC Symbol;Acc:HGNC:9998]	NA	101.235	50.2853	49.6353	56.2498	68.4995	41.8524	56.9988	50.4597	165.087	164.613	161.778	129.492	168.008	181.656	155.678	139.95	0.37529	-1.41392	1.39069e-27	1.37671e-25	down	yes
ENSAPLG00000025431	ENSAPLG00000025431	ENSAPLT00000011982	GO:0005200(structural constituent of cytoskeleton);GO:0005882(intermediate filament)	NA	NA	NA		NA	0.0001	0.0001	0.0001	0.0001	0.0001	0.0001	0.0001	0.0001	11.7368	4.91698	17.568	39.4217	3.46288	5.40881	8.35842	16.903	7.42277e-06	-17.0396	1.39579e-27	1.37671e-25	down	yes
ENSAPLG00000008507	ENSAPLG00000008507	ENSAPLT00000044636;ENSAPLT00000019284;ENSAPLT00000022945;ENSAPLT00000008853	GO:0016627(oxidoreductase activity, acting on the CH-CH group of donors);GO:0055114(oxidation-reduction process);GO:0055114(oxidation-reduction process)	00280(Valine, leucine and isoleucine degradation);00280(Valine, leucine and isoleucine degradation)	K00253	EC:1.3.8.4		NA	4.44511	6.91371	5.19456	5.41926	6.54956	5.46005	9.53721	6.15211	29.8672	18.6371	19.8632	14.5496	25.3254	23.7617	19.5685	16.5831	0.29539	-1.75931	3.01083e-27	2.94267e-25	down	yes
ENSAPLG00000022427	ENSAPLG00000022427	ENSAPLT00000026242;ENSAPLT00000031852	NA	NA	NA	NA		NA	0.0001	0.0001	0.0001	0.0001	0.0001	0.0001	0.0001	0.0001	2.26456	3.92938	2.95833	2.24919	2.85903	2.33467	1.48305	3.40309	3.72417e-05	-14.7127	3.44658e-27	3.33822e-25	down	yes
ENSAPLG00000004626	PTX3	ENSAPLT00000042004;ENSAPLT00000004748	GO:0001550(ovarian cumulus expansion);GO:0001849(complement component C1q binding);GO:0001872((1->3)-beta-D-glucan binding);GO:0001878(response to yeast);GO:0005615(extracellular space);GO:0008228(opsonization);GO:0030198(extracellular matrix organization);GO:0031012(extracellular matrix);GO:0042802(identical protein binding);GO:0044869(negative regulation by host of viral exo-alpha-sialidase act…	00564(Glycerophospholipid metabolism);00565(Ether lipid metabolism);04144(Endocytosis);04912(GnRH signaling pathway);04912(GnRH signaling pathway)	K01115	EC:3.1.4.4	pentraxin 3 [Source:HGNC Symbol;Acc:HGNC:9692]	NA	114.814	31.0234	45.2841	39.5762	79.909	60.5694	49.8057	35.8	8.92847	4.80441	6.41592	7.11422	2.44814	2.23004	3.17062	5.53504	11.2378	3.49029	4.60309e-27	4.41856e-25	up	yes
ENSAPLG00000005970	ENSAPLG00000005970	ENSAPLT00000006188	NA	NA	NA	NA		NA	101.892	159.234	154.032	135.187	198.597	110.326	138.1	218.11	464.771	785.91	480.118	402.858	593.732	570.521	566.584	449.83	0.281731	-1.82761	5.09821e-27	4.85052e-25	down	yes
ENSAPLG00000010508	ENSAPLG00000010508	ENSAPLT00000010960	GO:0005576(extracellular region);GO:0005634(nucleus);GO:0005737(cytoplasm);GO:0005829(cytosol);GO:0005874(microtubule);GO:0005886(plasma membrane);GO:0006814(sodium ion transport);GO:0007026(negative regulation of microtubule depolymerization);GO:0007612(learning);GO:0007613(memory);GO:0008017(microtubule binding);GO:0008083(growth factor activity);GO:0014704(intercalated disc);GO:0016328(lateral…	NA	NA	NA		NA	7.81187	22.3544	17.3483	18.3707	13.142	12.8902	11.0197	20.8813	63.6922	45.504	64.5609	68.1004	88.5502	57.798	61.2471	75.6193	0.235812	-2.08429	6.0532e-27	5.7086e-25	down	yes
ENSAPLG00000013760	GJD4	ENSAPLT00000014328	GO:0005886(plasma membrane);GO:0005922(connexin complex);GO:0007154(cell communication);GO:0014717(regulation of satellite cell activation involved in skeletal muscle regeneration)	NA	NA	NA	gap junction protein delta 4 [Source:HGNC Symbol;Acc:HGNC:23296]	NA	4.59164	24.3228	22.29	23.1051	18.7805	17.0966	20.1431	31.4463	1.64614	0.98205	1.81502	1.9248	1.00828	1.33001	0.91138	0.376604	16.1869	4.01675	6.63413e-27	6.20204e-25	up	yes
ENSAPLG00000027671	ENSAPLG00000027671	ENSAPLT00000026103	GO:0005198(structural molecule activity);GO:0005882(intermediate filament);GO:0005883(neurofilament);GO:0007399(nervous system development)	NA	NA	NA		NA	1.80762	8.20155	9.1477	8.27558	9.00776	5.18722	7.31115	11.6062	46.0033	38.9576	36.5961	39.3214	48.6333	54.0834	48.193	40.792	0.171719	-2.54188	9.76797e-27	9.05306e-25	down	yes
ENSAPLG00000005006	CLIC3	ENSAPLT00000005171	GO:0005254(chloride channel activity);GO:0005515(protein binding);GO:0006821(chloride transport)	NA	NA	NA	chloride intracellular channel 3 [Source:HGNC Symbol;Acc:HGNC:2064]	NA	6.59052	0.665985	2.38003	1.3646	3.58222	1.7537	3.01139	2.33901	18.3981	23.1506	20.6966	15.5361	22.5012	16.3973	21.2046	24.245	0.133766	-2.90222	1.32224e-26	1.21499e-24	down	yes
ENSAPLG00000023978	ENSAPLG00000023978	ENSAPLT00000027010	NA	NA	NA	NA		NA	0.480248	0.0001	0.0001	0.0001	0.0001	0.0001	0.0001	0.088501	58.1482	10.0434	24.1051	40.2166	10.737	7.99089	7.81099	22.0156	0.0031444	-8.313	1.33556e-26	1.21683e-24	down	yes
ENSAPLG00000003875	STK17A	ENSAPLT00000003984	GO:0004672(protein kinase activity);GO:0004674(protein serine/threonine kinase activity);GO:0005524(ATP binding);GO:0005634(nucleus);GO:0005886(plasma membrane);GO:0006468(protein phosphorylation);GO:0016607(nuclear speck);GO:0035556(intracellular signal transduction);GO:0043065(positive regulation of apoptotic process);GO:2000271(positive regulation of fibroblast apoptotic process);GO:2000377(re…	NA	NA	NA	serine/threonine kinase 17a [Source:HGNC Symbol;Acc:HGNC:11395]	NA	119.137	76.368	66.3971	58.516	64.2711	51.9974	66.385	72.4569	226.885	156.525	121.787	221.947	253.922	190.954	283.104	179.354	0.352118	-1.50587	1.72118e-26	1.555e-24	down	yes
ENSAPLG00000007103	MYBPC1	ENSAPLT00000046080;ENSAPLT00000007443;ENSAPLT00000044144;ENSAPLT00000031822;ENSAPLT00000033973;ENSAPLT00000031287;ENSAPLT00000040800	GO:0005515(protein binding);GO:0006936(muscle contraction);GO:0006936(muscle contraction)	NA	NA	NA	myosin binding protein C, slow type [Source:HGNC Symbol;Acc:HGNC:7549]	NA	20.207	195.757	208.951	132.998	134.322	122.98	139.81	179.979	881.508	795.959	942.26	1343.5	1218.61	1357.02	1139.85	1024.13	0.130418	-2.93879	1.8402e-26	1.64867e-24	down	yes
ENSAPLG00000005134	RYR3	ENSAPLT00000005441;ENSAPLT00000045920;ENSAPLT00000030790	GO:0005216(ion channel activity);GO:0005219(ryanodine-sensitive calcium-release channel activity);GO:0005262(calcium channel activity);GO:0005509(calcium ion binding);GO:0005515(protein binding);GO:0006811(ion transport);GO:0006816(calcium ion transport);GO:0006874(cellular calcium ion homeostasis);GO:0015278(calcium-release channel activity);GO:0016020(membrane);GO:0016021(integral component of …	04371(Apelin signaling pathway);04020(Calcium signaling pathway);04020(Calcium signaling pathway)	K04963	NA	ryanodine receptor 3 [Source:HGNC Symbol;Acc:HGNC:10485]	NA	0.728877	2.16527	2.27641	1.01487	1.72364	1.17381	1.65352	1.32071	5.41935	7.73312	5.30916	21.7768	7.30027	8.80877	11.8411	7.50762	0.159283	-2.65034	2.0974e-26	1.86356e-24	down	yes
ENSAPLG00000003656	TPM1	ENSAPLT00000003818	GO:0001701(in utero embryonic development);GO:0001725(stress fiber);GO:0003065(positive regulation of heart rate by epinephrine);GO:0005737(cytoplasm);GO:0005829(cytosol);GO:0008092(cytoskeletal protein binding);GO:0008360(regulation of cell shape);GO:0015629(actin cytoskeleton);GO:0030016(myofibril);GO:0032059(bleb);GO:0032587(ruffle membrane);GO:0034614(cellular response to reactive oxygen spec…	NA	NA	NA	tropomyosin 1 [Source:HGNC Symbol;Acc:HGNC:12010]	NA	630.943	2161.73	2248.06	2118.8	2220.17	1546.3	1827.59	2298.44	7760.45	8284.59	8237.3	6064.52	7381.89	7824.22	8936.31	8648.66	0.238399	-2.06855	2.74321e-26	2.4174e-24	down	yes
ENSAPLG00000004640	LRRFIP1	ENSAPLT00000004788;ENSAPLT00000028671	GO:0000122(negative regulation of transcription by RNA polymerase II);GO:0000978(RNA polymerase II proximal promoter sequence-specific DNA binding);GO:0001227(DNA-binding transcription repressor activity, RNA polymerase II-specific);GO:0003677(DNA binding);GO:0005829(cytosol);GO:0005886(plasma membrane);GO:0006355(regulation of transcription, DNA-templated);GO:0042803(protein homodimerization act…	NA	NA	NA	LRR binding FLII interacting protein 1 [Source:HGNC Symbol;Acc:HGNC:6702]	NA	13.2854	20.6221	17.4561	12.8171	13.7071	22.5327	18.3948	16.6945	35.3515	36.2416	35.429	77.3805	57.0116	41.7598	48.3608	50.9865	0.354254	-1.49714	3.18729e-26	2.7859e-24	down	yes
ENSAPLG00000009409	ENSAPLG00000009409	ENSAPLT00000037949;ENSAPLT00000018402;ENSAPLT00000035258;ENSAPLT00000038375;ENSAPLT00000032480;ENSAPLT00000009855	GO:0006813(potassium ion transport);GO:0016020(membrane);GO:0016020(membrane)	NA	NA	NA		NA	0.239009	1.09199	1.16038	0.964232	0.314265	0.679177	0.378798	0.866346	6.05866	3.05223	6.6757	4.96311	10.1517	8.03526	9.34949	6.64189	0.103667	-3.26998	4.03048e-26	3.49449e-24	down	yes
ENSAPLG00000004158	COLQ	ENSAPLT00000004275	GO:0005886(plasma membrane);GO:0030054(cell junction)	04146(Peroxisome)	K12261	EC:4.1.-.-	collagen like tail subunit of asymmetric acetylcholinesterase [Source:HGNC Symbol;Acc:HGNC:2226]	NA	0.57246	4.26109	3.51404	2.65105	1.85542	3.05372	2.28708	4.45515	14.3228	16.7094	13.8647	22.4077	29.1881	24.3505	23.1451	27.3943	0.13216	-2.91964	5.57478e-26	4.79476e-24	down	yes
ENSAPLG00000002562	APCDD1L	ENSAPLT00000002572	NA	NA	NA	NA	APC down-regulated 1 like [Source:HGNC Symbol;Acc:HGNC:26892]	NA	13.4052	34.6701	21.1382	23.296	8.9025	6.24874	43.194	4.86926	1.07523	0.648976	0.932018	0.764017	0.568672	0.667136	0.627305	1.08837	24.4399	4.61116	7.52176e-26	6.41797e-24	up	yes
ENSAPLG00000015833	CACNA1G	ENSAPLT00000016521;ENSAPLT00000016558;ENSAPLT00000016557;ENSAPLT00000016522	GO:0001508(action potential);GO:0002027(regulation of heart rate);GO:0005216(ion channel activity);GO:0005245(voltage-gated calcium channel activity);GO:0005737(cytoplasm);GO:0005886(plasma membrane);GO:0005891(voltage-gated calcium channel complex);GO:0006811(ion transport);GO:0007268(chemical synaptic transmission);GO:0008332(low voltage-gated calcium channel activity);GO:0010045(response to ni…	04010(MAPK signaling pathway);04020(Calcium signaling pathway);04020(Calcium signaling pathway)	K04854	NA	calcium voltage-gated channel subunit alpha1 G [Source:HGNC Symbol;Acc:HGNC:1394]	NA	6.13709	8.9356	6.25762	4.50011	5.36015	5.41086	9.96823	5.89699	1.03577	0.607257	0.785138	1.46374	0.874469	1.4856	0.660443	1.36508	6.33848	2.66414	8.1571e-26	6.90528e-24	up	yes
ENSAPLG00000003147	YBX3	ENSAPLT00000003228	GO:0003676(nucleic acid binding);GO:0005829(cytosol);GO:0060546(negative regulation of necroptotic process);GO:0071356(cellular response to tumor necrosis factor);GO:0071474(cellular hyperosmotic response);GO:1902219(negative regulation of intrinsic apoptotic signaling pathway in response to osmotic stress)	04530(Tight junction)	K06099	NA	Y-box binding protein 3 [Source:HGNC Symbol;Acc:HGNC:2428]	NA	181.708	348.187	277.413	389.138	367.159	309.636	365.992	382.025	1040.38	882.07	909.649	836.918	966.852	904.557	820.984	1081.29	0.352192	-1.50557	9.56137e-26	8.03081e-24	down	yes
ENSAPLG00000029187	PPP1R3A	ENSAPLT00000040496	GO:0005515(protein binding)	04910(Insulin signaling pathway)	K07189	NA	protein phosphatase 1 regulatory subunit 3A [Source:HGNC Symbol;Acc:HGNC:9291]	NA	0.387577	2.47516	2.29176	1.13707	1.81955	1.81958	1.31664	1.63262	6.79777	8.57659	7.51512	18.0513	10.9959	10.6549	10.8799	10.6056	0.153192	-2.70659	1.13333e-25	9.44533e-24	down	yes
ENSAPLG00000007022	KLHL41	ENSAPLT00000007200;ENSAPLT00000007300;ENSAPLT00000045038;ENSAPLT00000038420;ENSAPLT00000019732	GO:0005515(protein binding);GO:0005634(nucleus);GO:0005737(cytoplasm);GO:0005789(endoplasmic reticulum membrane);GO:0005829(cytosol);GO:0005856(cytoskeleton);GO:0005886(plasma membrane);GO:0016567(protein ubiquitination);GO:0030239(myofibril assembly);GO:0031430(M band);GO:0031463(Cul3-RING ubiquitin ligase complex);GO:0033017(sarcoplasmic reticulum membrane);GO:0034464(BBSome);GO:0035914(skeleta…	NA	NA	NA	kelch like family member 41 [Source:HGNC Symbol;Acc:HGNC:16905]	NA	15.8961	70.0841	68.1837	52.243	59.7996	61.0624	55.1572	72.1021	198.665	232.189	182.192	338.287	272.355	258.126	256.9	263.056	0.227063	-2.13883	1.87795e-25	1.55306e-23	down	yes
ENSAPLG00000009025	ABCC8	ENSAPLT00000009557;ENSAPLT00000030308;ENSAPLT00000039181;ENSAPLT00000025423	GO:0005524(ATP binding);GO:0005886(plasma membrane);GO:0006813(potassium ion transport);GO:0008281(sulfonylurea receptor activity);GO:0016020(membrane);GO:0016021(integral component of membrane);GO:0016887(ATPase activity);GO:0042626(ATPase activity, coupled to transmembrane movement of substances);GO:0055085(transmembrane transport);GO:0055085(transmembrane transport)	02010(ABC transporters);02010(ABC transporters)	K05032	NA	ATP binding cassette subfamily C member 8 [Source:HGNC Symbol;Acc:HGNC:59]	NA	3.38555	11.926	13.703	13.6158	10.8703	17.3667	13.0247	11.97	36.7107	44.0376	52.1578	67.4623	65.3288	49.293	53.853	49.8269	0.228968	-2.12678	2.44521e-25	2.00676e-23	down	yes
ENSAPLG00000010131	DENND2C	ENSAPLT00000027248;ENSAPLT00000010576;ENSAPLT00000010048;ENSAPLT00000044797;ENSAPLT00000037088;ENSAPLT00000043353	GO:0003876(AMP deaminase activity);GO:0009168(purine ribonucleoside monophosphate biosynthetic process);GO:0017112(Rab guanyl-nucleotide exchange factor activity);GO:0019239(deaminase activity);GO:0032264(IMP salvage);GO:0032264(IMP salvage)	00230(Purine metabolism);00230(Purine metabolism)	K01490	EC:3.5.4.6	DENN domain containing 2C [Source:HGNC Symbol;Acc:HGNC:24748]	NA	34.9892	39.2371	41.0624	40.9899	41.3578	25.9243	33.9052	41.1984	120.976	73.3272	95.2466	106.279	92.0286	63.897	116.437	121.474	0.378216	-1.40272	2.56797e-25	2.09154e-23	down	yes
ENSAPLG00000017935	ENSAPLG00000017935	ENSAPLT00000035557	GO:0005200(structural constituent of cytoskeleton);GO:0005882(intermediate filament)	NA	NA	NA		NA	4.64189	0.355357	0.0001	0.347435	0.774257	0.659734	0.44939	0.521346	1152.22	130.388	259.793	508.453	62.9688	53.9179	70.5011	134.543	0.003266	-8.25826	3.01759e-25	2.43926e-23	down	yes
ENSAPLG00000013222	PNPLA2	ENSAPLT00000013794	GO:0004806(triglyceride lipase activity);GO:0005654(nucleoplasm);GO:0005811(lipid droplet);GO:0005829(cytosol);GO:0006629(lipid metabolic process);GO:0010891(negative regulation of sequestering of triglyceride);GO:0010898(positive regulation of triglyceride catabolic process);GO:0016042(lipid catabolic process);GO:0016787(hydrolase activity);GO:0019433(triglyceride catabolic process);GO:0019915(l…	00561(Glycerolipid metabolism)	K16816	EC:3.1.1.3	patatin like phospholipase domain containing 2 [Source:HGNC Symbol;Acc:HGNC:30802]	NA	8.32206	8.35305	8.32276	6.78462	3.96446	7.61336	6.01046	7.26483	26.26	12.3976	25.1566	15.4652	31.5723	31.535	24.0965	28.3445	0.290696	-1.78242	3.08398e-25	2.47432e-23	down	yes
ENSAPLG00000010252	KPNA2	ENSAPLT00000010714	GO:0005515(protein binding);GO:0005634(nucleus);GO:0005654(nucleoplasm);GO:0005737(cytoplasm);GO:0005829(cytosol);GO:0006606(protein import into nucleus);GO:0006607(NLS-bearing protein import into nucleus);GO:0008139(nuclear localization sequence binding);GO:0008565(protein transporter activity);GO:0042826(histone deacetylase binding);GO:0061608(nuclear import signal receptor activity);GO:0075506…	05164(Influenza A)	K15043	NA	karyopherin subunit alpha 2 [Source:HGNC Symbol;Acc:HGNC:6395]	NA	286.494	213.073	201.458	224.83	248.58	189.149	201.572	233.087	78.4028	80.4045	77.6075	84.5278	56.4612	60.3855	68.3414	59.445	3.17949	1.6688	3.11023e-25	2.47689e-23	up	yes
ENSAPLG00000001889	MTERF2	ENSAPLT00000001882	GO:0003677(DNA binding);GO:0003690(double-stranded DNA binding);GO:0005739(mitochondrion);GO:0006355(regulation of transcription, DNA-templated);GO:0042645(mitochondrial nucleoid)	NA	NA	NA	mitochondrial transcription termination factor 2 [Source:HGNC Symbol;Acc:HGNC:30779]	NA	9.44671	9.52915	11.1868	12.7837	10.5652	10.7835	8.42911	14.006	26.1075	32.0367	39.2817	30.3898	66.3887	28.6841	45.4088	40.9442	0.280461	-1.83413	3.79359e-25	2.99889e-23	down	yes
ENSAPLG00000010820	MYO1E	ENSAPLT00000046452;ENSAPLT00000019857;ENSAPLT00000011335;ENSAPLT00000035815;ENSAPLT00000035163	GO:0001570(vasculogenesis);GO:0001701(in utero embryonic development);GO:0001822(kidney development);GO:0003094(glomerular filtration);GO:0003774(motor activity);GO:0005515(protein binding);GO:0005516(calmodulin binding);GO:0005524(ATP binding);GO:0005737(cytoplasm);GO:0005856(cytoskeleton);GO:0005903(brush border);GO:0005911(cell-cell junction);GO:0005912(adherens junction);GO:0006807(nitrogen c…	NA	NA	NA	myosin IE [Source:HGNC Symbol;Acc:HGNC:7599]	NA	10.7407	13.8365	12.3791	8.63294	13.7544	12.3338	13.4264	8.2802	29.1239	26.7367	25.5069	70.1305	31.9011	31.4627	36.4023	30.2455	0.331725	-1.59194	4.08428e-25	3.20511e-23	down	yes
ENSAPLG00000025776	VASN	ENSAPLT00000038804	GO:0005515(protein binding);GO:0005615(extracellular space);GO:0005739(mitochondrion);GO:0005886(plasma membrane);GO:0009986(cell surface);GO:0010719(negative regulation of epithelial to mesenchymal transition);GO:0030512(negative regulation of transforming growth factor beta receptor signaling pathway);GO:0050431(transforming growth factor beta binding);GO:0070062(extracellular exosome);GO:00714…	NA	NA	NA	vasorin [Source:HGNC Symbol;Acc:HGNC:18517]	NA	26.9092	49.7356	46.7451	50.3849	45.2931	42.6979	56.4332	38.0873	10.5072	11.008	10.9169	9.34768	9.62306	12.5773	9.06846	11.8406	4.19707	2.06938	4.7332e-25	3.68743e-23	up	yes
ENSAPLG00000009021	ATP1B4	ENSAPLT00000009430	GO:0005634(nucleus);GO:0005637(nuclear inner membrane);GO:0005890(sodium:potassium-exchanging ATPase complex);GO:0006355(regulation of transcription, DNA-templated);GO:0006813(potassium ion transport);GO:0006814(sodium ion transport)	04260(Cardiac muscle contraction);04261(Adrenergic signaling in cardiomyocytes)	K01540	NA	ATPase Na+/K+ transporting family member beta 4 [Source:HGNC Symbol;Acc:HGNC:808]	NA	1.99484	9.30241	9.29365	8.75562	8.71753	6.21237	8.18655	7.74955	27.9581	34.9596	44.4325	36.7048	34.2573	50.6041	37.4758	40.6836	0.196083	-2.35046	5.1139e-25	3.95536e-23	down	yes
ENSAPLG00000014501	COQ8A	ENSAPLT00000015182	GO:0005739(mitochondrion);GO:0006744(ubiquinone biosynthetic process);GO:0016301(kinase activity);GO:0016310(phosphorylation);GO:0043531(ADP binding)	NA	NA	NA	coenzyme Q8A [Source:HGNC Symbol;Acc:HGNC:16812]	NA	37.8057	100.379	109.509	108.745	86.1973	122.175	76.9241	97.7684	317.064	301.527	324.919	232.378	440.164	399.227	376.229	394.002	0.265483	-1.91331	5.1944e-25	3.98893e-23	down	yes
ENSAPLG00000003031	RNF122	ENSAPLT00000003080	GO:0005737(cytoplasm);GO:0010917(negative regulation of mitochondrial membrane potential);GO:0043065(positive regulation of apoptotic process);GO:0043161(proteasome-mediated ubiquitin-dependent protein catabolic process);GO:0051865(protein autoubiquitination);GO:0061630(ubiquitin protein ligase activity)	NA	NA	NA	ring finger protein 122 [Source:HGNC Symbol;Acc:HGNC:21147]	NA	81.7307	73.2716	90.9409	97.3316	138.625	84.2182	98.3648	108.111	331.312	517.66	276.014	226.478	265.492	279.411	284.909	312.524	0.309806	-1.69056	5.34932e-25	4.07876e-23	down	yes
ENSAPLG00000006571	PPFIBP2	ENSAPLT00000019283;ENSAPLT00000046570;ENSAPLT00000034644;ENSAPLT00000046962;ENSAPLT00000006855	GO:0005515(protein binding);GO:0042802(identical protein binding);GO:0042802(identical protein binding)	NA	NA	NA	PPFIA binding protein 2 [Source:HGNC Symbol;Acc:HGNC:9250]	NA	32.9934	27.1271	24.4313	15.1592	19.6792	18.7919	22.2863	14.8353	46.5143	42.7674	44.7143	91.4236	65.7817	57.225	62.0793	50.5938	0.380186	-1.39522	5.8838e-25	4.4547e-23	down	yes
ENSAPLG00000004714	ENSAPLG00000004714	ENSAPLT00000004848	NA	NA	NA	NA		NA	0.023991	1.06826	0.542819	0.358944	0.35638	0.265552	0.0001	0.671361	14.2177	6.0727	8.11847	15.2331	19.1054	12.2485	12.7027	12.4944	0.0328108	-4.92969	6.19877e-25	4.66035e-23	down	yes
ENSAPLG00000020041	GNMT	ENSAPLT00000047145;ENSAPLT00000036255	GO:0017174(glycine N-methyltransferase activity);GO:0017174(glycine N-methyltransferase activity)	00260(Glycine, serine and threonine metabolism);00260(Glycine, serine and threonine metabolism)	K00552	EC:2.1.1.20	glycine N-methyltransferase [Source:HGNC Symbol;Acc:HGNC:4415]	NA	19.0206	46.0534	48.4394	48.0587	58.3961	37.7401	54.9624	70.1734	200.683	247.816	178.386	135.031	184.719	218.51	194.11	178.16	0.249018	-2.00568	6.46748e-25	4.8286e-23	down	yes
ENSAPLG00000016261	PRKAB2	ENSAPLT00000016975	GO:0004679(AMP-activated protein kinase activity);GO:0005515(protein binding);GO:0031588(nucleotide-activated protein kinase complex);GO:0042802(identical protein binding);GO:0050790(regulation of catalytic activity);GO:0120162(positive regulation of cold-induced thermogenesis)	04371(Apelin signaling pathway);04068(FoxO signaling pathway);04530(Tight junction);04910(Insulin signaling pathway);04920(Adipocytokine signaling pathway)	K07199	NA	protein kinase AMP-activated non-catalytic subunit beta 2 [Source:HGNC Symbol;Acc:HGNC:9379]	NA	22.5727	47.2554	49.3963	57.2192	52.1512	47.1222	47.3295	51.4106	143.359	134.849	151.931	111.553	127.669	162.749	155.689	156.695	0.327182	-1.61184	6.9005e-25	5.11636e-23	down	yes
ENSAPLG00000016313	BHLHE40	ENSAPLT00000017021	GO:0000122(negative regulation of transcription by RNA polymerase II);GO:0000978(RNA polymerase II proximal promoter sequence-specific DNA binding);GO:0000980(RNA polymerase II distal enhancer sequence-specific DNA binding);GO:0000981(DNA-binding transcription factor activity, RNA polymerase II-specific);GO:0001102(RNA polymerase II activating transcription factor binding);GO:0001227(DNA-binding …	NA	NA	NA	basic helix-loop-helix family member e40 [Source:HGNC Symbol;Acc:HGNC:1046]	NA	13.0512	9.15468	8.88908	8.71103	5.15563	7.43255	7.91408	6.44712	27.8915	22.3891	19.0476	23.0197	30.5856	29.1952	22.1575	28.7728	0.328748	-1.60494	7.88238e-25	5.80434e-23	down	yes
ENSAPLG00000021375	ENSAPLG00000021375	ENSAPLT00000045785;ENSAPLT00000033686	GO:0005901(caveola);GO:0006363(termination of RNA polymerase I transcription);GO:0006363(termination of RNA polymerase I transcription)	NA	NA	NA		NA	21.7338	40.3168	48.8362	51.146	35.919	48.6384	42.6296	44.9647	172.762	113.449	130.464	86.9746	141.362	139.44	143.795	135.685	0.314103	-1.67069	9.07618e-25	6.63796e-23	down	yes
ENSAPLG00000009844	MAPKBP1	ENSAPLT00000041731;ENSAPLT00000010270	GO:0005515(protein binding);GO:0005737(cytoplasm);GO:0043124(negative regulation of I-kappaB kinase/NF-kappaB signaling);GO:0097431(mitotic spindle pole);GO:1900425(negative regulation of defense response to bacterium);GO:2000483(negative regulation of interleukin-8 secretion);GO:2000483(negative regulation of interleukin-8 secretion)	NA	NA	NA	mitogen-activated protein kinase binding protein 1 [Source:HGNC Symbol;Acc:HGNC:29536]	NA	15.0441	9.94742	10.6061	8.29321	4.61376	9.57102	8.41798	6.93989	28.1955	13.1418	33.3482	35.4724	48.7439	34.2284	31.0249	34.6907	0.283696	-1.81758	1.00834e-24	7.3248e-23	down	yes
ENSAPLG00000005073	LMO7	ENSAPLT00000005308;ENSAPLT00000030762;ENSAPLT00000034373;ENSAPLT00000045696;ENSAPLT00000019090;ENSAPLT00000042547;ENSAPLT00000020174;ENSAPLT00000020897;ENSAPLT00000044917;ENSAPLT00000037923	GO:0003779(actin binding);GO:0005515(protein binding);GO:0005635(nuclear envelope);GO:0005654(nucleoplasm);GO:0005737(cytoplasm);GO:0005886(plasma membrane);GO:0016324(apical plasma membrane);GO:0023051(regulation of signaling);GO:0030155(regulation of cell adhesion);GO:0031032(actomyosin structure organization);GO:0031032(actomyosin structure organization)	04520(Adherens junction);04520(Adherens junction)	K06084	NA	LIM domain 7 [Source:HGNC Symbol;Acc:HGNC:6646]	NA	38.9869	29.3356	18.3906	17.0109	15.7122	35.8092	23.0296	19.0877	51.4655	64.3128	58.9474	125.775	104.352	73.894	73.52	72.3232	0.315988	-1.66206	1.06033e-24	7.65074e-23	down	yes
ENSAPLG00000016297	DMD	ENSAPLT00000042654;ENSAPLT00000017032	GO:0001954(positive regulation of cell-matrix adhesion);GO:0002027(regulation of heart rate);GO:0002162(dystroglycan binding);GO:0003779(actin binding);GO:0005515(protein binding);GO:0005886(plasma membrane);GO:0006355(regulation of transcription, DNA-templated);GO:0007517(muscle organ development);GO:0007519(skeletal muscle tissue development);GO:0008065(establishment of blood-nerve barrier);GO:…	NA	NA	NA	dystrophin [Source:HGNC Symbol;Acc:HGNC:2928]	NA	15.9901	12.8971	14.4736	8.62248	7.89469	15.3426	13.4092	12.1139	23.1482	22.9976	26.6428	46.2243	32.1433	30.8271	34.6062	31.8344	0.405532	-1.30211	1.30264e-24	9.33646e-23	down	yes
ENSAPLG00000021365	SBK2	ENSAPLT00000019779	GO:0004672(protein kinase activity);GO:0005524(ATP binding);GO:0006468(protein phosphorylation)	NA	NA	NA	SH3 domain binding kinase family member 2 [Source:HGNC Symbol;Acc:HGNC:34416]	NA	0.536075	7.89997	5.14334	5.00566	5.50176	4.31179	4.03128	3.83267	35.2089	32.6805	37.3431	39.8981	23.6113	42.1377	42.8414	32.2394	0.12681	-2.97926	1.85831e-24	1.32095e-22	down	yes
ENSAPLG00000024762	ENSAPLG00000024762	ENSAPLT00000033008;ENSAPLT00000045223	NA	NA	NA	NA		NA	0.0001	0.0788063	0.0846919	0.0001	0.059518	0.0001	0.0001	0.0001	1.09265	2.64163	1.21017	6.24595	3.32768	2.82222	2.09367	3.0536	0.00993954	-6.6526	1.86759e-24	1.32095e-22	down	yes
ENSAPLG00000009522	PHKA2	ENSAPLT00000009964;ENSAPLT00000044782	GO:0003824(catalytic activity);GO:0005516(calmodulin binding);GO:0005977(glycogen metabolic process);GO:0005977(glycogen metabolic process)	04020(Calcium signaling pathway);04910(Insulin signaling pathway);04910(Insulin signaling pathway)	K07190	NA	phosphorylase kinase regulatory subunit alpha 2 [Source:HGNC Symbol;Acc:HGNC:8926]	NA	15.2272	32.2946	26.6606	29.2442	16.2751	22.8231	23.9795	28.7175	74.6518	56.2513	75.8992	53.4853	88.8356	70.1209	93.6517	80.6647	0.3289	-1.60428	2.02317e-24	1.42164e-22	down	yes
ENSAPLG00000009301	RRM2	ENSAPLT00000020948;ENSAPLT00000009691	GO:0004748(ribonucleoside-diphosphate reductase activity, thioredoxin disulfide as acceptor);GO:0005829(cytosol);GO:0005971(ribonucleoside-diphosphate reductase complex);GO:0008199(ferric iron binding);GO:0009262(deoxyribonucleotide metabolic process);GO:0009263(deoxyribonucleotide biosynthetic process);GO:0016491(oxidoreductase activity);GO:0042803(protein homodimerization activity);GO:0051259(p…	00230(Purine metabolism);00240(Pyrimidine metabolism);00480(Glutathione metabolism);00983(Drug metabolism - other enzymes);04115(p53 signaling pathway);04115(p53 signaling pathway)	K10808	EC:1.17.4.1	ribonucleotide reductase regulatory subunit M2 [Source:HGNC Symbol;Acc:HGNC:10452]	NA	72.4728	46.695	50.034	57.0024	54.9219	48.1222	50.0209	60.2555	16.6178	20.3981	21.3427	17.9738	15.3723	16.5513	16.2282	15.2939	3.14445	1.65281	2.12926e-24	1.48648e-22	up	yes
ENSAPLG00000001108	TENT5C	ENSAPLT00000001091	GO:0005634(nucleus);GO:0005737(cytoplasm);GO:0048255(mRNA stabilization);GO:1990817(RNA adenylyltransferase activity)	04371(Apelin signaling pathway);04810(Regulation of actin cytoskeleton);04260(Cardiac muscle contraction);04261(Adrenergic signaling in cardiomyocytes)	K05742	NA	terminal nucleotidyltransferase 5C [Source:HGNC Symbol;Acc:HGNC:24712]	NA	1.85636	4.32536	4.00832	3.5336	4.05102	4.83282	3.2112	3.71761	14.2751	10.2226	15.773	14.332	24.5238	21.265	19.8689	21.1171	0.208918	-2.25899	2.34093e-24	1.6237e-22	down	yes
ENSAPLG00000014559	NPY	ENSAPLT00000015176	GO:0001664(G protein-coupled receptor binding);GO:0005179(hormone activity);GO:0005576(extracellular region);GO:0005737(cytoplasm);GO:0005794(Golgi apparatus);GO:0008217(regulation of blood pressure);GO:0021954(central nervous system neuron development);GO:0021987(cerebral cortex development);GO:0031175(neuron projection development)	04920(Adipocytokine signaling pathway)	K05232	NA	neuropeptide Y [Source:HGNC Symbol;Acc:HGNC:7955]	NA	10.5698	6.2822	3.99956	6.1783	7.04127	3.13317	4.68824	5.62398	0.0001	0.0001	0.0001	0.0001	0.0001	0.0001	0.0001	0.0001	59395.6	15.8581	2.51608e-24	1.734e-22	up	yes
ENSAPLG00000022692	ENSAPLG00000022692	ENSAPLT00000018173	GO:0005249(voltage-gated potassium channel activity);GO:0006811(ion transport);GO:0016020(membrane)	NA	NA	NA		NA	0.0001	0.0001	0.0001	0.02172	0.0001	0.0001	0.0001	0.0001	2.85825	1.39045	4.72181	2.71472	5.26406	2.77078	4.00978	1.76071	0.000879541	-10.151	2.7538e-24	1.88574e-22	down	yes
ENSAPLG00000004966	DCAF6	ENSAPLT00000005181;ENSAPLT00000042652;ENSAPLT00000042304;ENSAPLT00000024651;ENSAPLT00000040046;ENSAPLT00000044418	GO:0005515(protein binding);GO:0005634(nucleus);GO:0005829(cytosol);GO:0005925(focal adhesion);GO:0030374(nuclear receptor transcription coactivator activity);GO:0045944(positive regulation of transcription by RNA polymerase II);GO:0080008(Cul4-RING E3 ubiquitin ligase complex);GO:0080008(Cul4-RING E3 ubiquitin ligase complex)	NA	NA	NA	DDB1 and CUL4 associated factor 6 [Source:HGNC Symbol;Acc:HGNC:30002]	NA	52.0345	58.1185	58.639	49.5868	53.7418	64.9143	49.788	57.6783	94.7759	115.759	102.426	120.16	104.678	104.301	139.413	131.668	0.486761	-1.03871	2.78539e-24	1.8953e-22	down	yes
ENSAPLG00000024069	ENSAPLG00000024069	ENSAPLT00000046143	GO:0005200(structural constituent of cytoskeleton);GO:0005882(intermediate filament)	NA	NA	NA		NA	0.277539	0.0001	0.0001	0.151514	0.0001	0.0001	0.197282	0.218231	112.974	18.1438	33.2499	31.2729	8.04557	8.43802	7.28745	26.7906	0.003432	-8.18674	4.63882e-24	3.1366e-22	down	yes
ENSAPLG00000027519	ENSAPLG00000027519	ENSAPLT00000019753;ENSAPLT00000039889	GO:0016020(membrane);GO:0016020(membrane)	04512(ECM-receptor interaction);04514(Cell adhesion molecules (CAMs));04514(Cell adhesion molecules (CAMs))	K16338	NA		NA	11.3664	9.02277	11.1102	10.2183	9.678	7.66123	12.4281	10.067	24.0344	17.5791	23.52	19.7003	29.6192	28.1711	24.3065	24.692	0.425586	-1.23248	6.0209e-24	4.04567e-22	down	yes
ENSAPLG00000002201	PNRC1	ENSAPLT00000002199	NA	NA	NA	NA	proline rich nuclear receptor coactivator 1 [Source:HGNC Symbol;Acc:HGNC:17278]	NA	53.1212	81.9238	99.0568	84.4758	89.4836	95.0716	69.2715	80.7729	170.894	228.929	240.902	253.21	205.588	164.553	164.351	192.341	0.403005	-1.31113	8.15478e-24	5.44547e-22	down	yes
ENSAPLG00000012309	RASGRP3	ENSAPLT00000045998;ENSAPLT00000030192;ENSAPLT00000012880	GO:0005085(guanyl-nucleotide exchange factor activity);GO:0005088(Ras guanyl-nucleotide exchange factor activity);GO:0005096(GTPase activator activity);GO:0005509(calcium ion binding);GO:0005622(intracellular);GO:0005737(cytoplasm);GO:0007264(small GTPase mediated signal transduction);GO:0007265(Ras protein signal transduction);GO:0017016(Ras GTPase binding);GO:0019900(kinase binding);GO:0032045(…	04010(MAPK signaling pathway);04010(MAPK signaling pathway)	K12362	NA	RAS guanyl releasing protein 3 [Source:HGNC Symbol;Acc:HGNC:14545]	NA	4.41364	7.6318	9.3681	11.7928	7.69677	11.6912	8.51486	9.64585	27.4652	23.1987	26.7206	28.8027	38.2586	28.409	22.0261	24.3238	0.322781	-1.63137	8.8272e-24	5.8581e-22	down	yes
ENSAPLG00000000924	ENSAPLG00000000924	ENSAPLT00000000904	GO:0005515(protein binding)	NA	NA	NA		NA	0.494828	0.0001	0.48733	0.32352	0.0001	1.12849	0.0001	0.597859	12.1972	10.1061	12.4123	13.1345	17.4223	16.9517	16.0234	9.24577	0.0282094	-5.14768	1.00697e-23	6.6417e-22	down	yes
ENSAPLG00000002749	ETV4	ENSAPLT00000002787;ENSAPLT00000031440	GO:0000978(RNA polymerase II proximal promoter sequence-specific DNA binding);GO:0003700(DNA-binding transcription factor activity);GO:0005634(nucleus);GO:0005730(nucleolus);GO:0006355(regulation of transcription, DNA-templated);GO:0043565(sequence-specific DNA binding);GO:0045944(positive regulation of transcription by RNA polymerase II);GO:0045944(positive regulation of transcription by RNA pol…	NA	NA	NA	ETS variant 4 [Source:HGNC Symbol;Acc:HGNC:3493]	NA	22.0535	59.8368	68.7926	67.9362	55.8167	51.7752	68.3539	63.625	10.8803	8.8055	11.247	5.92136	4.03329	6.35171	8.42579	10.199	6.95661	2.79839	1.01418e-23	6.64842e-22	up	yes
ENSAPLG00000002355	GPX3	ENSAPLT00000002399	GO:0004602(glutathione peroxidase activity);GO:0005615(extracellular space);GO:0006979(response to oxidative stress);GO:0008430(selenium binding);GO:0042744(hydrogen peroxide catabolic process);GO:0051289(protein homotetramerization);GO:0055114(oxidation-reduction process)	00590(Arachidonic acid metabolism);00480(Glutathione metabolism)	K00432	EC:1.11.1.9	glutathione peroxidase 3 [Source:HGNC Symbol;Acc:HGNC:4555]	NA	135.137	524.21	623.523	387.138	498.585	558.697	407.019	404.939	2076.69	2273.72	1730.06	1358.64	1701.72	1969.21	1828.64	1814.42	0.239899	-2.0595	1.26422e-23	8.23734e-22	down	yes
ENSAPLG00000017170	N4BP3	ENSAPLT00000043383	NA	NA	NA	NA	NEDD4 binding protein 3 [Source:HGNC Symbol;Acc:HGNC:29852]	NA	11.892	10.4458	12.0516	16.0768	12.8879	11.5708	13.2265	13.6482	35.9466	31.1202	22.7868	25.0044	32.4317	37.0213	30.4376	34.3339	0.408698	-1.29089	1.5294e-23	9.90516e-22	down	yes
ENSAPLG00000028056	ENSAPLG00000028056	ENSAPLT00000031814	NA	NA	NA	NA		NA	0.210527	1.09269	1.12517	0.945348	0.274119	2.0674	0.916122	1.08849	8.85256	7.71156	11.8206	6.34725	6.74079	7.82033	11.2946	9.47896	0.110179	-3.18208	2.38747e-23	1.53699e-21	down	yes
ENSAPLG00000004340	MCM10	ENSAPLT00000004478	GO:0003690(double-stranded DNA binding);GO:0003697(single-stranded DNA binding);GO:0005634(nucleus);GO:0005730(nucleolus);GO:0006260(DNA replication);GO:0006270(DNA replication initiation);GO:0006974(cellular response to DNA damage stimulus);GO:0008283(cell population proliferation);GO:0019899(enzyme binding);GO:0042802(identical protein binding)	NA	NA	NA	minichromosome maintenance 10 replication initiation factor [Source:HGNC Symbol;Acc:HGNC:18043]	NA	27.3415	28.1049	29.553	30.6374	23.8425	24.5677	32.6561	34.6387	9.8309	9.60656	10.202	8.9159	8.28788	9.00859	10.4803	8.90883	3.07468	1.62043	2.44561e-23	1.56505e-21	up	yes
ENSAPLG00000015807	ENSAPLG00000015807	ENSAPLT00000016472	GO:0006508(proteolysis);GO:0008237(metallopeptidase activity);GO:0008270(zinc ion binding)	NA	NA	NA		NA	2.88582	0.509243	0.988541	0.099349	0.642712	0.6262	1.06719	0.624869	0.0001	0.0001	0.0001	0.0001	0.0001	0.0001	0.0001	0.0001	9304.91	13.1838	3.00192e-23	1.90968e-21	up	yes
ENSAPLG00000010333	ADAMTS3	ENSAPLT00000039550;ENSAPLT00000010792	GO:0004175(endopeptidase activity);GO:0004222(metalloendopeptidase activity);GO:0005615(extracellular space);GO:0006508(proteolysis);GO:0008233(peptidase activity);GO:0008237(metallopeptidase activity);GO:0010573(vascular endothelial growth factor production);GO:0016485(protein processing);GO:0032964(collagen biosynthetic process);GO:1900748(positive regulation of vascular endothelial growth fact…	NA	NA	NA	ADAM metallopeptidase with thrombospondin type 1 motif 3 [Source:HGNC Symbol;Acc:HGNC:219]	NA	11.0201	19.9474	16.009	13.7171	13.0469	23.3	20.1013	12.8627	2.08264	2.08919	3.3437	6.17401	3.43574	2.77057	3.05872	2.87737	5.03271	2.33134	3.06789e-23	1.94017e-21	up	yes
ENSAPLG00000007649	ENSAPLG00000007649	ENSAPLT00000008124;ENSAPLT00000007931;ENSAPLT00000021941	GO:0003924(GTPase activity);GO:0005200(structural constituent of cytoskeleton);GO:0005525(GTP binding);GO:0005874(microtubule);GO:0007017(microtubule-based process);GO:0007017(microtubule-based process)	04145(Phagosome);04210(Apoptosis);04530(Tight junction);04540(Gap junction);04540(Gap junction)	K07374	NA		NA	316.408	245.172	264.177	290.494	341.904	294.901	272.549	240.903	97.1078	45.661	100.676	62.0242	71.3285	81.2246	82.8948	77.0575	3.66764	1.87485	3.773e-23	2.36009e-21	up	yes
ENSAPLG00000014087	PGM1	ENSAPLT00000014728	GO:0000287(magnesium ion binding);GO:0004614(phosphoglucomutase activity);GO:0005975(carbohydrate metabolic process);GO:0006006(glucose metabolic process);GO:0015629(actin cytoskeleton);GO:0016868(intramolecular transferase activity, phosphotransferases);GO:0071704(organic substance metabolic process)	00010(Glycolysis / Gluconeogenesis);00030(Pentose phosphate pathway);00052(Galactose metabolism);00500(Starch and sucrose metabolism);00520(Amino sugar and nucleotide sugar metabolism);00230(Purine metabolism)	K01835	EC:5.4.2.2	phosphoglucomutase 1 [Source:HGNC Symbol;Acc:HGNC:8905]	NA	34.0986	53.8565	62.2433	69.3938	56.2072	61.607	58.5696	68.0068	156.476	154.693	181.365	111.197	135.324	175.303	175.904	198.011	0.360159	-1.47329	3.77579e-23	2.36009e-21	down	yes
ENSAPLG00000014133	NSG2	ENSAPLT00000014722	GO:0005794(Golgi apparatus);GO:0007212(dopamine receptor signaling pathway);GO:0016021(integral component of membrane);GO:0030659(cytoplasmic vesicle membrane);GO:0032051(clathrin light chain binding);GO:0032585(multivesicular body membrane);GO:0048268(clathrin coat assembly);GO:1990674(Golgi cis cisterna membrane)	NA	NA	NA	neuronal vesicle trafficking associated 2 [Source:HGNC Symbol;Acc:HGNC:24955]	NA	23.7698	23.7484	28.1203	33.7231	41.5148	27.8091	28.6807	19.0538	0.477051	1.01431	2.84413	0.630884	1.58529	0.744878	0.0001	0.930711	27.5204	4.78243	4.20659e-23	2.61417e-21	up	yes
ENSAPLG00000030115	ENSAPLG00000030115	ENSAPLT00000025114;ENSAPLT00000024412	GO:0005201(extracellular matrix structural constituent);GO:0005581(collagen trimer);GO:0005581(collagen trimer)	04512(ECM-receptor interaction);04510(Focal adhesion);04933(AGE-RAGE signaling pathway in diabetic complications);04933(AGE-RAGE signaling pathway in diabetic complications)	K06237	NA		NA	16.0619	43.1617	41.2421	41.2304	29.5353	29.8627	30.2932	44.9057	98.7808	80.9243	110.267	116.373	111.173	93.8865	119.17	96.3999	0.334101	-1.58164	4.84794e-23	2.99541e-21	down	yes
ENSAPLG00000010314	ENSAPLG00000010314	ENSAPLT00000022373;ENSAPLT00000039137;ENSAPLT00000010772	GO:0005515(protein binding);GO:0005515(protein binding)	NA	NA	NA		NA	10.1802	9.75696	9.23838	5.36249	7.1659	17.9208	11.6198	9.24998	1.55556	0.94126	1.29151	1.55109	2.13298	1.27084	0.574114	1.13271	7.70276	2.94538	5.88007e-23	3.61238e-21	up	yes
ENSAPLG00000028797	ENSAPLG00000028797	ENSAPLT00000041776;ENSAPLT00000018772	GO:0000785(chromatin);GO:0003677(DNA binding);GO:0005634(nucleus);GO:0006355(regulation of transcription, DNA-templated);GO:0006355(regulation of transcription, DNA-templated)	NA	NA	NA		NA	26.1248	21.1307	20.5909	21.9225	13.4273	24.8845	25.3184	24.0941	4.79438	4.74395	3.99868	8.43521	3.37492	3.24686	3.40787	4.28062	4.89198	2.29042	6.06275e-23	3.70345e-21	up	yes
ENSAPLG00000007958	PACSIN3	ENSAPLT00000008312	GO:0005515(protein binding);GO:0005737(cytoplasm);GO:0005829(cytosol);GO:0005886(plasma membrane);GO:0008092(cytoskeletal protein binding);GO:0008289(lipid binding);GO:0019855(calcium channel inhibitor activity);GO:0045806(negative regulation of endocytosis);GO:0051044(positive regulation of membrane protein ectodomain proteolysis);GO:0051926(negative regulation of calcium ion transport);GO:00973…	NA	NA	NA	protein kinase C and casein kinase substrate in neurons 3 [Source:HGNC Symbol;Acc:HGNC:8572]	NA	71.9384	273.142	305.202	261.775	261.539	200.99	221.221	283.52	1013.39	823.258	854.247	766.438	1101.72	822.92	904.698	916.07	0.260918	-1.93833	6.17834e-23	3.74644e-21	down	yes
ENSAPLG00000009083	SLC13A3	ENSAPLT00000009500	GO:0005215(transporter activity);GO:0005886(plasma membrane);GO:0006814(sodium ion transport);GO:0006835(dicarboxylic acid transport);GO:0015362(high-affinity sodium:dicarboxylate symporter activity);GO:0016020(membrane);GO:0055085(transmembrane transport)	NA	NA	NA	solute carrier family 13 member 3 [Source:HGNC Symbol;Acc:HGNC:14430]	NA	1.00852	0.225483	2.16799	0.584498	0.45776	0.63033	0.487309	0.71808	7.88258	4.9833	5.66634	12.7821	5.83803	4.66999	7.91545	15.0375	0.0969501	-3.36661	6.20283e-23	3.74644e-21	down	yes
ENSAPLG00000010479	ENSAPLG00000010479	ENSAPLT00000010906;ENSAPLT00000043785	GO:0004888(transmembrane signaling receptor activity);GO:0004890(GABA-A receptor activity);GO:0005216(ion channel activity);GO:0005230(extracellular ligand-gated ion channel activity);GO:0006811(ion transport);GO:0016020(membrane);GO:0016021(integral component of membrane);GO:0034220(ion transmembrane transport);GO:0034220(ion transmembrane transport)	04080(Neuroactive ligand-receptor interaction);04080(Neuroactive ligand-receptor interaction)	K05192	NA		NA	1.32825	0.312849	0.340859	0.214922	0.206026	0.41756	0.573789	0.652949	6.01389	4.74401	2.34958	6.0688	5.89457	4.36372	5.53496	8.78487	0.0924982	-3.43443	6.51576e-23	3.91346e-21	down	yes
ENSAPLG00000011997	AFAP1L1	ENSAPLT00000033199;ENSAPLT00000012526	NA	NA	NA	NA	actin filament associated protein 1 like 1 [Source:HGNC Symbol;Acc:HGNC:26714]	NA	22.7909	35.4775	45.2654	43.9429	30.6	43.4506	33.7189	46.4195	102.992	93.2748	110.924	79.2316	130.304	84.5322	107.936	94.9676	0.37513	-1.41454	6.91242e-23	4.12864e-21	down	yes
ENSAPLG00000029372	PNOC	ENSAPLT00000028071	GO:0007218(neuropeptide signaling pathway);GO:0007268(chemical synaptic transmission)	NA	NA	NA	prepronociceptin [Source:HGNC Symbol;Acc:HGNC:9163]	NA	0.176976	0.308814	0.545297	0.174105	0.0001	0.301351	0.0001	0.112011	4.9842	4.62164	4.00873	4.08162	7.46306	6.62718	7.44217	7.13185	0.0349167	-4.83994	9.44485e-23	5.61003e-21	down	yes
ENSAPLG00000003098	CAV3	ENSAPLT00000003136	GO:0001778(plasma membrane repair);GO:0002027(regulation of heart rate);GO:0005246(calcium channel regulator activity);GO:0005783(endoplasmic reticulum);GO:0005886(plasma membrane);GO:0005901(caveola);GO:0006469(negative regulation of protein kinase activity);GO:0006641(triglyceride metabolic process);GO:0006897(endocytosis);GO:0007009(plasma membrane organization);GO:0007015(actin filament organ…	04144(Endocytosis);04510(Focal adhesion)	K12959	NA	caveolin 3 [Source:HGNC Symbol;Acc:HGNC:1529]	NA	15.3527	118.844	142.217	124.092	114.709	180.548	100.712	114.053	755.006	669.764	834.999	455.429	735.132	942.766	937.743	797.231	0.148583	-2.75066	1.27626e-22	7.53907e-21	down	yes
ENSAPLG00000001914	G0S2	ENSAPLT00000001911	GO:0005739(mitochondrion);GO:0097191(extrinsic apoptotic signaling pathway);GO:0120162(positive regulation of cold-induced thermogenesis);GO:2001238(positive regulation of extrinsic apoptotic signaling pathway)	NA	NA	NA	G0/G1 switch 2 [Source:HGNC Symbol;Acc:HGNC:30229]	NA	78.0119	32.9876	37.946	29.3553	69.5125	114.587	35.6864	50.6824	246.11	617.951	259.439	178.528	300.281	214.117	385.958	384.459	0.173481	-2.52715	1.45589e-22	8.55316e-21	down	yes
ENSAPLG00000013537	ADIPOQ	ENSAPLT00000014090	GO:0001934(positive regulation of protein phosphorylation);GO:0005179(hormone activity);GO:0005515(protein binding);GO:0005615(extracellular space);GO:0009986(cell surface);GO:0010642(negative regulation of platelet-derived growth factor receptor signaling pathway);GO:0010739(positive regulation of protein kinase A signaling);GO:0010745(negative regulation of macrophage derived foam cell differen…	04920(Adipocytokine signaling pathway);03320(PPAR signaling pathway)	K07296	NA	adiponectin, C1Q and collagen domain containing [Source:HGNC Symbol;Acc:HGNC:13633]	NA	0.229292	1.56255	2.35384	1.6077	1.54113	2.7159	2.78752	3.37106	14.4607	13.4564	21.9269	11.7502	28.4206	21.6704	18.0465	19.8096	0.108124	-3.20924	1.86717e-22	1.09098e-20	down	yes
ENSAPLG00000024895	SYNPO	ENSAPLT00000044489;ENSAPLT00000048298;ENSAPLT00000033984;ENSAPLT00000035612	GO:0003779(actin binding);GO:0004602(glutathione peroxidase activity);GO:0006979(response to oxidative stress);GO:0032233(positive regulation of actin filament bundle assembly);GO:0055114(oxidation-reduction process);GO:0055114(oxidation-reduction process)	04530(Tight junction);04530(Tight junction)	K21112	NA	synaptopodin [Source:HGNC Symbol;Acc:HGNC:30672]	NA	9.75932	17.0018	19.6266	16.4308	15.722	15.7036	17.2292	11.8005	54.17	43.0237	40.2683	28.9923	41.7616	48.3622	36.4545	39.7468	0.370437	-1.4327	2.02673e-22	1.1778e-20	down	yes
ENSAPLG00000010734	BTBD6	ENSAPLT00000011173	GO:0005515(protein binding)	NA	NA	NA	BTB domain containing 6 [Source:HGNC Symbol;Acc:HGNC:19897]	NA	95.2862	120.738	113.012	105.822	125.411	83.7569	103.973	125.25	216.915	230.694	214.544	211.936	247.811	221.166	216.21	234.426	0.486841	-1.03848	2.23127e-22	1.2897e-20	down	yes
ENSAPLG00000009563	ATP8A2	ENSAPLT00000047493;ENSAPLT00000018501;ENSAPLT00000009982;ENSAPLT00000045064;ENSAPLT00000023946	GO:0000166(nucleotide binding);GO:0000287(magnesium ion binding);GO:0004012(phospholipid-translocating ATPase activity);GO:0005524(ATP binding);GO:0005654(nucleoplasm);GO:0005794(Golgi apparatus);GO:0005886(plasma membrane);GO:0015914(phospholipid transport);GO:0016021(integral component of membrane);GO:0016021(integral component of membrane)	NA	NA	NA	ATPase phospholipid transporting 8A2 [Source:HGNC Symbol;Acc:HGNC:13533]	NA	2.38512	11.2396	14.5677	7.66963	14.2842	8.13523	9.69561	15.2479	47.8667	63.1897	59.0859	40.0421	49.7184	53.1386	62.1923	45.7687	0.197683	-2.33874	3.36594e-22	1.93515e-20	down	yes
ENSAPLG00000012523	OLFM3	ENSAPLT00000013059	GO:0005615(extracellular space);GO:0005794(Golgi apparatus);GO:0032281(AMPA glutamate receptor complex)	NA	NA	NA	olfactomedin 3 [Source:HGNC Symbol;Acc:HGNC:17990]	NA	4.72357	19.6349	11.1006	16.7707	9.70614	14.9278	10.8654	13.2324	1.3293	1.04205	0.608247	1.01884	1.6786	0.246476	0.838317	0.642393	13.6357	3.76931	3.41359e-22	1.9521e-20	up	yes
ENSAPLG00000002673	HTR3A	ENSAPLT00000002712;ENSAPLT00000027308	GO:0004888(transmembrane signaling receptor activity);GO:0005216(ion channel activity);GO:0005230(extracellular ligand-gated ion channel activity);GO:0006811(ion transport);GO:0015276(ligand-gated ion channel activity);GO:0016021(integral component of membrane);GO:0022850(serotonin-gated cation-selective channel activity);GO:0032154(cleavage furrow);GO:0034220(ion transmembrane transport);GO:0045…	NA	NA	NA	5-hydroxytryptamine receptor 3A [Source:HGNC Symbol;Acc:HGNC:5297]	NA	0.0001	0.0001	0.0001	0.0001	0.0001	0.0001	0.0001	0.134104	3.49121	5.75026	1.06068	2.77506	1.25802	3.80607	4.94257	1.19575	0.00555216	-7.49274	3.95139e-22	2.24769e-20	down	yes
ENSAPLG00000013949	KERA	ENSAPLT00000022717;ENSAPLT00000014525	GO:0005515(protein binding);GO:0061303(cornea development in camera-type eye);GO:0061303(cornea development in camera-type eye)	NA	NA	NA	keratocan [Source:HGNC Symbol;Acc:HGNC:6309]	NA	7.21097	20.5873	16.0631	7.35837	16.2204	22.3856	18.7933	18.5728	0.766279	0.692651	0.8443	4.1911	1.20586	0.752567	0.974165	0.91749	12.2957	3.62008	5.15088e-22	2.91459e-20	up	yes
ENSAPLG00000021162	ENSAPLG00000021162	ENSAPLT00000047162	GO:0005515(protein binding)	NA	NA	NA		NA	13.453	96.9889	71.2867	73.8236	84.6297	54.1395	69.3072	86.8574	322.079	378.879	275.088	505.304	360.389	257.209	311.922	328.953	0.20092	-2.31531	7.39078e-22	4.16012e-20	down	yes
ENSAPLG00000025252	ENSAPLG00000025252	ENSAPLT00000044568;ENSAPLT00000035244;ENSAPLT00000047064	GO:0000015(phosphopyruvate hydratase complex);GO:0000287(magnesium ion binding);GO:0004634(phosphopyruvate hydratase activity);GO:0006096(glycolytic process);GO:0006096(glycolytic process)	00010(Glycolysis / Gluconeogenesis);03018(RNA degradation);03018(RNA degradation)	K01689	EC:4.2.1.11		NA	97.5263	162.933	169.691	170.307	175.878	159.678	169.649	181.525	445.804	483.703	382.461	264.513	441.169	475.405	424.225	428.885	0.384676	-1.37829	8.42874e-22	4.71966e-20	down	yes
ENSAPLG00000011319	FOXO3	ENSAPLT00000011774	GO:0000122(negative regulation of transcription by RNA polymerase II);GO:0000978(RNA polymerase II proximal promoter sequence-specific DNA binding);GO:0001227(DNA-binding transcription repressor activity, RNA polymerase II-specific);GO:0001228(DNA-binding transcription activator activity, RNA polymerase II-specific);GO:0001542(ovulation from ovarian follicle);GO:0001544(initiation of primordial o…	04068(FoxO signaling pathway);04137(Mitophagy - animal);04218(Cellular senescence)	K09408	NA	forkhead box O3 [Source:HGNC Symbol;Acc:HGNC:3821]	NA	18.6657	23.3957	28.2448	28.5918	14.828	18.3259	19.9134	28.5471	59.831	33.5841	61.4355	60.9912	62.8224	71.1804	67.2973	59.0891	0.379044	-1.39956	9.91499e-22	5.52311e-20	down	yes
ENSAPLG00000005100	SLC25A48	ENSAPLT00000039577;ENSAPLT00000046187;ENSAPLT00000005271;ENSAPLT00000043827	GO:0022857(transmembrane transporter activity);GO:0055085(transmembrane transport);GO:0055085(transmembrane transport)	NA	NA	NA	solute carrier family 25 member 48 [Source:HGNC Symbol;Acc:HGNC:30451]	NA	3.15834	3.19732	3.96953	3.35804	4.44043	4.55303	2.26263	3.47622	10.2555	10.01	8.63881	8.52146	11.5796	12.3315	9.14085	9.67992	0.354496	-1.49616	2.03229e-21	1.12624e-19	down	yes
ENSAPLG00000006367	PGD	ENSAPLT00000006632	GO:0004616(phosphogluconate dehydrogenase (decarboxylating) activity);GO:0006098(pentose-phosphate shunt);GO:0009051(pentose-phosphate shunt, oxidative branch);GO:0016491(oxidoreductase activity);GO:0019322(pentose biosynthetic process);GO:0050661(NADP binding);GO:0055114(oxidation-reduction process)	00030(Pentose phosphate pathway);00480(Glutathione metabolism)	K00033	EC:1.1.1.44;EC:1.1.1.343	phosphogluconate dehydrogenase [Source:HGNC Symbol;Acc:HGNC:8891]	NA	146.508	109.394	120.606	130.827	125.758	119.286	132.656	122.274	51.6776	47.5503	48.6432	38.9852	45.6174	40.999	45.6859	43.4294	2.77811	1.4741	2.22746e-21	1.22807e-19	up	yes
ENSAPLG00000012162	ABLIM2	ENSAPLT00000012686;ENSAPLT00000021471;ENSAPLT00000029585;ENSAPLT00000012694	GO:0003779(actin binding);GO:0006351(transcription, DNA-templated);GO:0007010(cytoskeleton organization);GO:0015629(actin cytoskeleton);GO:0030036(actin cytoskeleton organization);GO:0030036(actin cytoskeleton organization)	04360(Axon guidance);04360(Axon guidance)	K07520	NA	actin binding LIM protein family member 2 [Source:HGNC Symbol;Acc:HGNC:19195]	NA	1.04817	0.624858	0.577979	0.46816	0.431732	0.21483	0.887802	0.277116	1.9341	4.80052	4.00645	4.30746	6.09007	6.63256	4.5867	4.03398	0.124496	-3.00582	2.2946e-21	1.25863e-19	down	yes
ENSAPLG00000016940	MAB21L2	ENSAPLT00000000739	GO:0001654(eye development);GO:0005634(nucleus);GO:0005737(cytoplasm);GO:0008284(positive regulation of cell population proliferation);GO:0010172(embryonic body morphogenesis);GO:0043010(camera-type eye development)	NA	NA	NA	mab-21 like 2 [Source:HGNC Symbol;Acc:HGNC:6758]	NA	3.19146	13.3585	11.505	21.3254	6.56581	11.1149	17.7675	16.364	0.0001	0.0001	0.40319	0.017331	0.018978	0.151827	0.404597	0.319164	76.9357	6.26558	2.4298e-21	1.32603e-19	up	yes
ENSAPLG00000002863	SLC25A12	ENSAPLT00000002912	GO:0005313(L-glutamate transmembrane transporter activity);GO:0005509(calcium ion binding);GO:0005739(mitochondrion);GO:0015183(L-aspartate transmembrane transporter activity);GO:0015810(aspartate transmembrane transport);GO:0015813(L-glutamate transmembrane transport);GO:0022857(transmembrane transporter activity);GO:0042802(identical protein binding);GO:0043490(malate-aspartate shuttle);GO:0051…	NA	NA	NA	solute carrier family 25 member 12 [Source:HGNC Symbol;Acc:HGNC:10982]	NA	5.43356	7.82226	6.97408	5.15685	8.27915	14.2944	5.41809	8.26495	21.1375	23.7494	19.134	30.1979	27.0334	21.146	22.1531	27.2463	0.321398	-1.63757	2.5607e-21	1.39041e-19	down	yes
ENSAPLG00000015154	CDH11	ENSAPLT00000015832	GO:0005509(calcium ion binding);GO:0005737(cytoplasm);GO:0005886(plasma membrane);GO:0007155(cell adhesion);GO:0007156(homophilic cell adhesion via plasma membrane adhesion molecules);GO:0016020(membrane);GO:0021957(corticospinal tract morphogenesis);GO:0045202(synapse);GO:0050804(modulation of chemical synaptic transmission);GO:0098609(cell-cell adhesion);GO:0098685(Schaffer collateral - CA1 syn…	NA	NA	NA	cadherin 11 [Source:HGNC Symbol;Acc:HGNC:1750]	NA	219.151	137.017	110.22	83.9101	99.7336	127.942	154.573	77.0678	30.1983	25.9055	27.8814	57.0966	25.6444	27.5875	25.5443	30.9645	4.02521	2.00907	3.62166e-21	1.95661e-19	up	yes
ENSAPLG00000023187	RAMP3	ENSAPLT00000042390;ENSAPLT00000047230;ENSAPLT00000046495	GO:0006886(intracellular protein transport);GO:0008277(regulation of G protein-coupled receptor signaling pathway);GO:0008565(protein transporter activity);GO:0016021(integral component of membrane);GO:0016021(integral component of membrane)	04270(Vascular smooth muscle contraction);04270(Vascular smooth muscle contraction)	K08449	NA	receptor activity modifying protein 3 [Source:HGNC Symbol;Acc:HGNC:9845]	NA	10.9556	6.65175	6.05001	5.07808	9.53876	9.648	5.49146	5.16561	14.9702	19.7314	16.0234	24.7972	18.8059	15.0036	17.8246	16.891	0.406667	-1.29808	3.90783e-21	2.10066e-19	down	yes
ENSAPLG00000014374	COL15A1	ENSAPLT00000046444;ENSAPLT00000022872;ENSAPLT00000014995;ENSAPLT00000021646	GO:0005198(structural molecule activity);GO:0005604(basement membrane);GO:0007155(cell adhesion);GO:0007155(cell adhesion)	NA	NA	NA	collagen type XV alpha 1 chain [Source:HGNC Symbol;Acc:HGNC:2192]	NA	7.39475	44.491	49.3352	35.6982	25.4361	35.6093	32.8855	45.5776	138.958	110.098	147.486	163.051	162.244	188.39	173.576	174.612	0.219663	-2.18663	4.13007e-21	2.20907e-19	down	yes
ENSAPLG00000025844	MYOZ1	ENSAPLT00000032388	GO:0000122(negative regulation of transcription by RNA polymerase II);GO:0004865(protein serine/threonine phosphatase inhibitor activity);GO:0007519(skeletal muscle tissue development);GO:0015629(actin cytoskeleton);GO:0043417(negative regulation of skeletal muscle tissue regeneration);GO:0043503(skeletal muscle fiber adaptation);GO:0045214(sarcomere organization);GO:0051373(FATZ binding);GO:0070…	NA	NA	NA	myozenin 1 [Source:HGNC Symbol;Acc:HGNC:13752]	NA	2.3028	22.0103	27.1505	20.7233	50.8928	17.4076	23.4343	35.3449	237.636	283.91	227.354	165.902	286.103	157.823	249.879	183.269	0.111206	-3.1687	4.54903e-21	2.42112e-19	down	yes
ENSAPLG00000002477	SGMS1	ENSAPLT00000018715;ENSAPLT00000037394;ENSAPLT00000042779;ENSAPLT00000002503;ENSAPLT00000021463;ENSAPLT00000046253;ENSAPLT00000032790;ENSAPLT00000040702	GO:0000138(Golgi trans cisterna);GO:0002950(ceramide phosphoethanolamine synthase activity);GO:0005515(protein binding);GO:0006686(sphingomyelin biosynthetic process);GO:0030173(integral component of Golgi membrane);GO:0033188(sphingomyelin synthase activity);GO:0046513(ceramide biosynthetic process);GO:0047493(ceramide cholinephosphotransferase activity);GO:0047493(ceramide cholinephosphotransfe…	00600(Sphingolipid metabolism);00600(Sphingolipid metabolism)	K04714	EC:2.7.8.27	sphingomyelin synthase 1 [Source:HGNC Symbol;Acc:HGNC:29799]	NA	11.0559	9.08744	11.1397	9.92486	8.82265	8.38163	9.14385	10.3898	18.4248	14.4507	18.5729	22.5224	20.1626	17.2128	16.7397	17.0656	0.536995	-0.897019	5.84466e-21	3.09537e-19	down	no
ENSAPLG00000013378	KLHDC3	ENSAPLT00000013962;ENSAPLT00000029052	GO:0000790(nuclear chromatin);GO:0003682(chromatin binding);GO:0005515(protein binding);GO:0005654(nucleoplasm);GO:0005737(cytoplasm);GO:0005737(cytoplasm)	NA	NA	NA	kelch domain containing 3 [Source:HGNC Symbol;Acc:HGNC:20704]	NA	25.4369	39.1718	43.8624	40.4397	40.2322	46.9392	37.7215	42.7565	100.751	76.1796	99.819	70.3549	88.3575	93.3884	93.3851	98.05	0.439493	-1.18609	7.80797e-21	4.11487e-19	down	yes
ENSAPLG00000026342	CAV2	ENSAPLT00000044643	GO:0001937(negative regulation of endothelial cell proliferation);GO:0001938(positive regulation of endothelial cell proliferation);GO:0002080(acrosomal membrane);GO:0005886(plasma membrane);GO:0005887(integral component of plasma membrane);GO:0005901(caveola);GO:0005925(focal adhesion);GO:0006906(vesicle fusion);GO:0007005(mitochondrion organization);GO:0007029(endoplasmic reticulum organization…	04144(Endocytosis);04510(Focal adhesion)	K12958	NA	caveolin 2 [Source:HGNC Symbol;Acc:HGNC:1528]	NA	8.26615	7.36023	7.72283	9.1982	4.53694	9.59263	6.16466	10.452	29.1822	30.0643	27.9614	29.5198	33.2853	23.9345	27.3536	28.316	0.275649	-1.8591	7.87231e-21	4.12854e-19	down	yes
ENSAPLG00000012943	WIF1	ENSAPLT00000013512	GO:0045600(positive regulation of fat cell differentiation)	04310(Wnt signaling pathway)	K01691	NA	WNT inhibitory factor 1 [Source:HGNC Symbol;Acc:HGNC:18081]	NA	28.5572	8.54392	13.0154	7.18072	32.8464	27.6418	11.2312	11.3435	2.77824	1.18943	1.53409	2.668	1.29749	1.02788	1.24097	0.969357	11.0472	3.46561	8.3933e-21	4.3804e-19	up	yes
ENSAPLG00000002314	SIAH1	ENSAPLT00000019577;ENSAPLT00000002315	GO:0004842(ubiquitin-protein transferase activity);GO:0005515(protein binding);GO:0005634(nucleus);GO:0006511(ubiquitin-dependent protein catabolic process);GO:0007275(multicellular organism development);GO:0008022(protein C-terminus binding);GO:0008270(zinc ion binding);GO:0030163(protein catabolic process);GO:0030877(beta-catenin destruction complex);GO:0042802(identical protein binding);GO:004…	04120(Ubiquitin mediated proteolysis);04310(Wnt signaling pathway);04115(p53 signaling pathway);04115(p53 signaling pathway)	K04506	EC:2.3.2.27	siah E3 ubiquitin protein ligase 1 [Source:HGNC Symbol;Acc:HGNC:10857]	NA	21.5568	18.5234	20.7869	18.7993	19.997	18.4964	19.5091	18.1668	34.9894	34.3445	32.1453	42.1275	42.1044	37.4985	35.4642	30.29	0.539292	-0.890862	1.02165e-20	5.30615e-19	down	no
ENSAPLG00000023906	DAG1	ENSAPLT00000036826;ENSAPLT00000037001;ENSAPLT00000020175;ENSAPLT00000031944;ENSAPLT00000042825	GO:0003779(actin binding);GO:0005509(calcium ion binding);GO:0005604(basement membrane);GO:0005615(extracellular space);GO:0005654(nucleoplasm);GO:0005737(cytoplasm);GO:0005886(plasma membrane);GO:0005925(focal adhesion);GO:0006509(membrane protein ectodomain proteolysis);GO:0007016(cytoskeletal anchoring at plasma membrane);GO:0008307(structural constituent of muscle);GO:0010470(regulation of ga…	04512(ECM-receptor interaction);04512(ECM-receptor interaction)	K06265	NA	dystroglycan 1 [Source:HGNC Symbol;Acc:HGNC:2666]	NA	85.6763	153.769	189.599	190.847	155.307	152.003	176.866	174.835	463.14	346.268	394.004	330.991	376.56	470.832	515.503	414.917	0.386117	-1.37289	1.06697e-20	5.51491e-19	down	yes
ENSAPLG00000008156	ETNPPL	ENSAPLT00000008497	GO:0003824(catalytic activity);GO:0008483(transaminase activity);GO:0030170(pyridoxal phosphate binding);GO:0050459(ethanolamine-phosphate phospho-lyase activity)	00564(Glycerophospholipid metabolism)	K14286	EC:4.2.3.2	ethanolamine-phosphate phospho-lyase [Source:HGNC Symbol;Acc:HGNC:14404]	NA	7.59667	36.5734	41.4887	32.2903	26.6324	28.8364	29.6073	42.0033	150.194	88.1473	131.353	139.188	98.4353	117.127	122.714	147.26	0.246404	-2.0209	1.16699e-20	6.00302e-19	down	yes
ENSAPLG00000007626	FHOD1	ENSAPLT00000007955;ENSAPLT00000047991	GO:0001725(stress fiber);GO:0005634(nucleus);GO:0005829(cytosol);GO:0007097(nuclear migration);GO:0014704(intercalated disc);GO:0019904(protein domain specific binding);GO:0042802(identical protein binding);GO:0043621(protein self-association);GO:0045944(positive regulation of transcription by RNA polymerase II);GO:0051492(regulation of stress fiber assembly);GO:0051496(positive regulation of str…	04320(Dorso-ventral axis formation);04320(Dorso-ventral axis formation)	K02184	NA	formin homology 2 domain containing 1 [Source:HGNC Symbol;Acc:HGNC:17905]	NA	4.06115	5.14198	4.4782	4.16683	3.63643	3.72268	4.74704	3.75002	8.08668	10.4574	10.7719	7.66471	10.0362	7.67982	11.0469	9.50972	0.447878	-1.15882	1.18605e-20	6.07203e-19	down	yes
ENSAPLG00000013857	MYOM2	ENSAPLT00000047158;ENSAPLT00000014616;ENSAPLT00000025131	GO:0005515(protein binding);GO:0006936(muscle contraction);GO:0019900(kinase binding);GO:0031430(M band);GO:0031430(M band)	NA	NA	NA	myomesin 2 [Source:HGNC Symbol;Acc:HGNC:7614]	NA	5.11648	60.6251	64.8275	33.1242	39.6073	53.4455	35.3683	49.0218	197.943	210.481	208.241	338.55	377.614	294.414	306.029	285.52	0.153749	-2.70136	1.19498e-20	6.08871e-19	down	yes
ENSAPLG00000008187	PLEKHN1	ENSAPLT00000043567;ENSAPLT00000008500;ENSAPLT00000008495	GO:0001666(response to hypoxia);GO:0001786(phosphatidylserine binding);GO:0005739(mitochondrion);GO:0005856(cytoskeleton);GO:0031966(mitochondrial membrane);GO:0043065(positive regulation of apoptotic process);GO:0061158(3'-UTR-mediated mRNA destabilization);GO:0070300(phosphatidic acid binding);GO:1901612(cardiolipin binding);GO:1901981(phosphatidylinositol phosphate binding);GO:1901981(phosphat…	NA	NA	NA	pleckstrin homology domain containing N1 [Source:HGNC Symbol;Acc:HGNC:25284]	NA	11.8387	8.43066	11.1003	10.2307	10.8577	8.18862	8.34991	11.1478	23.5276	22.9362	26.7554	15.4114	20.997	22.5755	27.9503	30.7309	0.419858	-1.25202	1.22353e-20	6.20477e-19	down	yes
ENSAPLG00000012276	CLEC19A	ENSAPLT00000012771	NA	NA	NA	NA	C-type lectin domain containing 19A [Source:HGNC Symbol;Acc:HGNC:34522]	NA	2.21968	15.9505	24.4099	27.3946	27.9279	30.4044	14.7025	18.3004	165.135	246.633	123.992	119.11	166.833	174.23	138.265	106.539	0.130011	-2.94329	1.26695e-20	6.39483e-19	down	yes
ENSAPLG00000030030	ENSAPLG00000030030	ENSAPLT00000039088	NA	NA	NA	NA		NA	0.0001	0.0001	0.0001	0.0001	0.0001	0.0001	0.0001	0.0001	0.431361	1.34612	5.4051	15.0019	1.62253	1.82583	2.68071	6.26059	2.31387e-05	-15.3993	1.34829e-20	6.7736e-19	down	yes
ENSAPLG00000020367	CEBPA	ENSAPLT00000046073	GO:0000050(urea cycle);GO:0000122(negative regulation of transcription by RNA polymerase II);GO:0000978(RNA polymerase II proximal promoter sequence-specific DNA binding);GO:0000981(DNA-binding transcription factor activity, RNA polymerase II-specific);GO:0001228(DNA-binding transcription activator activity, RNA polymerase II-specific);GO:0001889(liver development);GO:0001892(embryonic placenta d…	NA	NA	NA	CCAAT enhancer binding protein alpha [Source:HGNC Symbol;Acc:HGNC:1833]	NA	63.584	26.2496	46.4998	24.9349	38.8679	27.8384	33.6273	37.1004	12.6774	3.64294	5.92268	7.43682	6.02949	5.93192	4.86441	4.19826	5.89111	2.55854	1.46501e-20	7.32576e-19	up	yes
ENSAPLG00000007205	FTH1	ENSAPLT00000007510;ENSAPLT00000022682;ENSAPLT00000040355	GO:0006826(iron ion transport);GO:0006879(cellular iron ion homeostasis);GO:0008199(ferric iron binding);GO:0008199(ferric iron binding)	04216(Ferroptosis);04217(Necroptosis);04217(Necroptosis)	K00522	EC:1.16.3.2	ferritin heavy chain 1 [Source:HGNC Symbol;Acc:HGNC:3976]	NA	1805.09	2693.32	2886.92	3235.62	3565.56	2755.48	2767.1	3210.79	6814.28	8447.83	7244.44	5291.82	6086.06	7369.16	8619.83	6756.2	0.404733	-1.30496	1.65468e-20	8.23588e-19	down	yes
ENSAPLG00000005755	RFTN2	ENSAPLT00000005976	GO:0033227(dsRNA transport);GO:0043330(response to exogenous dsRNA)	NA	NA	NA	raftlin family member 2 [Source:HGNC Symbol;Acc:HGNC:26402]	NA	25.4341	72.3867	55.9657	52.9707	62.6987	43.626	53.0618	72.4455	116.432	155.609	131.329	209.123	178.568	143.265	149.731	157.98	0.353121	-1.50176	1.83107e-20	9.07182e-19	down	yes
ENSAPLG00000006033	BCAS1	ENSAPLT00000006262;ENSAPLT00000033513	GO:0042552(myelination);GO:0042552(myelination)	00100(Steroid biosynthesis);00100(Steroid biosynthesis)	K07436	EC:1.14.15.16	breast carcinoma amplified sequence 1 [Source:HGNC Symbol;Acc:HGNC:974]	NA	2.94437	1.21863	0.766784	1.08625	0.515839	1.09784	1.43203	1.19423	5.44381	2.79554	6.88011	12.1728	10.363	9.67157	6.60767	6.68193	0.169195	-2.56324	1.98061e-20	9.76766e-19	down	yes
ENSAPLG00000008191	KIF4A	ENSAPLT00000025805;ENSAPLT00000043432;ENSAPLT00000008640	GO:0000281(mitotic cytokinesis);GO:0003777(microtubule motor activity);GO:0005524(ATP binding);GO:0005654(nucleoplasm);GO:0007018(microtubule-based movement);GO:0008017(microtubule binding);GO:0030496(midbody);GO:0045171(intercellular bridge);GO:0051256(mitotic spindle midzone assembly);GO:0051256(mitotic spindle midzone assembly)	NA	NA	NA	kinesin family member 4A [Source:HGNC Symbol;Acc:HGNC:13339]	NA	34.9227	23.7069	23.0511	21.5091	20.8848	22.6121	21.5464	25.1981	8.17759	8.10122	10.5911	10.963	8.61693	8.6771	7.64977	8.57662	2.71089	1.43877	2.14938e-20	1.05516e-18	up	yes
ENSAPLG00000030459	ENSAPLG00000030459	ENSAPLT00000027871	NA	NA	NA	NA		NA	0.0001	0.0001	0.0001	0.0001	0.0001	0.0001	0.0001	0.0001	40.2901	4.52411	14.9819	57.4425	3.07459	4.96073	2.75063	16.4551	5.53711e-06	-17.4624	2.36816e-20	1.15728e-18	down	yes
ENSAPLG00000010660	CLMP	ENSAPLT00000011095	GO:0005881(cytoplasmic microtubule);GO:0005923(bicellular tight junction);GO:0048565(digestive tract development)	NA	NA	NA	CXADR like membrane protein [Source:HGNC Symbol;Acc:HGNC:24039]	NA	43.0634	30.9123	24.2658	25.7356	16.339	27.0598	32.1925	30.5338	6.80999	5.34227	8.40158	9.1218	7.24118	9.61356	8.92044	6.19456	3.73268	1.90021	2.53584e-20	1.23361e-18	up	yes
ENSAPLG00000004271	BUB1B	ENSAPLT00000035671;ENSAPLT00000036594;ENSAPLT00000004402;ENSAPLT00000026705;ENSAPLT00000040100	GO:0000776(kinetochore);GO:0000777(condensed chromosome kinetochore);GO:0000778(condensed nuclear chromosome kinetochore);GO:0000940(condensed chromosome outer kinetochore);GO:0004672(protein kinase activity);GO:0005524(ATP binding);GO:0005737(cytoplasm);GO:0005819(spindle);GO:0005829(cytosol);GO:0006468(protein phosphorylation);GO:0007091(metaphase/anaphase transition of mitotic cell cycle);GO:0…	04110(Cell cycle);04110(Cell cycle)	K06637	EC:2.7.11.1	BUB1 mitotic checkpoint serine/threonine kinase B [Source:HGNC Symbol;Acc:HGNC:1149]	NA	22.4933	18.8155	17.3866	17.9956	17.6382	18.8586	17.1587	19.6568	6.61228	7.75653	8.29688	8.32617	7.18574	6.47788	5.68726	6.28125	2.64911	1.40551	3.04376e-20	1.47403e-18	up	yes
ENSAPLG00000003627	FKBP5	ENSAPLT00000003745;ENSAPLT00000020372;ENSAPLT00000020037	GO:0000413(protein peptidyl-prolyl isomerization);GO:0003755(peptidyl-prolyl cis-trans isomerase activity);GO:0005515(protein binding);GO:0005528(FK506 binding);GO:0005654(nucleoplasm);GO:0009617(response to bacterium);GO:0031072(heat shock protein binding);GO:0061077(chaperone-mediated protein folding);GO:0061077(chaperone-mediated protein folding)	NA	NA	NA	FKBP prolyl isomerase 5 [Source:HGNC Symbol;Acc:HGNC:3721]	NA	5.79642	4.95404	5.15631	5.54071	4.74588	4.39378	4.99667	4.72126	10.4674	8.86718	10.8153	14.6593	26.3208	16.19	12.7772	13.9884	0.353289	-1.50108	3.27821e-20	1.58045e-18	down	yes
ENSAPLG00000030244	ENSAPLG00000030244	ENSAPLT00000028464	NA	NA	NA	NA		NA	0.10965	0.601401	0.441138	0.476848	0.285206	0.215669	0.435072	0.483516	2.13203	2.73688	3.68756	1.94544	2.40788	2.91324	3.00567	3.92037	0.134005	-2.89964	3.40959e-20	1.63645e-18	down	yes
ENSAPLG00000008126	ALDH1L2	ENSAPLT00000008505;ENSAPLT00000037656	GO:0003824(catalytic activity);GO:0005634(nucleus);GO:0005737(cytoplasm);GO:0005739(mitochondrion);GO:0006730(one-carbon metabolic process);GO:0009058(biosynthetic process);GO:0009258(10-formyltetrahydrofolate catabolic process);GO:0016155(formyltetrahydrofolate dehydrogenase activity);GO:0016491(oxidoreductase activity);GO:0016620(oxidoreductase activity, acting on the aldehyde or oxo group of d…	00670(One carbon pool by folate);00670(One carbon pool by folate)	K00289	EC:1.5.1.6	aldehyde dehydrogenase 1 family member L2 [Source:HGNC Symbol;Acc:HGNC:26777]	NA	40.7194	68.1958	65.5836	33.7951	28.6603	44.8338	46.0397	42.9673	86.1697	98.5683	101.672	233.266	125.882	134.632	163.115	119.573	0.34886	-1.51928	3.81421e-20	1.82252e-18	down	yes
ENSAPLG00000014950	PPM1H	ENSAPLT00000029160;ENSAPLT00000015609	GO:0003824(catalytic activity);GO:0004721(phosphoprotein phosphatase activity);GO:0004722(protein serine/threonine phosphatase activity);GO:0005634(nucleus);GO:0005654(nucleoplasm);GO:0005737(cytoplasm);GO:0006470(protein dephosphorylation);GO:0045202(synapse);GO:0098978(glutamatergic synapse);GO:0098978(glutamatergic synapse)	NA	NA	NA	protein phosphatase, Mg2+/Mn2+ dependent 1H [Source:HGNC Symbol;Acc:HGNC:18583]	NA	3.99141	7.12039	5.8032	7.41919	4.69738	7.53756	5.79684	3.93043	1.18794	0.95047	0.926204	1.39834	0.720952	0.782984	0.719089	0.984491	6.03566	2.59351	4.57377e-20	2.17578e-18	up	yes
ENSAPLG00000021341	ZNF395	ENSAPLT00000046412;ENSAPLT00000021622	GO:0000978(RNA polymerase II proximal promoter sequence-specific DNA binding);GO:0001158(enhancer sequence-specific DNA binding);GO:0003676(nucleic acid binding);GO:0003677(DNA binding);GO:0005634(nucleus);GO:0005737(cytoplasm);GO:0005829(cytosol);GO:0006357(regulation of transcription by RNA polymerase II);GO:0006357(regulation of transcription by RNA polymerase II)	NA	NA	NA	zinc finger protein 395 [Source:HGNC Symbol;Acc:HGNC:18737]	NA	15.0574	8.81659	9.85767	11.4428	9.68889	10.8827	11.1155	11.2463	17.9565	20.6049	22.7074	20.6007	30.5962	17.5565	30.7319	31.4694	0.458361	-1.12544	5.07864e-20	2.40531e-18	down	yes
ENSAPLG00000003643	ENSAPLG00000003643	ENSAPLT00000003739	GO:0003676(nucleic acid binding)	NA	NA	NA		NA	368.721	349.223	353.966	376.837	353.543	331.703	327.801	381.361	130.477	132.324	160.735	133.498	140.495	128.76	140.199	126.216	2.60195	1.37959	5.17107e-20	2.43834e-18	up	yes
ENSAPLG00000014906	WLS	ENSAPLT00000015568	GO:0001707(mesoderm formation);GO:0005769(early endosome);GO:0005794(Golgi apparatus);GO:0005802(trans-Golgi network);GO:0005886(plasma membrane);GO:0006886(intracellular protein transport);GO:0009948(anterior/posterior axis specification);GO:0016055(Wnt signaling pathway);GO:0017147(Wnt-protein binding);GO:0030177(positive regulation of Wnt signaling pathway);GO:0030901(midbrain development);GO:…	NA	NA	NA	Wnt ligand secretion mediator [Source:HGNC Symbol;Acc:HGNC:30238]	NA	635.669	362.708	390.089	412.159	417.685	690.527	480.278	407.168	157.589	125.586	173.587	117.467	138.819	167.029	127.471	155.766	3.26333	1.70635	5.5948e-20	2.62662e-18	up	yes
ENSAPLG00000011404	RHOB	ENSAPLT00000011869	GO:0000281(mitotic cytokinesis);GO:0003924(GTPase activity);GO:0005525(GTP binding);GO:0005622(intracellular);GO:0005634(nucleus);GO:0005769(early endosome);GO:0005770(late endosome);GO:0005886(plasma membrane);GO:0006886(intracellular protein transport);GO:0007155(cell adhesion);GO:0007264(small GTPase mediated signal transduction);GO:0008333(endosome to lysosome transport);GO:0010008(endosome m…	NA	NA	NA	ras homolog family member B [Source:HGNC Symbol;Acc:HGNC:668]	NA	126.942	99.8715	125.252	129.19	113.87	102.458	114.99	122.658	194.538	240.83	296.161	177.716	229.992	238.688	257.398	222.45	0.503416	-0.990177	6.06992e-20	2.83729e-18	down	no
ENSAPLG00000019226	FXYD6	ENSAPLT00000042411;ENSAPLT00000038309;ENSAPLT00000023221;ENSAPLT00000019037	GO:0016020(membrane);GO:0043269(regulation of ion transport);GO:0099106(ion channel regulator activity);GO:0099106(ion channel regulator activity)	NA	NA	NA	FXYD domain containing ion transport regulator 6 [Source:HGNC Symbol;Acc:HGNC:4030]	NA	17.2984	45.3927	70.602	58.6161	51.0174	58.2405	51.0173	59.4547	160.75	147.149	171.42	132.82	168.778	204.997	182.41	167.555	0.308141	-1.69834	6.97452e-20	3.24602e-18	down	yes
ENSAPLG00000013958	MMRN2	ENSAPLT00000014538;ENSAPLT00000036417	GO:0002042(cell migration involved in sprouting angiogenesis);GO:0005515(protein binding);GO:0005604(basement membrane);GO:0005615(extracellular space);GO:0030948(negative regulation of vascular endothelial growth factor receptor signaling pathway);GO:0090051(negative regulation of cell migration involved in sprouting angiogenesis);GO:0090051(negative regulation of cell migration involved in spro…	NA	NA	NA	multimerin 2 [Source:HGNC Symbol;Acc:HGNC:19888]	NA	10.501	10.6325	9.35363	7.08673	10.5962	15.2717	8.2575	6.20197	16.664	25.5584	18.7592	36.3966	27.5889	21.5875	22.7212	24.0679	0.402916	-1.31145	8.751e-20	4.05526e-18	down	yes
ENSAPLG00000012449	ABLIM3	ENSAPLT00000029729;ENSAPLT00000013019;ENSAPLT00000042079;ENSAPLT00000021842	GO:0001725(stress fiber);GO:0003779(actin binding);GO:0006351(transcription, DNA-templated);GO:0030027(lamellipodium);GO:0030032(lamellipodium assembly);GO:0030036(actin cytoskeleton organization);GO:0045202(synapse);GO:0045944(positive regulation of transcription by RNA polymerase II);GO:0060271(cilium assembly);GO:0098978(glutamatergic synapse);GO:0098978(glutamatergic synapse)	04360(Axon guidance);04360(Axon guidance)	K07520	NA	actin binding LIM protein family member 3 [Source:HGNC Symbol;Acc:HGNC:29132]	NA	5.58824	31.9969	35.8201	34.7857	31.1037	21.3443	26.8408	40.1346	129.21	113.59	130.905	110.748	122.734	112.611	141.788	131.19	0.229271	-2.12488	9.39887e-20	4.33679e-18	down	yes
ENSAPLG00000012081	DPP10	ENSAPLT00000029499;ENSAPLT00000012677	GO:0006508(proteolysis);GO:0008076(voltage-gated potassium channel complex);GO:0008236(serine-type peptidase activity);GO:0016020(membrane);GO:0044325(ion channel binding);GO:1903078(positive regulation of protein localization to plasma membrane);GO:1903078(positive regulation of protein localization to plasma membrane)	NA	NA	NA	dipeptidyl peptidase like 10 [Source:HGNC Symbol;Acc:HGNC:20823]	NA	2.4117	2.31653	1.47073	1.23388	0.779731	1.46415	1.74138	0.62889	0.0001	0.0001	0.0001	0.0001	0.0613141	0.0594628	0.0001	0.0001	99.2526	6.63303	1.27902e-19	5.8764e-18	up	yes
ENSAPLG00000007622	ABRA	ENSAPLT00000007903	GO:0003779(actin binding);GO:0005886(plasma membrane);GO:0006606(protein import into nucleus);GO:0015629(actin cytoskeleton);GO:0030016(myofibril);GO:0035025(positive regulation of Rho protein signal transduction);GO:0045893(positive regulation of transcription, DNA-templated);GO:0045944(positive regulation of transcription by RNA polymerase II);GO:0051091(positive regulation of DNA-binding trans…	NA	NA	NA	actin binding Rho activating protein [Source:HGNC Symbol;Acc:HGNC:30655]	NA	0.157034	1.14786	0.733608	0.531675	1.16878	1.12875	1.1307	1.46423	6.19345	6.02471	11.1243	17.2226	20.3102	7.39281	8.64642	4.47957	0.0916854	-3.44716	1.49568e-19	6.8426e-18	down	yes
ENSAPLG00000007235	ENSAPLG00000007235	ENSAPLT00000007502	NA	NA	NA	NA		NA	79.1942	122.484	134.557	110.338	70.2928	183.406	116.95	115.147	34.5848	24.5686	38.0669	27.6267	22.7441	28.6856	28.6706	32.9413	3.91935	1.97061	1.56684e-19	7.13777e-18	up	yes
ENSAPLG00000013151	VPS35L	ENSAPLT00000013785;ENSAPLT00000024949;ENSAPLT00000029103;ENSAPLT00000040188	NA	NA	NA	NA	VPS35 endosomal protein sorting factor like [Source:HGNC Symbol;Acc:HGNC:24641]	NA	17.4353	15.644	15.693	13.8906	15.2261	14.8151	12.9107	16.8606	24.9069	25.0196	22.5715	35.6419	33.6983	24.9342	25.6328	26.8071	0.558707	-0.839836	1.62243e-19	7.35982e-18	down	no
ENSAPLG00000015168	KCNG2	ENSAPLT00000015812	GO:0005216(ion channel activity);GO:0005249(voltage-gated potassium channel activity);GO:0005515(protein binding);GO:0006811(ion transport);GO:0006813(potassium ion transport);GO:0008076(voltage-gated potassium channel complex);GO:0016020(membrane);GO:0051260(protein homooligomerization);GO:0055085(transmembrane transport)	NA	NA	NA	potassium voltage-gated channel modifier subfamily G member 2 [Source:HGNC Symbol;Acc:HGNC:6249]	NA	0.743475	4.80425	3.44783	4.48179	3.5418	7.81137	2.95975	4.56654	20.4688	13.107	22.293	20.6315	29.9098	27.462	22.2634	25.0978	0.178537	-2.48571	1.63582e-19	7.38936e-18	down	yes
ENSAPLG00000015602	ARG2	ENSAPLT00000016259	GO:0001657(ureteric bud development);GO:0002829(negative regulation of type 2 immune response);GO:0004053(arginase activity);GO:0005739(mitochondrion);GO:0006525(arginine metabolic process);GO:0006941(striated muscle contraction);GO:0016813(hydrolase activity, acting on carbon-nitrogen (but not peptide) bonds, in linear amidines);GO:0032720(negative regulation of tumor necrosis factor production)…	00220(Arginine biosynthesis);00330(Arginine and proline metabolism)	K01476	EC:3.5.3.1	arginase 2 [Source:HGNC Symbol;Acc:HGNC:664]	NA	36.4982	21.711	25.0345	31.4915	36.9818	30.5691	24.5039	35.3208	7.82953	8.65892	7.67037	10.0102	5.55985	7.67442	8.34963	7.91328	3.80281	1.92707	1.83598e-19	8.25882e-18	up	yes
ENSAPLG00000011219	ISLR2	ENSAPLT00000011670	GO:0005515(protein binding)	04010(MAPK signaling pathway);04510(Focal adhesion)	K05096	EC:2.7.10.1	immunoglobulin superfamily containing leucine rich repeat 2 [Source:HGNC Symbol;Acc:HGNC:29286]	NA	6.83478	4.1032	2.12644	4.08897	2.74903	2.86365	4.29254	1.6088	0.315458	0.193924	0.224218	0.542653	0.134647	0.334317	0.191059	0.186803	13.5028	3.75518	2.27104e-19	1.01733e-17	up	yes
ENSAPLG00000025223	SRD5A2	ENSAPLT00000022782	GO:0003865(3-oxo-5-alpha-steroid 4-dehydrogenase activity);GO:0006629(lipid metabolic process);GO:0006694(steroid biosynthetic process);GO:0006702(androgen biosynthetic process);GO:0008202(steroid metabolic process);GO:0008209(androgen metabolic process);GO:0008584(male gonad development);GO:0009917(sterol 5-alpha reductase activity);GO:0016020(membrane);GO:0016627(oxidoreductase activity, acting…	00140(Steroid hormone biosynthesis)	K12344	EC:1.3.1.22	steroid 5 alpha-reductase 2 [Source:HGNC Symbol;Acc:HGNC:11285]	NA	2.06989	0.712441	1.83648	0.813012	3.93808	2.30188	2.54627	2.51621	0.0001	0.0001	0.0001	0.07627	0.0001	0.0001	0.079005	0.0001	107.357	6.74627	2.28105e-19	1.01757e-17	up	yes
ENSAPLG00000013511	TAPBPL	ENSAPLT00000025992;ENSAPLT00000039689;ENSAPLT00000020082;ENSAPLT00000044654;ENSAPLT00000014139;ENSAPLT00000037890;ENSAPLT00000023369;ENSAPLT00000012874	GO:0002502(peptide antigen assembly with MHC class I protein complex);GO:0002590(negative regulation of antigen processing and presentation of peptide antigen via MHC class I);GO:0006006(glucose metabolic process);GO:0016620(oxidoreductase activity, acting on the aldehyde or oxo group of donors, NAD or NADP as acceptor);GO:0023024(MHC class I protein complex binding);GO:0044877(protein-containing…	00010(Glycolysis / Gluconeogenesis);00010(Glycolysis / Gluconeogenesis)	K00134	EC:1.2.1.12	TAP binding protein like [Source:HGNC Symbol;Acc:HGNC:30683]	NA	936.836	1380.3	1539	1535.48	1684.66	1510.69	1460.32	1495.04	3136.21	3151.88	3260.69	2448.06	3064.32	4054.01	3445.52	3154.63	0.44885	-1.15569	2.49581e-19	1.10878e-17	down	yes
ENSAPLG00000009672	EEPD1	ENSAPLT00000010097;ENSAPLT00000023374	GO:0003677(DNA binding);GO:0006281(DNA repair);GO:0006281(DNA repair)	NA	NA	NA	endonuclease/exonuclease/phosphatase family domain containing 1 [Source:HGNC Symbol;Acc:HGNC:22223]	NA	16.6294	72.1899	70.2811	74.1752	65.9077	46.4792	54.1949	66.3483	213.924	248.576	172.304	161.14	212.123	219.717	294.485	225.701	0.266713	-1.90664	2.73994e-19	1.20853e-17	down	yes
ENSAPLG00000009531	ODC1	ENSAPLT00000009969	GO:0001822(kidney development);GO:0003824(catalytic activity);GO:0004586(ornithine decarboxylase activity);GO:0005737(cytoplasm);GO:0005829(cytosol);GO:0006596(polyamine biosynthetic process);GO:0008284(positive regulation of cell population proliferation);GO:0009615(response to virus);GO:0033387(putrescine biosynthetic process from ornithine);GO:0042176(regulation of protein catabolic process);G…	00330(Arginine and proline metabolism);00480(Glutathione metabolism)	K01581	EC:4.1.1.17	ornithine decarboxylase 1 [Source:HGNC Symbol;Acc:HGNC:8109]	NA	139.32	134.626	121.572	132.746	147.022	141.611	124.196	125.881	57.6462	53.2317	52.074	47.9045	52.8383	51.9255	47.8062	46.5959	2.60223	1.37975	2.74283e-19	1.20853e-17	up	yes
ENSAPLG00000014519	SLC22A16	ENSAPLT00000015132	GO:0005275(amine transmembrane transporter activity);GO:0007338(single fertilization);GO:0015101(organic cation transmembrane transporter activity);GO:0015226(carnitine transmembrane transporter activity);GO:0015695(organic cation transport);GO:0015879(carnitine transport);GO:0016021(integral component of membrane);GO:0022857(transmembrane transporter activity);GO:0030317(flagellated sperm motili…	NA	NA	NA	solute carrier family 22 member 16 [Source:HGNC Symbol;Acc:HGNC:20302]	NA	2.37366	12.1256	12.5019	8.81789	8.70285	7.7393	6.91344	12.687	29.9968	24.1272	37.8951	45.7105	42.7936	36.3385	37.971	32.2899	0.250282	-1.99837	3.09946e-19	1.36009e-17	down	yes
ENSAPLG00000000969	TBC1D8	ENSAPLT00000024218;ENSAPLT00000001210	NA	NA	NA	NA	TBC1 domain family member 8 [Source:HGNC Symbol;Acc:HGNC:17791]	NA	16.5613	10.0217	9.7563	9.11832	10.9455	9.65307	9.13186	11.8352	20.243	17.3851	19.0085	20.4281	21.1341	19.68	18.4162	19.9607	0.556928	-0.844438	3.73105e-19	1.63059e-17	down	no
ENSAPLG00000018912	ENSAPLG00000018912	ENSAPLT00000031006;ENSAPLT00000046626;ENSAPLT00000019450;ENSAPLT00000043593	NA	NA	NA	NA		NA	0.849335	1.36977	1.59963	0.894965	1.39962	0.995991	1.25925	1.40733	3.31515	4.05119	3.81323	7.20169	5.56292	4.32562	5.25883	3.68698	0.262682	-1.92861	3.87185e-19	1.68527e-17	down	yes
ENSAPLG00000011980	TNNT3	ENSAPLT00000026755;ENSAPLT00000012535;ENSAPLT00000032722;ENSAPLT00000025535;ENSAPLT00000042675;ENSAPLT00000035197;ENSAPLT00000037771;ENSAPLT00000017855;ENSAPLT00000017207	GO:0005861(troponin complex);GO:0006937(regulation of muscle contraction);GO:0006942(regulation of striated muscle contraction);GO:0006942(regulation of striated muscle contraction)	NA	NA	NA	troponin T3, fast skeletal type [Source:HGNC Symbol;Acc:HGNC:11950]	NA	76.6606	766.536	818.759	713.287	825.78	486.463	610.971	735.27	3577.93	3911.91	3285.6	2651.75	3659.06	3258.96	3498.09	3685.01	0.182856	-2.45122	5.55567e-19	2.40843e-17	down	yes
ENSAPLG00000010382	TPX2	ENSAPLT00000023642;ENSAPLT00000010870	GO:0000922(spindle pole);GO:0005654(nucleoplasm);GO:0005815(microtubule organizing center);GO:0005819(spindle);GO:0005874(microtubule);GO:0015630(microtubule cytoskeleton);GO:0019901(protein kinase binding);GO:0032147(activation of protein kinase activity);GO:0043203(axon hillock);GO:0045171(intercellular bridge);GO:0060236(regulation of mitotic spindle organization);GO:0061676(importin-alpha fam…	NA	NA	NA	TPX2, microtubule nucleation factor [Source:HGNC Symbol;Acc:HGNC:1249]	NA	71.6517	63.8201	74.9847	81.8594	51.5063	63.7404	78.0088	76.6714	25.3779	22.7158	30.291	27.1686	27.3443	23.7624	27.7583	22.4314	2.71812	1.44261	6.38338e-19	2.75614e-17	up	yes
ENSAPLG00000026321	ENSAPLG00000026321	ENSAPLT00000038940	GO:0004062(aryl sulfotransferase activity);GO:0006805(xenobiotic metabolic process);GO:0008146(sulfotransferase activity);GO:0042403(thyroid hormone metabolic process);GO:0051923(sulfation)	NA	NA	NA		NA	8.36166	5.76928	4.50955	6.64682	9.64741	7.20656	6.29812	7.18942	14.2011	29.1034	30.3623	23.7568	21.518	15.6347	30.2912	12.7427	0.313207	-1.67481	7.1645e-19	3.08102e-17	down	yes
ENSAPLG00000012275	PHTF2	ENSAPLT00000032328;ENSAPLT00000020118;ENSAPLT00000012860;ENSAPLT00000048392	GO:0005783(endoplasmic reticulum);GO:0005783(endoplasmic reticulum)	NA	NA	NA	putative homeodomain transcription factor 2 [Source:HGNC Symbol;Acc:HGNC:13411]	NA	5.50453	7.88058	7.63798	5.154	3.51408	6.26332	8.19708	7.72509	15.127	19.7474	14.6045	30.4185	32.3304	10.4138	18.3354	16.0579	0.330351	-1.59793	7.96298e-19	3.41076e-17	down	yes
ENSAPLG00000008162	DEPTOR	ENSAPLT00000008488;ENSAPLT00000042322	GO:0005515(protein binding);GO:0006469(negative regulation of protein kinase activity);GO:0032007(negative regulation of TOR signaling);GO:0035556(intracellular signal transduction);GO:0045792(negative regulation of cell size);GO:2001236(regulation of extrinsic apoptotic signaling pathway);GO:2001236(regulation of extrinsic apoptotic signaling pathway)	04150(mTOR signaling pathway);04140(Autophagy - animal);04140(Autophagy - animal)	K20402	NA	DEP domain containing MTOR interacting protein [Source:HGNC Symbol;Acc:HGNC:22953]	NA	7.4856	15.0576	15.9663	14.6288	16.2406	11.6026	12.1037	14.619	28.6374	26.9038	30.1295	36.2944	42.2109	32.5986	35.4099	33.9008	0.404773	-1.30482	8.20749e-19	3.50154e-17	down	yes
ENSAPLG00000009277	ENSAPLG00000009277	ENSAPLT00000039596;ENSAPLT00000009682;ENSAPLT00000037747;ENSAPLT00000037259	GO:0004672(protein kinase activity);GO:0004713(protein tyrosine kinase activity);GO:0004714(transmembrane receptor protein tyrosine kinase activity);GO:0005021(vascular endothelial growth factor-activated receptor activity);GO:0005524(ATP binding);GO:0005887(integral component of plasma membrane);GO:0006468(protein phosphorylation);GO:0007169(transmembrane receptor protein tyrosine kinase signali…	04010(MAPK signaling pathway);04510(Focal adhesion);04510(Focal adhesion)	K05096	EC:2.7.10.1		NA	35.2122	38.9176	44.1872	40.5041	16.3393	42.5232	35.8713	34.0145	87.0355	47.2336	118.466	86.9393	126.802	127.709	98.0313	107.671	0.359512	-1.47589	8.97016e-19	3.81179e-17	down	yes
ENSAPLG00000007522	ENSAPLG00000007522	ENSAPLT00000007800	GO:0007165(signal transduction)	04350(TGF-beta signaling pathway)	K04658	NA		NA	4.63476	2.81958	3.71559	5.25384	2.44323	3.64459	3.29043	3.97665	10.2472	8.10707	9.56669	8.55149	7.29811	10.2343	9.60831	9.5601	0.406961	-1.29704	9.88817e-19	4.18534e-17	down	yes
ENSAPLG00000002306	ACKR3	ENSAPLT00000002309	GO:0001525(angiogenesis);GO:0001570(vasculogenesis);GO:0004930(G protein-coupled receptor activity);GO:0005044(scavenger receptor activity);GO:0005768(endosome);GO:0005886(plasma membrane);GO:0005905(clathrin-coated pit);GO:0006935(chemotaxis);GO:0007186(G protein-coupled receptor signaling pathway);GO:0009986(cell surface);GO:0015026(coreceptor activity);GO:0016021(integral component of membrane…	04060(Cytokine-cytokine receptor interaction)	K04304	NA	atypical chemokine receptor 3 [Source:HGNC Symbol;Acc:HGNC:23692]	NA	109.058	45.4076	43.9689	55.1655	52.9955	65.824	55.3031	58.8181	147.588	81.5034	153.225	125.375	162.839	141.182	122.424	157.032	0.445889	-1.16524	1.00379e-18	4.21913e-17	down	yes
ENSAPLG00000013021	SGCG	ENSAPLT00000023119;ENSAPLT00000046735;ENSAPLT00000013582;ENSAPLT00000017868;ENSAPLT00000048385	GO:0005654(nucleoplasm);GO:0005886(plasma membrane);GO:0016011(dystroglycan complex);GO:0016012(sarcoglycan complex);GO:0016021(integral component of membrane);GO:0042383(sarcolemma);GO:0042383(sarcolemma)	05410(Hypertrophic cardiomyopathy (HCM));05412(Arrhythmogenic right ventricular cardiomyopathy (ARVC));05414(Dilated cardiomyopathy (DCM));05416(Viral myocarditis);05416(Viral myocarditis)	K12564	NA	sarcoglycan gamma [Source:HGNC Symbol;Acc:HGNC:10809]	NA	10.7457	23.8664	23.0003	15.7391	16.7481	21.5815	19.484	20.9381	34.1423	46.9251	42.4738	66.7545	35.4262	45.3752	60.0888	43.3036	0.406161	-1.29988	1.00465e-18	4.21913e-17	down	yes
ENSAPLG00000016120	LONRF2	ENSAPLT00000016829;ENSAPLT00000020486	GO:0005515(protein binding);GO:0005515(protein binding)	NA	NA	NA	LON peptidase N-terminal domain and ring finger 2 [Source:HGNC Symbol;Acc:HGNC:24788]	NA	4.81999	7.22458	5.85745	4.39646	3.08875	6.01675	5.45216	3.39249	9.59225	9.92756	11.5398	16.484	20.3522	20.2747	14.3999	16.1627	0.338984	-1.56071	1.21175e-18	5.06906e-17	down	yes
ENSAPLG00000012774	LIMD2	ENSAPLT00000013301	NA	NA	NA	NA	LIM domain containing 2 [Source:HGNC Symbol;Acc:HGNC:28142]	NA	103.582	52.9714	63.701	63.4576	83.598	82.6494	78.2307	53.3825	20.9502	26.8458	17.7726	15.8425	13.2219	20.0144	14.7066	14.413	4.04524	2.01623	1.36872e-18	5.70354e-17	up	yes
ENSAPLG00000015626	GABRA5	ENSAPLT00000016340	GO:0001662(behavioral fear response);GO:0004888(transmembrane signaling receptor activity);GO:0004890(GABA-A receptor activity);GO:0005216(ion channel activity);GO:0005230(extracellular ligand-gated ion channel activity);GO:0005654(nucleoplasm);GO:0005829(cytosol);GO:0005886(plasma membrane);GO:0006811(ion transport);GO:0006821(chloride transport);GO:0007214(gamma-aminobutyric acid signaling path…	04080(Neuroactive ligand-receptor interaction)	K05175	NA	gamma-aminobutyric acid type A receptor alpha5 subunit [Source:HGNC Symbol;Acc:HGNC:4079]	NA	0.84034	0.589157	0.940827	0.72888	0.244138	0.645957	0.447025	1.22045	0.0001	0.0001	0.0001	0.0001	0.0001	0.0001	0.0001	0.0001	7070.96	12.7877	1.55011e-18	6.43447e-17	up	yes
ENSAPLG00000012518	KIF23	ENSAPLT00000004867;ENSAPLT00000013039;ENSAPLT00000004873	GO:0000281(mitotic cytokinesis);GO:0000915(actomyosin contractile ring assembly);GO:0003777(microtubule motor activity);GO:0005524(ATP binding);GO:0005634(nucleus);GO:0005654(nucleoplasm);GO:0005813(centrosome);GO:0005819(spindle);GO:0007018(microtubule-based movement);GO:0008017(microtubule binding);GO:0030496(midbody);GO:0032467(positive regulation of cytokinesis);GO:0045171(intercellular bridg…	NA	NA	NA	kinesin family member 23 [Source:HGNC Symbol;Acc:HGNC:6392]	NA	70.7039	62.9458	55.2106	57.3023	50.7222	56.1352	54.4033	59.7772	21.0319	22.2847	25.9618	30.3818	21.4862	23.0298	22.4686	18.0017	2.53024	1.33928	1.65897e-18	6.85986e-17	up	yes
ENSAPLG00000007241	NSUN4	ENSAPLT00000007515;ENSAPLT00000028067	GO:0005739(mitochondrion);GO:0005762(mitochondrial large ribosomal subunit);GO:0008168(methyltransferase activity);GO:0031167(rRNA methylation);GO:0042256(mature ribosome assembly);GO:0070131(positive regulation of mitochondrial translation);GO:0070181(small ribosomal subunit rRNA binding);GO:0070181(small ribosomal subunit rRNA binding)	NA	NA	NA	NOP2/Sun RNA methyltransferase family member 4 [Source:HGNC Symbol;Acc:HGNC:31802]	NA	25.6635	18.851	22.0653	25.9319	23.2995	22.3148	20.6056	23.4343	42.7287	40.38	43.3354	37.838	50.1201	52.2866	44.2725	39.8527	0.519266	-0.945454	1.91959e-18	7.9071e-17	down	no
ENSAPLG00000013163	HHATL	ENSAPLT00000013722;ENSAPLT00000018442	GO:0005783(endoplasmic reticulum);GO:0048471(perinuclear region of cytoplasm);GO:0060262(negative regulation of N-terminal protein palmitoylation);GO:0060262(negative regulation of N-terminal protein palmitoylation)	NA	NA	NA	hedgehog acyltransferase like [Source:HGNC Symbol;Acc:HGNC:13242]	NA	3.85084	31.5087	40.4901	31.6867	29.6329	27.501	24.6821	47.6855	138.505	148.29	186.459	113.071	157.817	155.17	179.42	156.875	0.191839	-2.38203	2.0753e-18	8.51586e-17	down	yes
ENSAPLG00000006390	TOP2A	ENSAPLT00000006805	GO:0000228(nuclear chromosome);GO:0000287(magnesium ion binding);GO:0003677(DNA binding);GO:0003682(chromatin binding);GO:0003918(DNA topoisomerase type II (ATP-hydrolyzing) activity);GO:0005080(protein kinase C binding);GO:0005524(ATP binding);GO:0005634(nucleus);GO:0005654(nucleoplasm);GO:0005730(nucleolus);GO:0005814(centriole);GO:0006259(DNA metabolic process);GO:0006265(DNA topological chang…	NA	NA	NA	DNA topoisomerase II alpha [Source:HGNC Symbol;Acc:HGNC:11989]	NA	162.032	121.805	132.671	116.007	106.038	126.935	115.459	119.346	41.9528	44.5929	54.7018	56.0027	46.9696	58.7193	45.5273	42.7413	2.55693	1.35441	2.13924e-18	8.74485e-17	up	yes
ENSAPLG00000006648	ROBO1	ENSAPLT00000026805;ENSAPLT00000029574;ENSAPLT00000017418;ENSAPLT00000026985;ENSAPLT00000031775;ENSAPLT00000036470;ENSAPLT00000006969	GO:0002042(cell migration involved in sprouting angiogenesis);GO:0005515(protein binding);GO:0005737(cytoplasm);GO:0005886(plasma membrane);GO:0006919(activation of cysteine-type endopeptidase activity involved in apoptotic process);GO:0007156(homophilic cell adhesion via plasma membrane adhesion molecules);GO:0007411(axon guidance);GO:0007507(heart development);GO:0009986(cell surface);GO:002183…	NA	NA	NA	roundabout guidance receptor 1 [Source:HGNC Symbol;Acc:HGNC:10249]	NA	51.4928	26.1368	20.7032	17.1047	15.4257	24.6985	27.8306	22.5195	7.11071	4.77512	7.91424	9.81782	6.81943	6.98182	6.6193	4.95839	3.74407	1.90461	2.15373e-18	8.77073e-17	up	yes
ENSAPLG00000005410	BDH1	ENSAPLT00000005592	GO:0003858(3-hydroxybutyrate dehydrogenase activity);GO:0005654(nucleoplasm);GO:0005739(mitochondrion);GO:0016491(oxidoreductase activity)	00650(Butanoate metabolism);00072(Synthesis and degradation of ketone bodies)	K00019	EC:1.1.1.30	3-hydroxybutyrate dehydrogenase 1 [Source:HGNC Symbol;Acc:HGNC:1027]	NA	238.632	110.332	110.888	107.261	105.661	207.716	112.935	135.194	45.3801	44.4387	48.5866	49.6764	41.3424	39.675	40.141	40.818	3.22409	1.68889	2.16415e-18	8.77992e-17	up	yes
ENSAPLG00000008618	ACTN2	ENSAPLT00000030387;ENSAPLT00000009119	GO:0005509(calcium ion binding);GO:0005515(protein binding);GO:0005546(phosphatidylinositol-4,5-bisphosphate binding);GO:0005886(plasma membrane);GO:0005925(focal adhesion);GO:0006936(muscle contraction);GO:0008092(cytoskeletal protein binding);GO:0019904(protein domain specific binding);GO:0030017(sarcomere);GO:0030018(Z disc);GO:0030035(microspike assembly);GO:0030175(filopodium);GO:0030274(LIM…	NA	NA	NA	actinin alpha 2 [Source:HGNC Symbol;Acc:HGNC:164]	NA	24.2963	187.141	190.077	122.062	138.18	248.078	128.547	172.761	493.103	578.272	632.007	811.65	770.367	834.078	754.088	797.698	0.213558	-2.2273	2.4198e-18	9.78019e-17	down	yes
ENSAPLG00000005511	COL6A3	ENSAPLT00000040566;ENSAPLT00000005838;ENSAPLT00000026823;ENSAPLT00000033606;ENSAPLT00000034921;ENSAPLT00000036619	GO:0004867(serine-type endopeptidase inhibitor activity);GO:0005515(protein binding);GO:0005581(collagen trimer);GO:0005615(extracellular space);GO:0031012(extracellular matrix);GO:0042383(sarcolemma);GO:0042383(sarcolemma)	04512(ECM-receptor interaction);04510(Focal adhesion);04510(Focal adhesion)	K06238	NA	collagen type VI alpha 3 chain [Source:HGNC Symbol;Acc:HGNC:2213]	NA	58.9606	53.3473	37.1665	47.2277	23.1808	40.8061	46.2031	47.3227	112.578	57.6765	127.465	87.0602	103.113	125.165	112.08	111.535	0.423361	-1.24004	2.56594e-18	1.0332e-16	down	yes
ENSAPLG00000007110	HBP1	ENSAPLT00000007396;ENSAPLT00000021052	GO:0003723(RNA binding);GO:0005515(protein binding);GO:0005654(nucleoplasm);GO:0006355(regulation of transcription, DNA-templated);GO:0016607(nuclear speck);GO:0016607(nuclear speck)	NA	NA	NA	HMG-box transcription factor 1 [Source:HGNC Symbol;Acc:HGNC:23200]	NA	35.03	33.8037	30.9592	27.7501	30.8733	29.7462	32.0243	31.1914	44.3547	44.9538	54.3722	55.6612	60.4761	49.7316	51.5251	52.8027	0.607374	-0.719343	2.70804e-18	1.08635e-16	down	no
ENSAPLG00000026013	ENSAPLG00000026013	ENSAPLT00000018318;ENSAPLT00000032172;ENSAPLT00000039756;ENSAPLT00000044286	NA	NA	NA	NA		NA	0.0001	0.0602923	0.0001	0.181285	0.0001	0.12143	0.123899	0.193213	2.47585	4.11389	2.04193	0.833816	5.59016	2.59297	5.67765	4.67067	0.0243034	-5.3627	2.97547e-18	1.18919e-16	down	yes
ENSAPLG00000013331	ENSAPLG00000013331	ENSAPLT00000025434;ENSAPLT00000038150;ENSAPLT00000013886;ENSAPLT00000035103	NA	NA	NA	NA		NA	1.04201	0.770723	1.59545	1.16006	1.28282	1.45192	0.811606	0.864846	3.71555	2.75643	2.3212	4.6793	4.02644	2.97877	3.58669	3.37266	0.327274	-1.61143	3.26717e-18	1.30094e-16	down	yes
ENSAPLG00000020620	C1QTNF8	ENSAPLT00000022287	GO:0005515(protein binding);GO:2000147(positive regulation of cell motility)	NA	NA	NA	C1q and TNF related 8 [Source:HGNC Symbol;Acc:HGNC:31374]	NA	1.87309	12.6546	8.36547	10.555	11.016	5.86856	12.1168	4.18652	0.227159	0.424473	0.091706	0.246261	0.0001	0.548556	0.45275	0.088681	32.0414	5.00186	3.33388e-18	1.3226e-16	up	yes
ENSAPLG00000003331	GATM	ENSAPLT00000003424	GO:0005739(mitochondrion);GO:0005758(mitochondrial intermembrane space);GO:0006600(creatine metabolic process);GO:0006601(creatine biosynthetic process);GO:0007275(multicellular organism development);GO:0007611(learning or memory);GO:0014889(muscle atrophy);GO:0015067(amidinotransferase activity);GO:0015068(glycine amidinotransferase activity)	00260(Glycine, serine and threonine metabolism);00330(Arginine and proline metabolism)	K00613	EC:2.1.4.1	glycine amidinotransferase [Source:HGNC Symbol;Acc:HGNC:4175]	NA	7.89957	72.1796	81.7796	84.324	75.8502	59.8123	54.695	101.807	388.646	360.389	342.556	300.581	410.173	300.729	377.379	361.438	0.189433	-2.40024	3.44496e-18	1.36165e-16	down	yes
ENSAPLG00000021849	ENSAPLG00000021849	ENSAPLT00000029273;ENSAPLT00000028993;ENSAPLT00000022449	GO:0004725(protein tyrosine phosphatase activity);GO:0006470(protein dephosphorylation);GO:0008138(protein tyrosine/serine/threonine phosphatase activity);GO:0016311(dephosphorylation);GO:0016791(phosphatase activity);GO:0016791(phosphatase activity)	NA	NA	NA		NA	0.0001	0.0001	0.0820234	0.0001	0.0001	0.0001	0.0001	0.0001	0.986202	0.410971	1.33295	0.572412	2.92201	2.14832	1.09131	0.723642	0.00811985	-6.94433	3.50848e-18	1.38167e-16	down	yes
ENSAPLG00000005751	ASB5	ENSAPLT00000023987;ENSAPLT00000005977	GO:0005515(protein binding);GO:0035556(intracellular signal transduction);GO:0035556(intracellular signal transduction)	NA	NA	NA	ankyrin repeat and SOCS box containing 5 [Source:HGNC Symbol;Acc:HGNC:17180]	NA	10.0575	22.4132	22.1732	23.4184	28.2317	28.4612	19.0635	27.8251	52.8184	54.7455	53.7326	69.1654	90.7657	55.493	53.4355	57.5022	0.372482	-1.42476	3.93789e-18	1.5433e-16	down	yes
ENSAPLG00000003081	CTHRC1	ENSAPLT00000003119	GO:0005109(frizzled binding);GO:0005615(extracellular space);GO:0005737(cytoplasm);GO:0017147(Wnt-protein binding);GO:0032092(positive regulation of protein binding);GO:0033690(positive regulation of osteoblast proliferation);GO:0043932(ossification involved in bone remodeling);GO:0045669(positive regulation of osteoblast differentiation);GO:0060071(Wnt signaling pathway, planar cell polarity pat…	NA	NA	NA	collagen triple helix repeat containing 1 [Source:HGNC Symbol;Acc:HGNC:18831]	NA	45.3942	230.438	197.685	192.015	245.112	203.291	238.034	232.218	38.1306	41.6452	40.0496	35.976	28.6732	40.6506	43.8069	34.2685	5.22488	2.3854	3.94762e-18	1.5433e-16	up	yes
ENSAPLG00000002917	SIPA1L1	ENSAPLT00000033683;ENSAPLT00000002985	GO:0005096(GTPase activator activity);GO:0005515(protein binding);GO:0031532(actin cytoskeleton reorganization);GO:0043087(regulation of GTPase activity);GO:0046875(ephrin receptor binding);GO:0048013(ephrin receptor signaling pathway);GO:0048814(regulation of dendrite morphogenesis);GO:0050770(regulation of axonogenesis);GO:0051056(regulation of small GTPase mediated signal transduction);GO:0051…	04015(Rap1 signaling pathway);04015(Rap1 signaling pathway)	K17701	NA	signal induced proliferation associated 1 like 1 [Source:HGNC Symbol;Acc:HGNC:20284]	NA	23.3502	41.4323	41.8268	37.1127	21.7783	31.675	32.8762	38.8748	70.5766	47.2804	74.8863	81.5743	84.5357	87.6733	92.967	79.9052	0.434173	-1.20366	4.19313e-18	1.63335e-16	down	yes
ENSAPLG00000019872	GAMT	ENSAPLT00000039539	GO:0006601(creatine biosynthetic process);GO:0007283(spermatogenesis);GO:0009887(animal organ morphogenesis);GO:0030731(guanidinoacetate N-methyltransferase activity);GO:0040014(regulation of multicellular organism growth)	00260(Glycine, serine and threonine metabolism);00330(Arginine and proline metabolism)	K00542	EC:2.1.1.2	guanidinoacetate N-methyltransferase [Source:HGNC Symbol;Acc:HGNC:4136]	NA	8.98905	43.4481	50.2594	38.5058	49.2131	42.7944	39.6349	56.5722	177.933	143.299	136.562	121.639	149.292	171.655	159.817	189.158	0.26367	-1.9232	4.32857e-18	1.68002e-16	down	yes
ENSAPLG00000016224	ENSAPLG00000016224	ENSAPLT00000031853;ENSAPLT00000011550;ENSAPLT00000016943	GO:0005525(GTP binding);GO:0008021(synaptic vesicle);GO:0017157(regulation of exocytosis);GO:0017157(regulation of exocytosis)	NA	NA	NA		NA	20.9391	31.2562	32.8067	25.8036	22.3914	26.557	27.4204	36.0291	55.1746	47.5979	64.8884	43.9515	71.8702	75.9015	64.0295	61.7131	0.460093	-1.12	4.47967e-18	1.73241e-16	down	yes
ENSAPLG00000009958	DIPK1C	ENSAPLT00000010359	NA	00280(Valine, leucine and isoleucine degradation)	K18660	EC:6.2.1.-	divergent protein kinase domain 1C [Source:HGNC Symbol;Acc:HGNC:31729]	NA	7.98291	8.39627	10.8655	11.5679	12.6958	8.1015	9.13546	11.3606	39.0261	27.2411	28.824	19.5096	21.5647	27.4536	23.3918	28.8415	0.371114	-1.43007	4.64263e-18	1.78899e-16	down	yes
ENSAPLG00000007280	RSPO2	ENSAPLT00000019396;ENSAPLT00000041064;ENSAPLT00000007550;ENSAPLT00000034935	GO:0001649(osteoblast differentiation);GO:0005102(signaling receptor binding);GO:0005576(extracellular region);GO:0008201(heparin binding);GO:0009986(cell surface);GO:0030177(positive regulation of Wnt signaling pathway);GO:0030282(bone mineralization);GO:0035115(embryonic forelimb morphogenesis);GO:0035116(embryonic hindlimb morphogenesis);GO:0042489(negative regulation of odontogenesis of denti…	NA	NA	NA	R-spondin 2 [Source:HGNC Symbol;Acc:HGNC:28583]	NA	3.73279	4.00818	2.75512	2.12358	3.24587	2.87116	4.2057	2.05265	0.0001	0.0001	0.0001	0.182909	0.0670227	0.184381	0.0430887	0.0001	52.3127	5.70909	4.78448e-18	1.83707e-16	up	yes
ENSAPLG00000013960	ROR1	ENSAPLT00000040384;ENSAPLT00000014563	GO:0004672(protein kinase activity);GO:0005515(protein binding);GO:0005524(ATP binding);GO:0005886(plasma membrane);GO:0006468(protein phosphorylation);GO:0007169(transmembrane receptor protein tyrosine kinase signaling pathway);GO:0007605(sensory perception of sound);GO:0017147(Wnt-protein binding);GO:0042813(Wnt-activated receptor activity);GO:0043123(positive regulation of I-kappaB kinase/NF-k…	NA	NA	NA	receptor tyrosine kinase like orphan receptor 1 [Source:HGNC Symbol;Acc:HGNC:10256]	NA	72.0307	44.5865	45.7433	41.6074	28.4962	43.4917	46.4829	46.9644	18.5611	11.4856	18.2759	18.1958	12.2712	15.4608	13.9234	13.5508	3.03475	1.60158	5.27241e-18	2.01721e-16	up	yes
ENSAPLG00000009304	AIG1	ENSAPLT00000009683	GO:0016020(membrane);GO:0016021(integral component of membrane);GO:0016787(hydrolase activity);GO:0042758(long-chain fatty acid catabolic process)	NA	NA	NA	androgen induced 1 [Source:HGNC Symbol;Acc:HGNC:21607]	NA	19.2875	23.6338	25.2214	29.0579	29.667	33.939	29.3644	33.6052	65.2536	66.9477	58.6982	65.7823	54.5991	49.6902	61.0033	70.2898	0.454586	-1.13738	5.66273e-18	2.15885e-16	down	yes
ENSAPLG00000001050	ENSAPLG00000001050	ENSAPLT00000027431;ENSAPLT00000018606;ENSAPLT00000002527	GO:0005201(extracellular matrix structural constituent);GO:0005515(protein binding);GO:0005515(protein binding)	04933(AGE-RAGE signaling pathway in diabetic complications);04933(AGE-RAGE signaling pathway in diabetic complications)	K19720	NA		NA	691.378	1097.64	809.924	996.241	710.539	965.675	970.496	624.692	2065.33	1307.17	1920.5	1873.24	2843.14	2491.99	1417.83	2605.11	0.415544	-1.26693	5.68276e-18	2.15885e-16	down	yes
ENSAPLG00000001231	ALX1	ENSAPLT00000001229	GO:0000122(negative regulation of transcription by RNA polymerase II);GO:0000977(RNA polymerase II regulatory region sequence-specific DNA binding);GO:0001228(DNA-binding transcription activator activity, RNA polymerase II-specific);GO:0001755(neural crest cell migration);GO:0001843(neural tube closure);GO:0003677(DNA binding);GO:0003700(DNA-binding transcription factor activity);GO:0005634(nucle…	NA	NA	NA	ALX homeobox 1 [Source:HGNC Symbol;Acc:HGNC:1494]	NA	7.90516	1.26403	0.880313	0.306434	1.63355	0.961593	1.43506	2.22865	0.0001	0.0001	0.0001	0.0001	0.0001	0.0001	0.0001	0.0001	20768.5	14.3421	6.11998e-18	2.31676e-16	up	yes
ENSAPLG00000024881	NXPH1	ENSAPLT00000017675	GO:0005102(signaling receptor binding)	NA	NA	NA	neurexophilin 1 [Source:HGNC Symbol;Acc:HGNC:20693]	NA	4.35172	1.21933	1.31544	0.643499	2.3928	0.566483	2.80148	1.86814	0.0001	0.0001	0.0001	0.0001	0.0001	0.0001	0.0001	0.0001	18948.6	14.2098	6.56632e-18	2.477e-16	up	yes
ENSAPLG00000014868	ALG6	ENSAPLT00000015538	GO:0005783(endoplasmic reticulum);GO:0005789(endoplasmic reticulum membrane);GO:0006487(protein N-linked glycosylation);GO:0006488(dolichol-linked oligosaccharide biosynthetic process);GO:0016758(transferase activity, transferring hexosyl groups);GO:0042281(dolichyl pyrophosphate Man9GlcNAc2 alpha-1,3-glucosyltransferase activity);GO:0046527(glucosyltransferase activity)	00510(N-Glycan biosynthesis)	K03848	EC:2.4.1.267	ALG6, alpha-1,3-glucosyltransferase [Source:HGNC Symbol;Acc:HGNC:23157]	NA	14.3115	13.23	10.3062	12.7804	14.2362	13.4066	10.6879	14.4441	29.018	35.5389	23.0563	27.286	30.5564	19.5054	32.9303	27.8289	0.458102	-1.12626	7.00766e-18	2.63424e-16	down	yes
ENSAPLG00000012650	ENSAPLG00000012650	ENSAPLT00000013547	GO:0005201(extracellular matrix structural constituent)	NA	NA	NA		NA	58.3336	286.731	255.648	209.111	211.454	163.348	254.669	168.574	14.313	16.0715	29.2789	42.2145	13.7248	54.296	24.1695	24.1649	7.36767	2.88121	7.20702e-18	2.69974e-16	up	yes
ENSAPLG00000028827	ENSAPLG00000028827	ENSAPLT00000036156	GO:0005242(inward rectifier potassium channel activity);GO:0006813(potassium ion transport);GO:0015467(G-protein activated inward rectifier potassium channel activity);GO:0016020(membrane);GO:0016021(integral component of membrane)	NA	NA	NA		NA	1.81383	3.51547	3.63588	2.74907	1.99284	2.2721	3.96121	2.0687	9.39752	7.73636	8.70855	9.57102	13.5072	9.48436	12.6736	13.0159	0.261718	-1.93391	7.59175e-18	2.83399e-16	down	yes
ENSAPLG00000010270	CDK1	ENSAPLT00000010718	GO:0000307(cyclin-dependent protein kinase holoenzyme complex);GO:0003682(chromatin binding);GO:0004672(protein kinase activity);GO:0004674(protein serine/threonine kinase activity);GO:0004693(cyclin-dependent protein serine/threonine kinase activity);GO:0005524(ATP binding);GO:0005634(nucleus);GO:0005759(mitochondrial matrix);GO:0005813(centrosome);GO:0005829(cytosol);GO:0005876(spindle microtub…	04110(Cell cycle);04114(Oocyte meiosis);04115(p53 signaling pathway);04218(Cellular senescence);04540(Gap junction);04914(Progesterone-mediated oocyte maturation);05168(Herpes simplex infection)	K02087	EC:2.7.11.22;EC:2.7.11.23	cyclin dependent kinase 1 [Source:HGNC Symbol;Acc:HGNC:1722]	NA	324.625	273.753	266.545	286.927	309.457	274.323	252.344	301.566	121.815	121.891	127.654	125.349	92.6019	89.3917	102.149	101.009	2.59626	1.37643	8.67715e-18	3.22796e-16	up	yes
ENSAPLG00000018459	NDNF	ENSAPLT00000037552	GO:0001525(angiogenesis);GO:0001764(neuron migration);GO:0002931(response to ischemia);GO:0005515(protein binding);GO:0005539(glycosaminoglycan binding);GO:0005576(extracellular region);GO:0007263(nitric oxide mediated signal transduction);GO:0008201(heparin binding);GO:0010811(positive regulation of cell-substrate adhesion);GO:0010976(positive regulation of neuron projection development);GO:0019…	NA	NA	NA	neuron derived neurotrophic factor [Source:HGNC Symbol;Acc:HGNC:26256]	NA	127.451	10.8955	8.35801	6.54244	30.802	9.02972	17.7252	7.27764	0.957381	0.881264	0.764724	1.23608	0.197728	0.324137	0.623376	0.170831	42.3005	5.4026	8.75763e-18	3.24667e-16	up	yes
ENSAPLG00000022342	ENSAPLG00000022342	ENSAPLT00000022416;ENSAPLT00000037483;ENSAPLT00000035187	NA	NA	NA	NA		NA	0.498485	0.881396	0.636222	1.01062	0.535622	0.776497	0.268797	0.436654	19.9601	1.49712	5.40326	21.1904	25.6834	3.9271	4.2116	15.1705	0.0519797	-4.26591	8.79353e-18	3.24877e-16	down	yes
ENSAPLG00000017697	ENSAPLG00000017697	ENSAPLT00000026122	NA	NA	NA	NA		NA	0.097388	0.0001	0.0001	0.0001	0.0001	0.488095	0.0001	0.129433	4.28564	6.24027	24.7125	46.9342	8.11197	7.09189	10.8706	27.6618	0.00526394	-7.56964	8.98196e-18	3.30702e-16	down	yes
ENSAPLG00000006318	ENSAPLG00000006318	ENSAPLT00000006546	GO:0016021(integral component of membrane)	NA	NA	NA		NA	1.89997	1.87659	4.78974	2.903	3.12144	3.36552	2.59323	3.52834	12.7137	15.866	10.9319	9.22654	10.3682	11.6777	9.58235	13.0251	0.257816	-1.95559	9.71351e-18	3.56416e-16	down	yes
ENSAPLG00000008654	ENSAPLG00000008654	ENSAPLT00000027660;ENSAPLT00000008992	GO:0016021(integral component of membrane);GO:0016021(integral component of membrane)	NA	NA	NA		NA	1.79629	21.4377	31.7614	19.9076	18.7204	10.1143	16.8637	25.2908	79.3639	98.2696	118.917	130.339	118.207	104.569	145.822	102.366	0.16249	-2.62158	9.92094e-18	3.62789e-16	down	yes
ENSAPLG00000015341	ENSAPLG00000015341	ENSAPLT00000042576;ENSAPLT00000015984	GO:0005576(extracellular region);GO:0006935(chemotaxis);GO:0006952(defense response);GO:0006955(immune response);GO:0008009(chemokine activity);GO:0070098(chemokine-mediated signaling pathway);GO:0070098(chemokine-mediated signaling pathway)	04060(Cytokine-cytokine receptor interaction);04810(Regulation of actin cytoskeleton);04672(Intestinal immune network for IgA production);04672(Intestinal immune network for IgA production)	K10031	NA		NA	41.2326	64.2984	85.009	81.2278	54.6964	81.094	78.4517	79.6044	156.097	118.718	160.778	148.811	172.208	169.939	150.12	155.527	0.459029	-1.12334	1.06927e-17	3.89684e-16	down	yes
ENSAPLG00000014967	NEURL1B	ENSAPLT00000015593;ENSAPLT00000021260;ENSAPLT00000028184;ENSAPLT00000026633;ENSAPLT00000040631;ENSAPLT00000020195;ENSAPLT00000021757;ENSAPLT00000021509	NA	NA	NA	NA	neuralized E3 ubiquitin protein ligase 1B [Source:HGNC Symbol;Acc:HGNC:35422]	NA	9.40754	23.3429	24.0165	25.1838	14.1728	21.9222	23.465	24.6757	52.1409	41.7669	58.0868	43.9394	65.9209	63.2282	73.2963	54.7023	0.366791	-1.44697	1.1173e-17	4.05815e-16	down	yes
ENSAPLG00000002017	UNC5C	ENSAPLT00000034531;ENSAPLT00000030866;ENSAPLT00000002392;ENSAPLT00000045868	GO:0005042(netrin receptor activity);GO:0005043(netrin receptor activity involved in chemorepulsion);GO:0005515(protein binding);GO:0005886(plasma membrane);GO:0007165(signal transduction);GO:0007411(axon guidance);GO:0007420(brain development);GO:0015631(tubulin binding);GO:0016021(integral component of membrane);GO:0019901(protein kinase binding);GO:0030027(lamellipodium);GO:0030175(filopodium)…	04360(Axon guidance);04360(Axon guidance)	K07521	NA	unc-5 netrin receptor C [Source:HGNC Symbol;Acc:HGNC:12569]	NA	2.36438	4.47373	5.13249	2.57117	2.19225	4.60179	7.33174	1.71555	0.572887	0.101234	0.176848	0.083981	0.10808	0.33962	0.163234	0.110155	18.3469	4.19746	1.37342e-17	4.97161e-16	up	yes
ENSAPLG00000014385	ENSAPLG00000014385	ENSAPLT00000027310;ENSAPLT00000041410;ENSAPLT00000046304;ENSAPLT00000038027;ENSAPLT00000015027;ENSAPLT00000025146;ENSAPLT00000026869;ENSAPLT00000035262;ENSAPLT00000034627	NA	NA	NA	NA		NA	0.3163	1.65524	1.75642	0.482459	1.61401	2.36457	1.05803	0.464214	5.13822	9.11708	5.3552	21.9738	10.3132	11.6536	16.1611	12.7263	0.105056	-3.25077	1.42593e-17	5.14435e-16	down	yes
ENSAPLG00000002875	RASL11B	ENSAPLT00000002902	GO:0003924(GTPase activity);GO:0005160(transforming growth factor beta receptor binding);GO:0005525(GTP binding);GO:0007165(signal transduction);GO:0016020(membrane);GO:0030512(negative regulation of transforming growth factor beta receptor signaling pathway)	NA	NA	NA	RAS like family 11 member B [Source:HGNC Symbol;Acc:HGNC:23804]	NA	28.8252	32.1865	23.7011	29.233	28.5326	46.5135	33.3717	23.7568	7.37451	5.74653	9.19117	6.15432	3.11489	7.05895	5.78365	4.85012	4.99492	2.32046	1.47675e-17	5.30989e-16	up	yes
ENSAPLG00000021901	ENSAPLG00000021901	ENSAPLT00000026035	NA	NA	NA	NA		NA	1.33432	1.63216	1.67842	1.78979	1.1364	1.27683	1.72056	1.62812	5.51858	4.59985	4.58556	4.65611	9.45582	6.70742	4.60302	6.9581	0.259037	-1.94877	1.55728e-17	5.58078e-16	down	yes
ENSAPLG00000013813	PKNOX2	ENSAPLT00000014416	GO:0000977(RNA polymerase II regulatory region sequence-specific DNA binding);GO:0003677(DNA binding);GO:0003785(actin monomer binding);GO:0005634(nucleus);GO:0005654(nucleoplasm);GO:0005737(cytoplasm);GO:0006355(regulation of transcription, DNA-templated);GO:0006357(regulation of transcription by RNA polymerase II);GO:0015629(actin cytoskeleton);GO:0015630(microtubule cytoskeleton);GO:0043565(se…	NA	NA	NA	PBX/knotted 1 homeobox 2 [Source:HGNC Symbol;Acc:HGNC:16714]	NA	22.9723	46.6544	55.3546	49.7383	46.9241	42.2565	47.8991	53.7587	123.664	102.192	105.2	81.8108	101.689	111.346	139.545	119.188	0.413231	-1.27498	1.58e-17	5.64339e-16	down	yes
ENSAPLG00000026195	ENSAPLG00000026195	ENSAPLT00000020430	NA	NA	NA	NA		NA	0.0001	0.0001	0.191451	0.0001	0.0001	0.0001	0.0001	0.205507	9.59385	5.86362	25.8615	113.63	7.69406	3.76371	4.96893	10.5435	0.00218535	-8.83792	1.59822e-17	5.68957e-16	down	yes
ENSAPLG00000003953	MARCH8	ENSAPLT00000022214;ENSAPLT00000021450;ENSAPLT00000037914;ENSAPLT00000004049	GO:0000209(protein polyubiquitination);GO:0004842(ubiquitin-protein transferase activity);GO:0005764(lysosome);GO:0005768(endosome);GO:0008270(zinc ion binding);GO:0008270(zinc ion binding)	NA	NA	NA	membrane associated ring-CH-type finger 8 [Source:HGNC Symbol;Acc:HGNC:23356]	NA	6.93355	7.05013	5.92464	4.40546	5.22369	5.80345	5.4464	6.71219	11.3876	8.52267	12.495	12.1865	17.7803	13.4795	14.0401	13.7104	0.45848	-1.12507	1.81342e-17	6.43436e-16	down	yes
ENSAPLG00000002615	ACTN1	ENSAPLT00000002745;ENSAPLT00000036227;ENSAPLT00000021455;ENSAPLT00000029047	GO:0001725(stress fiber);GO:0001726(ruffle);GO:0003725(double-stranded RNA binding);GO:0005178(integrin binding);GO:0005509(calcium ion binding);GO:0005515(protein binding);GO:0005737(cytoplasm);GO:0005884(actin filament);GO:0005903(brush border);GO:0005911(cell-cell junction);GO:0005916(fascia adherens);GO:0005925(focal adhesion);GO:0007015(actin filament organization);GO:0017166(vinculin bindin…	04510(Focal adhesion);04520(Adherens junction);04530(Tight junction);04810(Regulation of actin cytoskeleton);04810(Regulation of actin cytoskeleton)	K05699	NA	actinin alpha 1 [Source:HGNC Symbol;Acc:HGNC:163]	NA	281.597	159.333	158.524	169.414	163.531	175.702	194.783	172.9	71.4366	67.6457	84.7662	66.5802	67.2843	71.1694	66.2972	64.0987	2.63873	1.39984	1.93156e-17	6.83097e-16	up	yes
ENSAPLG00000015677	MDK	ENSAPLT00000016345	GO:0001662(behavioral fear response);GO:0007614(short-term memory);GO:0008083(growth factor activity);GO:0008201(heparin binding);GO:0009611(response to wounding);GO:0010996(response to auditory stimulus);GO:0021542(dentate gyrus development);GO:0021681(cerebellar granular layer development);GO:0021766(hippocampus development);GO:0021987(cerebral cortex development);GO:0030421(defecation);GO:0043…	NA	NA	NA	midkine [Source:HGNC Symbol;Acc:HGNC:6972]	NA	633.508	827.805	857.301	782.642	890.248	938.481	1219.84	929.058	299.168	308.619	289.475	184.435	141.436	239.201	273.245	171.675	3.71156	1.89202	1.94518e-17	6.85661e-16	up	yes
ENSAPLG00000012700	NOS1	ENSAPLT00000013311;ENSAPLT00000046283;ENSAPLT00000026032;ENSAPLT00000026476;ENSAPLT00000025451;ENSAPLT00000047618	GO:0001666(response to hypoxia);GO:0002028(regulation of sodium ion transport);GO:0004517(nitric-oxide synthase activity);GO:0005515(protein binding);GO:0005516(calmodulin binding);GO:0005654(nucleoplasm);GO:0005739(mitochondrion);GO:0005856(cytoskeleton);GO:0005886(plasma membrane);GO:0005901(caveola);GO:0006809(nitric oxide biosynthetic process);GO:0006941(striated muscle contraction);GO:000940…	00220(Arginine biosynthesis);00330(Arginine and proline metabolism);04371(Apelin signaling pathway);04020(Calcium signaling pathway);04145(Phagosome);04145(Phagosome)	K13240	EC:1.14.13.39	nitric oxide synthase 1 [Source:HGNC Symbol;Acc:HGNC:7872]	NA	0.150982	0.132786	0.210282	0.139584	0.369303	0.486505	0.296922	0.291999	2.03134	0.481271	2.23446	1.92776	3.67001	1.72947	2.45679	2.31539	0.123371	-3.01893	2.1268e-17	7.47229e-16	down	yes
ENSAPLG00000005686	HBZ	ENSAPLT00000005878	GO:0000122(negative regulation of transcription by RNA polymerase II);GO:0005506(iron ion binding);GO:0005833(hemoglobin complex);GO:0015671(oxygen transport);GO:0019825(oxygen binding);GO:0020037(heme binding);GO:0043249(erythrocyte maturation)	NA	NA	NA	hemoglobin subunit zeta [Source:HGNC Symbol;Acc:HGNC:4835]	NA	3.27495	5.29359	3.26467	4.68256	11.3292	7.49416	1.48586	13.0898	0.0001	0.0001	0.0001	0.0001	0.0001	0.0001	0.0001	0.328097	151.81	7.24613	2.30815e-17	8.08304e-16	up	yes
ENSAPLG00000011214	RAPGEF5	ENSAPLT00000011723	GO:0005085(guanyl-nucleotide exchange factor activity);GO:0005622(intracellular);GO:0005654(nucleoplasm);GO:0007264(small GTPase mediated signal transduction);GO:0016604(nuclear body)	04014(Ras signaling pathway);04015(Rap1 signaling pathway)	K08019	NA	Rap guanine nucleotide exchange factor 5 [Source:HGNC Symbol;Acc:HGNC:16862]	NA	5.84841	5.32714	5.47445	5.32638	3.7232	7.69175	4.75697	4.93867	15.5729	7.54319	13.4355	14.1274	20.5282	16.2414	11.9907	14.1073	0.379466	-1.39796	2.43699e-17	8.50651e-16	down	yes
ENSAPLG00000015179	HTR2B	ENSAPLT00000015817	GO:0001755(neural crest cell migration);GO:0001819(positive regulation of cytokine production);GO:0001938(positive regulation of endothelial cell proliferation);GO:0001965(G-protein alpha-subunit binding);GO:0002031(G protein-coupled receptor internalization);GO:0003007(heart morphogenesis);GO:0003300(cardiac muscle hypertrophy);GO:0004930(G protein-coupled receptor activity);GO:0004993(G protein…	04020(Calcium signaling pathway);04080(Neuroactive ligand-receptor interaction);04540(Gap junction)	K04157	NA	5-hydroxytryptamine receptor 2B [Source:HGNC Symbol;Acc:HGNC:5294]	NA	4.08913	0.901359	0.881361	1.30133	1.82743	1.14317	0.968	1.02254	8.09145	8.70649	5.37817	9.42273	8.132	6.7015	5.93289	7.10061	0.204055	-2.29297	2.55927e-17	8.90442e-16	down	yes
ENSAPLG00000020316	MYCT1	ENSAPLT00000026216	GO:0005654(nucleoplasm);GO:0043231(intracellular membrane-bounded organelle)	NA	NA	NA	MYC target 1 [Source:HGNC Symbol;Acc:HGNC:23172]	NA	6.15667	8.01308	6.32103	5.35785	6.51383	9.98338	5.36213	5.35568	13.4851	16.0434	21.2183	21.0576	20.8617	16.8221	13.7517	15.2722	0.383097	-1.38422	2.71475e-17	9.41493e-16	down	yes
ENSAPLG00000021120	IMPA2	ENSAPLT00000029183	GO:0005737(cytoplasm);GO:0008934(inositol monophosphate 1-phosphatase activity);GO:0042803(protein homodimerization activity);GO:0046854(phosphatidylinositol phosphorylation);GO:0046855(inositol phosphate dephosphorylation)	00562(Inositol phosphate metabolism);04070(Phosphatidylinositol signaling system)	K01092	EC:3.1.3.25	inositol monophosphatase 2 [Source:HGNC Symbol;Acc:HGNC:6051]	NA	38.9229	42.1502	40.1868	38.3035	40.1299	35.8717	34.8946	38.7237	86.1209	47.2977	67.8794	70.1744	72.7161	75.1018	67.1923	79.3986	0.546375	-0.872036	3.0711e-17	1.06165e-15	down	no
ENSAPLG00000002113	FGFBP2	ENSAPLT00000002110	NA	NA	NA	NA	fibroblast growth factor binding protein 2 [Source:HGNC Symbol;Acc:HGNC:29451]	NA	0.702823	8.48213	14.7324	7.00113	10.2824	3.70368	11.9487	1.21881	0.0001	0.0001	0.0001	0.17111	0.0001	0.0001	0.0001	0.0001	338.002	8.40089	3.19769e-17	1.101e-15	up	yes
ENSAPLG00000011574	CHRDL1	ENSAPLT00000012124;ENSAPLT00000030083	GO:0001654(eye development);GO:0005515(protein binding);GO:0030514(negative regulation of BMP signaling pathway);GO:0048749(compound eye development);GO:0048749(compound eye development)	NA	NA	NA	chordin like 1 [Source:HGNC Symbol;Acc:HGNC:29861]	NA	10.5503	16.4671	18.7671	16.665	15.1549	34.8763	20.6697	15.7187	3.67606	2.26198	4.11327	6.04802	2.95692	4.94159	3.42061	3.62014	4.79626	2.26191	3.2054e-17	1.101e-15	up	yes
ENSAPLG00000004559	AMPD3	ENSAPLT00000004696	GO:0003876(AMP deaminase activity);GO:0006188(IMP biosynthetic process);GO:0009168(purine ribonucleoside monophosphate biosynthetic process);GO:0019239(deaminase activity);GO:0032264(IMP salvage);GO:0034101(erythrocyte homeostasis);GO:0046031(ADP metabolic process);GO:0046033(AMP metabolic process);GO:0046034(ATP metabolic process);GO:0046039(GTP metabolic process);GO:0097009(energy homeostasis)	00230(Purine metabolism)	K01490	EC:3.5.4.6	adenosine monophosphate deaminase 3 [Source:HGNC Symbol;Acc:HGNC:470]	NA	2.96498	12.8519	10.0217	6.81148	7.88961	6.20705	9.63557	11.756	18.4441	22.7583	25.9964	31.5698	34.1309	29.3031	32.7688	31.1123	0.301385	-1.73032	3.29356e-17	1.12768e-15	down	yes
ENSAPLG00000013114	MME	ENSAPLT00000013789	GO:0001786(phosphatidylserine binding);GO:0001822(kidney development);GO:0004175(endopeptidase activity);GO:0004222(metalloendopeptidase activity);GO:0005737(cytoplasm);GO:0005769(early endosome);GO:0005802(trans-Golgi network);GO:0005886(plasma membrane);GO:0005903(brush border);GO:0006508(proteolysis);GO:0007568(aging);GO:0007611(learning or memory);GO:0008021(synaptic vesicle);GO:0008233(pepti…	NA	NA	NA	membrane metalloendopeptidase [Source:HGNC Symbol;Acc:HGNC:7154]	NA	8.38625	16.4375	19.1364	11.1476	13.2503	15.1387	19.8535	19.7659	2.7813	2.99836	1.89551	6.72988	3.74288	2.97864	3.53895	2.55839	4.52235	2.17707	3.40052e-17	1.1606e-15	up	yes
ENSAPLG00000021794	ENSAPLG00000021794	ENSAPLT00000034319	NA	NA	NA	NA		NA	4.46384	6.04068	12.4631	11.0985	9.02262	12.0787	9.56173	15.4231	34.1179	48.8072	36.772	35.838	42.2955	43.1471	38.6297	47.3317	0.24516	-2.02821	4.31699e-17	1.46873e-15	down	yes
ENSAPLG00000009485	PDGFD	ENSAPLT00000045121;ENSAPLT00000035486;ENSAPLT00000028737;ENSAPLT00000046947;ENSAPLT00000009890;ENSAPLT00000017509;ENSAPLT00000027882;ENSAPLT00000034544;ENSAPLT00000037512	GO:0005161(platelet-derived growth factor receptor binding);GO:0008083(growth factor activity);GO:0016020(membrane);GO:0048008(platelet-derived growth factor receptor signaling pathway);GO:0048008(platelet-derived growth factor receptor signaling pathway)	04010(MAPK signaling pathway);04510(Focal adhesion);04540(Gap junction);04810(Regulation of actin cytoskeleton);04810(Regulation of actin cytoskeleton)	K05450	NA	platelet derived growth factor D [Source:HGNC Symbol;Acc:HGNC:30620]	NA	17.3056	29.324	28.9185	18.5355	18.3452	25.4911	28.5652	21.0269	5.52535	4.48786	6.32179	11.6094	7.13318	7.67059	5.99082	5.35495	3.46642	1.79344	5.06845e-17	1.71651e-15	up	yes
ENSAPLG00000010946	XDH	ENSAPLT00000038749;ENSAPLT00000027351;ENSAPLT00000011511	GO:0001933(negative regulation of protein phosphorylation);GO:0001937(negative regulation of endothelial cell proliferation);GO:0004854(xanthine dehydrogenase activity);GO:0004855(xanthine oxidase activity);GO:0005506(iron ion binding);GO:0006919(activation of cysteine-type endopeptidase activity involved in apoptotic process);GO:0007595(lactation);GO:0009055(electron transfer activity);GO:000911…	00230(Purine metabolism);00232(Caffeine metabolism);00983(Drug metabolism - other enzymes);04146(Peroxisome);04146(Peroxisome)	K00106	EC:1.17.1.4;EC:1.17.3.2	xanthine dehydrogenase [Source:HGNC Symbol;Acc:HGNC:12805]	NA	9.47595	14.4765	11.6528	9.98659	6.66606	6.89803	10.6875	10.49	23.1149	12.0402	25.0166	37.96	40.6033	26.4573	27.9527	20.0516	0.376804	-1.40811	5.07719e-17	1.71651e-15	down	yes
ENSAPLG00000018609	ENSAPLG00000018609	ENSAPLT00000044371;ENSAPLT00000044548;ENSAPLT00000027914	GO:0004416(hydroxyacylglutathione hydrolase activity);GO:0019243(methylglyoxal catabolic process to D-lactate via S-lactoyl-glutathione);GO:0019243(methylglyoxal catabolic process to D-lactate via S-lactoyl-glutathione)	00620(Pyruvate metabolism);00620(Pyruvate metabolism)	K01069	EC:3.1.2.6		NA	3.0019	8.4571	10.3714	9.88358	10.3194	6.99992	5.18981	10.2443	29.8618	25.4553	26.8304	25.1735	24.7846	26.7277	26.7932	17.1612	0.317906	-1.65333	5.20814e-17	1.75526e-15	down	yes
ENSAPLG00000014572	ANGPTL1	ENSAPLT00000015187	GO:0005102(signaling receptor binding);GO:0005615(extracellular space);GO:0007169(transmembrane receptor protein tyrosine kinase signaling pathway)	NA	NA	NA	angiopoietin like 1 [Source:HGNC Symbol;Acc:HGNC:489]	NA	19.5623	51.8882	34.0486	34.9797	36.6972	42.7173	40.9966	32.2362	5.01243	9.13118	7.79672	14.2685	6.30837	10.5411	9.38822	7.54639	4.18794	2.06624	5.87832e-17	1.97493e-15	up	yes
ENSAPLG00000005104	HSPH1	ENSAPLT00000005327	GO:0000774(adenyl-nucleotide exchange factor activity);GO:0005654(nucleoplasm);GO:0005737(cytoplasm);GO:0005829(cytosol);GO:0005874(microtubule);GO:0032991(protein-containing complex);GO:0043014(alpha-tubulin binding);GO:0051085(chaperone cofactor-dependent protein refolding)	04141(Protein processing in endoplasmic reticulum)	K09485	NA	heat shock protein family H (Hsp110) member 1 [Source:HGNC Symbol;Acc:HGNC:16969]	NA	29.005	20.7101	19.3194	21.9337	22.0119	22.7515	16.7007	24.911	8.06649	7.26486	10.129	9.33001	7.00865	6.22909	6.92709	5.85453	2.91636	1.54417	5.91773e-17	1.98198e-15	up	yes
ENSAPLG00000004794	PGM2L1	ENSAPLT00000004965	GO:0005975(carbohydrate metabolic process);GO:0016868(intramolecular transferase activity, phosphotransferases);GO:0047933(glucose-1,6-bisphosphate synthase activity);GO:0071704(organic substance metabolic process)	00500(Starch and sucrose metabolism)	K11809	EC:2.7.1.106	phosphoglucomutase 2 like 1 [Source:HGNC Symbol;Acc:HGNC:20898]	NA	6.61016	4.4646	6.3242	5.13274	3.48513	6.54616	4.8438	5.57361	11.8067	7.56207	16.6777	11.5592	16.9487	10.7681	15.1866	11.8352	0.419959	-1.25168	6.07906e-17	2.02969e-15	down	yes
ENSAPLG00000002487	TSC1	ENSAPLT00000002539	GO:0001822(kidney development);GO:0001843(neural tube closure);GO:0001952(regulation of cell-matrix adhesion);GO:0002250(adaptive immune response);GO:0005737(cytoplasm);GO:0005811(lipid droplet);GO:0005829(cytosol);GO:0005884(actin filament);GO:0005938(cell cortex);GO:0006407(rRNA export from nucleus);GO:0006417(regulation of translation);GO:0006813(potassium ion transport);GO:0007160(cell-matrix…	04150(mTOR signaling pathway);04140(Autophagy - animal);04218(Cellular senescence);04910(Insulin signaling pathway)	K07206	NA	TSC complex subunit 1 [Source:HGNC Symbol;Acc:HGNC:12362]	NA	41.4279	47.3312	44.1342	35.8312	21.084	38.8759	38.9707	41.8009	91.6007	57.9034	78.3583	147.713	122.52	63.4979	115.579	62.872	0.418159	-1.25788	6.34287e-17	2.11121e-15	down	yes
ENSAPLG00000003276	PODXL	ENSAPLT00000041358;ENSAPLT00000020062;ENSAPLT00000003337	GO:0016477(cell migration);GO:0022407(regulation of cell-cell adhesion);GO:0022407(regulation of cell-cell adhesion)	NA	NA	NA	podocalyxin like [Source:HGNC Symbol;Acc:HGNC:9171]	NA	2.28874	3.17054	2.95633	4.84113	1.48249	3.79048	3.45667	3.19239	10.4013	6.59756	10.5264	8.18495	10.4824	8.45525	9.5239	8.79865	0.345055	-1.5351	6.36961e-17	2.11357e-15	down	yes
ENSAPLG00000004725	CACNA1C	ENSAPLT00000044963;ENSAPLT00000035215;ENSAPLT00000004870;ENSAPLT00000019043	GO:0002520(immune system development);GO:0005216(ion channel activity);GO:0005245(voltage-gated calcium channel activity);GO:0005516(calmodulin binding);GO:0005737(cytoplasm);GO:0005886(plasma membrane);GO:0005891(voltage-gated calcium channel complex);GO:0006811(ion transport);GO:0007204(positive regulation of cytosolic calcium ion concentration);GO:0007507(heart development);GO:0008331(high vol…	04010(MAPK signaling pathway);04020(Calcium signaling pathway);04912(GnRH signaling pathway);04260(Cardiac muscle contraction);04261(Adrenergic signaling in cardiomyocytes);04270(Vascular smooth muscle contraction);04270(Vascular smooth muscle contraction)	K04850	NA	calcium voltage-gated channel subunit alpha1 C [Source:HGNC Symbol;Acc:HGNC:1390]	NA	13.0401	6.98404	4.94665	5.08168	3.9505	16.2884	7.11733	6.73956	1.27663	0.719893	1.67082	1.99923	2.12767	1.34239	1.21745	1.57523	5.37737	2.4269	7.15711e-17	2.36616e-15	up	yes
ENSAPLG00000012949	ENSAPLG00000012949	ENSAPLT00000013503	GO:0005509(calcium ion binding)	03015(mRNA surveillance pathway);04261(Adrenergic signaling in cardiomyocytes)	K11583	NA		NA	11.7249	68.9673	62.2145	55.3444	64.738	54.3325	49.5845	77.5681	211.689	161.436	142.892	280.947	237.65	194.561	201.901	188.032	0.274518	-1.86503	7.17484e-17	2.36616e-15	down	yes
ENSAPLG00000025001	ENSAPLG00000025001	ENSAPLT00000028425;ENSAPLT00000031728;ENSAPLT00000046096	NA	NA	NA	NA		NA	0.700397	1.60345	1.68986	1.57582	0.69833	0.581223	1.28568	1.1208	3.98652	3.23682	4.4538	7.35811	4.96121	4.58284	5.23904	4.68173	0.240404	-2.05647	7.2398e-17	2.38028e-15	down	yes
ENSAPLG00000008881	ENSAPLG00000008881	ENSAPLT00000048184;ENSAPLT00000029952;ENSAPLT00000009255;ENSAPLT00000044658;ENSAPLT00000009245;ENSAPLT00000042459;ENSAPLT00000020404;ENSAPLT00000008889;ENSAPLT00000040789	GO:0005509(calcium ion binding);GO:0005509(calcium ion binding)	04330(Notch signaling pathway);04330(Notch signaling pathway)	K02599	NA		NA	0.799225	7.66366	7.74542	6.15801	4.91755	5.11455	4.72488	6.88325	20.0837	19.1286	28.85	19.8447	26.2823	25.1077	26.2234	29.8834	0.225208	-2.15067	7.34081e-17	2.40613e-15	down	yes
ENSAPLG00000012323	SLC25A6	ENSAPLT00000023901;ENSAPLT00000012833;ENSAPLT00000017906	GO:0005739(mitochondrion);GO:0005743(mitochondrial inner membrane);GO:0022857(transmembrane transporter activity);GO:0055085(transmembrane transport);GO:0055085(transmembrane transport)	04020(Calcium signaling pathway);04217(Necroptosis);04218(Cellular senescence);05164(Influenza A);05164(Influenza A)	K05863	NA	solute carrier family 25 member 6 [Source:HGNC Symbol;Acc:HGNC:10992]	NA	2065.46	1909.36	1824.66	1838.55	1968.13	1633.23	2011.11	1912.58	763.222	856.939	795.38	797.561	663.847	817.761	751.228	738.76	2.45171	1.29379	8.28594e-17	2.70766e-15	up	yes
ENSAPLG00000015601	ITGA6	ENSAPLT00000044420;ENSAPLT00000016338	GO:0005604(basement membrane);GO:0005886(plasma membrane);GO:0007155(cell adhesion);GO:0007160(cell-matrix adhesion);GO:0008305(integrin complex);GO:0009897(external side of plasma membrane);GO:0009925(basal plasma membrane);GO:0009986(cell surface);GO:0010668(ectodermal cell differentiation);GO:0016323(basolateral plasma membrane);GO:0022409(positive regulation of cell-cell adhesion);GO:0030056(…	04512(ECM-receptor interaction);04514(Cell adhesion molecules (CAMs));04510(Focal adhesion);04810(Regulation of actin cytoskeleton);04810(Regulation of actin cytoskeleton)	K06485	NA	integrin subunit alpha 6 [Source:HGNC Symbol;Acc:HGNC:6142]	NA	20.7638	31.2341	33.0511	20.1659	23.612	29.8888	29.2387	24.7206	34.9991	44.6519	44.2823	90.5341	64.3534	61.9334	62.0804	56.9108	0.462593	-1.11219	9.13102e-17	2.97478e-15	down	yes
ENSAPLG00000012168	UGDH	ENSAPLT00000012683	GO:0001702(gastrulation with mouth forming second);GO:0003979(UDP-glucose 6-dehydrogenase activity);GO:0005654(nucleoplasm);GO:0006065(UDP-glucuronate biosynthetic process);GO:0015012(heparan sulfate proteoglycan biosynthetic process);GO:0016616(oxidoreductase activity, acting on the CH-OH group of donors, NAD or NADP as acceptor);GO:0030206(chondroitin sulfate biosynthetic process);GO:0034214(pr…	00040(Pentose and glucuronate interconversions);00053(Ascorbate and aldarate metabolism);00520(Amino sugar and nucleotide sugar metabolism)	K00012	EC:1.1.1.22	UDP-glucose 6-dehydrogenase [Source:HGNC Symbol;Acc:HGNC:12525]	NA	81.7302	120.579	106.793	103.654	106.566	108.939	94.3603	114.058	38.594	39.9296	43.1973	37.7278	42.5508	39.8085	40.4997	39.9117	2.59662	1.37663	9.60254e-17	3.11894e-15	up	yes
ENSAPLG00000001361	TENT5B	ENSAPLT00000039514;ENSAPLT00000001351	GO:1990817(RNA adenylyltransferase activity);GO:1990817(RNA adenylyltransferase activity)	04371(Apelin signaling pathway);04810(Regulation of actin cytoskeleton);04260(Cardiac muscle contraction);04261(Adrenergic signaling in cardiomyocytes);04261(Adrenergic signaling in cardiomyocytes)	K05742	NA	terminal nucleotidyltransferase 5B [Source:HGNC Symbol;Acc:HGNC:28273]	NA	6.1399	10.9187	12.5424	9.8515	12.1173	23.9648	11.5976	13.9086	41.2035	24.8605	39.0938	24.9109	39.5145	50.1874	44.5576	41.3038	0.330597	-1.59685	1.01425e-16	3.28438e-15	down	yes
ENSAPLG00000009431	ASIC2	ENSAPLT00000009829;ENSAPLT00000033879	GO:0005272(sodium channel activity);GO:0006814(sodium ion transport);GO:0015280(ligand-gated sodium channel activity);GO:0016020(membrane);GO:0016021(integral component of membrane);GO:0050915(sensory perception of sour taste);GO:0050915(sensory perception of sour taste)	NA	NA	NA	acid sensing ion channel subunit 2 [Source:HGNC Symbol;Acc:HGNC:99]	NA	8.58596	7.30965	5.1883	6.31645	6.10009	10.6811	6.17336	9.41431	1.66791	1.33534	1.88396	1.01768	1.14493	0.997922	1.17291	1.19907	5.73616	2.52009	1.0418e-16	3.36348e-15	up	yes
ENSAPLG00000007164	SH3KBP1	ENSAPLT00000029641;ENSAPLT00000007449;ENSAPLT00000007452	GO:0005515(protein binding);GO:0005737(cytoplasm);GO:0005911(cell-cell junction);GO:0007010(cytoskeleton organization);GO:0008360(regulation of cell shape);GO:0016477(cell migration);GO:0030139(endocytic vesicle);GO:0030139(endocytic vesicle)	04144(Endocytosis);04144(Endocytosis)	K12470	NA	SH3 domain containing kinase binding protein 1 [Source:HGNC Symbol;Acc:HGNC:13867]	NA	58.3705	83.0301	78.5667	78.5011	75.8307	70.6324	79.9949	76.4816	27.8427	27.7731	28.7293	35.5197	26.49	26.9165	28.6977	33.0967	2.55847	1.35528	1.05204e-16	3.38638e-15	up	yes
ENSAPLG00000009131	CACNG4	ENSAPLT00000009496	GO:0005245(voltage-gated calcium channel activity);GO:0005246(calcium channel regulator activity);GO:0005891(voltage-gated calcium channel complex);GO:0006816(calcium ion transport);GO:0016020(membrane);GO:0016021(integral component of membrane);GO:0019226(transmission of nerve impulse);GO:0032281(AMPA glutamate receptor complex);GO:0036477(somatodendritic compartment);GO:0070588(calcium ion tran…	04010(MAPK signaling pathway);04260(Cardiac muscle contraction);04261(Adrenergic signaling in cardiomyocytes)	K04869	NA	calcium voltage-gated channel auxiliary subunit gamma 4 [Source:HGNC Symbol;Acc:HGNC:1408]	NA	2.56504	6.46134	6.37563	6.30377	5.36687	5.77846	5.15413	10.0132	18.0356	14.7821	22.2832	18.9548	22.6171	23.2438	20.3372	21.7033	0.296489	-1.75395	1.0896e-16	3.4968e-15	down	yes
ENSAPLG00000009089	ARHGAP31	ENSAPLT00000045846;ENSAPLT00000009451	GO:0007165(signal transduction);GO:0007165(signal transduction)	NA	NA	NA	Rho GTPase activating protein 31 [Source:HGNC Symbol;Acc:HGNC:29216]	NA	27.5975	37.7542	40.1999	39.1583	19.3669	41.5794	36.3814	36.4348	77.7147	46.3006	89.8645	62.4994	107.02	104.107	87.9371	87.9379	0.419777	-1.2523	1.14181e-16	3.65344e-15	down	yes
ENSAPLG00000009624	SLC25A17	ENSAPLT00000010028	GO:0005347(ATP transmembrane transporter activity);GO:0005777(peroxisome);GO:0005778(peroxisomal membrane);GO:0005779(integral component of peroxisomal membrane);GO:0006635(fatty acid beta-oxidation);GO:0015217(ADP transmembrane transporter activity);GO:0015228(coenzyme A transmembrane transporter activity);GO:0015230(FAD transmembrane transporter activity);GO:0015867(ATP transport);GO:0015908(fa…	04146(Peroxisome)	K13354	NA	solute carrier family 25 member 17 [Source:HGNC Symbol;Acc:HGNC:10987]	NA	171.183	69.4793	77.1394	76.2859	104.394	66.4878	72.622	97.3134	27.4012	33.9106	32.5215	24.9134	23.575	25.0018	24.9505	25.5273	3.3742	1.75455	1.25915e-16	4.01695e-15	up	yes
ENSAPLG00000015400	USP28	ENSAPLT00000016123	GO:0000077(DNA damage checkpoint);GO:0004843(thiol-dependent ubiquitin-specific protease activity);GO:0005515(protein binding);GO:0005654(nucleoplasm);GO:0006511(ubiquitin-dependent protein catabolic process);GO:0006974(cellular response to DNA damage stimulus);GO:0007265(Ras protein signal transduction);GO:0008283(cell population proliferation);GO:0010212(response to ionizing radiation);GO:00165…	NA	NA	NA	ubiquitin specific peptidase 28 [Source:HGNC Symbol;Acc:HGNC:12625]	NA	24.6099	40.497	34.7397	31.0217	31.2265	50.1095	31.987	40.8817	55.9633	58.1694	75.3482	70.0424	94.9291	80.8558	75.357	74.3807	0.487266	-1.03722	1.40985e-16	4.4844e-15	down	yes
ENSAPLG00000001520	CHST1	ENSAPLT00000001509	GO:0000139(Golgi membrane);GO:0005975(carbohydrate metabolic process);GO:0006012(galactose metabolic process);GO:0006790(sulfur compound metabolic process);GO:0008146(sulfotransferase activity);GO:0042339(keratan sulfate metabolic process);GO:0045130(keratan sulfotransferase activity)	00533(Glycosaminoglycan biosynthesis - keratan sulfate)	K01022	EC:2.8.2.21	carbohydrate sulfotransferase 1 [Source:HGNC Symbol;Acc:HGNC:1969]	NA	4.205	6.7315	8.10626	10.7261	3.66086	4.75213	9.12651	7.58847	0.414576	0.742851	1.0722	1.23772	0.485233	0.794846	0.657564	0.306046	9.61242	3.2649	1.46695e-16	4.65226e-15	up	yes
ENSAPLG00000027090	TMEM200C	ENSAPLT00000032399	NA	NA	NA	NA	transmembrane protein 200C [Source:HGNC Symbol;Acc:HGNC:37208]	NA	9.30737	27.4474	20.3156	21.0795	28.0191	24.87	29.1004	27.198	6.39618	4.11193	4.61151	4.06721	2.90875	5.02775	3.80097	1.62988	5.75463	2.52472	1.49406e-16	4.72431e-15	up	yes
ENSAPLG00000029072	NRSN1	ENSAPLT00000036348	GO:0007399(nervous system development);GO:0030133(transport vesicle);GO:0030426(growth cone);GO:0031410(cytoplasmic vesicle);GO:0043005(neuron projection);GO:0043025(neuronal cell body)	NA	NA	NA	neurensin 1 [Source:HGNC Symbol;Acc:HGNC:17881]	NA	12.7777	12.2184	9.33099	10.84	5.35679	7.53276	10.2051	13.1597	27.9852	16.5458	16.0646	32.2334	36.1242	28.7652	29.5804	32.5603	0.370335	-1.4331	1.52368e-16	4.80385e-15	down	yes
ENSAPLG00000014812	ASB15	ENSAPLT00000015451;ENSAPLT00000047525	GO:0005515(protein binding);GO:0035556(intracellular signal transduction);GO:0035556(intracellular signal transduction)	NA	NA	NA	ankyrin repeat and SOCS box containing 15 [Source:HGNC Symbol;Acc:HGNC:19767]	NA	0.0001	1.13803	1.17032	1.07526	1.83399	1.94829	1.03004	0.931556	7.00544	7.19437	10.8845	13.9297	14.8159	9.12828	9.5809	10.1436	0.110393	-3.17928	1.5707e-16	4.93761e-15	down	yes
ENSAPLG00000007118	ALX4	ENSAPLT00000007390;ENSAPLT00000038782	GO:0000977(RNA polymerase II regulatory region sequence-specific DNA binding);GO:0001228(DNA-binding transcription activator activity, RNA polymerase II-specific);GO:0001942(hair follicle development);GO:0003677(DNA binding);GO:0003700(DNA-binding transcription factor activity);GO:0005634(nucleus);GO:0005667(transcription factor complex);GO:0006355(regulation of transcription, DNA-templated);GO:0…	NA	NA	NA	ALX homeobox 4 [Source:HGNC Symbol;Acc:HGNC:450]	NA	3.86021	2.25181	1.31422	1.82754	1.26297	0.667835	1.9419	1.56724	0.127134	0.0001	0.0001	0.0522494	0.0001	0.0001	0.0001	0.0001	81.6392	6.35119	1.6218e-16	5.08337e-15	up	yes
ENSAPLG00000002229	MYADML2	ENSAPLT00000002226	GO:0005737(cytoplasm);GO:0016020(membrane)	00330(Arginine and proline metabolism)	K00286	EC:1.5.1.2	myeloid associated differentiation marker like 2 [Source:HGNC Symbol;Acc:HGNC:34548]	NA	2.71791	21.7987	23.6601	21.4443	17.3135	22.3223	20.2024	28.1214	79.2989	64.9404	76.3833	82.0764	87.351	78.9197	96.2834	88.0977	0.241189	-2.05177	1.65948e-16	5.18635e-15	down	yes
ENSAPLG00000002867	AKR1D1	ENSAPLT00000002944;ENSAPLT00000036162	GO:0005829(cytosol);GO:0006699(bile acid biosynthetic process);GO:0006707(cholesterol catabolic process);GO:0007586(digestion);GO:0008207(C21-steroid hormone metabolic process);GO:0008209(androgen metabolic process);GO:0016491(oxidoreductase activity);GO:0055114(oxidation-reduction process);GO:0055114(oxidation-reduction process)	00120(Primary bile acid biosynthesis);00140(Steroid hormone biosynthesis);00140(Steroid hormone biosynthesis)	K00251	EC:1.3.1.3	aldo-keto reductase family 1 member D1 [Source:HGNC Symbol;Acc:HGNC:388]	NA	13.7538	68.3281	72.7688	75.2941	75.1336	92.6964	118.851	83.2526	6.28204	13.4005	13.8987	9.86925	16.0718	12.9459	6.6186	5.33495	7.1081	2.82946	1.7668e-16	5.50577e-15	up	yes
ENSAPLG00000007520	CA4	ENSAPLT00000021494;ENSAPLT00000007809	GO:0004089(carbonate dehydratase activity);GO:0005791(rough endoplasmic reticulum);GO:0005793(endoplasmic reticulum-Golgi intermediate compartment);GO:0005794(Golgi apparatus);GO:0005802(trans-Golgi network);GO:0005886(plasma membrane);GO:0008270(zinc ion binding);GO:0009986(cell surface);GO:0015701(bicarbonate transport);GO:0016020(membrane);GO:0016324(apical plasma membrane);GO:0030658(transpor…	00910(Nitrogen metabolism);00910(Nitrogen metabolism)	K18246	EC:4.2.1.1	carbonic anhydrase 4 [Source:HGNC Symbol;Acc:HGNC:1375]	NA	0.0001	0.0001	0.0001	0.0001	0.0001	0.0001	0.0001	0.0001	1.47498	0.0001	3.55927	1.4146	1.84323	0.695357	2.04009	2.32614	5.99082e-05	-14.0269	1.81856e-16	5.65068e-15	down	yes
ENSAPLG00000004759	FSD2	ENSAPLT00000004914	GO:0005515(protein binding)	NA	NA	NA	fibronectin type III and SPRY domain containing 2 [Source:HGNC Symbol;Acc:HGNC:18024]	NA	0.186606	1.81485	0.403799	0.0001	0.84829	2.89022	0.407783	1.28485	15.0605	14.2088	13.3509	27.695	31.463	22.1651	18.3039	25.6601	0.0466715	-4.42131	2.36594e-16	7.33032e-15	down	yes
ENSAPLG00000024457	FAHD1	ENSAPLT00000025796	GO:0003824(catalytic activity);GO:0005654(nucleoplasm);GO:0005739(mitochondrion);GO:0005829(cytosol);GO:0008948(oxaloacetate decarboxylase activity);GO:0018773(acetylpyruvate hydrolase activity);GO:0034545(fumarylpyruvate hydrolase activity)	00350(Tyrosine metabolism)	K01557	EC:3.7.1.5	fumarylacetoacetate hydrolase domain containing 1 [Source:HGNC Symbol;Acc:HGNC:14169]	NA	16.7208	14.7503	15.1257	15.2577	16.9206	18.0935	16.8523	19.0618	34.2283	36.8537	33.3605	26.7123	38.0359	42.9629	38.6894	38.0086	0.459691	-1.12126	2.433e-16	7.51642e-15	down	yes
ENSAPLG00000025289	ENSAPLG00000025289	ENSAPLT00000030918	NA	NA	NA	NA		NA	1.2854	1.61803	1.72463	1.06724	1.62714	1.93185	1.66288	2.11919	7.63586	3.27747	4.96401	5.68649	6.25411	5.42844	5.27365	5.01937	0.299415	-1.73978	2.5611e-16	7.88949e-15	down	yes
ENSAPLG00000024936	ENSAPLG00000024936	ENSAPLT00000040550;ENSAPLT00000034417	NA	NA	NA	NA		NA	0.0001	0.0001	0.0001	0.0001	0.0001	0.0001	0.0001	0.0001	0.835689	0.593531	1.16834	0.138009	0.387719	0.992457	0.808553	0.199348	0.000156139	-12.6449	2.75726e-16	8.46952e-15	down	yes
ENSAPLG00000009480	TUFT1	ENSAPLT00000009888;ENSAPLT00000018507	GO:0005515(protein binding);GO:0005737(cytoplasm);GO:0005737(cytoplasm)	NA	NA	NA	tuftelin 1 [Source:HGNC Symbol;Acc:HGNC:12422]	NA	23.6806	24.7603	22.2839	23.9901	27.8415	20.386	22.5432	27.1149	44.5269	42.045	45.7102	34.9689	40.6435	39.2516	44.3235	48.8347	0.565965	-0.821214	2.93396e-16	8.9866e-15	down	no
ENSAPLG00000007324	ENSAPLG00000007324	ENSAPLT00000007631	GO:0003677(DNA binding);GO:0006355(regulation of transcription, DNA-templated)	NA	NA	NA		NA	37.8354	20.7429	19.0013	12.0763	29.4371	39.2128	25.0842	15.6578	5.8362	6.80076	5.10184	6.77133	4.27864	5.71875	4.48678	5.09246	4.51491	2.1747	2.96825e-16	9.0658e-15	up	yes
ENSAPLG00000014564	ENSAPLG00000014564	ENSAPLT00000046289;ENSAPLT00000015198;ENSAPLT00000046583;ENSAPLT00000047742;ENSAPLT00000027441;ENSAPLT00000025270	GO:0006886(intracellular protein transport);GO:0017137(Rab GTPase binding);GO:0017137(Rab GTPase binding)	NA	NA	NA		NA	1.07639	1.32382	1.68629	1.63858	1.81224	2.30288	1.39707	1.58364	4.30318	3.31175	4.43505	3.96706	4.8758	4.39478	4.14749	5.07411	0.371522	-1.42848	3.18492e-16	9.68518e-15	down	yes
ENSAPLG00000016377	CHST14	ENSAPLT00000017092	GO:0001537(N-acetylgalactosamine 4-O-sulfotransferase activity);GO:0008146(sulfotransferase activity);GO:0016021(integral component of membrane);GO:0016051(carbohydrate biosynthetic process);GO:0050655(dermatan sulfate proteoglycan metabolic process)	00532(Glycosaminoglycan biosynthesis - chondroitin sulfate / dermatan sulfate)	K08105	EC:2.8.2.35	carbohydrate sulfotransferase 14 [Source:HGNC Symbol;Acc:HGNC:24464]	NA	85.6163	75.0225	67.4065	81.2861	74.8617	65.2972	85.1066	86.6238	30.8161	25.7923	35.4309	34.5438	24.3709	35.068	29.0423	26.2813	2.57399	1.36401	3.18906e-16	9.68518e-15	up	yes
ENSAPLG00000006967	MARCH11	ENSAPLT00000007226	GO:0008270(zinc ion binding)	NA	NA	NA	membrane associated ring-CH-type finger 11 [Source:HGNC Symbol;Acc:HGNC:33609]	NA	0.0001	0.0001	0.0001	0.308854	0.0001	0.20809	0.0001	0.134584	2.21869	3.52532	2.94701	2.55552	2.81283	2.74031	3.46446	2.87432	0.0281794	-5.14921	3.40227e-16	1.03036e-14	down	yes
ENSAPLG00000008750	CAMK2G	ENSAPLT00000009161	GO:0000082(G1/S transition of mitotic cell cycle);GO:0004672(protein kinase activity);GO:0004674(protein serine/threonine kinase activity);GO:0004683(calmodulin-dependent protein kinase activity);GO:0005516(calmodulin binding);GO:0005524(ATP binding);GO:0006468(protein phosphorylation);GO:0006816(calcium ion transport);GO:0014069(postsynaptic density);GO:0046777(protein autophosphorylation);GO:19…	04012(ErbB signaling pathway);04310(Wnt signaling pathway);04066(HIF-1 signaling pathway);04020(Calcium signaling pathway);04024(cAMP signaling pathway);04114(Oocyte meiosis);04217(Necroptosis);04911(Insulin secretion);04922(Glucagon signaling pathway);04912(GnRH signaling pathway);04921(Oxytocin signaling pathway);04916(Melanogenesis);04925(Aldosterone synthesis and secretion);04261(Adrenergic s…	K04515	EC:2.7.11.17	calcium/calmodulin dependent protein kinase II gamma [Source:HGNC Symbol;Acc:HGNC:1463]	NA	27.4455	22.9994	24.8796	22.5721	18.0607	28.2253	22.7148	21.7157	33.7226	31.9378	38.9456	50.3706	48.7726	44.3303	43.3377	40.7739	0.567785	-0.816584	3.60987e-16	1.09016e-14	down	no
ENSAPLG00000010896	ENSAPLG00000010896	ENSAPLT00000011352	GO:0003995(acyl-CoA dehydrogenase activity);GO:0016627(oxidoreductase activity, acting on the CH-CH group of donors);GO:0050660(flavin adenine dinucleotide binding);GO:0055114(oxidation-reduction process)	00650(Butanoate metabolism);00071(Fatty acid degradation);00280(Valine, leucine and isoleucine degradation)	K00248	EC:1.3.8.1		NA	17.6108	23.9255	23.1043	18.7961	35.2205	24.678	16.7626	24.7108	51.5855	68.9273	44.8742	52.2651	57.7413	71.0088	36.6997	47.2768	0.429409	-1.21958	3.77116e-16	1.13568e-14	down	yes
ENSAPLG00000025810	PLCD4	ENSAPLT00000029743	GO:0004435(phosphatidylinositol phospholipase C activity);GO:0004629(phospholipase C activity);GO:0005622(intracellular);GO:0005829(cytosol);GO:0005886(plasma membrane);GO:0006629(lipid metabolic process);GO:0007165(signal transduction);GO:0007340(acrosome reaction);GO:0008081(phosphoric diester hydrolase activity);GO:0031965(nuclear membrane);GO:0035556(intracellular signal transduction);GO:0046…	00562(Inositol phosphate metabolism);04020(Calcium signaling pathway);04070(Phosphatidylinositol signaling system);04933(AGE-RAGE signaling pathway in diabetic complications)	K05857	EC:3.1.4.11	phospholipase C delta 4 [Source:HGNC Symbol;Acc:HGNC:9062]	NA	0.075847	0.147558	0.0001	0.106576	0.0001	0.770742	0.179201	0.138589	3.86706	2.80117	3.12136	3.78511	6.69132	4.21397	6.51259	3.92225	0.0406335	-4.62119	4.30458e-16	1.2927e-14	down	yes
ENSAPLG00000007245	NUMB	ENSAPLT00000044001;ENSAPLT00000007559	GO:0005515(protein binding);GO:0005634(nucleus);GO:0005737(cytoplasm);GO:0005769(early endosome);GO:0007399(nervous system development);GO:0007405(neuroblast proliferation);GO:0007409(axonogenesis);GO:0008013(beta-catenin binding);GO:0016323(basolateral plasma membrane);GO:0019897(extrinsic component of plasma membrane);GO:0021670(lateral ventricle development);GO:0021849(neuroblast division in s…	04330(Notch signaling pathway);04330(Notch signaling pathway)	K06057	NA	NUMB, endocytic adaptor protein [Source:HGNC Symbol;Acc:HGNC:8060]	NA	78.6806	82.2898	69.7466	68.0299	55.7831	70.7635	74.4977	68.6819	147.199	136.993	141.82	331.212	131.04	88.4245	142.706	141.304	0.450919	-1.14906	4.42756e-16	1.32593e-14	down	yes
ENSAPLG00000013820	GPRC5B	ENSAPLT00000014392	GO:0004930(G protein-coupled receptor activity);GO:0005634(nucleus);GO:0005730(nucleolus);GO:0005829(cytosol);GO:0005886(plasma membrane);GO:0007186(G protein-coupled receptor signaling pathway);GO:0016021(integral component of membrane);GO:0030295(protein kinase activator activity);GO:0043231(intracellular membrane-bounded organelle);GO:0070062(extracellular exosome)	NA	NA	NA	G protein-coupled receptor class C group 5 member B [Source:HGNC Symbol;Acc:HGNC:13308]	NA	14.5407	44.8545	46.2244	32.4966	27.4588	31.9361	31.014	45.3419	63.1434	67.5953	84.2336	98.6849	107.414	101.819	109.774	94.0854	0.376838	-1.40798	4.58162e-16	1.36825e-14	down	yes
ENSAPLG00000013121	NCAPD2	ENSAPLT00000013732	GO:0000228(nuclear chromosome);GO:0000278(mitotic cell cycle);GO:0000793(condensed chromosome);GO:0000796(condensin complex);GO:0005634(nucleus);GO:0005654(nucleoplasm);GO:0005737(cytoplasm);GO:0005829(cytosol);GO:0007076(mitotic chromosome condensation);GO:0030261(chromosome condensation);GO:0042393(histone binding)	NA	NA	NA	non-SMC condensin I complex subunit D2 [Source:HGNC Symbol;Acc:HGNC:24305]	NA	93.2392	69.7618	86.7697	80.9178	78.7017	55.124	81.608	78.4077	30.3885	32.0685	33.8278	28.128	25.0425	29.7639	32.8016	26.5328	2.61798	1.38846	4.6138e-16	1.37404e-14	up	yes
ENSAPLG00000010343	LAMA1	ENSAPLT00000010850	GO:0002011(morphogenesis of an epithelial sheet);GO:0005102(signaling receptor binding);GO:0005201(extracellular matrix structural constituent);GO:0005604(basement membrane);GO:0005606(laminin-1 complex);GO:0005608(laminin-3 complex);GO:0005615(extracellular space);GO:0005911(cell-cell junction);GO:0006468(protein phosphorylation);GO:0007155(cell adhesion);GO:0007166(cell surface receptor signali…	04512(ECM-receptor interaction);04510(Focal adhesion)	K05637	NA	laminin subunit alpha 1 [Source:HGNC Symbol;Acc:HGNC:6481]	NA	9.46092	1.5614	1.63657	1.72338	2.13498	2.67165	2.55578	1.73149	0.296589	0.323266	0.213654	0.546398	0.109886	0.406057	0.174704	0.187348	10.3973	3.37814	5.13617e-16	1.52539e-14	up	yes
ENSAPLG00000004625	SERPIND1	ENSAPLT00000004767	GO:0004867(serine-type endopeptidase inhibitor activity);GO:0005615(extracellular space);GO:0007596(blood coagulation)	NA	NA	NA	serpin family D member 1 [Source:HGNC Symbol;Acc:HGNC:4838]	NA	16.8847	17.144	22.6828	16.7387	25.5031	46.9651	15.7729	32.5404	86.1397	57.2657	76.6906	78.1497	65.9298	73.6383	41.0364	72.1063	0.352535	-1.50416	5.41778e-16	1.60459e-14	down	yes
ENSAPLG00000017537	ENSAPLG00000017537	ENSAPLT00000047191;ENSAPLT00000036347	NA	NA	NA	NA		NA	0.0001	1.86252	0.536154	1.59462	1.25025	1.69028	0.818587	1.57571	27.8246	11.3064	11.9721	10.4786	10.7604	7.23318	11.1197	13.9248	0.0891631	-3.48741	5.55381e-16	1.64036e-14	down	yes
ENSAPLG00000011968	IQCA1	ENSAPLT00000012456	GO:0005515(protein binding);GO:0005524(ATP binding)	00061(Fatty acid biosynthesis)	K00665	EC:2.3.1.85	IQ motif containing with AAA domain 1 [Source:HGNC Symbol;Acc:HGNC:26195]	NA	0.210774	0.279808	0.447381	0.175086	0.400503	0.415408	0.172471	0.111404	1.87089	1.85159	1.22788	1.584	4.69506	1.94315	1.85786	2.85233	0.123741	-3.0146	5.87782e-16	1.7313e-14	down	yes
ENSAPLG00000008248	ABTB2	ENSAPLT00000008605	GO:0005515(protein binding);GO:0005634(nucleus);GO:0005654(nucleoplasm);GO:0046982(protein heterodimerization activity);GO:0097237(cellular response to toxic substance)	NA	NA	NA	ankyrin repeat and BTB domain containing 2 [Source:HGNC Symbol;Acc:HGNC:23842]	NA	19.4289	8.61727	6.58741	7.50956	6.95752	7.25596	8.38688	6.30051	2.51022	0.627374	2.08069	1.44508	1.33634	2.01885	1.15836	1.36995	5.66229	2.50139	5.90741e-16	1.73526e-14	up	yes
ENSAPLG00000011037	ADAM12	ENSAPLT00000011573	GO:0004222(metalloendopeptidase activity);GO:0005654(nucleoplasm);GO:0005886(plasma membrane);GO:0006508(proteolysis);GO:0008237(metallopeptidase activity);GO:0017124(SH3 domain binding);GO:0045766(positive regulation of angiogenesis)	NA	NA	NA	ADAM metallopeptidase domain 12 [Source:HGNC Symbol;Acc:HGNC:190]	NA	30.0192	28.4058	30.5815	32.302	23.3405	28.936	28.9257	31.6097	44.0075	42.2423	53.8045	76.6141	58.5833	43.3017	42.3598	47.3488	0.573456	-0.802245	6.0115e-16	1.76103e-14	down	no
ENSAPLG00000008585	ENSAPLG00000008585	ENSAPLT00000046700;ENSAPLT00000008985	GO:0004725(protein tyrosine phosphatase activity);GO:0005856(cytoskeleton);GO:0006470(protein dephosphorylation);GO:0016311(dephosphorylation);GO:0016791(phosphatase activity);GO:0016791(phosphatase activity)	NA	NA	NA		NA	0.788021	5.72687	6.5266	3.32442	3.76434	4.77527	3.06315	2.83252	14.2325	14.2308	9.46325	25.534	14.2014	41.486	24.9937	23.8663	0.183332	-2.44747	6.31665e-16	1.84539e-14	down	yes
ENSAPLG00000008853	PCNX2	ENSAPLT00000029317;ENSAPLT00000009303	GO:0016021(integral component of membrane);GO:0016021(integral component of membrane)	NA	NA	NA	pecanex 2 [Source:HGNC Symbol;Acc:HGNC:8736]	NA	4.23058	3.31909	2.83823	2.6716	2.38602	3.04629	3.9064	2.57083	0.541767	0.570671	0.869761	1.20864	0.352322	0.515188	0.593685	0.317976	5.02394	2.32882	6.35598e-16	1.85185e-14	up	yes
ENSAPLG00000004239	APLP2	ENSAPLT00000020125;ENSAPLT00000036373;ENSAPLT00000023111;ENSAPLT00000004414;ENSAPLT00000039782;ENSAPLT00000030029;ENSAPLT00000020751	GO:0004867(serine-type endopeptidase inhibitor activity);GO:0005634(nucleus);GO:0008201(heparin binding);GO:0016021(integral component of membrane);GO:0042802(identical protein binding);GO:0046914(transition metal ion binding);GO:0046914(transition metal ion binding)	NA	NA	NA	amyloid beta precursor like protein 2 [Source:HGNC Symbol;Acc:HGNC:598]	NA	258.384	227.448	222.321	208.661	185.198	220.798	187.595	202.979	354.649	263.508	388.18	328.569	395.411	395.176	325.048	373.114	0.606796	-0.720716	7.20115e-16	2.09242e-14	down	no
ENSAPLG00000006899	PTPRU	ENSAPLT00000007376	GO:0004725(protein tyrosine phosphatase activity);GO:0005515(protein binding);GO:0005911(cell-cell junction);GO:0006470(protein dephosphorylation);GO:0008013(beta-catenin binding);GO:0008285(negative regulation of cell population proliferation);GO:0016020(membrane);GO:0016311(dephosphorylation);GO:0016791(phosphatase activity);GO:0030336(negative regulation of cell migration);GO:0034109(homotypic…	NA	NA	NA	protein tyrosine phosphatase, receptor type U [Source:HGNC Symbol;Acc:HGNC:9683]	NA	26.3708	18.6782	17.2049	16.5107	15.9189	16.4727	24.8755	14.5021	5.17295	3.21053	5.73851	4.63155	4.43368	6.12043	7.26625	7.87775	3.38646	1.75978	7.6383e-16	2.21346e-14	up	yes
ENSAPLG00000008889	DNER	ENSAPLT00000009259;ENSAPLT00000018732	GO:0005112(Notch binding);GO:0005509(calcium ion binding);GO:0005769(early endosome);GO:0005886(plasma membrane);GO:0007220(Notch receptor processing);GO:0007417(central nervous system development);GO:0010001(glial cell differentiation);GO:0030425(dendrite);GO:0043025(neuronal cell body);GO:0048741(skeletal muscle fiber development);GO:0048741(skeletal muscle fiber development)	04330(Notch signaling pathway);04330(Notch signaling pathway)	K02599	NA	delta/notch like EGF repeat containing [Source:HGNC Symbol;Acc:HGNC:24456]	NA	5.11453	5.47619	4.84257	5.80969	6.18073	9.54468	6.85773	3.84092	1.48354	0.860935	1.37228	1.54228	0.773443	1.61443	0.780287	0.728126	5.20648	2.38031	8.59487e-16	2.48396e-14	up	yes
ENSAPLG00000013621	SLC20A2	ENSAPLT00000033376;ENSAPLT00000034266;ENSAPLT00000045431;ENSAPLT00000038790;ENSAPLT00000034498;ENSAPLT00000029143;ENSAPLT00000014229	GO:0005315(inorganic phosphate transmembrane transporter activity);GO:0006817(phosphate ion transport);GO:0016020(membrane);GO:0016020(membrane)	NA	NA	NA	solute carrier family 20 member 2 [Source:HGNC Symbol;Acc:HGNC:10947]	NA	14.4816	23.5376	22.675	21.5523	18.7519	17.0473	19.6259	22.6798	33.6748	34.7801	42.3995	33.2153	38.1552	36.2921	39.3488	36.5461	0.544651	-0.876597	8.66266e-16	2.49684e-14	down	no
ENSAPLG00000014364	DDO	ENSAPLT00000014968	GO:0003884(D-amino-acid oxidase activity);GO:0005102(signaling receptor binding);GO:0005829(cytosol);GO:0006531(aspartate metabolic process);GO:0007320(insemination);GO:0007625(grooming behavior);GO:0008445(D-aspartate oxidase activity);GO:0016491(oxidoreductase activity);GO:0019478(D-amino acid catabolic process);GO:0042445(hormone metabolic process);GO:0046416(D-amino acid metabolic process);GO…	00250(Alanine, aspartate and glutamate metabolism);04146(Peroxisome)	K00272	EC:1.4.3.1	D-aspartate oxidase [Source:HGNC Symbol;Acc:HGNC:2727]	NA	1.0798	2.19391	2.82902	2.71623	3.33464	4.96228	1.13026	2.78095	12.2973	11.7759	11.9129	14.8358	12.1326	14.0552	12.2356	12.4042	0.206859	-2.27328	8.79055e-16	2.52693e-14	down	yes
ENSAPLG00000028889	ENSAPLG00000028889	ENSAPLT00000027703	NA	NA	NA	NA		NA	33.7333	24.5046	23.8475	24.7616	22.7449	27.8385	21.9092	31.4482	43.467	36.8155	39.7641	45.1923	50.7179	38.9548	44.5113	45.3276	0.611421	-0.709761	9.06899e-16	2.60002e-14	down	no
ENSAPLG00000016654	ENSAPLG00000016654	ENSAPLT00000024815;ENSAPLT00000032992;ENSAPLT00000035514	NA	NA	NA	NA		NA	1.15736	0.223583	0.134584	0.263661	0.28439	0.15602	0.128285	0.0717497	0.0001	0.0001	0.0001	0.0001	0.0001	0.0001	0.0001	0.0001	3024.54	11.5625	9.35809e-16	2.67577e-14	up	yes
ENSAPLG00000003663	ITGA11	ENSAPLT00000029813;ENSAPLT00000003838	GO:0005518(collagen binding);GO:0005925(focal adhesion);GO:0006929(substrate-dependent cell migration);GO:0007155(cell adhesion);GO:0007160(cell-matrix adhesion);GO:0007229(integrin-mediated signaling pathway);GO:0008305(integrin complex);GO:0033627(cell adhesion mediated by integrin);GO:0034681(integrin alpha11-beta1 complex);GO:0038064(collagen receptor activity);GO:0038065(collagen-activated s…	04512(ECM-receptor interaction);04510(Focal adhesion);04810(Regulation of actin cytoskeleton);04810(Regulation of actin cytoskeleton)	K06587	NA	integrin subunit alpha 11 [Source:HGNC Symbol;Acc:HGNC:6136]	NA	5.52398	35.9508	17.6708	31.5717	16.3457	12.2397	27.7575	9.67969	1.35018	1.33423	3.70512	2.71081	1.4836	4.46638	1.64202	1.70832	8.51817	3.09054	9.51569e-16	2.71361e-14	up	yes
ENSAPLG00000027513	CDKN1B	ENSAPLT00000024773	GO:0004861(cyclin-dependent protein serine/threonine kinase inhibitor activity);GO:0005634(nucleus);GO:0005737(cytoplasm);GO:0007050(cell cycle arrest);GO:0042127(regulation of cell population proliferation)	04012(ErbB signaling pathway);04068(FoxO signaling pathway);04110(Cell cycle);04933(AGE-RAGE signaling pathway in diabetic complications)	K06624	NA	cyclin dependent kinase inhibitor 1B [Source:HGNC Symbol;Acc:HGNC:1785]	NA	54.4956	45.2301	48.9753	43.2771	43.209	37.7799	45.2465	53.5549	67.9309	69.815	74.272	70.3569	85.7865	79.3689	77.556	81.9026	0.61248	-0.707266	1.03029e-15	2.93033e-14	down	no
ENSAPLG00000013104	ENSAPLG00000013104	ENSAPLT00000013824	GO:0060072(large conductance calcium-activated potassium channel activity)	04270(Vascular smooth muscle contraction)	K04936	NA		NA	9.85772	29.8828	21.2479	22.749	17.7783	20.8427	24.4733	24.8634	40.2009	39.0157	49.909	73.9495	60.1014	50.0198	50.9534	49.191	0.415384	-1.26748	1.20436e-15	3.41639e-14	down	yes
ENSAPLG00000014765	BMP5	ENSAPLT00000015395	GO:0001501(skeletal system development);GO:0003272(endocardial cushion formation);GO:0003323(type B pancreatic cell development);GO:0003344(pericardium morphogenesis);GO:0007389(pattern specification process);GO:0008083(growth factor activity);GO:0008284(positive regulation of cell population proliferation);GO:0008285(negative regulation of cell population proliferation);GO:0010862(positive regul…	04350(TGF-beta signaling pathway);04060(Cytokine-cytokine receptor interaction)	K04663	NA	bone morphogenetic protein 5 [Source:HGNC Symbol;Acc:HGNC:1072]	NA	12.1909	9.50807	7.77767	6.72156	11.507	15.3174	10.9294	4.48061	1.8344	1.09258	1.21933	2.79385	0.759629	0.917213	1.41941	0.709343	7.29894	2.86769	1.27317e-15	3.60206e-14	up	yes
ENSAPLG00000012260	SAT1	ENSAPLT00000012791;ENSAPLT00000043776	GO:0001525(angiogenesis);GO:0004145(diamine N-acetyltransferase activity);GO:0005515(protein binding);GO:0042127(regulation of cell population proliferation);GO:0042802(identical protein binding);GO:0042802(identical protein binding)	00330(Arginine and proline metabolism);04216(Ferroptosis);04216(Ferroptosis)	K00657	EC:2.3.1.57	spermidine/spermine N1-acetyltransferase 1 [Source:HGNC Symbol;Acc:HGNC:10540]	NA	51.663	65.3453	72.5356	69.6482	82.1026	74.9293	66	77.4453	117.224	138.095	135.275	122.418	153.656	114.825	142.575	117.544	0.537311	-0.896171	1.28391e-15	3.62293e-14	down	no
ENSAPLG00000004247	CCDC88C	ENSAPLT00000004446;ENSAPLT00000029880;ENSAPLT00000017415;ENSAPLT00000037638;ENSAPLT00000032087	GO:0001932(regulation of protein phosphorylation);GO:0005737(cytoplasm);GO:0016055(Wnt signaling pathway);GO:0030165(PDZ domain binding);GO:0031098(stress-activated protein kinase signaling cascade);GO:0031648(protein destabilization);GO:0043621(protein self-association);GO:0051260(protein homooligomerization);GO:0051260(protein homooligomerization)	04530(Tight junction);04530(Tight junction)	K06091	NA	coiled-coil domain containing 88C [Source:HGNC Symbol;Acc:HGNC:19967]	NA	10.0717	5.81447	5.08916	4.14454	4.9104	8.31316	5.44756	4.19877	8.62807	10.509	9.65166	19.2853	15.7472	12.9785	13.3091	12.3305	0.46847	-1.09397	1.29751e-15	3.6517e-14	down	yes
ENSAPLG00000007454	KCNG1	ENSAPLT00000007732	GO:0005216(ion channel activity);GO:0005249(voltage-gated potassium channel activity);GO:0005251(delayed rectifier potassium channel activity);GO:0005886(plasma membrane);GO:0006811(ion transport);GO:0006813(potassium ion transport);GO:0008076(voltage-gated potassium channel complex);GO:0016020(membrane);GO:0051260(protein homooligomerization);GO:0055085(transmembrane transport);GO:0071805(potass…	NA	NA	NA	potassium voltage-gated channel modifier subfamily G member 1 [Source:HGNC Symbol;Acc:HGNC:6248]	NA	2.603	5.23644	3.59504	2.11102	4.62095	4.34251	3.29678	2.387	0.079979	0.0001	0.300851	0.293184	0.16522	0.094588	0.0001	0.0001	30.181	4.91557	1.30734e-15	3.66976e-14	up	yes
ENSAPLG00000011904	SNX10	ENSAPLT00000012403;ENSAPLT00000029643	GO:0001696(gastric acid secretion);GO:0005545(1-phosphatidylinositol binding);GO:0005634(nucleus);GO:0005783(endoplasmic reticulum);GO:0005813(centrosome);GO:0006897(endocytosis);GO:0007032(endosome organization);GO:0030141(secretory granule);GO:0030282(bone mineralization);GO:0030316(osteoclast differentiation);GO:0031313(extrinsic component of endosome membrane);GO:0035091(phosphatidylinositol …	NA	NA	NA	sorting nexin 10 [Source:HGNC Symbol;Acc:HGNC:14974]	NA	4.34407	6.3251	5.27351	3.74362	6.02936	4.32885	5.28466	7.56702	9.13061	10.5434	20.0364	19.5047	25.2846	13.2303	20.4459	18.4651	0.313933	-1.67147	1.31686e-15	3.68685e-14	down	yes
ENSAPLG00000004264	ACAD11	ENSAPLT00000004429	GO:0004466(long-chain-acyl-CoA dehydrogenase activity);GO:0005634(nucleus);GO:0016627(oxidoreductase activity, acting on the CH-CH group of donors);GO:0017099(very-long-chain-acyl-CoA dehydrogenase activity);GO:0031966(mitochondrial membrane);GO:0033539(fatty acid beta-oxidation using acyl-CoA dehydrogenase);GO:0050660(flavin adenine dinucleotide binding);GO:0055114(oxidation-reduction process);G…	NA	NA	NA	acyl-CoA dehydrogenase family member 11 [Source:HGNC Symbol;Acc:HGNC:30211]	NA	37.8006	41.4711	33.4448	40.6792	38.8153	37.4653	31.387	43.6028	57.9168	52.2091	69.597	73.7555	60.3563	94.0534	70.3519	68.8191	0.556916	-0.844467	1.48879e-15	4.15739e-14	down	no
ENSAPLG00000011952	FGFR2	ENSAPLT00000027497;ENSAPLT00000012558;ENSAPLT00000036505;ENSAPLT00000025382	GO:0004672(protein kinase activity);GO:0004713(protein tyrosine kinase activity);GO:0005007(fibroblast growth factor-activated receptor activity);GO:0005524(ATP binding);GO:0005634(nucleus);GO:0005654(nucleoplasm);GO:0005737(cytoplasm);GO:0005887(integral component of plasma membrane);GO:0005938(cell cortex);GO:0006468(protein phosphorylation);GO:0008284(positive regulation of cell population pro…	04010(MAPK signaling pathway);04144(Endocytosis);04810(Regulation of actin cytoskeleton);04810(Regulation of actin cytoskeleton)	K05093	EC:2.7.10.1	fibroblast growth factor receptor 2 [Source:HGNC Symbol;Acc:HGNC:3689]	NA	68.1488	10.3923	9.5169	5.28474	16.3808	11.337	15.4075	5.91462	1.86725	1.11124	1.3974	3.12293	0.895696	1.37433	1.32772	1.23017	11.5507	3.52991	1.5322e-15	4.26754e-14	up	yes
ENSAPLG00000009845	KCNK2	ENSAPLT00000041429;ENSAPLT00000010253;ENSAPLT00000037951;ENSAPLT00000021005	GO:0005249(voltage-gated potassium channel activity);GO:0005267(potassium channel activity);GO:0005886(plasma membrane);GO:0006813(potassium ion transport);GO:0007186(G protein-coupled receptor signaling pathway);GO:0008076(voltage-gated potassium channel complex);GO:0016020(membrane);GO:0042391(regulation of membrane potential);GO:0071805(potassium ion transmembrane transport);GO:0071805(potassi…	NA	NA	NA	potassium two pore domain channel subfamily K member 2 [Source:HGNC Symbol;Acc:HGNC:6277]	NA	0.416475	1.23072	0.588631	0.615063	0.614576	0.716666	0.503875	0.666145	2.10435	3.04711	3.69918	3.72276	3.61176	5.94138	3.11969	1.68625	0.198725	-2.33116	1.61195e-15	4.46652e-14	down	yes
ENSAPLG00000006728	CCN3	ENSAPLT00000006984	GO:0001525(angiogenesis);GO:0002062(chondrocyte differentiation);GO:0005112(Notch binding);GO:0005178(integrin binding);GO:0005515(protein binding);GO:0005520(insulin-like growth factor binding);GO:0005576(extracellular region);GO:0005737(cytoplasm);GO:0005921(gap junction);GO:0010761(fibroblast migration);GO:0010832(negative regulation of myotube differentiation);GO:0014909(smooth muscle cell mi…	04390(Hippo signaling pathway);04371(Apelin signaling pathway)	K06827	NA	cellular communication network factor 3 [Source:HGNC Symbol;Acc:HGNC:7885]	NA	3.13927	60.5939	60.7697	49.3873	48.8006	42.2404	60.5282	29.0724	0.861594	0.328535	1.71309	1.62689	0.355411	1.49851	0.0001	0.0001	55.5325	5.79526	1.61195e-15	4.46652e-14	up	yes
ENSAPLG00000024839	IGFBP7	ENSAPLT00000036687	GO:0001558(regulation of cell growth);GO:0005515(protein binding);GO:0005520(insulin-like growth factor binding);GO:0005576(extracellular region);GO:0007155(cell adhesion)	NA	NA	NA	insulin like growth factor binding protein 7 [Source:HGNC Symbol;Acc:HGNC:5476]	NA	171.463	246.509	277.265	256.123	269.048	317.941	195.855	272.545	591.315	624.358	521.244	375.501	502.135	457.334	479.931	539.455	0.490495	-1.02769	1.61645e-15	4.46746e-14	down	yes
ENSAPLG00000022330	CCDC69	ENSAPLT00000036038	NA	NA	NA	NA	coiled-coil domain containing 69 [Source:HGNC Symbol;Acc:HGNC:24487]	NA	5.0939	27.8939	31.4268	30.5442	40.2019	30.0625	30.9496	42.2351	115.076	101.812	116.285	105.416	128.928	100.289	94.9244	95.6706	0.277735	-1.84822	1.68087e-15	4.6336e-14	down	yes
ENSAPLG00000005183	CCNA2	ENSAPLT00000005362	GO:0000086(G2/M transition of mitotic cell cycle);GO:0000307(cyclin-dependent protein kinase holoenzyme complex);GO:0001939(female pronucleus);GO:0001940(male pronucleus);GO:0005634(nucleus);GO:0005654(nucleoplasm);GO:0005737(cytoplasm);GO:0005829(cytosol);GO:0006275(regulation of DNA replication);GO:0007265(Ras protein signal transduction);GO:0016572(histone phosphorylation);GO:0019901(protein k…	04110(Cell cycle);04218(Cellular senescence);04914(Progesterone-mediated oocyte maturation)	K06627	NA	cyclin A2 [Source:HGNC Symbol;Acc:HGNC:1578]	NA	155.095	123.179	121.786	135.96	99.6042	105.322	114.908	96.1236	52.9703	44.8011	55.1782	52.0747	46.7824	39.8262	49.0234	45.0181	2.46834	1.30354	1.69773e-15	4.66811e-14	up	yes
ENSAPLG00000013168	SOX9	ENSAPLT00000013709	GO:0000122(negative regulation of transcription by RNA polymerase II);GO:0000976(transcription regulatory region sequence-specific DNA binding);GO:0000978(RNA polymerase II proximal promoter sequence-specific DNA binding);GO:0000981(DNA-binding transcription factor activity, RNA polymerase II-specific);GO:0001158(enhancer sequence-specific DNA binding);GO:0001228(DNA-binding transcription activat…	NA	NA	NA	SRY-box 9 [Source:HGNC Symbol;Acc:HGNC:11204]	NA	11.6722	5.79055	10.0947	5.87828	9.95696	12.3828	9.04471	11.1414	1.8087	2.28751	2.68603	1.66561	1.97674	2.25323	2.78336	2.20591	4.29961	2.10421	1.78918e-15	4.907e-14	up	yes
ENSAPLG00000021067	ENSAPLG00000021067	ENSAPLT00000035404;ENSAPLT00000034548;ENSAPLT00000044215;ENSAPLT00000029589	GO:0004672(protein kinase activity);GO:0005515(protein binding);GO:0005524(ATP binding);GO:0006468(protein phosphorylation);GO:0006468(protein phosphorylation)	NA	NA	NA		NA	9.70937	74.2735	67.8146	42.0523	54.3743	119.558	53.1038	46.4525	175.939	218.081	179.908	478.867	294.58	267.493	292.443	270.291	0.214612	-2.2202	1.99111e-15	5.44692e-14	down	yes
ENSAPLG00000027680	ADSSL1	ENSAPLT00000030819	GO:0004019(adenylosuccinate synthase activity);GO:0005525(GTP binding);GO:0005737(cytoplasm);GO:0006164(purine nucleotide biosynthetic process);GO:0006167(AMP biosynthetic process)	00230(Purine metabolism);00250(Alanine, aspartate and glutamate metabolism)	K01939	EC:6.3.4.4	adenylosuccinate synthase like 1 [Source:HGNC Symbol;Acc:HGNC:20093]	NA	3.96411	7.18531	6.59093	5.19881	3.80828	8.33228	5.50091	5.40032	9.10475	11.1884	13.7387	20.2198	21.8379	13.2415	13.4972	13.3876	0.395651	-1.3377	2.00476e-15	5.47036e-14	down	yes
ENSAPLG00000017289	FEZ1	ENSAPLT00000025621	GO:0005737(cytoplasm);GO:0005794(Golgi apparatus);GO:0005813(centrosome);GO:0043015(gamma-tubulin binding);GO:1902902(negative regulation of autophagosome assembly)	NA	NA	NA	fasciculation and elongation protein zeta 1 [Source:HGNC Symbol;Acc:HGNC:3659]	NA	58.4276	58.5338	70.2806	89.3729	84.4885	63.6554	78.8896	70.2032	27.9792	28.7004	26.8088	24.7891	13.954	19.2062	24.0758	20.3732	3.0871	1.62625	2.09659e-15	5.70644e-14	up	yes
ENSAPLG00000007202	ARHGAP40	ENSAPLT00000029124;ENSAPLT00000029562;ENSAPLT00000046290;ENSAPLT00000007501	GO:0007165(signal transduction);GO:0007165(signal transduction)	NA	NA	NA	Rho GTPase activating protein 40 [Source:HGNC Symbol;Acc:HGNC:16226]	NA	16.3241	21.0396	25.8267	18.2905	16.0416	20.3749	18.5295	19.336	27.8423	25.9778	32.725	45.6358	42.0914	45.6132	33.4857	43.0131	0.525544	-0.928117	2.12107e-15	5.7585e-14	down	no
ENSAPLG00000011264	TNNI2	ENSAPLT00000011745	GO:0003009(skeletal muscle contraction);GO:0003779(actin binding);GO:0005634(nucleus);GO:0005861(troponin complex);GO:0031014(troponin T binding);GO:0045893(positive regulation of transcription, DNA-templated)	NA	NA	NA	troponin I2, fast skeletal type [Source:HGNC Symbol;Acc:HGNC:11946]	NA	135.813	1304.14	1594.24	1289.28	1706.07	798.51	1094.09	1373.64	5562.4	7538.25	5483.58	3712.41	5436.76	5424.74	6098.39	5669.81	0.206912	-2.27291	2.34111e-15	6.33986e-14	down	yes
ENSAPLG00000019155	ENSAPLG00000019155	ENSAPLT00000042171	GO:0005089(Rho guanyl-nucleotide exchange factor activity);GO:0035023(regulation of Rho protein signal transduction)	NA	NA	NA		NA	1.5251	15.7172	14.9154	8.89511	6.26552	16.951	10.3387	7.50202	29.4891	34.6799	38.475	90.2924	67.7056	48.2611	51.6949	52.9576	0.198547	-2.33245	2.38412e-15	6.44011e-14	down	yes
ENSAPLG00000016091	ENSAPLG00000016091	ENSAPLT00000016783	GO:0000776(kinetochore);GO:0007051(spindle organization);GO:0007059(chromosome segregation);GO:0051988(regulation of attachment of spindle microtubules to kinetochore)	NA	NA	NA		NA	97.3213	79.9807	75.9441	71.2255	108.503	94.1328	73.3211	83.9478	32.2065	41.1163	34.216	29.671	23.8019	26.4701	25.7058	27.0651	2.84857	1.51024	2.58918e-15	6.97651e-14	up	yes
ENSAPLG00000007198	ROBO2	ENSAPLT00000007504;ENSAPLT00000039440;ENSAPLT00000021774;ENSAPLT00000031884;ENSAPLT00000019067;ENSAPLT00000020165	GO:0001657(ureteric bud development);GO:0001822(kidney development);GO:0005515(protein binding);GO:0007156(homophilic cell adhesion via plasma membrane adhesion molecules);GO:0007411(axon guidance);GO:0007420(brain development);GO:0009986(cell surface);GO:0030673(axolemma);GO:0032870(cellular response to hormone stimulus);GO:0035385(Roundabout signaling pathway);GO:0042802(identical protein bindi…	NA	NA	NA	roundabout guidance receptor 2 [Source:HGNC Symbol;Acc:HGNC:10250]	NA	8.77644	4.02596	3.55772	2.45779	2.50852	3.56615	4.23044	2.87476	0.387181	0.389131	0.813549	1.15058	0.276298	0.815794	0.47937	0.667239	6.42637	2.684	2.78125e-15	7.47531e-14	up	yes
ENSAPLG00000008044	UST	ENSAPLT00000008351	GO:0008146(sulfotransferase activity);GO:0016021(integral component of membrane);GO:0030010(establishment of cell polarity);GO:0050770(regulation of axonogenesis)	00532(Glycosaminoglycan biosynthesis - chondroitin sulfate / dermatan sulfate)	K03193	EC:2.8.2.-	uronyl 2-sulfotransferase [Source:HGNC Symbol;Acc:HGNC:17223]	NA	27.2425	14.3044	13.3853	11.565	11.372	16.3207	15.9905	15.4974	4.62003	2.54823	3.10606	4.2946	4.06406	4.17605	2.43539	2.24425	4.57199	2.19282	2.79708e-15	7.4991e-14	up	yes
ENSAPLG00000015233	KLHL30	ENSAPLT00000015878	GO:0005515(protein binding)	NA	NA	NA	kelch like family member 30 [Source:HGNC Symbol;Acc:HGNC:24770]	NA	2.89735	20.7091	29.4839	29.2014	27.3306	24.9793	27.1728	30.1716	100.444	95.8173	95.4762	76.7532	117.537	94.9984	108.365	103.797	0.241993	-2.04696	2.81944e-15	7.54026e-14	down	yes
ENSAPLG00000008150	MTCL1	ENSAPLT00000036783;ENSAPLT00000032767;ENSAPLT00000018225;ENSAPLT00000020992;ENSAPLT00000020596;ENSAPLT00000008480;ENSAPLT00000047143;ENSAPLT00000039829;ENSAPLT00000030050	GO:0000922(spindle pole);GO:0005615(extracellular space);GO:0005856(cytoskeleton);GO:0008017(microtubule binding);GO:0010506(regulation of autophagy);GO:0030496(midbody);GO:0042803(protein homodimerization activity);GO:0042803(protein homodimerization activity)	00010(Glycolysis / Gluconeogenesis);00620(Pyruvate metabolism);00630(Glyoxylate and dicarboxylate metabolism);00640(Propanoate metabolism);00640(Propanoate metabolism)	K01895	EC:6.2.1.1	microtubule crosslinking factor 1 [Source:HGNC Symbol;Acc:HGNC:29121]	NA	7.6855	17.4035	12.5095	12.0963	8.78886	8.30352	10.864	13.2866	19.8959	24.5994	23.5171	25.8101	26.3756	28.322	28.1611	18.0287	0.467042	-1.09837	2.9974e-15	7.9963e-14	down	yes
ENSAPLG00000004672	TPT1	ENSAPLT00000004815;ENSAPLT00000023074;ENSAPLT00000023128	GO:0005654(nucleoplasm);GO:0005829(cytosol);GO:0008134(transcription factor binding);GO:0019827(stem cell population maintenance);GO:2000384(negative regulation of ectoderm development);GO:2000384(negative regulation of ectoderm development)	00564(Glycerophospholipid metabolism);00565(Ether lipid metabolism);04144(Endocytosis);04144(Endocytosis)	K01115	EC:3.1.4.4	tumor protein, translationally-controlled 1 [Source:HGNC Symbol;Acc:HGNC:12022]	NA	1301.44	2262.22	2271.17	2244.71	2487.67	1322.7	1583.85	2285.78	3608.78	4606.78	3450.54	4301.84	4959.08	5290.32	3601.92	4902.1	0.453886	-1.1396	3.14796e-15	8.37717e-14	down	yes
ENSAPLG00000014005	MFAP5	ENSAPLT00000014580	GO:0001527(microfibril);GO:0031012(extracellular matrix);GO:0060216(definitive hemopoiesis);GO:0097435(supramolecular fiber organization)	NA	NA	NA	microfibril associated protein 5 [Source:HGNC Symbol;Acc:HGNC:29673]	NA	37.7942	73.351	57.7071	70.989	43.7657	55.6273	48.6793	28.0533	201.626	83.2224	133.63	107.781	154.642	167.697	108.577	191.395	0.362161	-1.4653	3.19598e-15	8.48394e-14	down	yes
ENSAPLG00000007323	ENSAPLG00000007323	ENSAPLT00000007612	GO:0001568(blood vessel development);GO:0001702(gastrulation with mouth forming second);GO:0001933(negative regulation of protein phosphorylation);GO:0005178(integrin binding);GO:0005886(plasma membrane);GO:0006644(phospholipid metabolic process);GO:0007155(cell adhesion);GO:0030111(regulation of Wnt signaling pathway);GO:0042392(sphingosine-1-phosphate phosphatase activity);GO:0042577(lipid phos…	00561(Glycerolipid metabolism);00564(Glycerophospholipid metabolism);00565(Ether lipid metabolism);00600(Sphingolipid metabolism)	K01080	EC:3.1.3.4		NA	73.3556	76.6023	86.0843	88.0564	98.1226	69.7271	80.755	108.046	182.692	135.427	122.965	144.97	177.748	178.486	158.487	155.553	0.541857	-0.884017	3.23643e-15	8.57016e-14	down	no
ENSAPLG00000007744	SOSTDC1	ENSAPLT00000028698;ENSAPLT00000008032	GO:0005615(extracellular space);GO:0007389(pattern specification process);GO:0010454(negative regulation of cell fate commitment);GO:0030178(negative regulation of Wnt signaling pathway);GO:0030514(negative regulation of BMP signaling pathway);GO:0031069(hair follicle morphogenesis);GO:0036122(BMP binding);GO:0042475(odontogenesis of dentin-containing tooth);GO:0045662(negative regulation of myob…	04310(Wnt signaling pathway);04310(Wnt signaling pathway)	K16834	NA	sclerostin domain containing 1 [Source:HGNC Symbol;Acc:HGNC:21748]	NA	247.392	9.70599	6.44267	9.4254	50.5342	10.8915	30.255	13.0606	1.67714	1.2573	1.16392	1.92354	0.813507	0.818727	1.36893	0.740895	38.6838	5.27366	3.26554e-15	8.62599e-14	up	yes
ENSAPLG00000016209	ENSAPLG00000016209	ENSAPLT00000016932	NA	NA	NA	NA		NA	40.3152	139.456	137.745	155.781	107.385	120.414	120.828	157.458	330.178	258.966	302.76	295.68	338.302	386.697	330.072	399.358	0.370696	-1.43169	3.32162e-15	8.75264e-14	down	yes
ENSAPLG00000000978	KLHL3	ENSAPLT00000026148;ENSAPLT00000001242;ENSAPLT00000026028	GO:0005515(protein binding);GO:0005829(cytosol);GO:0006511(ubiquitin-dependent protein catabolic process);GO:0016567(protein ubiquitination);GO:0031463(Cul3-RING ubiquitin ligase complex);GO:0050801(ion homeostasis);GO:0070294(renal sodium ion absorption);GO:0070936(protein K48-linked ubiquitination);GO:0072156(distal tubule morphogenesis);GO:0072156(distal tubule morphogenesis)	NA	NA	NA	kelch like family member 3 [Source:HGNC Symbol;Acc:HGNC:6354]	NA	4.249	3.14551	5.31942	4.27647	3.01529	5.32665	3.08996	4.31307	12.6022	7.00858	12.6415	9.68324	8.80117	13.6929	20.2733	7.50897	0.355002	-1.4941	3.50581e-15	9.21539e-14	down	yes
ENSAPLG00000019541	ENSAPLG00000019541	ENSAPLT00000038486	NA	NA	NA	NA		NA	28.0561	172.281	143.648	109.241	94.9359	91.4894	129.626	85.8916	6.46764	8.59999	16.1377	18.2143	10.9642	30.3654	9.85569	15.7636	7.34881	2.87751	3.62855e-15	9.51477e-14	up	yes
ENSAPLG00000009955	PPP1R14C	ENSAPLT00000010356	GO:0004865(protein serine/threonine phosphatase inhibitor activity);GO:0005737(cytoplasm);GO:0042325(regulation of phosphorylation)	NA	NA	NA	protein phosphatase 1 regulatory inhibitor subunit 14C [Source:HGNC Symbol;Acc:HGNC:14952]	NA	66.5398	77.1403	77.9468	72.0738	74.4028	72.5008	75.0684	93.2178	142.864	103.841	163.892	130.096	128.816	179.987	147.061	126.785	0.542035	-0.883542	3.82034e-15	9.9933e-14	down	no
ENSAPLG00000007483	LIMCH1	ENSAPLT00000007801;ENSAPLT00000022003;ENSAPLT00000039937;ENSAPLT00000048073;ENSAPLT00000034491;ENSAPLT00000038813;ENSAPLT00000037711;ENSAPLT00000028057;ENSAPLT00000037141	GO:0005515(protein binding);GO:0005515(protein binding)	04520(Adherens junction);04520(Adherens junction)	K06084	NA	LIM and calponin homology domains 1 [Source:HGNC Symbol;Acc:HGNC:29191]	NA	27.876	75.9545	70.2667	60.6775	39.0273	48.0172	63.5861	72.7009	126.046	98.3637	128.833	138.247	143.305	147.399	136.049	135.686	0.434666	-1.20202	3.91558e-15	1.02176e-13	down	yes
ENSAPLG00000025244	TTPA	ENSAPLT00000032252	GO:0001890(placenta development);GO:0001892(embryonic placenta development);GO:0005546(phosphatidylinositol-4,5-bisphosphate binding);GO:0008431(vitamin E binding);GO:0009636(response to toxic substance);GO:0042360(vitamin E metabolic process);GO:0043325(phosphatidylinositol-3,4-bisphosphate binding);GO:0051180(vitamin transport);GO:0090212(negative regulation of establishment of blood-brain barr…	NA	NA	NA	alpha tocopherol transfer protein [Source:HGNC Symbol;Acc:HGNC:12404]	NA	0.415303	0.831983	0.575073	0.498883	0.214771	0.583765	0.49153	0.402147	1.95242	1.98462	1.89185	2.65119	3.679	2.59527	1.56763	2.57409	0.212396	-2.23517	4.08766e-15	1.06408e-13	down	yes
ENSAPLG00000011814	FAM189B	ENSAPLT00000012299;ENSAPLT00000047474	GO:0016021(integral component of membrane);GO:0050699(WW domain binding);GO:0050699(WW domain binding)	00600(Sphingolipid metabolism);00511(Other glycan degradation);04142(Lysosome);04142(Lysosome)	K01201	EC:3.2.1.45	family with sequence similarity 189 member B [Source:HGNC Symbol;Acc:HGNC:1233]	NA	12.0563	14.0211	14.565	20.1715	12.4967	12.0051	14.1634	13.4432	4.3256	3.85559	4.37558	5.61297	3.57695	4.84141	5.07798	3.29339	3.23009	1.69158	4.17111e-15	1.08318e-13	up	yes
ENSAPLG00000004308	EGFL7	ENSAPLT00000004453;ENSAPLT00000026089	GO:0001938(positive regulation of endothelial cell proliferation);GO:0005509(calcium ion binding);GO:0005515(protein binding);GO:0045746(negative regulation of Notch signaling pathway);GO:0045746(negative regulation of Notch signaling pathway)	NA	NA	NA	EGF like domain multiple 7 [Source:HGNC Symbol;Acc:HGNC:20594]	NA	56.6235	54.2256	80.4113	84.2102	94.495	73.8512	77.5196	74.0456	162.434	170.698	134.987	109.295	166.604	144.513	151.139	137.611	0.505727	-0.983571	4.22958e-15	1.09572e-13	down	no
ENSAPLG00000007983	SKAP1	ENSAPLT00000008287	GO:0000226(microtubule cytoskeleton organization);GO:0001726(ruffle);GO:0001772(immunological synapse);GO:0001954(positive regulation of cell-matrix adhesion);GO:0002821(positive regulation of adaptive immune response);GO:0005634(nucleus);GO:0005737(cytoplasm);GO:0005829(cytosol);GO:0005886(plasma membrane);GO:0005911(cell-cell junction);GO:0016477(cell migration);GO:0019901(protein kinase bindin…	04015(Rap1 signaling pathway)	K17699	NA	src kinase associated phosphoprotein 1 [Source:HGNC Symbol;Acc:HGNC:15605]	NA	2.48971	14.7247	15.7311	14.3048	20.0755	9.13539	9.27148	15.2389	46.0471	53.4558	52.5145	39.3682	42.5599	53.196	51.1538	53.1435	0.25795	-1.95484	4.25417e-15	1.09892e-13	down	yes
ENSAPLG00000012768	CTSK	ENSAPLT00000013312	GO:0001968(fibronectin binding);GO:0004197(cysteine-type endopeptidase activity);GO:0005518(collagen binding);GO:0005615(extracellular space);GO:0005654(nucleoplasm);GO:0006508(proteolysis);GO:0008234(cysteine-type peptidase activity);GO:0030574(collagen catabolic process);GO:0043231(intracellular membrane-bounded organelle);GO:0043394(proteoglycan binding);GO:0045453(bone resorption);GO:0051603(…	04142(Lysosome);04210(Apoptosis);04620(Toll-like receptor signaling pathway)	K01371	EC:3.4.22.38	cathepsin K [Source:HGNC Symbol;Acc:HGNC:2536]	NA	87.122	152.99	141.78	126.034	129.448	116.147	138.45	103.347	46.2099	47.195	47.2652	35.0379	34.5048	51.8629	40.0179	32.7455	2.97253	1.57169	4.26239e-15	1.09892e-13	up	yes
ENSAPLG00000009102	CACNG1	ENSAPLT00000009470	GO:0005245(voltage-gated calcium channel activity);GO:0005891(voltage-gated calcium channel complex);GO:0006816(calcium ion transport);GO:0016020(membrane);GO:0016021(integral component of membrane);GO:0070296(sarcoplasmic reticulum calcium ion transport);GO:0070588(calcium ion transmembrane transport)	04010(MAPK signaling pathway);04260(Cardiac muscle contraction);04261(Adrenergic signaling in cardiomyocytes)	K04866	NA	calcium voltage-gated channel auxiliary subunit gamma 1 [Source:HGNC Symbol;Acc:HGNC:1405]	NA	13.8644	151.23	205.97	181.03	182.264	102.155	124.953	161.245	620.623	732.412	751.152	455.906	731.274	874.6	692.245	698.635	0.202041	-2.30728	5.22719e-15	1.34444e-13	down	yes
ENSAPLG00000013737	NT5DC3	ENSAPLT00000045326;ENSAPLT00000014345;ENSAPLT00000033022	GO:0043235(receptor complex);GO:0043235(receptor complex)	00230(Purine metabolism);00240(Pyrimidine metabolism);00760(Nicotinate and nicotinamide metabolism);00760(Nicotinate and nicotinamide metabolism)	K01081	EC:3.1.3.5	5'-nucleotidase domain containing 3 [Source:HGNC Symbol;Acc:HGNC:30826]	NA	10.0029	5.84009	6.06499	5.17988	3.46365	7.1384	6.82433	5.95238	12.312	7.85816	11.7384	19.3514	16.9391	12.8656	12.8095	12.8444	0.472895	-1.08041	5.32215e-15	1.3656e-13	down	yes
ENSAPLG00000006120	SPARC	ENSAPLT00000021338;ENSAPLT00000006368	GO:0001937(negative regulation of endothelial cell proliferation);GO:0005509(calcium ion binding);GO:0005515(protein binding);GO:0005518(collagen binding);GO:0005615(extracellular space);GO:0005737(cytoplasm);GO:0009986(cell surface);GO:0010595(positive regulation of endothelial cell migration);GO:0016363(nuclear matrix);GO:0016525(negative regulation of angiogenesis);GO:0022604(regulation of cel…	NA	NA	NA	secreted protein acidic and cysteine rich [Source:HGNC Symbol;Acc:HGNC:11219]	NA	1423.92	2499.29	2003.12	2579.05	2065.48	2220.7	2520.99	1934.21	4545.62	3703.96	4868.48	3431.11	4497.77	5006.76	3583.02	4089.95	0.511368	-0.967565	5.39397e-15	1.38073e-13	down	no
ENSAPLG00000013160	RAVER2	ENSAPLT00000013704	GO:0003676(nucleic acid binding);GO:0005634(nucleus)	04217(Necroptosis);04621(NOD-like receptor signaling pathway);05164(Influenza A);05168(Herpes simplex infection)	K11219	EC:2.7.10.2	ribonucleoprotein, PTB binding 2 [Source:HGNC Symbol;Acc:HGNC:25577]	NA	42.907	26.4918	26.7965	28.3517	28.3336	24.9378	25.0764	28.0995	10.9681	9.08575	11.6946	11.255	11.4655	12.1819	10.3201	8.24367	2.71074	1.43868	5.42952e-15	1.38653e-13	up	yes
ENSAPLG00000004529	DHRS7C	ENSAPLT00000004678	GO:0016491(oxidoreductase activity)	NA	NA	NA	dehydrogenase/reductase 7C [Source:HGNC Symbol;Acc:HGNC:32423]	NA	3.0984	34.7492	30.1493	34.9861	50.7058	20.6787	25.687	41.4763	124.273	173.579	135.301	154.963	161.583	114.146	142.76	166.695	0.205856	-2.28029	5.84037e-15	1.48791e-13	down	yes
ENSAPLG00000004059	AFF1	ENSAPLT00000004237;ENSAPLT00000031832	GO:0008023(transcription elongation factor complex);GO:0008023(transcription elongation factor complex)	NA	NA	NA	AF4/FMR2 family member 1 [Source:HGNC Symbol;Acc:HGNC:7135]	NA	32.3022	32.4005	31.2838	28.1701	16.5632	30.7266	32.4359	33.1114	54.3649	35.9374	61.9088	52.0359	68.6941	81.8566	65.335	51.8193	0.502156	-0.993791	5.95571e-15	1.51371e-13	down	no
ENSAPLG00000018391	FAM180B	ENSAPLT00000036646	NA	NA	NA	NA	family with sequence similarity 180 member B [Source:HGNC Symbol;Acc:HGNC:34451]	NA	2.42076	6.3851	5.1723	3.00966	3.17696	6.04156	4.93603	5.04242	27.1763	18.3568	13.2331	15.1383	16.6934	17.0132	13.8615	20.5579	0.254768	-1.97274	6.22004e-15	1.57716e-13	down	yes
ENSAPLG00000020532	SDC3	ENSAPLT00000028595;ENSAPLT00000031089	GO:0016020(membrane);GO:0042802(identical protein binding);GO:0042802(identical protein binding)	04514(Cell adhesion molecules (CAMs));04514(Cell adhesion molecules (CAMs))	K16337	NA	syndecan 3 [Source:HGNC Symbol;Acc:HGNC:10660]	NA	33.1548	20.291	18.5278	17.0691	15.8291	15.2305	23.4094	14.1763	7.50642	4.12223	7.11024	6.61211	5.2498	6.29502	5.87018	5.1589	3.29031	1.71823	7.1213e-15	1.80144e-13	up	yes
ENSAPLG00000006524	ENSAPLG00000006524	ENSAPLT00000006806	GO:0016020(membrane);GO:0016175(superoxide-generating NADPH oxidase activity);GO:0016491(oxidoreductase activity);GO:0042554(superoxide anion generation);GO:0055114(oxidation-reduction process)	04933(AGE-RAGE signaling pathway in diabetic complications)	K08008	NA		NA	0.593492	0.232711	0.267203	0.437948	0.646056	0.22969	0.533243	0.733246	3.48463	2.87677	2.51401	1.77762	3.55517	1.83513	3.0509	4.83194	0.153538	-2.70333	7.362e-15	1.85795e-13	down	yes
ENSAPLG00000029130	ENSAPLG00000029130	ENSAPLT00000022461;ENSAPLT00000035293;ENSAPLT00000026896;ENSAPLT00000034862	NA	NA	NA	NA		NA	0.0001	0.0001	0.0001	0.0001	0.0635322	0.0001	0.0001	0.0001	0.293343	0.335825	0.412457	0.562101	0.641892	0.216872	0.297967	0.268893	0.0212033	-5.55957	7.58071e-15	1.90867e-13	down	yes
ENSAPLG00000004515	SCRN1	ENSAPLT00000004644;ENSAPLT00000036441	GO:0005634(nucleus);GO:0006508(proteolysis);GO:0016805(dipeptidase activity);GO:0031965(nuclear membrane);GO:0031965(nuclear membrane)	NA	NA	NA	secernin 1 [Source:HGNC Symbol;Acc:HGNC:22192]	NA	21.9304	33.3151	26.1057	25.8842	30.5435	32.4436	27.4779	31.6283	6.97625	11.0949	7.87735	13.1375	10.1898	10.1457	9.5692	8.51332	2.95893	1.56507	7.76284e-15	1.94996e-13	up	yes
ENSAPLG00000008691	EEF1A2	ENSAPLT00000009057;ENSAPLT00000024254	GO:0003746(translation elongation factor activity);GO:0003924(GTPase activity);GO:0005525(GTP binding);GO:0005737(cytoplasm);GO:0005853(eukaryotic translation elongation factor 1 complex);GO:0006414(translational elongation);GO:0019901(protein kinase binding);GO:0043065(positive regulation of apoptotic process);GO:0045202(synapse);GO:0090218(positive regulation of lipid kinase activity);GO:009021…	03013(RNA transport);05134(Legionellosis);05134(Legionellosis)	K03231	NA	eukaryotic translation elongation factor 1 alpha 2 [Source:HGNC Symbol;Acc:HGNC:3192]	NA	44.0171	430.654	410.636	420.977	392.311	864.206	275.032	574.811	2179.65	2911.33	2472.8	1507.44	1720.87	2171.04	2791.45	2278.81	0.18924	-2.40171	7.8541e-15	1.96828e-13	down	yes
ENSAPLG00000005347	HEPH	ENSAPLT00000045856;ENSAPLT00000005585	GO:0004322(ferroxidase activity);GO:0005507(copper ion binding);GO:0005886(plasma membrane);GO:0006826(iron ion transport);GO:0006879(cellular iron ion homeostasis);GO:0008198(ferrous iron binding);GO:0016323(basolateral plasma membrane);GO:0016491(oxidoreductase activity);GO:0055114(oxidation-reduction process);GO:0055114(oxidation-reduction process)	00860(Porphyrin and chlorophyll metabolism);00860(Porphyrin and chlorophyll metabolism)	K14735	EC:1.16.3.1	hephaestin [Source:HGNC Symbol;Acc:HGNC:4866]	NA	19.8726	23.7908	24.3625	25.2967	13.925	28.4766	24.4561	25.078	45.8568	28.8362	56.9755	35.8725	56.7229	52.6638	54.2187	46.1372	0.491032	-1.02611	8.15943e-15	2.04005e-13	down	yes
ENSAPLG00000012959	COL12A1	ENSAPLT00000013741	GO:0005515(protein binding);GO:0005595(collagen type XII trimer);GO:0030199(collagen fibril organization);GO:0035987(endodermal cell differentiation);GO:0062023(collagen-containing extracellular matrix)	NA	NA	NA	collagen type XII alpha 1 chain [Source:HGNC Symbol;Acc:HGNC:2188]	NA	70.8884	215.35	151.337	134.119	104.561	106.75	177.603	93.5394	33.3177	24.3372	34.7404	55.0708	31.9784	45.3872	29.883	32.5281	3.66988	1.87573	9.26356e-15	2.31073e-13	up	yes
ENSAPLG00000013106	PASK	ENSAPLT00000046212;ENSAPLT00000013654	GO:0004672(protein kinase activity);GO:0004674(protein serine/threonine kinase activity);GO:0005524(ATP binding);GO:0005634(nucleus);GO:0005737(cytoplasm);GO:0005829(cytosol);GO:0006355(regulation of transcription, DNA-templated);GO:0006468(protein phosphorylation);GO:0035091(phosphatidylinositol binding);GO:0043576(regulation of respiratory gaseous exchange);GO:0045719(negative regulation of gly…	NA	NA	NA	PAS domain containing serine/threonine kinase [Source:HGNC Symbol;Acc:HGNC:17270]	NA	31.1927	34.8647	33.86	26.1653	32.178	24.5824	31.7185	35.0764	12.9545	14.214	11.5593	13.5825	12.6427	12.4837	12.6722	13.4287	2.41108	1.26968	9.56664e-15	2.38081e-13	up	yes
ENSAPLG00000030055	ARHGAP23	ENSAPLT00000025304	GO:0005515(protein binding);GO:0007165(signal transduction)	NA	NA	NA	Rho GTPase activating protein 23 [Source:HGNC Symbol;Acc:HGNC:29293]	NA	11.8987	12.7181	15.8218	14.8981	13.3056	14.4592	14.0071	14.6396	23.6941	18.248	25.6161	21.4297	25.5077	21.9471	27.8097	25.2456	0.589706	-0.761932	9.66413e-15	2.39952e-13	down	no
ENSAPLG00000011274	TBX18	ENSAPLT00000011741	GO:0003700(DNA-binding transcription factor activity);GO:0005634(nucleus);GO:0006355(regulation of transcription, DNA-templated);GO:0072001(renal system development)	NA	NA	NA	T-box 18 [Source:HGNC Symbol;Acc:HGNC:11595]	NA	37.8029	44.3824	31.9057	46.0024	14.8949	26.6269	46.0625	39.0847	12.5933	6.527	10.9869	11.7397	9.6418	7.65431	8.11441	10.6954	3.67866	1.87918	9.89581e-15	2.45138e-13	up	yes
ENSAPLG00000012744	SLAIN1	ENSAPLT00000032447;ENSAPLT00000013272	NA	NA	NA	NA	SLAIN motif family member 1 [Source:HGNC Symbol;Acc:HGNC:26387]	NA	1.18379	0.381442	0.556441	0.716908	0.767113	0.55472	0.538275	0.629545	0.074233	0.0001	0.0001	0.0001	0.0001	0.0001	0.0001	0.0001	71.1066	6.15191	9.94985e-15	2.4591e-13	up	yes
ENSAPLG00000026947	ENSAPLG00000026947	ENSAPLT00000017932	GO:0005509(calcium ion binding)	NA	NA	NA		NA	0.0001	0.576271	1.67168	0.573187	4.71626	2.14755	1.11998	1.11211	0.0001	0.0001	0.0001	0.0001	0.0001	0.0001	0.0001	0.0001	14896.4	13.8627	1.13324e-14	2.79437e-13	up	yes
ENSAPLG00000002775	KIRREL3	ENSAPLT00000017930;ENSAPLT00000045217;ENSAPLT00000030204;ENSAPLT00000045988;ENSAPLT00000002848	GO:0001764(neuron migration);GO:0002121(inter-male aggressive behavior);GO:0005576(extracellular region);GO:0005886(plasma membrane);GO:0007156(homophilic cell adhesion via plasma membrane adhesion molecules);GO:0007416(synapse assembly);GO:0016021(integral component of membrane);GO:0021740(principal sensory nucleus of trigeminal nerve development);GO:0021766(hippocampus development);GO:0030097(h…	NA	NA	NA	kirre like nephrin family adhesion molecule 3 [Source:HGNC Symbol;Acc:HGNC:23204]	NA	11.0747	7.80026	8.87576	8.26037	11.2436	13.9974	9.59888	13.4376	2.96793	2.96044	1.82728	1.89933	1.39658	2.59391	2.58238	3.54759	4.26228	2.09163	1.22439e-14	3.01222e-13	up	yes
ENSAPLG00000013474	AGL	ENSAPLT00000014147	GO:0003824(catalytic activity);GO:0004133(glycogen debranching enzyme activity);GO:0004134(4-alpha-glucanotransferase activity);GO:0004135(amylo-alpha-1,6-glucosidase activity);GO:0005634(nucleus);GO:0005737(cytoplasm);GO:0005977(glycogen metabolic process);GO:0005978(glycogen biosynthetic process);GO:0005980(glycogen catabolic process);GO:0016234(inclusion body);GO:0030247(polysaccharide binding…	00500(Starch and sucrose metabolism)	K01196	EC:2.4.1.25;EC:3.2.1.33	amylo-alpha-1, 6-glucosidase, 4-alpha-glucanotransferase [Source:HGNC Symbol;Acc:HGNC:321]	NA	3.88937	3.32479	5.28707	1.56337	1.58434	7.39039	2.61185	1.90901	6.5229	8.31113	9.02113	22.8036	15.7099	20.8444	16.3329	14.8129	0.240997	-2.05291	1.25905e-14	3.09041e-13	down	yes
ENSAPLG00000008509	MICU1	ENSAPLT00000008856;ENSAPLT00000008855;ENSAPLT00000022253	GO:0005509(calcium ion binding);GO:0006851(mitochondrial calcium ion transmembrane transport);GO:0034704(calcium channel complex);GO:0046982(protein heterodimerization activity);GO:0046982(protein heterodimerization activity)	NA	NA	NA	mitochondrial calcium uptake 1 [Source:HGNC Symbol;Acc:HGNC:1530]	NA	57.1565	58.326	87.8478	84.0233	71.7885	65.4036	78.8497	66.2744	122.284	143.959	104.717	133.514	110.204	125.749	139.422	151.827	0.55218	-0.85679	1.31179e-14	3.21255e-13	down	no
ENSAPLG00000008715	MICU2	ENSAPLT00000009098	GO:0005509(calcium ion binding);GO:0005739(mitochondrion);GO:0005743(mitochondrial inner membrane);GO:0005758(mitochondrial intermembrane space);GO:0006851(mitochondrial calcium ion transmembrane transport);GO:0034704(calcium channel complex);GO:0036444(calcium import into the mitochondrion);GO:0046982(protein heterodimerization activity);GO:0051560(mitochondrial calcium ion homeostasis);GO:00515…	NA	NA	NA	mitochondrial calcium uptake 2 [Source:HGNC Symbol;Acc:HGNC:31830]	NA	32.3873	31.8574	30.1805	25.0695	23.6761	27.4898	24.6341	32.0634	33.795	42.3891	45.0826	56.6181	55.1406	56.6712	54.5728	51.9573	0.573808	-0.801361	1.4297e-14	3.49333e-13	down	no
ENSAPLG00000013985	C1orf198	ENSAPLT00000014564	GO:0005829(cytosol)	NA	NA	NA	chromosome 1 open reading frame 198 [Source:HGNC Symbol;Acc:HGNC:25900]	NA	164.58	201.807	204.469	181.764	162.941	174.74	196.636	212.258	79.8489	70.6368	87.951	66.371	73.1816	87.6326	69.5434	68.3581	2.48407	1.31271	1.46303e-14	3.56667e-13	up	yes
ENSAPLG00000004622	ENSAPLG00000004622	ENSAPLT00000004777	GO:0004252(serine-type endopeptidase activity);GO:0006508(proteolysis)	04080(Neuroactive ligand-receptor interaction);04142(Lysosome)	K01319	EC:3.4.21.20		NA	0.898902	1.23986	1.01926	2.63646	1.23409	1.11622	1.98717	0.323965	3.2404	8.52166	7.80129	5.07971	10.8443	5.73301	11.5494	10.2012	0.166044	-2.59036	1.489e-14	3.62178e-13	down	yes
ENSAPLG00000009536	ADGRB1	ENSAPLT00000046622;ENSAPLT00000009922;ENSAPLT00000043980;ENSAPLT00000024293	GO:0001530(lipopolysaccharide binding);GO:0001786(phosphatidylserine binding);GO:0001891(phagocytic cup);GO:0004888(transmembrane signaling receptor activity);GO:0004930(G protein-coupled receptor activity);GO:0005615(extracellular space);GO:0005886(plasma membrane);GO:0005925(focal adhesion);GO:0006910(phagocytosis, recognition);GO:0006911(phagocytosis, engulfment);GO:0007166(cell surface recept…	04115(p53 signaling pathway);04115(p53 signaling pathway)	K04596	NA	adhesion G protein-coupled receptor B1 [Source:HGNC Symbol;Acc:HGNC:943]	NA	2.32859	7.24791	5.11627	8.08629	3.60419	8.44199	7.99073	4.86691	0.906062	0.382039	1.34199	1.19046	0.835248	1.1528	0.968996	0.564587	6.49438	2.69919	1.51445e-14	3.67536e-13	up	yes
ENSAPLG00000015594	LRRC45	ENSAPLT00000026244;ENSAPLT00000016161;ENSAPLT00000016291;ENSAPLT00000041920	GO:0005515(protein binding);GO:0005515(protein binding)	05202(Transcriptional misregulation in cancers);05202(Transcriptional misregulation in cancers)	K15627	NA	leucine rich repeat containing 45 [Source:HGNC Symbol;Acc:HGNC:28302]	NA	87.6825	70.079	59.9675	64.5204	54.5362	62.0276	63.6393	69.6368	111.766	77.0544	101.038	107.966	114.852	101.498	108.675	111.795	0.637504	-0.649495	1.65208e-14	4.00034e-13	down	no
ENSAPLG00000004009	CLCN1	ENSAPLT00000004156;ENSAPLT00000044841;ENSAPLT00000046486;ENSAPLT00000045237	GO:0005247(voltage-gated chloride channel activity);GO:0005887(integral component of plasma membrane);GO:0006821(chloride transport);GO:0006936(muscle contraction);GO:0016020(membrane);GO:0019227(neuronal action potential propagation);GO:0042383(sarcolemma);GO:0042803(protein homodimerization activity);GO:0055085(transmembrane transport);GO:1902476(chloride transmembrane transport);GO:1902476(chl…	NA	NA	NA	chloride voltage-gated channel 1 [Source:HGNC Symbol;Acc:HGNC:2019]	NA	0.456265	0.269166	0.113685	0.165055	0.366774	0.210251	0.308052	0.284868	2.0728	0.555112	1.06078	1.45928	1.70937	1.54885	1.33483	1.8486	0.187591	-2.41433	1.74845e-14	4.22418e-13	down	yes
ENSAPLG00000017881	SCG5	ENSAPLT00000020150;ENSAPLT00000027018;ENSAPLT00000046093;ENSAPLT00000037536	GO:0004857(enzyme inhibitor activity);GO:0006886(intracellular protein transport);GO:0007218(neuropeptide signaling pathway);GO:0016486(peptide hormone processing);GO:0030141(secretory granule);GO:0046883(regulation of hormone secretion);GO:0051082(unfolded protein binding);GO:0051082(unfolded protein binding)	NA	NA	NA	secretogranin V [Source:HGNC Symbol;Acc:HGNC:10816]	NA	16.291	9.23686	9.95893	11.8607	12.1264	12.3967	8.08838	8.4786	1.98812	2.09706	1.77904	2.12389	1.5618	1.87895	0.514217	2.24622	6.2327	2.63986	1.82122e-14	4.39012e-13	up	yes
ENSAPLG00000006427	DUSP10	ENSAPLT00000022421;ENSAPLT00000006658;ENSAPLT00000037352;ENSAPLT00000037981;ENSAPLT00000028021;ENSAPLT00000031887	GO:0000188(inactivation of MAPK activity);GO:0002819(regulation of adaptive immune response);GO:0004725(protein tyrosine phosphatase activity);GO:0005634(nucleus);GO:0005654(nucleoplasm);GO:0005737(cytoplasm);GO:0005794(Golgi apparatus);GO:0005829(cytosol);GO:0006470(protein dephosphorylation);GO:0008138(protein tyrosine/serine/threonine phosphatase activity);GO:0008330(protein tyrosine/threonine…	04010(MAPK signaling pathway);04010(MAPK signaling pathway)	K20216	EC:3.1.3.16;EC:3.1.3.48	dual specificity phosphatase 10 [Source:HGNC Symbol;Acc:HGNC:3065]	NA	4.15364	5.18306	4.60568	5.49513	3.60699	6.04648	5.69881	5.38005	7.11647	8.7896	12.0312	10.1055	9.5807	12.7505	9.63923	7.31747	0.519456	-0.944927	1.84745e-14	4.44338e-13	down	no
ENSAPLG00000014520	AKAP1	ENSAPLT00000015133	GO:0003676(nucleic acid binding);GO:0003723(RNA binding);GO:0005739(mitochondrion);GO:0010738(regulation of protein kinase A signaling);GO:0034237(protein kinase A regulatory subunit binding)	NA	NA	NA	A-kinase anchoring protein 1 [Source:HGNC Symbol;Acc:HGNC:367]	NA	57.3828	38.9072	47.6989	35.7449	33.1948	63.1904	43.3946	45.0277	70.5401	67.0912	75.7739	73.9402	81.5117	82.8658	73.9557	76.6636	0.605206	-0.724501	1.85712e-14	4.45667e-13	down	no
ENSAPLG00000016465	ENSAPLG00000016465	ENSAPLT00000045415	GO:0005509(calcium ion binding)	NA	NA	NA		NA	9.86951	13.1803	11.7068	5.55129	11.0551	23.5347	12.6591	11.3561	1.28341	1.73902	1.39631	1.96724	2.55319	2.63357	1.41087	1.81671	6.68316	2.74053	1.90728e-14	4.56686e-13	up	yes
ENSAPLG00000003911	PIK3IP1	ENSAPLT00000004001;ENSAPLT00000042415;ENSAPLT00000027188	GO:0014067(negative regulation of phosphatidylinositol 3-kinase signaling);GO:0036313(phosphatidylinositol 3-kinase catalytic subunit binding);GO:0043553(negative regulation of phosphatidylinositol 3-kinase activity);GO:0043553(negative regulation of phosphatidylinositol 3-kinase activity)	NA	NA	NA	phosphoinositide-3-kinase interacting protein 1 [Source:HGNC Symbol;Acc:HGNC:24942]	NA	22.6885	18.2391	19.833	19.2291	22.3963	21.0682	21.1513	19.6578	35.5835	36.6154	33.7969	33.825	43.1775	35.4831	37.7001	33.0383	0.567953	-0.816156	1.93707e-14	4.62789e-13	down	no
ENSAPLG00000031108	ENSAPLG00000031108	ENSAPLT00000024829;ENSAPLT00000041705;ENSAPLT00000041025;ENSAPLT00000039709	NA	NA	NA	NA		NA	0.249075	0.984477	1.10459	0.371702	0.320742	0.538539	0.245456	0.429883	8.27812	1.90521	2.66572	6.49983	20.2634	1.52598	4.63173	9.09525	0.0773617	-3.69224	2.01214e-14	4.79658e-13	down	yes
ENSAPLG00000009110	MOXD1	ENSAPLT00000009515	GO:0003824(catalytic activity);GO:0004497(monooxygenase activity);GO:0005507(copper ion binding);GO:0005789(endoplasmic reticulum membrane);GO:0016715(oxidoreductase activity, acting on paired donors, with incorporation or reduction of molecular oxygen, reduced ascorbate as one donor, and incorporation of one atom of oxygen);GO:0055114(oxidation-reduction process)	00350(Tyrosine metabolism)	K00503	EC:1.14.17.1	monooxygenase DBH like 1 [Source:HGNC Symbol;Acc:HGNC:21063]	NA	123.268	25.9327	22.4812	33.902	57.9969	36.1563	36.2039	31.9926	12.1047	8.42851	11.4702	10.314	9.02148	8.35488	9.00752	6.38491	4.90015	2.29283	2.09908e-14	4.99275e-13	up	yes
ENSAPLG00000007175	MYO10	ENSAPLT00000007486	GO:0003774(motor activity);GO:0005515(protein binding);GO:0005524(ATP binding);GO:0005730(nucleolus);GO:0005829(cytosol);GO:0005856(cytoskeleton);GO:0005886(plasma membrane);GO:0008360(regulation of cell shape);GO:0016459(myosin complex);GO:0022409(positive regulation of cell-cell adhesion);GO:0030175(filopodium);GO:0030507(spectrin binding);GO:0043005(neuron projection);GO:0043025(neuronal cell …	NA	NA	NA	myosin X [Source:HGNC Symbol;Acc:HGNC:7593]	NA	25.6895	17.4161	15.3345	8.08236	9.02324	12.3756	16.8893	11.7036	25.6029	18.4743	27.1951	49.9626	40.3849	36.5691	32.7147	32.6344	0.442115	-1.17751	2.22816e-14	5.28807e-13	down	yes
ENSAPLG00000000752	BAHD1	ENSAPLT00000039100;ENSAPLT00000000902	GO:0003682(chromatin binding);GO:0005654(nucleoplasm);GO:0005677(chromatin silencing complex);GO:0031507(heterochromatin assembly);GO:0045892(negative regulation of transcription, DNA-templated);GO:0045892(negative regulation of transcription, DNA-templated)	NA	NA	NA	bromo adjacent homology domain containing 1 [Source:HGNC Symbol;Acc:HGNC:29153]	NA	17.4617	26.0909	32.6624	30.9341	15.8793	23.1777	27.4989	31.0092	9.00126	7.79894	10.8189	9.20564	8.45441	8.68326	8.16571	7.64466	2.93401	1.55287	2.32886e-14	5.51488e-13	up	yes
ENSAPLG00000004223	TENM4	ENSAPLT00000045238;ENSAPLT00000040747;ENSAPLT00000048225;ENSAPLT00000019353;ENSAPLT00000004388;ENSAPLT00000027228;ENSAPLT00000031543	GO:0001702(gastrulation with mouth forming second);GO:0005634(nucleus);GO:0005737(cytoplasm);GO:0005886(plasma membrane);GO:0005887(integral component of plasma membrane);GO:0007165(signal transduction);GO:0016021(integral component of membrane);GO:0031641(regulation of myelination);GO:0031643(positive regulation of myelination);GO:0032289(central nervous system myelin formation);GO:0042803(prote…	NA	NA	NA	teneurin transmembrane protein 4 [Source:HGNC Symbol;Acc:HGNC:29945]	NA	29.4639	23.0601	24.2977	20.0884	13.6046	26.1601	31.1879	20.0809	8.72993	5.47455	10.1189	8.30079	6.83834	9.39349	8.89589	8.74114	2.82652	1.49903	2.50258e-14	5.91324e-13	up	yes
ENSAPLG00000012186	CYP27C1	ENSAPLT00000012710	GO:0001972(retinoic acid binding);GO:0005502(11-cis retinal binding);GO:0005503(all-trans retinal binding);GO:0005506(iron ion binding);GO:0016705(oxidoreductase activity, acting on paired donors, with incorporation or reduction of molecular oxygen);GO:0020037(heme binding);GO:0042572(retinol metabolic process);GO:0042573(retinoic acid metabolic process);GO:0042574(retinal metabolic process);GO:0…	00830(Retinol metabolism)	K17951	EC:1.14.19.53	cytochrome P450 family 27 subfamily C member 1 [Source:HGNC Symbol;Acc:HGNC:33480]	NA	5.37887	6.96762	6.24675	2.84388	3.29408	5.77728	6.4669	4.95011	0.524069	1.09064	0.387015	1.63669	0.356176	0.337649	0.587101	0.500873	7.73503	2.95141	2.58882e-14	6.1036e-13	up	yes
ENSAPLG00000026987	ENSAPLG00000026987	ENSAPLT00000039359	NA	NA	NA	NA		NA	14.6631	85.6664	76.1706	60.0767	30.0737	44.3844	69.2754	30.8758	3.06067	2.30174	7.05873	7.03692	4.78683	14.8662	4.08747	4.16944	8.68067	3.11781	2.76103e-14	6.49537e-13	up	yes
ENSAPLG00000014648	PHLDA2	ENSAPLT00000015261	GO:0001890(placenta development);GO:0009887(animal organ morphogenesis);GO:0010468(regulation of gene expression);GO:0030334(regulation of cell migration);GO:0045995(regulation of embryonic development);GO:0060721(regulation of spongiotrophoblast cell proliferation);GO:0070873(regulation of glycogen metabolic process);GO:1903547(regulation of growth hormone activity)	NA	NA	NA	pleckstrin homology like domain family A member 2 [Source:HGNC Symbol;Acc:HGNC:12385]	NA	128.678	89.1236	71.3122	97.8549	71.8119	72.5056	96.7698	61.1595	29.8006	34.7967	30.0834	19.6892	20.2606	15.7794	21.9388	23.1425	3.52556	1.81785	2.98361e-14	7.00367e-13	up	yes
ENSAPLG00000030988	ENSAPLG00000030988	ENSAPLT00000046540;ENSAPLT00000020233	GO:0004499(N,N-dimethylaniline monooxygenase activity);GO:0050660(flavin adenine dinucleotide binding);GO:0050661(NADP binding);GO:0055114(oxidation-reduction process);GO:0055114(oxidation-reduction process)	00982(Drug metabolism - cytochrome P450);00982(Drug metabolism - cytochrome P450)	K00485	EC:1.14.13.8		NA	5.86645	2.2925	3.74622	3.16844	4.06181	1.98676	3.7571	2.5566	8.56456	10.7851	8.5657	7.51246	6.65124	8.9211	6.55318	10.2957	0.404367	-1.30626	3.04873e-14	7.14095e-13	down	yes
ENSAPLG00000015224	ACACB	ENSAPLT00000046874;ENSAPLT00000015957	GO:0003989(acetyl-CoA carboxylase activity);GO:0005524(ATP binding);GO:0005634(nucleus);GO:0005739(mitochondrion);GO:0006084(acetyl-CoA metabolic process);GO:0006633(fatty acid biosynthetic process);GO:0010629(negative regulation of gene expression);GO:0010884(positive regulation of lipid storage);GO:0010906(regulation of glucose metabolic process);GO:0016874(ligase activity);GO:0031667(response …	00620(Pyruvate metabolism);00640(Propanoate metabolism);00061(Fatty acid biosynthesis);00254(Aflatoxin biosynthesis);04910(Insulin signaling pathway);04920(Adipocytokine signaling pathway);04920(Adipocytokine signaling pathway)	K01946	EC:6.4.1.2;EC:6.3.4.14	acetyl-CoA carboxylase beta [Source:HGNC Symbol;Acc:HGNC:85]	NA	3.96633	11.4968	9.88083	9.19258	6.43138	12.6252	6.82096	11.3281	26.942	12.2722	28.8235	18.8419	24.6724	29.9216	25.8609	25.9557	0.371163	-1.42987	3.09123e-14	7.22473e-13	down	yes
ENSAPLG00000029262	ENSAPLG00000029262	ENSAPLT00000037551	GO:0003676(nucleic acid binding)	03040(Spliceosome)	K12885	NA		NA	182.723	160.655	145.217	169.244	163.717	132.406	138.84	173.89	65.2602	66.5941	76.2246	81.959	70.5993	64.4383	67.5547	55.9828	2.3089	1.20721	3.29631e-14	7.68734e-13	up	yes
ENSAPLG00000007153	RETREG1	ENSAPLT00000035259;ENSAPLT00000025444;ENSAPLT00000007423;ENSAPLT00000017851	GO:0005730(nucleolus);GO:0005783(endoplasmic reticulum);GO:0005801(cis-Golgi network);GO:0016604(nuclear body);GO:0019233(sensory perception of pain);GO:0030176(integral component of endoplasmic reticulum membrane);GO:0043524(negative regulation of neuron apoptotic process);GO:0061709(reticulophagy);GO:0061709(reticulophagy)	03040(Spliceosome);03040(Spliceosome)	K12855	NA	reticulophagy regulator 1 [Source:HGNC Symbol;Acc:HGNC:25964]	NA	4.19373	3.9892	3.63264	2.41085	2.67739	6.45216	4.98804	4.33471	7.78879	6.64122	11.1345	15.6992	17.7608	19.189	9.98708	12.1496	0.325647	-1.61862	3.3205e-14	7.727e-13	down	yes
ENSAPLG00000006375	ENSAPLG00000006375	ENSAPLT00000026127;ENSAPLT00000006608	GO:0005515(protein binding);GO:0005887(integral component of plasma membrane);GO:0005887(integral component of plasma membrane)	04060(Cytokine-cytokine receptor interaction);04060(Cytokine-cytokine receptor interaction)	K05163	NA		NA	13.9814	9.42887	8.4991	7.06706	5.65147	10.3116	6.767	7.42759	20.2467	9.3942	20.4076	16.409	24.1917	21.5071	23.4597	24.0983	0.432861	-1.20802	3.33102e-14	7.73474e-13	down	yes
ENSAPLG00000015644	NDRG1	ENSAPLT00000020314;ENSAPLT00000030653;ENSAPLT00000016349	GO:0005634(nucleus);GO:0005737(cytoplasm);GO:0005813(centrosome);GO:0005829(cytosol);GO:0005874(microtubule);GO:0005886(plasma membrane);GO:0005913(cell-cell adherens junction);GO:0008017(microtubule binding);GO:0008285(negative regulation of cell population proliferation);GO:0015630(microtubule cytoskeleton);GO:0017137(Rab GTPase binding);GO:0030330(DNA damage response, signal transduction by p5…	NA	NA	NA	N-myc downstream regulated 1 [Source:HGNC Symbol;Acc:HGNC:7679]	NA	57.6024	46.7334	38.0568	39.5154	41.3053	30.7647	33.8473	38.5398	61.3784	57.0585	90.2341	68.7511	86.9587	85.0793	61.7306	61.1061	0.570272	-0.810277	3.43666e-14	7.96283e-13	down	no
ENSAPLG00000013972	GLIS1	ENSAPLT00000014560;ENSAPLT00000044801	GO:0000122(negative regulation of transcription by RNA polymerase II);GO:0000977(RNA polymerase II regulatory region sequence-specific DNA binding);GO:0001227(DNA-binding transcription repressor activity, RNA polymerase II-specific);GO:0001228(DNA-binding transcription activator activity, RNA polymerase II-specific);GO:0001649(osteoblast differentiation);GO:0003676(nucleic acid binding);GO:000367…	NA	NA	NA	GLIS family zinc finger 1 [Source:HGNC Symbol;Acc:HGNC:29525]	NA	18.4742	1.98696	1.26558	1.40868	4.74469	1.64563	4.3371	1.39014	0.212537	0.0001	0.0997607	0.0558768	0.113715	0.0001	0.0564022	0.0001	65.4539	6.03241	3.70959e-14	8.57673e-13	up	yes
ENSAPLG00000019398	ENSAPLG00000019398	ENSAPLT00000034152;ENSAPLT00000026531	NA	04512(ECM-receptor interaction);04510(Focal adhesion);04510(Focal adhesion)	K05637	NA		NA	23.9838	66.7996	51.6196	45.5223	58.217	46.1383	51.693	55.9815	87.1641	112.372	81.2775	140.306	114.662	104.047	109.834	98.0036	0.471831	-1.08366	3.78746e-14	8.73797e-13	down	yes
ENSAPLG00000007971	OSR1	ENSAPLT00000008262;ENSAPLT00000018496	GO:0000122(negative regulation of transcription by RNA polymerase II);GO:0001655(urogenital system development);GO:0001656(metanephros development);GO:0001657(ureteric bud development);GO:0001823(mesonephros development);GO:0002062(chondrocyte differentiation);GO:0003676(nucleic acid binding);GO:0005634(nucleus);GO:0007507(heart development);GO:0008406(gonad development);GO:0010628(positive regul…	NA	NA	NA	odd-skipped related transcription factor 1 [Source:HGNC Symbol;Acc:HGNC:8111]	NA	93.7326	46.3914	57.623	54.3626	58.5284	53.3892	53.8158	60.947	28.9556	22.6333	18.7677	31.0136	19.7258	22.1189	18.4088	21.1723	2.61926	1.38916	3.83675e-14	8.83273e-13	up	yes
ENSAPLG00000015665	SCD	ENSAPLT00000016337	GO:0004768(stearoyl-CoA 9-desaturase activity);GO:0005506(iron ion binding);GO:0005730(nucleolus);GO:0005783(endoplasmic reticulum);GO:0005789(endoplasmic reticulum membrane);GO:0006629(lipid metabolic process);GO:0006636(unsaturated fatty acid biosynthetic process);GO:0016021(integral component of membrane);GO:0016491(oxidoreductase activity);GO:0016717(oxidoreductase activity, acting on paired …	01040(Biosynthesis of unsaturated fatty acids);03320(PPAR signaling pathway)	K00507	EC:1.14.19.1	stearoyl-CoA desaturase [Source:HGNC Symbol;Acc:HGNC:10571]	NA	53.9296	31.6113	30.5957	33.8752	23.7078	24.0557	41.675	31.6912	12.781	9.22625	13.1207	10.0339	4.94656	10.6698	9.40567	6.88529	3.51815	1.81482	3.91022e-14	8.98265e-13	up	yes
ENSAPLG00000013533	CLIP4	ENSAPLT00000037636;ENSAPLT00000017935;ENSAPLT00000014125	GO:0005515(protein binding);GO:0043231(intracellular membrane-bounded organelle);GO:0043231(intracellular membrane-bounded organelle)	NA	NA	NA	CAP-Gly domain containing linker protein family member 4 [Source:HGNC Symbol;Acc:HGNC:26108]	NA	8.45976	4.25137	3.38162	2.84906	3.05069	5.41243	4.16073	4.09164	6.90478	7.14286	11.8436	11.3163	10.1439	11.5006	10.9651	10.8595	0.441978	-1.17795	4.01354e-14	9.20034e-13	down	yes
ENSAPLG00000014485	CDH5	ENSAPLT00000015184;ENSAPLT00000044345	GO:0001955(blood vessel maturation);GO:0005102(signaling receptor binding);GO:0005509(calcium ion binding);GO:0005886(plasma membrane);GO:0005911(cell-cell junction);GO:0005912(adherens junction);GO:0005913(cell-cell adherens junction);GO:0005923(bicellular tight junction);GO:0007043(cell-cell junction assembly);GO:0007155(cell adhesion);GO:0007156(homophilic cell adhesion via plasma membrane adh…	04514(Cell adhesion molecules (CAMs));04514(Cell adhesion molecules (CAMs))	K06533	NA	cadherin 5 [Source:HGNC Symbol;Acc:HGNC:1764]	NA	33.1573	31.507	33.4367	23.6436	22.5212	51.8244	34.5203	25.4762	43.5303	48.5591	52.1091	88.6116	84.9953	82.8338	59.4384	66.0494	0.486739	-1.03878	4.08425e-14	9.33525e-13	down	yes
ENSAPLG00000001514	CHRM4	ENSAPLT00000001503	GO:0004930(G protein-coupled receptor activity);GO:0005887(integral component of plasma membrane);GO:0007186(G protein-coupled receptor signaling pathway);GO:0007197(adenylate cyclase-inhibiting G protein-coupled acetylcholine receptor signaling pathway);GO:0016020(membrane);GO:0016021(integral component of membrane);GO:0016907(G protein-coupled acetylcholine receptor activity);GO:0040012(regulat…	04080(Neuroactive ligand-receptor interaction);04810(Regulation of actin cytoskeleton)	K04132	NA	cholinergic receptor muscarinic 4 [Source:HGNC Symbol;Acc:HGNC:1953]	NA	9.69289	7.05569	6.7909	5.44184	5.71122	3.404	8.08785	6.44911	1.0502	0.601803	0.942681	1.07982	0.365856	1.79048	1.02607	0.889429	6.79463	2.76439	4.08976e-14	9.33525e-13	up	yes
ENSAPLG00000004930	SERPINC1	ENSAPLT00000023213;ENSAPLT00000005105	GO:0002020(protease binding);GO:0004867(serine-type endopeptidase inhibitor activity);GO:0005615(extracellular space);GO:0008201(heparin binding);GO:0030193(regulation of blood coagulation);GO:0042802(identical protein binding);GO:2000266(regulation of blood coagulation, intrinsic pathway);GO:2000266(regulation of blood coagulation, intrinsic pathway)	NA	NA	NA	serpin family C member 1 [Source:HGNC Symbol;Acc:HGNC:775]	NA	4.61203	3.69994	14.9383	5.26336	4.81265	2.3443	2.87929	1.99855	33.5328	24.3658	26.3564	14.1266	23.4017	23.2364	17.416	27.8351	0.213109	-2.23034	4.18263e-14	9.50689e-13	down	yes
ENSAPLG00000008164	ENSAPLG00000008164	ENSAPLT00000008470	GO:0004620(phospholipase activity);GO:0009395(phospholipid catabolic process)	00564(Glycerophospholipid metabolism);00565(Ether lipid metabolism);00590(Arachidonic acid metabolism);00591(Linoleic acid metabolism);00592(alpha-Linolenic acid metabolism);04010(MAPK signaling pathway);04370(VEGF signaling pathway);04217(Necroptosis);04912(GnRH signaling pathway);04270(Vascular smooth muscle contraction)	K16342	EC:3.1.1.4		NA	0.0001	0.0001	0.0001	0.0001	0.0001	0.0001	0.0001	0.0001	1.35577	0.0001	0.754603	1.48451	0.480605	0.156039	0.240658	0.485389	0.000161366	-12.5974	4.18264e-14	9.50689e-13	down	yes
ENSAPLG00000007460	POGLUT1	ENSAPLT00000007771	GO:0001756(somitogenesis);GO:0005788(endoplasmic reticulum lumen);GO:0006493(protein O-linked glycosylation);GO:0008593(regulation of Notch signaling pathway);GO:0010470(regulation of gastrulation);GO:0018242(protein O-linked glycosylation via serine);GO:0035251(UDP-glucosyltransferase activity);GO:0035252(UDP-xylosyltransferase activity);GO:0045747(positive regulation of Notch signaling pathway)…	00514(Other types of O-glycan biosynthesis)	K13667	EC:2.4.1.-	protein O-glucosyltransferase 1 [Source:HGNC Symbol;Acc:HGNC:22954]	NA	120.463	176.393	140.409	152.86	130.569	146.262	146.195	160.496	56.6084	57.3165	64.8935	42.9771	56.5879	68.6202	52.9158	49.4617	2.6117	1.38499	4.51892e-14	1.02496e-12	up	yes
ENSAPLG00000030664	ENSAPLG00000030664	ENSAPLT00000044588	GO:0005201(extracellular matrix structural constituent)	NA	NA	NA		NA	14.6005	22.5243	27.0921	23.0829	18.8882	20.707	24.4708	25.4381	7.80752	4.99159	10.0935	8.55752	7.52788	6.34138	8.61263	8.34114	2.83917	1.50547	4.58249e-14	1.03719e-12	up	yes
ENSAPLG00000009529	KIF20A	ENSAPLT00000009966	GO:0000281(mitotic cytokinesis);GO:0001578(microtubule bundle formation);GO:0003777(microtubule motor activity);GO:0005524(ATP binding);GO:0005654(nucleoplasm);GO:0005794(Golgi apparatus);GO:0005819(spindle);GO:0005874(microtubule);GO:0007018(microtubule-based movement);GO:0008017(microtubule binding);GO:0019901(protein kinase binding);GO:0030496(midbody);GO:0032154(cleavage furrow);GO:0032465(re…	NA	NA	NA	kinesin family member 20A [Source:HGNC Symbol;Acc:HGNC:9787]	NA	55.3683	50.0225	43.5757	47.5314	34.0086	43.9089	43.1992	53.0407	18.9678	15.151	24.5583	23.7766	16.6353	17.7983	17.7097	17.249	2.441	1.28747	4.67357e-14	1.05558e-12	up	yes
ENSAPLG00000012707	MYOZ2	ENSAPLT00000013227	GO:0000122(negative regulation of transcription by RNA polymerase II);GO:0003779(actin binding);GO:0007519(skeletal muscle tissue development);GO:0015629(actin cytoskeleton);GO:0030018(Z disc);GO:0031433(telethonin binding);GO:0043503(skeletal muscle fiber adaptation);GO:0045214(sarcomere organization);GO:0070885(negative regulation of calcineurin-NFAT signaling cascade)	NA	NA	NA	myozenin 2 [Source:HGNC Symbol;Acc:HGNC:1330]	NA	31.1196	238.2	190.961	212.934	238.783	183.627	156.935	239.052	550.654	672.4	584.316	812.62	569.819	558.757	666.81	618.197	0.296333	-1.75471	4.75211e-14	1.07107e-12	down	yes
ENSAPLG00000007157	FAM184B	ENSAPLT00000007426;ENSAPLT00000007430	NA	NA	NA	NA	family with sequence similarity 184 member B [Source:HGNC Symbol;Acc:HGNC:29235]	NA	1.38674	1.66364	2.09421	0.923519	1.21233	1.41245	1.30588	0.50218	2.36263	4.90097	2.63121	10.3514	6.32076	5.01492	4.52455	4.33283	0.259673	-1.94523	4.9185e-14	1.10625e-12	down	yes
ENSAPLG00000003962	PRICKLE2	ENSAPLT00000039430;ENSAPLT00000004072	GO:0005737(cytoplasm);GO:0008270(zinc ion binding);GO:0008270(zinc ion binding)	04310(Wnt signaling pathway);04310(Wnt signaling pathway)	K04511	NA	prickle planar cell polarity protein 2 [Source:HGNC Symbol;Acc:HGNC:20340]	NA	13.8818	8.1825	8.01529	11.3361	6.50208	9.06549	9.96021	5.92376	3.15105	2.07859	2.56266	2.58073	2.11198	2.87052	2.16387	2.67651	3.60802	1.85121	4.96826e-14	1.11511e-12	up	yes
ENSAPLG00000015872	ENSAPLG00000015872	ENSAPLT00000016560;ENSAPLT00000026657	GO:0005525(GTP binding);GO:0005525(GTP binding)	NA	NA	NA		NA	51.2812	35.6072	26.7692	36.3358	40.4474	35.2139	40.0774	46.5396	10.1413	14.9813	9.35461	12.4203	9.26842	7.67952	13.4459	11.8211	3.50424	1.8091	5.24998e-14	1.17589e-12	up	yes
ENSAPLG00000014609	UHRF1	ENSAPLT00000015294	GO:0000122(negative regulation of transcription by RNA polymerase II);GO:0000790(nuclear chromatin);GO:0000792(heterochromatin);GO:0005515(protein binding);GO:0005634(nucleus);GO:0005657(replication fork);GO:0005720(nuclear heterochromatin);GO:0010216(maintenance of DNA methylation);GO:0010390(histone monoubiquitination);GO:0016363(nuclear matrix);GO:0031493(nucleosomal histone binding);GO:003506…	NA	NA	NA	ubiquitin like with PHD and ring finger domains 1 [Source:HGNC Symbol;Acc:HGNC:12556]	NA	82.6367	54.4762	54.567	51.2792	45.9361	59.6439	58.7774	57.6905	23.8922	24.5077	27.5735	33.5158	22.2871	18.312	23.6297	20.1176	2.39898	1.26242	5.27589e-14	1.17923e-12	up	yes
ENSAPLG00000003036	NHSL1	ENSAPLT00000034586;ENSAPLT00000003083;ENSAPLT00000022543	NA	NA	NA	NA	NHS like 1 [Source:HGNC Symbol;Acc:HGNC:21021]	NA	30.1788	62.0333	62.6843	58.7975	26.6053	55.4152	56.793	65.9115	140.062	76.1138	113.127	118.976	123.374	122.89	123.835	114.599	0.448478	-1.15689	5.54276e-14	1.23631e-12	down	yes
ENSAPLG00000010071	CPZ	ENSAPLT00000038626;ENSAPLT00000010511	GO:0004181(metallocarboxypeptidase activity);GO:0005515(protein binding);GO:0006508(proteolysis);GO:0008270(zinc ion binding);GO:0008270(zinc ion binding)	NA	NA	NA	carboxypeptidase Z [Source:HGNC Symbol;Acc:HGNC:2333]	NA	32.8514	14.2072	13.0502	15.173	24.8988	34.3418	14.1538	12.2123	47.9103	37.1197	49.6691	42.8873	55.166	53.1443	40.636	46.3345	0.43149	-1.2126	5.83088e-14	1.29788e-12	down	yes
ENSAPLG00000020683	ENSAPLG00000020683	ENSAPLT00000047957	GO:0005509(calcium ion binding);GO:0005886(plasma membrane);GO:0007155(cell adhesion);GO:0007156(homophilic cell adhesion via plasma membrane adhesion molecules);GO:0016020(membrane)	NA	NA	NA		NA	0.320047	1.78002	1.91669	0.587614	0.232717	0.805884	1.75928	0.52572	0.034868	0.0001	0.0001	0.033496	0.0001	0.04109	0.035196	0.0001	54.6569	5.77233	5.95761e-14	1.32335e-12	up	yes
ENSAPLG00000015598	ENSAPLG00000015598	ENSAPLT00000026654;ENSAPLT00000031837;ENSAPLT00000016249	GO:0004896(cytokine receptor activity);GO:0005515(protein binding);GO:0016020(membrane);GO:0016020(membrane)	04060(Cytokine-cytokine receptor interaction);04060(Cytokine-cytokine receptor interaction)	K05073	NA		NA	0.0500547	0.205022	0.42748	0.165431	0.117723	0.0001	0.0001	0.147688	1.14673	1.57059	1.97588	3.51034	3.3193	1.83715	2.7656	3.61535	0.0564107	-4.14789	6.08825e-14	1.34958e-12	down	yes
ENSAPLG00000029901	ENSAPLG00000029901	ENSAPLT00000032321	NA	NA	NA	NA		NA	0.315117	2.20332	0.853621	1.83692	1.26163	1.58762	1.68576	0.522188	0.0001	0.0001	0.0001	0.0001	0.108536	0.0001	0.0001	0.0001	93.9816	6.55431	6.34481e-14	1.40356e-12	up	yes
ENSAPLG00000010636	SLITRK3	ENSAPLT00000011068	GO:0005515(protein binding);GO:0007409(axonogenesis);GO:0051965(positive regulation of synapse assembly);GO:0098982(GABA-ergic synapse);GO:0099055(integral component of postsynaptic membrane);GO:0099060(integral component of postsynaptic specialization membrane);GO:0099560(synaptic membrane adhesion);GO:1905606(regulation of presynapse assembly)	04512(ECM-receptor interaction)	K06263	NA	SLIT and NTRK like family member 3 [Source:HGNC Symbol;Acc:HGNC:23501]	NA	1.68659	2.35927	2.08178	1.59373	1.64099	1.63974	2.36794	1.17591	0.180459	0.067158	0.42422	0.229247	0.151261	0.220958	0.203133	0.273851	8.31061	3.05495	6.71411e-14	1.48221e-12	up	yes
ENSAPLG00000004363	RAMP1	ENSAPLT00000004479	GO:0001525(angiogenesis);GO:0001635(calcitonin gene-related peptide receptor activity);GO:0005623(cell);GO:0005886(plasma membrane);GO:0006816(calcium ion transport);GO:0006886(intracellular protein transport);GO:0007186(G protein-coupled receptor signaling pathway);GO:0007189(adenylate cyclase-activating G protein-coupled receptor signaling pathway);GO:0008277(regulation of G protein-coupled rec…	04270(Vascular smooth muscle contraction)	K08447	NA	receptor activity modifying protein 1 [Source:HGNC Symbol;Acc:HGNC:9843]	NA	5.03554	14.9768	20.6413	20.4685	22.9713	19.4063	15.5746	26.1803	59.4382	77.4462	52.2297	50.0123	51.5066	66.8057	70.8116	46.2025	0.306152	-1.70768	6.86314e-14	1.512e-12	down	yes
ENSAPLG00000019429	LRAT	ENSAPLT00000036655	GO:0006776(vitamin A metabolic process);GO:0008374(O-acyltransferase activity);GO:0009617(response to bacterium);GO:0032370(positive regulation of lipid transport);GO:0042572(retinol metabolic process);GO:0047173(phosphatidylcholine-retinol O-acyltransferase activity);GO:1990830(cellular response to leukemia inhibitory factor)	00830(Retinol metabolism)	K00678	EC:2.3.1.135	lecithin retinol acyltransferase [Source:HGNC Symbol;Acc:HGNC:6685]	NA	3.1674	0.925733	1.22545	0.760961	0.55979	0.626456	2.95064	0.310443	0.0001	0.0001	0.0001	0.0001	0.0001	0.0001	0.0001	0.0001	13158.6	13.6837	7.26056e-14	1.59628e-12	up	yes
ENSAPLG00000009768	HDAC9	ENSAPLT00000010214;ENSAPLT00000024368;ENSAPLT00000034432;ENSAPLT00000023749;ENSAPLT00000026783;ENSAPLT00000019909;ENSAPLT00000023873;ENSAPLT00000044846;ENSAPLT00000038011	GO:0000118(histone deacetylase complex);GO:0000122(negative regulation of transcription by RNA polymerase II);GO:0004407(histone deacetylase activity);GO:0005080(protein kinase C binding);GO:0005634(nucleus);GO:0005667(transcription factor complex);GO:0005737(cytoplasm);GO:0006325(chromatin organization);GO:0008134(transcription factor binding);GO:0016575(histone deacetylation);GO:0032869(cellula…	NA	NA	NA	histone deacetylase 9 [Source:HGNC Symbol;Acc:HGNC:14065]	NA	4.37276	6.05872	7.11933	5.27098	5.1776	9.79106	5.49946	6.99404	10.8659	9.16861	12.4226	19.3506	14.2407	11.9471	12.6521	14.2976	0.479145	-1.06147	7.35682e-14	1.61415e-12	down	yes
ENSAPLG00000009988	ENSAPLG00000009988	ENSAPLT00000010395	GO:0005515(protein binding)	NA	NA	NA		NA	16.9517	18.0035	18.7537	11.8981	12.1238	15.2229	15.5539	16.6434	6.90267	5.00655	5.69803	5.70105	5.57614	4.7582	5.41082	4.70947	2.85975	1.51589	7.39197e-14	1.61856e-12	up	yes
ENSAPLG00000028338	ENSAPLG00000028338	ENSAPLT00000045091;ENSAPLT00000024291	NA	NA	NA	NA		NA	0.516339	1.37065	1.33731	1.05946	0.698273	1.09453	1.58624	1.36544	4.53949	2.8969	2.58913	2.84747	5.07293	4.20294	4.06405	6.41231	0.276726	-1.85347	7.71332e-14	1.68549e-12	down	yes
ENSAPLG00000003208	HSPA5	ENSAPLT00000003304	GO:0005634(nucleus);GO:0005737(cytoplasm);GO:0005739(mitochondrion);GO:0005783(endoplasmic reticulum);GO:0005788(endoplasmic reticulum lumen);GO:0005789(endoplasmic reticulum membrane);GO:0005793(endoplasmic reticulum-Golgi intermediate compartment);GO:0005829(cytosol);GO:0005886(plasma membrane);GO:0006983(ER overload response);GO:0008180(COP9 signalosome);GO:0009986(cell surface);GO:0016887(ATP…	03060(Protein export);04141(Protein processing in endoplasmic reticulum)	K09490	NA	heat shock protein family A (Hsp70) member 5 [Source:HGNC Symbol;Acc:HGNC:5238]	NA	386.719	414.466	330.45	404.418	388.585	327.629	326.513	357.959	140.011	149.101	180.648	110.5	163.701	147.535	134.265	150.095	2.49753	1.3205	8.06673e-14	1.75851e-12	up	yes
ENSAPLG00000004032	AQP4	ENSAPLT00000034431;ENSAPLT00000004140	GO:0005737(cytoplasm);GO:0005886(plasma membrane);GO:0009897(external side of plasma membrane);GO:0015267(channel activity);GO:0016020(membrane);GO:0050891(multicellular organismal water homeostasis);GO:0055085(transmembrane transport);GO:0071346(cellular response to interferon-gamma);GO:0071346(cellular response to interferon-gamma)	NA	NA	NA	aquaporin 4 [Source:HGNC Symbol;Acc:HGNC:637]	NA	0.395629	1.1438	0.844391	0.19152	0.0001	0.323559	0.493296	0.399846	3.81115	1.68121	16.4776	9.17976	5.79605	8.92673	7.10912	2.8118	0.0679675	-3.87901	8.08023e-14	1.75851e-12	down	yes
ENSAPLG00000003279	LAMC1	ENSAPLT00000003443	GO:0005201(extracellular matrix structural constituent);GO:0005604(basement membrane);GO:0007155(cell adhesion);GO:0016477(cell migration);GO:0022617(extracellular matrix disassembly);GO:0031581(hemidesmosome assembly);GO:0034446(substrate adhesion-dependent cell spreading);GO:0065003(protein-containing complex assembly)	04512(ECM-receptor interaction);04510(Focal adhesion)	K05635	NA	laminin subunit gamma 1 [Source:HGNC Symbol;Acc:HGNC:6492]	NA	182.23	296.279	275.648	307.135	168.033	272.626	260.526	268.812	510.627	353.078	527.255	356.679	583.682	610.32	583.701	561.114	0.497078	-1.00845	8.71783e-14	1.89344e-12	down	yes
ENSAPLG00000015376	GABRA2	ENSAPLT00000016063	GO:0004888(transmembrane signaling receptor activity);GO:0004890(GABA-A receptor activity);GO:0005216(ion channel activity);GO:0005230(extracellular ligand-gated ion channel activity);GO:0006811(ion transport);GO:0006821(chloride transport);GO:0007214(gamma-aminobutyric acid signaling pathway);GO:0016020(membrane);GO:0016021(integral component of membrane);GO:0022851(GABA-gated chloride ion chann…	04080(Neuroactive ligand-receptor interaction)	K05175	NA	gamma-aminobutyric acid type A receptor alpha2 subunit [Source:HGNC Symbol;Acc:HGNC:4076]	NA	0.886639	1.39467	1.39685	1.58857	1.60522	1.38009	1.77865	0.820269	0.09125	0.0001	0.130761	0.0001	0.0001	0.0001	0.0001	0.0001	48.7441	5.60715	8.81808e-14	1.91135e-12	up	yes
ENSAPLG00000021521	RNF207	ENSAPLT00000020789	GO:0008270(zinc ion binding);GO:0030544(Hsp70 protein binding)	03010(Ribosome)	K02891	NA	ring finger protein 207 [Source:HGNC Symbol;Acc:HGNC:32947]	NA	0.548227	2.24132	2.57411	2.06641	1.94168	4.95688	1.15107	3.03938	8.89433	8.00107	9.74595	8.66328	8.56875	10.4287	10.1834	9.13836	0.251537	-1.99116	9.10652e-14	1.9699e-12	down	yes
ENSAPLG00000008347	MEIOB	ENSAPLT00000008663	GO:0000712(resolution of meiotic recombination intermediates);GO:0000724(double-strand break repair via homologous recombination);GO:0003682(chromatin binding);GO:0003697(single-stranded DNA binding);GO:0005737(cytoplasm);GO:0007129(synapsis);GO:0007140(male meiotic nuclear division);GO:0007141(male meiosis I);GO:0007144(female meiosis I);GO:0008310(single-stranded DNA 3'-5' exodeoxyribonuclease …	NA	NA	NA	meiosis specific with OB domains [Source:HGNC Symbol;Acc:HGNC:28569]	NA	0.379182	0.38656	0.109095	0.094544	0.472538	0.265981	0.275069	0.183486	4.28942	0.784192	1.17818	2.06461	1.68727	1.87827	3.44826	3.59876	0.114452	-3.12719	9.45216e-14	2.04056e-12	down	yes
ENSAPLG00000009693	CNTN3	ENSAPLT00000040260;ENSAPLT00000010136	GO:0005515(protein binding);GO:0005515(protein binding)	NA	NA	NA	contactin 3 [Source:HGNC Symbol;Acc:HGNC:2173]	NA	1.11513	2.346	1.71895	1.37771	0.72223	2.06788	2.64488	0.57483	0.213225	0.0504446	0.221493	0.215556	0.143329	0.219417	0.105675	0.11813	9.76301	3.28733	9.52532e-14	2.05224e-12	up	yes
ENSAPLG00000023507	ENSAPLG00000023507	ENSAPLT00000029024;ENSAPLT00000031070	NA	NA	NA	NA		NA	0.300276	1.49703	1.05839	0.900872	0.725097	0.598916	0.682067	1.43207	2.80353	4.01677	1.99195	4.98552	6.2967	9.58103	7.74552	15.2502	0.136597	-2.87201	1.00091e-13	2.15216e-12	down	yes
ENSAPLG00000016268	LZTS1	ENSAPLT00000016973;ENSAPLT00000017313	GO:0008017(microtubule binding);GO:0044772(mitotic cell cycle phase transition);GO:0044772(mitotic cell cycle phase transition)	NA	NA	NA	leucine zipper tumor suppressor 1 [Source:HGNC Symbol;Acc:HGNC:13861]	NA	26.968	58.4522	72.1115	69.367	44.7723	51.2425	54.5379	37.5823	122.542	91.6325	121.23	91.6193	111.983	115.773	128.328	125.652	0.456703	-1.13067	1.0398e-13	2.23131e-12	down	yes
ENSAPLG00000013780	CNKSR2	ENSAPLT00000036513;ENSAPLT00000042655;ENSAPLT00000021556;ENSAPLT00000047951;ENSAPLT00000014394;ENSAPLT00000030725;ENSAPLT00000026218	GO:0005515(protein binding);GO:0005737(cytoplasm);GO:0009966(regulation of signal transduction);GO:0014069(postsynaptic density);GO:0016020(membrane);GO:0016020(membrane)	NA	NA	NA	connector enhancer of kinase suppressor of Ras 2 [Source:HGNC Symbol;Acc:HGNC:19701]	NA	3.07349	9.93741	8.37632	8.1933	6.26209	8.285	7.10235	7.09679	14.9955	12.8985	13.5996	19.1196	20.7839	15.3744	21.1599	20.0361	0.422757	-1.2421	1.10835e-13	2.37367e-12	down	yes
ENSAPLG00000014718	SPTAN1	ENSAPLT00000015697	GO:0005509(calcium ion binding);GO:0005515(protein binding);GO:0015630(microtubule cytoskeleton);GO:0043231(intracellular membrane-bounded organelle)	04210(Apoptosis)	K06114	NA	spectrin alpha, non-erythrocytic 1 [Source:HGNC Symbol;Acc:HGNC:11273]	NA	136.767	145.934	124.383	121.314	94.0715	152.992	113.024	131.045	186.916	142.388	214.728	235.272	253.573	198.505	205.53	226.827	0.612795	-0.706523	1.11601e-13	2.38533e-12	down	no
ENSAPLG00000015158	TKT	ENSAPLT00000015815;ENSAPLT00000022087	GO:0003824(catalytic activity);GO:0004802(transketolase activity);GO:0005654(nucleoplasm);GO:0016604(nuclear body);GO:0016607(nuclear speck);GO:0040008(regulation of growth);GO:0042803(protein homodimerization activity);GO:0046166(glyceraldehyde-3-phosphate biosynthetic process);GO:0048037(cofactor binding);GO:0048037(cofactor binding)	00030(Pentose phosphate pathway);01051(Biosynthesis of ansamycins);01051(Biosynthesis of ansamycins)	K00615	EC:2.2.1.1	transketolase [Source:HGNC Symbol;Acc:HGNC:11834]	NA	161.52	113.647	114.483	110.031	154.889	99.8314	129.724	110.217	55.7962	57.8642	49.3534	54.9144	48.3018	47.1779	52.1519	51.326	2.38517	1.25409	1.20879e-13	2.57852e-12	up	yes
ENSAPLG00000004808	ARPP21	ENSAPLT00000004992;ENSAPLT00000019548;ENSAPLT00000041803;ENSAPLT00000021947;ENSAPLT00000034004;ENSAPLT00000024541	GO:0003676(nucleic acid binding);GO:0034605(cellular response to heat);GO:0034605(cellular response to heat)	04320(Dorso-ventral axis formation);04320(Dorso-ventral axis formation)	K02360	NA	cAMP regulated phosphoprotein 21 [Source:HGNC Symbol;Acc:HGNC:16968]	NA	10.7918	24.597	22.2145	16.6873	19.6585	15.6253	18.3488	18.527	34.7099	34.3775	27.4013	56.9512	49.7688	26.3197	39.3186	37.7655	0.477639	-1.06601	1.27712e-13	2.71887e-12	down	yes
ENSAPLG00000011063	FKBP3	ENSAPLT00000011514	GO:0005634(nucleus)	NA	NA	NA	FKBP prolyl isomerase 3 [Source:HGNC Symbol;Acc:HGNC:3719]	NA	115.936	231.626	248.604	267.062	298.347	236.702	256.35	268.705	495.547	566.199	473.289	415.271	512.159	430.047	552.441	508.948	0.486439	-1.03967	1.29849e-13	2.7589e-12	down	yes
ENSAPLG00000013431	PTPRK	ENSAPLT00000040009;ENSAPLT00000032740;ENSAPLT00000018538;ENSAPLT00000025205;ENSAPLT00000014135	GO:0001750(photoreceptor outer segment);GO:0004725(protein tyrosine phosphatase activity);GO:0005515(protein binding);GO:0005886(plasma membrane);GO:0005911(cell-cell junction);GO:0006470(protein dephosphorylation);GO:0007155(cell adhesion);GO:0007165(signal transduction);GO:0007179(transforming growth factor beta receptor signaling pathway);GO:0008013(beta-catenin binding);GO:0008285(negative re…	NA	NA	NA	protein tyrosine phosphatase, receptor type K [Source:HGNC Symbol;Acc:HGNC:9674]	NA	25.4298	17.8082	19.8334	14.5221	16.3797	31.0992	19.012	18.7997	7.78984	6.43886	8.2947	8.37874	7.85621	8.55437	6.5785	8.40044	2.61486	1.38673	1.34609e-13	2.85441e-12	up	yes
ENSAPLG00000002783	TMTC4	ENSAPLT00000002838;ENSAPLT00000044962	GO:0000030(mannosyltransferase activity);GO:0005515(protein binding);GO:0035269(protein O-linked mannosylation);GO:0035269(protein O-linked mannosylation)	NA	NA	NA	transmembrane and tetratricopeptide repeat containing 4 [Source:HGNC Symbol;Acc:HGNC:25904]	NA	17.7203	8.83367	8.1496	5.06676	5.88834	5.9943	8.98827	5.47876	0.975773	1.14167	1.90869	1.78982	2.12246	2.12024	2.35578	1.482	4.75806	2.25037	1.35956e-13	2.8773e-12	up	yes
ENSAPLG00000027095	MAPRE1	ENSAPLT00000017897;ENSAPLT00000042876	GO:0005515(protein binding);GO:0005794(Golgi apparatus);GO:0005813(centrosome);GO:0005819(spindle);GO:0005874(microtubule);GO:0005881(cytoplasmic microtubule);GO:0005925(focal adhesion);GO:0008017(microtubule binding);GO:0015630(microtubule cytoskeleton);GO:0016477(cell migration);GO:0019901(protein kinase binding);GO:0030981(cortical microtubule cytoskeleton);GO:0031115(negative regulation of mi…	NA	NA	NA	microtubule associated protein RP/EB family member 1 [Source:HGNC Symbol;Acc:HGNC:6890]	NA	206.897	403.641	430.285	337.959	376.686	337.826	320.539	445.016	734.534	549.722	717.092	761.297	746.538	556.307	667.569	635.949	0.532473	-0.90922	1.43458e-13	3.0301e-12	down	no
ENSAPLG00000000952	CNR1	ENSAPLT00000034606;ENSAPLT00000000933	GO:0004930(G protein-coupled receptor activity);GO:0004949(cannabinoid receptor activity);GO:0005739(mitochondrion);GO:0005886(plasma membrane);GO:0007186(G protein-coupled receptor signaling pathway);GO:0007188(adenylate cyclase-modulating G protein-coupled receptor signaling pathway);GO:0007413(axonal fasciculation);GO:0016021(integral component of membrane);GO:0030424(axon);GO:0030426(growth c…	04080(Neuroactive ligand-receptor interaction);04080(Neuroactive ligand-receptor interaction)	K04277	NA	cannabinoid receptor 1 [Source:HGNC Symbol;Acc:HGNC:2159]	NA	9.4266	26.9109	26.9995	21.8225	22.9445	21.3085	23.1306	26.6294	66.5007	52.0452	65.9792	31.0051	97.329	37.7787	75.6692	63.3149	0.365941	-1.45032	1.48843e-13	3.13768e-12	down	yes
ENSAPLG00000002548	ABCA2	ENSAPLT00000036122;ENSAPLT00000002789;ENSAPLT00000025674;ENSAPLT00000017929	GO:0005524(ATP binding);GO:0005764(lysosome);GO:0005768(endosome);GO:0006357(regulation of transcription by RNA polymerase II);GO:0016021(integral component of membrane);GO:0016887(ATPase activity);GO:0032383(regulation of intracellular cholesterol transport);GO:0042626(ATPase activity, coupled to transmembrane movement of substances);GO:0042632(cholesterol homeostasis);GO:0048545(response to ste…	02010(ABC transporters);04142(Lysosome);04142(Lysosome)	K05642	NA	ATP binding cassette subfamily A member 2 [Source:HGNC Symbol;Acc:HGNC:32]	NA	25.8597	24.4814	29.5399	30.5552	18.7155	22.7195	28.162	28.4031	52.2258	29.0974	41.2381	47.4074	48.3813	41.3438	56.3716	50.2757	0.568968	-0.813581	1.51969e-13	3.19731e-12	down	no
ENSAPLG00000021675	ENSAPLG00000021675	ENSAPLT00000043013	NA	NA	NA	NA		NA	3.41928	9.11774	8.37051	7.57541	12.643	7.7825	6.99291	11.1251	25.0533	22.269	16.5136	34.1654	23.9425	15.9633	23.4962	26.6865	0.356354	-1.48862	1.58674e-13	3.33184e-12	down	yes
ENSAPLG00000025608	COL8A2	ENSAPLT00000048386	GO:0005515(protein binding);GO:0048593(camera-type eye morphogenesis);GO:0050673(epithelial cell proliferation)	04974(Protein digestion and absorption)	K19479	NA	collagen type VIII alpha 2 chain [Source:HGNC Symbol;Acc:HGNC:2216]	NA	3.28559	22.5141	18.2181	17.5048	8.30966	9.21536	23.081	10.1875	2.19011	0.83184	1.95589	2.32064	2.38327	3.17781	2.01734	1.70737	6.77244	2.75968	1.65001e-13	3.45794e-12	up	yes
ENSAPLG00000011152	CEP350	ENSAPLT00000047406;ENSAPLT00000011644	GO:0005813(centrosome);GO:0005814(centriole);GO:0008017(microtubule binding);GO:0034453(microtubule anchoring);GO:0034453(microtubule anchoring)	NA	NA	NA	centrosomal protein 350 [Source:HGNC Symbol;Acc:HGNC:24238]	NA	12.1803	18.8755	19.7057	11.9525	8.1445	15.8114	15.7165	13.1576	25.4924	16.5293	22.6231	46.2627	40.0528	32.0505	42.3836	36.212	0.441671	-1.17896	1.6934e-13	3.54197e-12	down	yes
ENSAPLG00000016050	IL17REL	ENSAPLT00000016751;ENSAPLT00000020676;ENSAPLT00000016750	GO:0030368(interleukin-17 receptor activity);GO:0030368(interleukin-17 receptor activity)	NA	NA	NA	interleukin 17 receptor E like [Source:HGNC Symbol;Acc:HGNC:33808]	NA	7.46763	2.53294	1.26197	2.62299	1.66035	0.0001	1.86933	0.550611	0.0001	0.0001	0.0001	0.0496886	0.0001	0.0001	0.0001	0.0001	356.548	8.47795	1.83503e-13	3.83077e-12	up	yes
ENSAPLG00000026654	ENSAPLG00000026654	ENSAPLT00000028686	NA	NA	NA	NA		NA	0.0001	0.0001	0.0001	0.0001	0.0001	0.0001	0.0001	0.0001	1.34314	1.79847	0.123916	2.15181	0.73136	0.0001	0.674695	0.850181	0.000104253	-13.2276	1.86976e-13	3.89569e-12	down	yes
ENSAPLG00000014925	ARHGEF12	ENSAPLT00000023751;ENSAPLT00000034405;ENSAPLT00000015657;ENSAPLT00000046653	GO:0001664(G protein-coupled receptor binding);GO:0005085(guanyl-nucleotide exchange factor activity);GO:0005089(Rho guanyl-nucleotide exchange factor activity);GO:0005096(GTPase activator activity);GO:0005515(protein binding);GO:0005737(cytoplasm);GO:0007186(G protein-coupled receptor signaling pathway);GO:0007266(Rho protein signal transduction);GO:0035023(regulation of Rho protein signal trans…	04810(Regulation of actin cytoskeleton);04625(C-type lectin receptor signaling pathway);04270(Vascular smooth muscle contraction);04270(Vascular smooth muscle contraction)	K07532	NA	Rho guanine nucleotide exchange factor 12 [Source:HGNC Symbol;Acc:HGNC:14193]	NA	14.0494	11.6375	12.238	12.2174	7.29094	11.6599	10.8278	11.8959	20.7223	13.0546	20.039	18.8552	18.4046	19.3036	25.823	22.6452	0.578019	-0.790811	1.89558e-13	3.94185e-12	down	no
ENSAPLG00000004812	ENSAPLG00000004812	ENSAPLT00000004963	GO:0005179(hormone activity);GO:0005576(extracellular region)	04080(Neuroactive ligand-receptor interaction)	K05260	NA		NA	0.0001	0.0001	0.0001	0.0001	0.0001	0.176077	0.0001	0.0001	4.28514	6.75239	0.829136	0.565847	1.23047	0.568918	3.04058	5.84639	0.00764644	-7.031	1.91886e-13	3.98217e-12	down	yes
ENSAPLG00000015564	BARD1	ENSAPLT00000016244	GO:0003723(RNA binding);GO:0004842(ubiquitin-protein transferase activity);GO:0005515(protein binding);GO:0005634(nucleus);GO:0005737(cytoplasm);GO:0016567(protein ubiquitination);GO:0016607(nuclear speck);GO:0031436(BRCA1-BARD1 complex);GO:0036464(cytoplasmic ribonucleoprotein granule);GO:0042325(regulation of phosphorylation);GO:0042803(protein homodimerization activity);GO:0043065(positive reg…	03440(Homologous recombination)	K10683	NA	BRCA1 associated RING domain 1 [Source:HGNC Symbol;Acc:HGNC:952]	NA	21.53	11.0512	12.4702	11.5659	13.4778	11.9214	13.7296	15.3123	4.79968	3.99124	5.59059	5.28943	5.49031	3.97278	5.4392	3.96216	2.88199	1.52706	1.92238e-13	3.98217e-12	up	yes
ENSAPLG00000004849	REEP1	ENSAPLT00000048151;ENSAPLT00000022852;ENSAPLT00000005007	NA	NA	NA	NA	receptor accessory protein 1 [Source:HGNC Symbol;Acc:HGNC:25786]	NA	10.8847	39.009	72.799	33.9555	52.8283	28.333	34.0381	73.669	175.516	104.083	142.348	129.464	195.786	117.271	216.866	147.793	0.281107	-1.83081	1.96234e-13	4.05714e-12	down	yes
ENSAPLG00000012409	GUSB	ENSAPLT00000012949	GO:0004553(hydrolase activity, hydrolyzing O-glycosyl compounds);GO:0004566(beta-glucuronidase activity);GO:0005102(signaling receptor binding);GO:0005615(extracellular space);GO:0005764(lysosome);GO:0005975(carbohydrate metabolic process);GO:0016787(hydrolase activity);GO:0019391(glucuronoside catabolic process);GO:0019904(protein domain specific binding);GO:0043231(intracellular membrane-bounde…	00040(Pentose and glucuronate interconversions);00531(Glycosaminoglycan degradation);00860(Porphyrin and chlorophyll metabolism);00983(Drug metabolism - other enzymes);04142(Lysosome)	K01195	EC:3.2.1.31	glucuronidase beta [Source:HGNC Symbol;Acc:HGNC:4696]	NA	73.4337	47.7006	46.3259	59.3938	68.7073	56.4128	57.3075	65.1445	27.1603	25.2355	24.7412	19.6536	25.4197	20.6195	26.0805	19.8206	2.51377	1.32985	1.97679e-13	4.07566e-12	up	yes
ENSAPLG00000009439	PAICS	ENSAPLT00000022530;ENSAPLT00000025618;ENSAPLT00000009901;ENSAPLT00000028579;ENSAPLT00000025625	GO:0004639(phosphoribosylaminoimidazolesuccinocarboxamide synthase activity);GO:0006164(purine nucleotide biosynthetic process);GO:0006189('de novo' IMP biosynthetic process);GO:0006189('de novo' IMP biosynthetic process)	00230(Purine metabolism);00230(Purine metabolism)	K01587	EC:4.1.1.21;EC:6.3.2.6	phosphoribosylaminoimidazole carboxylase and phosphoribosylaminoimidazolesuccinocarboxamide synthase [Source:HGNC Symbol;Acc:HGNC:8587]	NA	81.1762	58.8145	57.3602	59.1106	63.4032	57.3282	60.1147	64.6286	30.4672	28.4855	28.971	30.5333	29.6353	26.8577	26.7384	28.3127	2.18232	1.12586	1.97888e-13	4.07566e-12	up	yes
ENSAPLG00000007924	FGD5	ENSAPLT00000008272	GO:0046872(metal ion binding)	NA	NA	NA	FYVE, RhoGEF and PH domain containing 5 [Source:HGNC Symbol;Acc:HGNC:19117]	NA	8.04246	5.95851	5.22984	4.76484	3.67386	6.98416	5.353	3.73194	7.15086	9.4954	9.05859	15.8359	14.1843	12.5674	12.3845	10.1357	0.481636	-1.05399	2.01191e-13	4.13575e-12	down	yes
ENSAPLG00000007575	APBA2	ENSAPLT00000007880;ENSAPLT00000045889;ENSAPLT00000023098;ENSAPLT00000019960;ENSAPLT00000045909	GO:0001540(amyloid-beta binding);GO:0001701(in utero embryonic development);GO:0005515(protein binding);GO:0007268(chemical synaptic transmission);GO:0007626(locomotory behavior);GO:0008021(synaptic vesicle);GO:0010468(regulation of gene expression);GO:0035264(multicellular organism growth);GO:0042802(identical protein binding);GO:0098685(Schaffer collateral - CA1 synapse);GO:2000300(regulation o…	NA	NA	NA	amyloid beta precursor protein binding family A member 2 [Source:HGNC Symbol;Acc:HGNC:579]	NA	12.1674	10.8009	12.0477	9.81526	9.28868	22.6985	12.5905	12.339	2.69705	4.19297	3.60543	6.7319	3.81805	3.40795	3.17566	2.91208	3.33151	1.73618	2.06272e-13	4.23211e-12	up	yes
ENSAPLG00000005017	PHKA1	ENSAPLT00000029202;ENSAPLT00000005286;ENSAPLT00000032389;ENSAPLT00000028783;ENSAPLT00000038973;ENSAPLT00000019942	GO:0003824(catalytic activity);GO:0005516(calmodulin binding);GO:0005977(glycogen metabolic process);GO:0005977(glycogen metabolic process)	04020(Calcium signaling pathway);04910(Insulin signaling pathway);04910(Insulin signaling pathway)	K07190	NA	phosphorylase kinase regulatory subunit alpha 1 [Source:HGNC Symbol;Acc:HGNC:8925]	NA	5.07441	5.54964	4.87073	6.03664	4.28434	4.24859	5.14092	6.32754	10.1282	7.12255	10.7407	8.07266	11.2107	9.18132	9.64504	10.1193	0.544903	-0.875929	2.08675e-13	4.27327e-12	down	no
ENSAPLG00000013447	ASB9	ENSAPLT00000014025	GO:0005515(protein binding);GO:0016567(protein ubiquitination);GO:0035556(intracellular signal transduction);GO:0045732(positive regulation of protein catabolic process)	NA	NA	NA	ankyrin repeat and SOCS box containing 9 [Source:HGNC Symbol;Acc:HGNC:17184]	NA	23.319	13.828	14.5517	20.5519	14.9975	14.0877	14.2189	19.8498	4.80659	4.79864	4.10746	6.07762	5.52833	3.1193	3.44981	4.233	3.74866	1.90638	2.26794e-13	4.63547e-12	up	yes
ENSAPLG00000007074	RCAN1	ENSAPLT00000007349;ENSAPLT00000043576;ENSAPLT00000017700	GO:0002931(response to ischemia);GO:0003676(nucleic acid binding);GO:0005634(nucleus);GO:0005737(cytoplasm);GO:0006979(response to oxidative stress);GO:0007614(short-term memory);GO:0019722(calcium-mediated signaling);GO:0031987(locomotion involved in locomotory behavior);GO:0033173(calcineurin-NFAT signaling cascade);GO:0043666(regulation of phosphoprotein phosphatase activity);GO:0048741(skelet…	NA	NA	NA	regulator of calcineurin 1 [Source:HGNC Symbol;Acc:HGNC:3040]	NA	29.6645	39.7134	36.0571	38.3462	29.246	34.5684	35.8958	44.3757	63.0352	49.9158	45.1979	84.4847	94.5934	70.0473	61.3191	64.3779	0.540117	-0.888656	2.27638e-13	4.6439e-12	down	no
ENSAPLG00000014288	ENSAPLG00000014288	ENSAPLT00000027033;ENSAPLT00000014983;ENSAPLT00000021348	GO:0006508(proteolysis);GO:0008237(metallopeptidase activity);GO:0008241(peptidyl-dipeptidase activity);GO:0016020(membrane);GO:0016020(membrane)	NA	NA	NA		NA	6.33447	8.34327	13.5002	7.45011	11.1264	20.376	12.1073	8.37426	31.1811	21.5925	39.5647	15.9476	39.4971	25.6308	30.3169	28.7606	0.37684	-1.40798	2.36183e-13	4.8091e-12	down	yes
ENSAPLG00000007730	FAT4	ENSAPLT00000008042	GO:0001658(branching involved in ureteric bud morphogenesis);GO:0001822(kidney development);GO:0003007(heart morphogenesis);GO:0005509(calcium ion binding);GO:0005886(plasma membrane);GO:0007009(plasma membrane organization);GO:0007155(cell adhesion);GO:0007156(homophilic cell adhesion via plasma membrane adhesion molecules);GO:0007157(heterophilic cell-cell adhesion via plasma membrane cell adhe…	NA	NA	NA	FAT atypical cadherin 4 [Source:HGNC Symbol;Acc:HGNC:23109]	NA	29.5818	31.2401	24.1862	21.6288	14.8813	24.6956	26.1357	21.9104	7.79224	4.46928	8.40097	9.02843	10.8689	10.5056	7.99865	9.90353	2.81669	1.494	2.6226e-13	5.32998e-12	up	yes
ENSAPLG00000025601	ENSAPLG00000025601	ENSAPLT00000032727	NA	NA	NA	NA		NA	0.748227	0.697839	0.0001	0.7387	1.17213	0.0001	0.0001	0.0001	120.631	4.5071	35.9145	168.431	3.61681	9.88302	7.11054	42.7371	0.0085464	-6.87047	2.75449e-13	5.58745e-12	down	yes
ENSAPLG00000007984	CHST11	ENSAPLT00000008277	GO:0001537(N-acetylgalactosamine 4-O-sulfotransferase activity);GO:0002063(chondrocyte development);GO:0007585(respiratory gaseous exchange);GO:0008146(sulfotransferase activity);GO:0009791(post-embryonic development);GO:0016021(integral component of membrane);GO:0016051(carbohydrate biosynthetic process);GO:0030204(chondroitin sulfate metabolic process);GO:0030206(chondroitin sulfate biosyntheti…	00532(Glycosaminoglycan biosynthesis - chondroitin sulfate / dermatan sulfate)	K01017	EC:2.8.2.5	carbohydrate sulfotransferase 11 [Source:HGNC Symbol;Acc:HGNC:17422]	NA	12.4407	12.1688	11.4168	11.2396	9.14719	12.0112	14.0517	10.6149	4.1597	1.14707	2.86755	3.05094	2.3296	1.76692	2.11842	2.43041	4.68486	2.22801	2.78316e-13	5.63499e-12	up	yes
ENSAPLG00000024836	ENSAPLG00000024836	ENSAPLT00000033604;ENSAPLT00000025281	GO:0005245(voltage-gated calcium channel activity);GO:0005891(voltage-gated calcium channel complex);GO:0070588(calcium ion transmembrane transport);GO:0070588(calcium ion transmembrane transport)	04010(MAPK signaling pathway);04020(Calcium signaling pathway);04912(GnRH signaling pathway);04260(Cardiac muscle contraction);04261(Adrenergic signaling in cardiomyocytes);04270(Vascular smooth muscle contraction);04270(Vascular smooth muscle contraction)	K04857	NA		NA	2.42964	22.1792	23.7029	24.5603	19.3641	11.8224	20.6713	22.734	66.4944	64.4747	74.0526	55.3378	78.6783	66.9696	70.7284	65.8612	0.271774	-1.87952	2.7897e-13	5.6376e-12	down	yes
ENSAPLG00000011439	VASH2	ENSAPLT00000011910	GO:0000768(syncytium formation by plasma membrane fusion);GO:0001938(positive regulation of endothelial cell proliferation);GO:0003779(actin binding);GO:0004181(metallocarboxypeptidase activity);GO:0005737(cytoplasm);GO:0006508(proteolysis);GO:0045765(regulation of angiogenesis);GO:0045766(positive regulation of angiogenesis);GO:0060674(placenta blood vessel development);GO:0060711(labyrinthine l…	NA	NA	NA	vasohibin 2 [Source:HGNC Symbol;Acc:HGNC:25723]	NA	27.7723	24.9611	23.559	23.3311	18.7604	11.3026	17.4869	21.0662	45.6627	33.8242	46.0014	36.4046	60.7151	38.0488	40.1723	47.0388	0.48363	-1.04802	2.88756e-13	5.82443e-12	down	yes
ENSAPLG00000004480	PDXK	ENSAPLT00000004627;ENSAPLT00000045748	GO:0000287(magnesium ion binding);GO:0005524(ATP binding);GO:0005654(nucleoplasm);GO:0008270(zinc ion binding);GO:0008283(cell population proliferation);GO:0008478(pyridoxal kinase activity);GO:0009443(pyridoxal 5'-phosphate salvage);GO:0030170(pyridoxal phosphate binding);GO:0030955(potassium ion binding);GO:0031402(sodium ion binding);GO:0031403(lithium ion binding);GO:0042803(protein homodimer…	00750(Vitamin B6 metabolism);00750(Vitamin B6 metabolism)	K00868	EC:2.7.1.35	pyridoxal kinase [Source:HGNC Symbol;Acc:HGNC:8819]	NA	13.5158	9.77997	12.4565	6.52684	5.69738	11.3866	9.54482	8.13986	15.8875	12.2413	16.8812	36.5313	41.6111	35.3349	23.8569	25.1149	0.371388	-1.429	2.94716e-13	5.93351e-12	down	yes
ENSAPLG00000028233	ENSAPLG00000028233	ENSAPLT00000034453;ENSAPLT00000037157	GO:0005515(protein binding);GO:0005515(protein binding)	NA	NA	NA		NA	6.04467	6.35006	7.40269	5.41752	3.72381	5.94181	6.2341	6.31471	10.099	7.45435	13.8073	9.96627	12.7961	16.6995	10.3004	10.2825	0.51889	-0.946498	3.14857e-13	6.32715e-12	down	no
ENSAPLG00000013197	PALMD	ENSAPLT00000013770;ENSAPLT00000029142	GO:0008360(regulation of cell shape);GO:0016020(membrane);GO:0016020(membrane)	NA	NA	NA	palmdelphin [Source:HGNC Symbol;Acc:HGNC:15846]	NA	37.1645	33.0664	30.6351	22.2802	36.0231	26.9558	25.2963	28.8002	42.6491	68.7652	35.765	106.743	83.3662	48.5232	62.2296	46.6433	0.485606	-1.04214	3.2578e-13	6.53444e-12	down	yes
ENSAPLG00000009118	ENSAPLG00000009118	ENSAPLT00000009501;ENSAPLT00000039263	GO:0006909(phagocytosis);GO:0016477(cell migration);GO:0030036(actin cytoskeleton organization);GO:0030036(actin cytoskeleton organization)	04062(Chemokine signaling pathway);05100(Bacterial invasion of epithelial cells);05100(Bacterial invasion of epithelial cells)	K12366	NA		NA	7.9943	10.1872	7.25274	8.583	10.8907	8.33562	9.14686	8.0477	12.8719	14.325	15.7444	20.5866	15.6597	15.6192	15.7404	15.0925	0.560636	-0.834865	3.46153e-13	6.93016e-12	down	no
ENSAPLG00000015042	EXO1	ENSAPLT00000015676	GO:0002455(humoral immune response mediated by circulating immunoglobulin);GO:0003677(DNA binding);GO:0003682(chromatin binding);GO:0003824(catalytic activity);GO:0004518(nuclease activity);GO:0005634(nucleus);GO:0005654(nucleoplasm);GO:0005886(plasma membrane);GO:0006281(DNA repair);GO:0006298(mismatch repair);GO:0006310(DNA recombination);GO:0016446(somatic hypermutation of immunoglobulin genes…	03430(Mismatch repair)	K10746	EC:3.1.-.-	exonuclease 1 [Source:HGNC Symbol;Acc:HGNC:3511]	NA	16.2697	9.10719	9.15476	8.10917	11.5562	11.1093	8.92882	9.69877	2.95301	3.18851	3.19662	5.59858	2.46634	2.6621	2.71279	3.27483	3.22169	1.68782	3.57756e-13	7.14914e-12	up	yes
ENSAPLG00000010854	FGF9	ENSAPLT00000011298	GO:0000122(negative regulation of transcription by RNA polymerase II);GO:0001525(angiogenesis);GO:0001649(osteoblast differentiation);GO:0001654(eye development);GO:0002053(positive regulation of mesenchymal cell proliferation);GO:0002062(chondrocyte differentiation);GO:0005104(fibroblast growth factor receptor binding);GO:0005576(extracellular region);GO:0005615(extracellular space);GO:0006606(p…	04010(MAPK signaling pathway);04810(Regulation of actin cytoskeleton)	K04358	NA	fibroblast growth factor 9 [Source:HGNC Symbol;Acc:HGNC:3687]	NA	8.10306	16.3651	10.9316	11.1325	13.9124	10.1642	11.0468	14.6196	2.40073	0.338983	0.686825	2.95779	0.899364	1.81705	1.00206	0.564597	9.02518	3.17396	3.64848e-13	7.27733e-12	up	yes
ENSAPLG00000006582	SLC25A42	ENSAPLT00000006825	GO:0005347(ATP transmembrane transporter activity);GO:0005739(mitochondrion);GO:0005743(mitochondrial inner membrane);GO:0015217(ADP transmembrane transporter activity);GO:0015228(coenzyme A transmembrane transporter activity);GO:0015866(ADP transport);GO:0015867(ATP transport);GO:0022857(transmembrane transporter activity);GO:0035349(coenzyme A transmembrane transport);GO:0043262(adenosine-dipho…	NA	NA	NA	solute carrier family 25 member 42 [Source:HGNC Symbol;Acc:HGNC:28380]	NA	11.5375	38.0236	19.6197	18.8482	8.11296	16.2076	25.531	25.1774	77.965	22.4097	73.3109	56.987	154.256	67.1131	87.7896	80.1997	0.262984	-1.92696	4.06951e-13	8.10209e-12	down	yes
ENSAPLG00000012455	ITGA8	ENSAPLT00000013106	GO:0001656(metanephros development);GO:0001822(kidney development);GO:0005783(endoplasmic reticulum);GO:0007155(cell adhesion);GO:0007160(cell-matrix adhesion);GO:0007613(memory);GO:0008305(integrin complex);GO:0009986(cell surface);GO:0030030(cell projection organization);GO:0030198(extracellular matrix organization);GO:0030511(positive regulation of transforming growth factor beta receptor sign…	04512(ECM-receptor interaction);04514(Cell adhesion molecules (CAMs));04510(Focal adhesion);04810(Regulation of actin cytoskeleton)	K06584	NA	integrin subunit alpha 8 [Source:HGNC Symbol;Acc:HGNC:6144]	NA	33.6483	16.493	15.5519	11.9484	14.5394	22.5848	15.9698	16.2463	6.16523	4.66531	7.57576	8.27589	5.75549	7.39168	5.80071	6.51639	2.81864	1.495	4.08066e-13	8.10928e-12	up	yes
ENSAPLG00000012879	WBP1L	ENSAPLT00000026354;ENSAPLT00000028182;ENSAPLT00000026879;ENSAPLT00000036201;ENSAPLT00000013408	NA	NA	NA	NA	WW domain binding protein 1 like [Source:HGNC Symbol;Acc:HGNC:23510]	NA	9.81612	10.3748	13.2331	9.78567	10.6349	9.88168	12.5256	13.3954	20.4894	15.9618	20.676	17.8428	21.1828	20.2777	20.2556	20.6322	0.569847	-0.811353	4.36112e-13	8.65062e-12	down	no
ENSAPLG00000003174	CACNA2D1	ENSAPLT00000022965;ENSAPLT00000043964;ENSAPLT00000021475;ENSAPLT00000003267;ENSAPLT00000019885;ENSAPLT00000045079	GO:0005245(voltage-gated calcium channel activity);GO:0005891(voltage-gated calcium channel complex);GO:0006816(calcium ion transport);GO:0016529(sarcoplasmic reticulum);GO:0030315(T-tubule);GO:0051924(regulation of calcium ion transport);GO:0060307(regulation of ventricular cardiac muscle cell membrane repolarization);GO:0086002(cardiac muscle cell action potential involved in contraction);GO:00…	04010(MAPK signaling pathway);04260(Cardiac muscle contraction);04261(Adrenergic signaling in cardiomyocytes);04261(Adrenergic signaling in cardiomyocytes)	K04858	NA	calcium voltage-gated channel auxiliary subunit alpha2delta 1 [Source:HGNC Symbol;Acc:HGNC:1399]	NA	2.00754	5.69514	5.52196	3.29738	3.77718	6.64012	5.17087	3.66892	7.67513	11.4273	9.13145	28.3853	11.1558	10.4112	11.8733	11.1045	0.353674	-1.49951	4.49896e-13	8.90762e-12	down	yes
ENSAPLG00000020479	PCDH10	ENSAPLT00000038151;ENSAPLT00000029418	GO:0005509(calcium ion binding);GO:0005886(plasma membrane);GO:0007155(cell adhesion);GO:0007156(homophilic cell adhesion via plasma membrane adhesion molecules);GO:0016020(membrane);GO:0016020(membrane)	NA	NA	NA	protocadherin 10 [Source:HGNC Symbol;Acc:HGNC:13404]	NA	11.889	5.67471	4.72165	5.92737	3.7554	4.23341	6.17297	5.16122	1.43915	0.508394	0.9125	1.49938	0.891348	1.16418	0.900486	0.176975	6.34451	2.66551	4.51084e-13	8.91471e-12	up	yes
ENSAPLG00000007638	NAT10	ENSAPLT00000008019	GO:0005524(ATP binding);GO:0005697(telomerase holoenzyme complex);GO:0005730(nucleolus);GO:0008080(N-acetyltransferase activity);GO:0016072(rRNA metabolic process);GO:0030496(midbody);GO:0032211(negative regulation of telomere maintenance via telomerase);GO:0034470(ncRNA processing);GO:0045727(positive regulation of translation);GO:0070182(DNA polymerase binding)	03008(Ribosome biogenesis in eukaryotes)	K14521	EC:2.3.1.-	N-acetyltransferase 10 [Source:HGNC Symbol;Acc:HGNC:29830]	NA	64.5853	37.893	44.5048	36.9304	40.7174	38.6617	42.5122	45.5103	19.4554	16.3325	19.9686	20.4161	16.1714	18.4399	22.7103	17.7348	2.32307	1.21603	4.62677e-13	9.12705e-12	up	yes
ENSAPLG00000025632	A2ML1	ENSAPLT00000048499	GO:0004866(endopeptidase inhibitor activity);GO:0005615(extracellular space);GO:0030414(peptidase inhibitor activity);GO:0052548(regulation of endopeptidase activity)	NA	NA	NA	alpha-2-macroglobulin like 1 [Source:HGNC Symbol;Acc:HGNC:23336]	NA	0.334723	0.648443	0.219579	0.292301	0.091125	0.224881	0.280159	0.045055	0.0001	0.0001	0.0001	0.0001	0.0001	0.0001	0.0001	0.0001	2670.33	11.3828	4.74521e-13	9.34354e-12	up	yes
ENSAPLG00000009290	KIF2C	ENSAPLT00000040588;ENSAPLT00000009748;ENSAPLT00000045033	GO:0000775(chromosome, centromeric region);GO:0000776(kinetochore);GO:0003777(microtubule motor activity);GO:0005524(ATP binding);GO:0007018(microtubule-based movement);GO:0007019(microtubule depolymerization);GO:0007080(mitotic metaphase plate congression);GO:0008017(microtubule binding);GO:0015630(microtubule cytoskeleton);GO:0030951(establishment or maintenance of microtubule cytoskeleton pola…	NA	NA	NA	kinesin family member 2C [Source:HGNC Symbol;Acc:HGNC:6393]	NA	28.9277	20.8316	20.9858	19.293	18.612	22.8406	20.0182	19.6125	9.8626	10.261	9.33413	12.1513	9.01685	8.56873	8.79464	8.00348	2.25181	1.17109	4.89914e-13	9.629e-12	up	yes
ENSAPLG00000017534	ENSAPLG00000017534	ENSAPLT00000039075	NA	NA	NA	NA		NA	0.0001	0.06435	0.215577	0.0001	0.0001	0.062552	0.0001	0.0001	2.38918	0.534083	1.37339	0.712731	1.15016	1.47515	2.50802	1.59004	0.0292326	-5.09628	5.11405e-13	1.00331e-11	down	yes
ENSAPLG00000003733	CUBN	ENSAPLT00000003922	GO:0005509(calcium ion binding);GO:0005737(cytoplasm);GO:0005768(endosome);GO:0005783(endoplasmic reticulum);GO:0005794(Golgi apparatus);GO:0005903(brush border);GO:0005905(clathrin-coated pit);GO:0006898(receptor-mediated endocytosis);GO:0009617(response to bacterium);GO:0016324(apical plasma membrane);GO:0030139(endocytic vesicle);GO:0042803(protein homodimerization activity);GO:0042953(lipopro…	NA	NA	NA	cubilin [Source:HGNC Symbol;Acc:HGNC:2548]	NA	1.1469	0.73934	0.799645	0.700364	0.486103	0.643529	0.935266	0.551789	0.150726	0.052705	0.155153	0.121167	0.125818	0.014332	0.05507	0.072513	8.03086	3.00555	5.34293e-13	1.0463e-11	up	yes
ENSAPLG00000002805	VWF	ENSAPLT00000002949;ENSAPLT00000045676	GO:0002020(protease binding);GO:0005178(integrin binding);GO:0005515(protein binding);GO:0005518(collagen binding);GO:0005576(extracellular region);GO:0005783(endoplasmic reticulum);GO:0007155(cell adhesion);GO:0007596(blood coagulation);GO:0007599(hemostasis);GO:0019865(immunoglobulin binding);GO:0030168(platelet activation);GO:0031589(cell-substrate adhesion);GO:0033093(Weibel-Palade body);GO:0…	04512(ECM-receptor interaction);04510(Focal adhesion);04510(Focal adhesion)	K03900	NA	von Willebrand factor [Source:HGNC Symbol;Acc:HGNC:12726]	NA	4.92311	3.00208	4.39319	3.49062	3.03104	5.22291	3.68721	3.11819	8.50713	5.88103	7.09419	6.03209	12.0697	5.52017	7.5267	7.17809	0.516115	-0.954236	5.51443e-13	1.07792e-11	down	no
ENSAPLG00000008300	CDC25A	ENSAPLT00000008649	GO:0004725(protein tyrosine phosphatase activity);GO:0005622(intracellular);GO:0005634(nucleus);GO:0005737(cytoplasm);GO:0006470(protein dephosphorylation);GO:0009314(response to radiation);GO:0019901(protein kinase binding);GO:0034644(cellular response to UV);GO:0051087(chaperone binding);GO:1902751(positive regulation of cell cycle G2/M phase transition)	04110(Cell cycle);04218(Cellular senescence);04914(Progesterone-mediated oocyte maturation)	K06645	EC:3.1.3.48	cell division cycle 25A [Source:HGNC Symbol;Acc:HGNC:1725]	NA	74.1733	46.1871	49.28	48.0147	45.3402	51.2955	53.3814	52.3803	20.4545	23.6893	24.2258	15.7858	13.5023	20.3561	19.7261	18.2921	2.69209	1.42873	5.65904e-13	1.10418e-11	up	yes
ENSAPLG00000007931	MCM5	ENSAPLT00000008297	GO:0003677(DNA binding);GO:0003688(DNA replication origin binding);GO:0005524(ATP binding);GO:0005634(nucleus);GO:0005654(nucleoplasm);GO:0006260(DNA replication);GO:0006270(DNA replication initiation);GO:0042555(MCM complex)	03030(DNA replication);04110(Cell cycle)	K02209	EC:3.6.4.12	minichromosome maintenance complex component 5 [Source:HGNC Symbol;Acc:HGNC:6948]	NA	82.906	79.1076	98.2046	106.057	99.3296	89.6075	88.9079	87.1383	41.6104	40.0005	43.8953	30.9441	25.8112	34.8281	36.7065	33.1752	2.5482	1.34948	5.72356e-13	1.11475e-11	up	yes
ENSAPLG00000004805	ENSAPLG00000004805	ENSAPLT00000017339;ENSAPLT00000004975;ENSAPLT00000040597	GO:0006689(ganglioside catabolic process);GO:0008047(enzyme activator activity);GO:0008047(enzyme activator activity)	NA	NA	NA		NA	14.4334	14.5049	18.2292	20.9535	18.2969	13.7995	17.6665	20.4032	34.4812	26.3716	33.0255	26.0771	23.9118	33.3418	37.7119	36.3424	0.550367	-0.861534	5.76955e-13	1.12167e-11	down	no
ENSAPLG00000015304	ACSM3	ENSAPLT00000016010;ENSAPLT00000036018;ENSAPLT00000034744	GO:0003824(catalytic activity);GO:0005759(mitochondrial matrix);GO:0006633(fatty acid biosynthetic process);GO:0015645(fatty acid ligase activity);GO:0015645(fatty acid ligase activity)	00650(Butanoate metabolism);00650(Butanoate metabolism)	K01896	EC:6.2.1.2	acyl-CoA synthetase medium chain family member 3 [Source:HGNC Symbol;Acc:HGNC:10522]	NA	5.18776	8.75177	8.68417	7.50827	8.48375	9.69707	7.09301	10.0788	14.3135	14.8605	13.8462	16.9711	20.4982	17.3266	16.2221	16.8376	0.500356	-0.998972	6.17946e-13	1.1992e-11	down	no
ENSAPLG00000005794	WNT5B	ENSAPLT00000006011	GO:0002062(chondrocyte differentiation);GO:0005102(signaling receptor binding);GO:0005576(extracellular region);GO:0007275(multicellular organism development);GO:0009986(cell surface);GO:0016055(Wnt signaling pathway);GO:0030335(positive regulation of cell migration);GO:0031012(extracellular matrix);GO:0045600(positive regulation of fat cell differentiation);GO:0090090(negative regulation of cano…	04310(Wnt signaling pathway);04150(mTOR signaling pathway);04916(Melanogenesis)	K00444	NA	Wnt family member 5B [Source:HGNC Symbol;Acc:HGNC:16265]	NA	45.6416	45.9207	26.5888	35.7092	32.4394	31.3064	41.4695	32.0464	17.1343	13.4287	10.2213	10.8987	12.7166	14.0913	10.117	10.5921	2.9347	1.55321	6.20878e-13	1.20271e-11	up	yes
ENSAPLG00000019529	ENSAPLG00000019529	ENSAPLT00000041471;ENSAPLT00000037179;ENSAPLT00000034954;ENSAPLT00000045561	NA	NA	NA	NA		NA	0.0001	0.0001	0.0001	0.0001	0.0001	0.0001	0.0001	0.0001	0.212344	0.633472	0.378186	0.521184	0.525879	0.249033	0.0001	0.762192	0.000243725	-12.0025	6.45623e-13	1.2484e-11	down	yes
ENSAPLG00000021676	EN1	ENSAPLT00000034254	GO:0000122(negative regulation of transcription by RNA polymerase II);GO:0000978(RNA polymerase II proximal promoter sequence-specific DNA binding);GO:0001227(DNA-binding transcription repressor activity, RNA polymerase II-specific);GO:0003677(DNA binding);GO:0005634(nucleus);GO:0006355(regulation of transcription, DNA-templated);GO:0007275(multicellular organism development);GO:0008344(adult loc…	NA	NA	NA	engrailed homeobox 1 [Source:HGNC Symbol;Acc:HGNC:3342]	NA	6.02038	3.3426	7.11047	2.5238	9.13877	6.86506	4.43191	5.20472	0.253614	0.816737	0.334551	0.284007	0.0001	0.200082	0.425462	0.0001	19.2848	4.2694	6.59021e-13	1.27202e-11	up	yes
ENSAPLG00000005480	ST14	ENSAPLT00000005711;ENSAPLT00000019724	GO:0001843(neural tube closure);GO:0004252(serine-type endopeptidase activity);GO:0005515(protein binding);GO:0005576(extracellular region);GO:0006508(proteolysis);GO:0008236(serine-type peptidase activity);GO:0016020(membrane);GO:0019897(extrinsic component of plasma membrane);GO:0030216(keratinocyte differentiation);GO:0060672(epithelial cell morphogenesis involved in placental branching);GO:00…	NA	NA	NA	suppression of tumorigenicity 14 [Source:HGNC Symbol;Acc:HGNC:11344]	NA	24.3493	5.43624	6.14696	5.23653	7.46879	6.21202	9.99076	10.5765	2.877	1.3184	1.54523	2.23799	1.64966	1.18922	1.05917	2.22315	5.34881	2.41922	6.86109e-13	1.32193e-11	up	yes
ENSAPLG00000025572	ENSAPLG00000025572	ENSAPLT00000033365	NA	NA	NA	NA		NA	0.0001	0.0001	0.0001	0.0001	0.0001	0.0001	0.0001	0.0001	1.46052	0.0001	2.84822	3.79088	0.616735	0.561358	2.84128	3.93873	4.982e-05	-14.2929	7.18224e-13	1.38133e-11	down	yes
ENSAPLG00000013557	TTC27	ENSAPLT00000014214	GO:0005515(protein binding)	04120(Ubiquitin mediated proteolysis)	K10586	EC:2.3.2.23	tetratricopeptide repeat domain 27 [Source:HGNC Symbol;Acc:HGNC:25986]	NA	54.9877	28.8075	23.7732	29.669	36.1956	32.0578	30.2887	35.8067	14.2736	12.0346	13.6652	13.0239	10.9436	11.4744	15.3708	14.0629	2.59026	1.3731	7.68626e-13	1.47562e-11	up	yes
ENSAPLG00000009781	SLIT2	ENSAPLT00000022588;ENSAPLT00000010276;ENSAPLT00000010190;ENSAPLT00000045581	GO:0001657(ureteric bud development);GO:0001933(negative regulation of protein phosphorylation);GO:0002042(cell migration involved in sprouting angiogenesis);GO:0002689(negative regulation of leukocyte chemotaxis);GO:0005095(GTPase inhibitor activity);GO:0005509(calcium ion binding);GO:0005515(protein binding);GO:0005615(extracellular space);GO:0005737(cytoplasm);GO:0007411(axon guidance);GO:0008…	NA	NA	NA	slit guidance ligand 2 [Source:HGNC Symbol;Acc:HGNC:11086]	NA	5.60344	12.5153	11.0419	11.4936	5.37712	8.58074	12.9133	6.80016	3.37606	1.86687	2.39395	2.7984	2.00406	2.41326	1.69174	3.29948	3.74552	1.90517	8.06637e-13	1.54584e-11	up	yes
ENSAPLG00000008542	TMEM116	ENSAPLT00000008881	GO:0016021(integral component of membrane)	NA	NA	NA	transmembrane protein 116 [Source:HGNC Symbol;Acc:HGNC:25084]	NA	12.2538	21.0795	19.4778	20.9027	22.8442	19.0999	19.1407	23.0629	44.1056	41.9528	42.4383	32.6756	35.6624	35.4118	38.5342	39.2795	0.509132	-0.97389	8.46067e-13	1.61852e-11	down	no
ENSAPLG00000015721	PM20D2	ENSAPLT00000016382;ENSAPLT00000046439	GO:0005654(nucleoplasm);GO:0006508(proteolysis);GO:0016787(hydrolase activity);GO:0016805(dipeptidase activity);GO:0032268(regulation of cellular protein metabolic process);GO:0032268(regulation of cellular protein metabolic process)	NA	NA	NA	peptidase M20 domain containing 2 [Source:HGNC Symbol;Acc:HGNC:21408]	NA	4.02024	6.26656	6.21371	4.94255	4.07858	11.8822	6.65921	6.01829	9.86893	13.8737	15.4858	27.8637	19.9006	15.0656	20.7518	13.4436	0.367559	-1.44395	8.68525e-13	1.65853e-11	down	yes
ENSAPLG00000002031	ENSAPLG00000002031	ENSAPLT00000002342;ENSAPLT00000021873;ENSAPLT00000040013;ENSAPLT00000023780	GO:0016050(vesicle organization);GO:0016079(synaptic vesicle exocytosis);GO:0016082(synaptic vesicle priming);GO:0019901(protein kinase binding);GO:0031410(cytoplasmic vesicle);GO:0050432(catecholamine secretion);GO:0098978(glutamatergic synapse);GO:0099525(presynaptic dense core vesicle exocytosis);GO:1990504(dense core granule exocytosis);GO:1990504(dense core granule exocytosis)	NA	NA	NA		NA	5.25575	3.66516	3.04428	2.37259	3.07156	4.36372	3.79024	4.04584	0.904259	0.800592	1.08147	1.04757	1.48848	0.803487	1.02689	0.806714	3.71999	1.8953	9.32824e-13	1.77513e-11	up	yes
ENSAPLG00000008694	ZC3H14	ENSAPLT00000031291;ENSAPLT00000009101	GO:0005634(nucleus);GO:0005730(nucleolus);GO:0008143(poly(A) binding);GO:0016607(nuclear speck);GO:0032839(dendrite cytoplasm);GO:0043488(regulation of mRNA stability);GO:0046872(metal ion binding);GO:1900364(negative regulation of mRNA polyadenylation);GO:1904115(axon cytoplasm);GO:1990904(ribonucleoprotein complex);GO:1990904(ribonucleoprotein complex)	NA	NA	NA	zinc finger CCCH-type containing 14 [Source:HGNC Symbol;Acc:HGNC:20509]	NA	42.8214	38.4085	37.7592	34.2411	38.1916	36.0326	38.7947	40.0983	47.169	54.0812	58.2227	64.5387	57.1369	50.1978	54.717	50.6155	0.701539	-0.511405	9.32888e-13	1.77513e-11	down	no
ENSAPLG00000014019	MATN2	ENSAPLT00000020971;ENSAPLT00000014656;ENSAPLT00000031224;ENSAPLT00000035971;ENSAPLT00000040671;ENSAPLT00000045349;ENSAPLT00000019094;ENSAPLT00000040029;ENSAPLT00000025829;ENSAPLT00000025401	GO:0001764(neuron migration);GO:0005509(calcium ion binding);GO:0005604(basement membrane);GO:0007411(axon guidance);GO:0008347(glial cell migration);GO:0031012(extracellular matrix);GO:0031104(dendrite regeneration);GO:0031175(neuron projection development);GO:0048678(response to axon injury);GO:0048678(response to axon injury)	NA	NA	NA	matrilin 2 [Source:HGNC Symbol;Acc:HGNC:6908]	NA	10.2324	15.6252	9.75216	7.27572	8.40088	6.32387	11.1816	9.18538	17.4487	16.6595	13.046	28.6467	21.5522	20.5382	15.0229	18.201	0.516011	-0.954526	9.60534e-13	1.82451e-11	down	no
ENSAPLG00000021490	IRX1	ENSAPLT00000039323;ENSAPLT00000044509;ENSAPLT00000042352	GO:0000122(negative regulation of transcription by RNA polymerase II);GO:0001656(metanephros development);GO:0003677(DNA binding);GO:0005634(nucleus);GO:0006355(regulation of transcription, DNA-templated);GO:0043565(sequence-specific DNA binding);GO:0072086(specification of loop of Henle identity);GO:0072272(proximal/distal pattern formation involved in metanephric nephron development);GO:0072272…	NA	NA	NA	iroquois homeobox 1 [Source:HGNC Symbol;Acc:HGNC:14358]	NA	63.8449	0.360149	1.60433	0.536011	15.591	10.3466	6.87528	5.27421	0.0001	0.0001	0.051171	0.165859	0.128105	0.144037	0.0001	0.0001	213.314	7.73683	9.65697e-13	1.83108e-11	up	yes
ENSAPLG00000020880	ID2	ENSAPLT00000033759	GO:0000122(negative regulation of transcription by RNA polymerase II);GO:0001656(metanephros development);GO:0001779(natural killer cell differentiation);GO:0001966(thigmotaxis);GO:0002521(leukocyte differentiation);GO:0003149(membranous septum morphogenesis);GO:0003166(bundle of His development);GO:0005634(nucleus);GO:0005737(cytoplasm);GO:0005829(cytosol);GO:0007507(heart development);GO:000762…	04350(TGF-beta signaling pathway)	K17693	NA	inhibitor of DNA binding 2 [Source:HGNC Symbol;Acc:HGNC:5361]	NA	150.985	101.792	105.634	104.941	128.612	103.97	109.924	97.027	49.5467	58.1951	51.2922	41.4218	44.5358	48.3591	45.7024	42.456	2.36661	1.24282	9.95924e-13	1.88507e-11	up	yes
ENSAPLG00000004615	MYL1	ENSAPLT00000026667;ENSAPLT00000042657;ENSAPLT00000004759;ENSAPLT00000035206	GO:0005509(calcium ion binding);GO:0006936(muscle contraction);GO:0030016(myofibril);GO:0030016(myofibril)	NA	NA	NA	myosin light chain 1 [Source:HGNC Symbol;Acc:HGNC:7582]	NA	170.87	1705.71	1787.61	1764.98	2119.21	1317.56	1519.91	1921.79	5357.17	6163.5	6270.8	4463.15	5380.63	6592.9	6006.91	5810.67	0.267292	-1.90351	1.00376e-12	1.89656e-11	down	yes
ENSAPLG00000025921	ENSAPLG00000025921	ENSAPLT00000017508;ENSAPLT00000024673;ENSAPLT00000017747;ENSAPLT00000020184	NA	NA	NA	NA		NA	0.0001	0.0001	0.0001	0.0001	0.0001	0.0001	0.0001	0.0639117	0.727219	0.237703	0.319705	0.511692	0.511861	0.0727918	0.442098	0.326039	0.0205174	-5.60701	1.00861e-12	1.90238e-11	down	yes
ENSAPLG00000009045	RGS10	ENSAPLT00000009416	GO:0001965(G-protein alpha-subunit binding);GO:0005096(GTPase activator activity);GO:0005634(nucleus);GO:0005829(cytosol);GO:0007213(G protein-coupled acetylcholine receptor signaling pathway);GO:0008277(regulation of G protein-coupled receptor signaling pathway);GO:0043547(positive regulation of GTPase activity)	NA	NA	NA	regulator of G protein signaling 10 [Source:HGNC Symbol;Acc:HGNC:9992]	NA	84.1957	54.1047	36.8789	38.4728	39.869	85.3415	48.6379	65.7774	17.5636	11.3395	20.539	18.4884	15.2272	15.9219	20.0968	12.2674	3.44845	1.78595	1.01088e-12	1.90332e-11	up	yes
ENSAPLG00000014301	ENSAPLG00000014301	ENSAPLT00000014927;ENSAPLT00000028717;ENSAPLT00000042768;ENSAPLT00000017416;ENSAPLT00000027446	GO:0005634(nucleus);GO:0016491(oxidoreductase activity);GO:0042254(ribosome biogenesis);GO:0046872(metal ion binding);GO:0055114(oxidation-reduction process);GO:0055114(oxidation-reduction process)	NA	NA	NA		NA	7.56622	11.5874	7.53916	8.84169	6.39869	7.02354	7.28693	12.2026	14.8783	14.4876	16.8599	13.6627	16.7233	18.6446	16.5801	15.5635	0.537255	-0.896321	1.02501e-12	1.92656e-11	down	no
ENSAPLG00000029163	PRRX1	ENSAPLT00000024849;ENSAPLT00000032613	GO:0003677(DNA binding);GO:0006355(regulation of transcription, DNA-templated);GO:0043565(sequence-specific DNA binding);GO:0043565(sequence-specific DNA binding)	NA	NA	NA	paired related homeobox 1 [Source:HGNC Symbol;Acc:HGNC:9142]	NA	237.961	85.8418	65.0004	98.5506	102.495	54.4685	98.0282	54.6111	22.7236	12.2997	31.3027	21.7926	30.8697	32.2971	15.9168	17.2963	4.31958	2.11089	1.05775e-12	1.98461e-11	up	yes
ENSAPLG00000006500	RSPO1	ENSAPLT00000006736;ENSAPLT00000030322	GO:0001664(G protein-coupled receptor binding);GO:0001934(positive regulation of protein phosphorylation);GO:0002090(regulation of receptor internalization);GO:0005102(signaling receptor binding);GO:0030177(positive regulation of Wnt signaling pathway);GO:0090263(positive regulation of canonical Wnt signaling pathway);GO:0090263(positive regulation of canonical Wnt signaling pathway)	NA	NA	NA	R-spondin 1 [Source:HGNC Symbol;Acc:HGNC:21679]	NA	48.4739	4.72962	4.51978	5.43697	15.2267	8.19466	7.35032	6.58178	1.11658	0.0001	0.756642	0.668053	0.0728257	0.298777	0.138665	0.457663	28.6421	4.84006	1.06899e-12	2.00221e-11	up	yes
ENSAPLG00000003963	TXLNB	ENSAPLT00000004082;ENSAPLT00000047089	GO:0005737(cytoplasm);GO:0019905(syntaxin binding);GO:0019905(syntaxin binding)	NA	NA	NA	taxilin beta [Source:HGNC Symbol;Acc:HGNC:21617]	NA	0.917944	4.26024	6.10968	1.99283	7.38265	10.7353	4.49716	3.44061	19.4101	15.1042	18.3312	21.9267	22.5585	20.2478	21.6248	24.9991	0.239561	-2.06154	1.08032e-12	2.01991e-11	down	yes
ENSAPLG00000003908	THBS1	ENSAPLT00000033628;ENSAPLT00000004064	GO:0000187(activation of MAPK activity);GO:0001786(phosphatidylserine binding);GO:0001937(negative regulation of endothelial cell proliferation);GO:0001953(negative regulation of cell-matrix adhesion);GO:0001968(fibronectin binding);GO:0002040(sprouting angiogenesis);GO:0002544(chronic inflammatory response);GO:0002581(negative regulation of antigen processing and presentation of peptide or polys…	04350(TGF-beta signaling pathway);04512(ECM-receptor interaction);04145(Phagosome);04115(p53 signaling pathway);04510(Focal adhesion);04510(Focal adhesion)	K16857	NA	thrombospondin 1 [Source:HGNC Symbol;Acc:HGNC:11785]	NA	17.456	19.1573	30.3791	16.6755	19.5103	30.3853	23.8113	25.3044	8.45126	4.46931	5.96245	5.938	11.4918	8.1663	3.72196	5.09122	3.42787	1.77731	1.1051e-12	2.06266e-11	up	yes
ENSAPLG00000004437	ANO1	ENSAPLT00000004623;ENSAPLT00000028657;ENSAPLT00000026662	GO:0005227(calcium activated cation channel activity);GO:0005229(intracellular calcium activated chloride channel activity);GO:0005254(chloride channel activity);GO:0005886(plasma membrane);GO:0006812(cation transport);GO:0006821(chloride transport);GO:0015111(iodide transmembrane transporter activity);GO:0015705(iodide transport);GO:0016324(apical plasma membrane);GO:0034605(cellular response to…	NA	NA	NA	anoctamin 1 [Source:HGNC Symbol;Acc:HGNC:21625]	NA	1.37177	0.610587	0.890747	0.134656	0.730086	0.655945	0.614939	0.473123	2.43269	2.10861	2.19324	4.37889	3.25026	3.02423	3.134	2.17628	0.241511	-2.04984	1.23738e-12	2.30556e-11	down	yes
ENSAPLG00000016147	SLC9A1	ENSAPLT00000016880	GO:0005654(nucleoplasm);GO:0005737(cytoplasm);GO:0005886(plasma membrane);GO:0005887(integral component of plasma membrane);GO:0006812(cation transport);GO:0006814(sodium ion transport);GO:0006883(cellular sodium ion homeostasis);GO:0006885(regulation of pH);GO:0010447(response to acidic pH);GO:0010613(positive regulation of cardiac muscle hypertrophy);GO:0010882(regulation of cardiac muscle cont…	04371(Apelin signaling pathway);04810(Regulation of actin cytoskeleton);04260(Cardiac muscle contraction);04261(Adrenergic signaling in cardiomyocytes)	K05742	NA	solute carrier family 9 member A1 [Source:HGNC Symbol;Acc:HGNC:11071]	NA	24.1261	22.5938	27.1175	30.8855	21.2152	22.1528	29.2902	28.7318	45.7096	34.9586	45.3776	33.2742	52.6683	54.6778	44.5202	42.186	0.583274	-0.777754	1.26046e-12	2.34449e-11	down	no
ENSAPLG00000013310	PRR5	ENSAPLT00000013906;ENSAPLT00000025318	GO:0001934(positive regulation of protein phosphorylation);GO:0014068(positive regulation of phosphatidylinositol 3-kinase signaling);GO:0031932(TORC2 complex);GO:0031932(TORC2 complex)	04150(mTOR signaling pathway);04150(mTOR signaling pathway)	K20411	NA	proline rich 5 [Source:HGNC Symbol;Acc:HGNC:31682]	NA	18.9496	33.6647	32.4701	29.2012	30.9951	18.4291	26.9341	35.7519	42.3622	72.2726	43.2749	66.3925	62.4593	52.0432	64.881	48.6079	0.500551	-0.998412	1.26503e-12	2.34893e-11	down	no
ENSAPLG00000006767	RANGAP1	ENSAPLT00000007089	GO:0000776(kinetochore);GO:0003723(RNA binding);GO:0005096(GTPase activator activity);GO:0005515(protein binding);GO:0005635(nuclear envelope);GO:0005737(cytoplasm);GO:0005829(cytosol);GO:0007165(signal transduction);GO:0008536(Ran GTPase binding);GO:0016235(aggresome);GO:0031965(nuclear membrane);GO:0043231(intracellular membrane-bounded organelle);GO:0046826(negative regulation of protein expor…	03013(RNA transport)	K14319	NA	Ran GTPase activating protein 1 [Source:HGNC Symbol;Acc:HGNC:9854]	NA	87.2886	77.6516	77.6827	84.6971	69.5003	73.9777	76.7017	81.0683	33.6916	35.4946	41.3111	28.8696	32.3208	35.326	36.2606	32.4544	2.27966	1.18882	1.30986e-12	2.42798e-11	up	yes
ENSAPLG00000031131	FHL1	ENSAPLT00000036703;ENSAPLT00000017799;ENSAPLT00000035577;ENSAPLT00000043879	NA	04630(Jak-STAT signaling pathway);04630(Jak-STAT signaling pathway)	K14365	NA	four and a half LIM domains 1 [Source:HGNC Symbol;Acc:HGNC:3702]	NA	14.7942	81.3951	57.6219	56.1277	56.2944	56.1757	55.5112	42.8154	89.5169	167.014	217.774	164.981	201.359	274.96	97.32	119.206	0.315837	-1.66275	1.31929e-12	2.44126e-11	down	yes
ENSAPLG00000021624	SLC25A5	ENSAPLT00000044265;ENSAPLT00000041347	GO:0005739(mitochondrion);GO:0005743(mitochondrial inner membrane);GO:0008284(positive regulation of cell population proliferation);GO:0022857(transmembrane transporter activity);GO:0031625(ubiquitin protein ligase binding);GO:0042645(mitochondrial nucleoid);GO:0055085(transmembrane transport);GO:0071817(MMXD complex);GO:1901029(negative regulation of mitochondrial outer membrane permeabilization…	04020(Calcium signaling pathway);04217(Necroptosis);04218(Cellular senescence);04218(Cellular senescence)	K05863	NA	solute carrier family 25 member 5 [Source:HGNC Symbol;Acc:HGNC:10991]	NA	148.844	125.475	139.06	162.172	170.311	153.664	157.274	135.18	70.199	73.2972	70.1066	59.299	59.6567	58.7084	64.0365	59.4426	2.31567	1.21143	1.43954e-12	2.65918e-11	up	yes
ENSAPLG00000008518	PTPRM	ENSAPLT00000009028;ENSAPLT00000020518;ENSAPLT00000038143;ENSAPLT00000033580;ENSAPLT00000044365;ENSAPLT00000029550;ENSAPLT00000045800	GO:0001937(negative regulation of endothelial cell proliferation);GO:0004725(protein tyrosine phosphatase activity);GO:0005001(transmembrane receptor protein tyrosine phosphatase activity);GO:0005515(protein binding);GO:0005737(cytoplasm);GO:0005886(plasma membrane);GO:0005911(cell-cell junction);GO:0005913(cell-cell adherens junction);GO:0006470(protein dephosphorylation);GO:0007156(homophilic c…	04514(Cell adhesion molecules (CAMs));04520(Adherens junction);04520(Adherens junction)	K05693	EC:3.1.3.48	protein tyrosine phosphatase, receptor type M [Source:HGNC Symbol;Acc:HGNC:9675]	NA	25.6111	22.2185	21.1399	19.9085	16.0429	24.3105	22.1296	20.0308	26.6703	25.0273	32.2207	40.404	39.8216	32.451	30.3247	31.7743	0.662528	-0.593948	1.50599e-12	2.77717e-11	down	no
ENSAPLG00000020032	ENSAPLG00000020032	ENSAPLT00000026984;ENSAPLT00000046463	NA	NA	NA	NA		NA	0.0001	1.55677	1.02618	0.0001	0.958102	1.01368	1.10801	0.388843	6.60599	11.2403	7.78812	9.96036	13.4787	4.51026	8.04285	10.5444	0.0838536	-3.57598	1.53228e-12	2.82082e-11	down	yes
ENSAPLG00000008996	PKIA	ENSAPLT00000009352	GO:0000122(negative regulation of transcription by RNA polymerase II);GO:0004862(cAMP-dependent protein kinase inhibitor activity);GO:0005634(nucleus);GO:0005737(cytoplasm);GO:0006469(negative regulation of protein kinase activity);GO:0010389(regulation of G2/M transition of mitotic cell cycle);GO:0034236(protein kinase A catalytic subunit binding);GO:0042308(negative regulation of protein import…	05034(Alcoholism)	K15985	NA	cAMP-dependent protein kinase inhibitor alpha [Source:HGNC Symbol;Acc:HGNC:9017]	NA	24.3798	144.07	152.382	159.826	121.568	167.217	123.966	187.806	393.45	287.395	375.08	387.231	404.327	437.484	488.995	481.366	0.332137	-1.59015	1.54975e-12	2.84809e-11	down	yes
ENSAPLG00000005594	KIAA1549	ENSAPLT00000021784;ENSAPLT00000031652;ENSAPLT00000005795;ENSAPLT00000047730	NA	NA	NA	NA	KIAA1549 [Source:HGNC Symbol;Acc:HGNC:22219]	NA	14.3031	20.1589	21.6758	20.1614	12.7243	16.4265	22.6822	20.4656	34.1268	20.4606	33.7883	30.9603	36.9984	43.7971	40.4663	37.018	0.535263	-0.90168	1.55712e-12	2.85676e-11	down	no
ENSAPLG00000016349	ATP1B1	ENSAPLT00000017066	GO:0001671(ATPase activator activity);GO:0005391(sodium:potassium-exchanging ATPase activity);GO:0005524(ATP binding);GO:0005886(plasma membrane);GO:0005890(sodium:potassium-exchanging ATPase complex);GO:0006813(potassium ion transport);GO:0006814(sodium ion transport);GO:0006874(cellular calcium ion homeostasis);GO:0006883(cellular sodium ion homeostasis);GO:0008022(protein C-terminus binding);G…	04260(Cardiac muscle contraction);04261(Adrenergic signaling in cardiomyocytes)	K01540	NA	ATPase Na+/K+ transporting subunit beta 1 [Source:HGNC Symbol;Acc:HGNC:804]	NA	86.8473	70.3535	73.056	62.6752	60.7622	140.888	78.1335	67.8311	158.201	113.24	140.353	125.19	245.539	195.28	152.839	140.355	0.503971	-0.988586	1.58213e-12	2.89769e-11	down	no
ENSAPLG00000011988	ENSAPLG00000011988	ENSAPLT00000019471;ENSAPLT00000012506	GO:0004672(protein kinase activity);GO:0004713(protein tyrosine kinase activity);GO:0004714(transmembrane receptor protein tyrosine kinase activity);GO:0005524(ATP binding);GO:0006468(protein phosphorylation);GO:0007169(transmembrane receptor protein tyrosine kinase signaling pathway);GO:0016020(membrane);GO:0016020(membrane)	NA	NA	NA		NA	1.06644	3.07166	2.9155	2.5051	2.26384	2.83222	2.47688	1.71731	0.107568	0.251804	0.107258	0.299175	0.0001	0.0001	0.214864	0.105039	17.3578	4.11751	1.71234e-12	3.13084e-11	up	yes
ENSAPLG00000002501	ANKRD28	ENSAPLT00000041612;ENSAPLT00000040748;ENSAPLT00000002624	GO:0005515(protein binding);GO:0005515(protein binding)	NA	NA	NA	ankyrin repeat domain 28 [Source:HGNC Symbol;Acc:HGNC:29024]	NA	14.0069	15.8983	14.6672	9.52101	11.5454	14.0831	13.878	13.3359	15.9176	18.1184	24.6892	30.6272	27.8483	16.1906	23.7781	22.3915	0.595541	-0.747727	1.73616e-12	3.16901e-11	down	no
ENSAPLG00000015694	ENPP6	ENSAPLT00000016369;ENSAPLT00000028817	GO:0003824(catalytic activity);GO:0005576(extracellular region);GO:0005886(plasma membrane);GO:0006629(lipid metabolic process);GO:0008081(phosphoric diester hydrolase activity);GO:0008889(glycerophosphodiester phosphodiesterase activity);GO:0019695(choline metabolic process);GO:0047390(glycerophosphocholine cholinephosphodiesterase activity);GO:0047390(glycerophosphocholine cholinephosphodiester…	00565(Ether lipid metabolism);00565(Ether lipid metabolism)	K08743	EC:3.1.4.-	ectonucleotide pyrophosphatase/phosphodiesterase 6 [Source:HGNC Symbol;Acc:HGNC:23409]	NA	4.23704	4.14986	4.21748	4.93591	1.96506	3.99664	2.99615	2.04654	10.9337	5.56933	10.628	8.64175	9.34828	9.53901	9.09588	13.0803	0.371501	-1.42856	1.77366e-12	3.23197e-11	down	yes
ENSAPLG00000008834	SUN1	ENSAPLT00000042907;ENSAPLT00000009252;ENSAPLT00000041741;ENSAPLT00000032287;ENSAPLT00000034955	GO:0005521(lamin binding);GO:0005634(nucleus);GO:0005635(nuclear envelope);GO:0005639(integral component of nuclear inner membrane);GO:0005737(cytoplasm);GO:0006998(nuclear envelope organization);GO:0007129(synapsis);GO:0016021(integral component of membrane);GO:0021817(nucleokinesis involved in cell motility in cerebral cortex radial glia guided migration);GO:0031965(nuclear membrane);GO:0034993…	NA	NA	NA	Sad1 and UNC84 domain containing 1 [Source:HGNC Symbol;Acc:HGNC:18587]	NA	24.4328	18.217	15.7742	13.9097	16.5667	19.1846	17.5937	14.2576	21.2221	23.6696	22.3362	41.9112	31.0987	29.3088	26.0722	29.0269	0.622919	-0.682883	1.84447e-12	3.35532e-11	down	no
ENSAPLG00000010553	GRIP2	ENSAPLT00000011017	GO:0005515(protein binding);GO:0007219(Notch signaling pathway);GO:0014824(artery smooth muscle contraction);GO:0030159(receptor signaling complex scaffold activity);GO:0045777(positive regulation of blood pressure);GO:0098887(neurotransmitter receptor transport, endosome to postsynaptic membrane);GO:0098978(glutamatergic synapse);GO:0099003(vesicle-mediated transport in synapse)	NA	NA	NA	glutamate receptor interacting protein 2 [Source:HGNC Symbol;Acc:HGNC:23841]	NA	12.0474	37.8338	33.172	37.3193	21.1216	25.7268	29.7475	42.6237	63.8352	53.798	71.3549	62.1408	79.0606	67.2509	79.6738	67.6958	0.439772	-1.18517	2.00248e-12	3.63659e-11	down	yes
ENSAPLG00000001856	ENSAPLG00000001856	ENSAPLT00000001851	NA	NA	NA	NA		NA	5.43074	12.8908	10.7953	10.778	9.34394	9.05928	10.3113	10.1504	20.2812	18.6477	20.1185	21.9463	24.6909	17.5022	17.8169	16.7437	0.499278	-1.00208	2.02087e-12	3.6638e-11	down	yes
ENSAPLG00000008688	DONSON	ENSAPLT00000022391;ENSAPLT00000009045	GO:0000077(DNA damage checkpoint);GO:0005634(nucleus);GO:0005657(replication fork);GO:0006260(DNA replication);GO:0007095(mitotic G2 DNA damage checkpoint);GO:0016491(oxidoreductase activity);GO:0030894(replisome);GO:0048478(replication fork protection);GO:0055114(oxidation-reduction process);GO:0055114(oxidation-reduction process)	NA	NA	NA	downstream neighbor of SON [Source:HGNC Symbol;Acc:HGNC:2993]	NA	35.47	33.1846	32.813	37.7015	39.9703	32.1615	35.4908	36.3584	13.698	18.0038	15.3401	19.6013	15.8608	13.742	16.1338	11.8602	2.27906	1.18844	2.0492e-12	3.70891e-11	up	yes
ENSAPLG00000012257	FBXO21	ENSAPLT00000012785	GO:0003677(DNA binding);GO:0005515(protein binding)	NA	NA	NA	F-box protein 21 [Source:HGNC Symbol;Acc:HGNC:13592]	NA	18.9242	14.6151	17.3435	15.3434	14.9976	13.8832	13.4141	16.5297	20.8083	21.1499	25.586	19.8337	27.5216	26.0435	28.7065	25.6081	0.640441	-0.642862	2.07572e-12	3.75059e-11	down	no
ENSAPLG00000001168	DNM1	ENSAPLT00000001454;ENSAPLT00000025031;ENSAPLT00000034023	GO:0001917(photoreceptor inner segment);GO:0003924(GTPase activity);GO:0005525(GTP binding);GO:0005634(nucleus);GO:0005654(nucleoplasm);GO:0006897(endocytosis);GO:0006898(receptor-mediated endocytosis);GO:0007032(endosome organization);GO:0016185(synaptic vesicle budding from presynaptic endocytic zone membrane);GO:0019901(protein kinase binding);GO:0030117(membrane coat);GO:0042802(identical pro…	04144(Endocytosis);04144(Endocytosis)	K01528	EC:3.6.5.5	dynamin 1 [Source:HGNC Symbol;Acc:HGNC:2972]	NA	82.1681	80.6003	84.5985	88.0298	55.2447	66.2973	87.9129	77.7423	33.4494	25.7994	37.1206	31.6295	35.3579	32.9213	36.2925	34.7316	2.32917	1.21982	2.09617e-12	3.7812e-11	up	yes
ENSAPLG00000020921	HOXD11	ENSAPLT00000044433	GO:0003677(DNA binding);GO:0005654(nucleoplasm);GO:0006355(regulation of transcription, DNA-templated);GO:0043565(sequence-specific DNA binding)	NA	NA	NA	homeobox D11 [Source:HGNC Symbol;Acc:HGNC:5134]	NA	2.153	1.54469	2.87057	5.98357	0.487833	0.173149	3.13676	0.208902	0.0001	0.0001	0.0001	0.0001	0.0001	0.083364	0.0001	0.0001	196.975	7.62187	2.18014e-12	3.92608e-11	up	yes
ENSAPLG00000009581	RERE	ENSAPLT00000009997	GO:0003677(DNA binding);GO:0003682(chromatin binding);GO:0006355(regulation of transcription, DNA-templated);GO:0008270(zinc ion binding);GO:0043565(sequence-specific DNA binding)	NA	NA	NA	arginine-glutamic acid dipeptide repeats [Source:HGNC Symbol;Acc:HGNC:9965]	NA	21.6956	20.0704	21.513	17.5821	9.00451	22.5999	18.0033	16.605	25.9386	21.6224	35.874	34.7766	42.5432	39.4817	33.3656	34.8294	0.547901	-0.868012	2.2635e-12	4.06938e-11	down	no
ENSAPLG00000017704	ENSAPLG00000017704	ENSAPLT00000001940;ENSAPLT00000026541	GO:0006629(lipid metabolic process);GO:0016788(hydrolase activity, acting on ester bonds);GO:0016788(hydrolase activity, acting on ester bonds)	NA	NA	NA		NA	0.203684	0.0001	0.0001	0.0001	0.0001	0.0001	0.0001	0.0001	5.76418	0.956	2.52467	6.62261	1.63299	0.118691	1.27799	2.60066	0.00950719	-6.71677	2.36598e-12	4.24652e-11	down	yes
ENSAPLG00000013807	MAD2L1	ENSAPLT00000014388;ENSAPLT00000045160	GO:0000070(mitotic sister chromatid segregation);GO:0000775(chromosome, centromeric region);GO:0000776(kinetochore);GO:0000922(spindle pole);GO:0005634(nucleus);GO:0005654(nucleoplasm);GO:0005694(chromosome);GO:0005737(cytoplasm);GO:0005829(cytosol);GO:0007093(mitotic cell cycle checkpoint);GO:0007094(mitotic spindle assembly checkpoint);GO:0008022(protein C-terminus binding);GO:0042177(negative …	04110(Cell cycle);04114(Oocyte meiosis);04914(Progesterone-mediated oocyte maturation);04914(Progesterone-mediated oocyte maturation)	K02537	NA	mitotic arrest deficient 2 like 1 [Source:HGNC Symbol;Acc:HGNC:6763]	NA	126.943	118.564	126.311	114.874	140.163	103.781	110.194	127.174	50.6085	69.363	52.0319	50.8931	41.6965	46.3957	48.7153	46.0887	2.38547	1.25427	2.39059e-12	4.28354e-11	up	yes
ENSAPLG00000007299	PLCD1	ENSAPLT00000023534;ENSAPLT00000007635	GO:0001525(angiogenesis);GO:0004435(phosphatidylinositol phospholipase C activity);GO:0005509(calcium ion binding);GO:0005546(phosphatidylinositol-4,5-bisphosphate binding);GO:0005737(cytoplasm);GO:0005829(cytosol);GO:0006629(lipid metabolic process);GO:0007165(signal transduction);GO:0008081(phosphoric diester hydrolase activity);GO:0032794(GTPase activating protein binding);GO:0035556(intracell…	00562(Inositol phosphate metabolism);04020(Calcium signaling pathway);04070(Phosphatidylinositol signaling system);04933(AGE-RAGE signaling pathway in diabetic complications);04933(AGE-RAGE signaling pathway in diabetic complications)	K05857	EC:3.1.4.11	phospholipase C delta 1 [Source:HGNC Symbol;Acc:HGNC:9060]	NA	46.1776	57.2203	46.1493	55.3003	44.3274	45.6367	53.9712	42.4887	18.4124	11.9256	28.7365	20.7202	19.816	19.3872	16.3453	18.3037	2.54656	1.34855	2.4283e-12	4.33817e-11	up	yes
ENSAPLG00000004435	FGF3	ENSAPLT00000004547	GO:0005104(fibroblast growth factor receptor binding);GO:0005576(extracellular region);GO:0008083(growth factor activity);GO:0008284(positive regulation of cell population proliferation);GO:0008543(fibroblast growth factor receptor signaling pathway);GO:0055026(negative regulation of cardiac muscle tissue development)	04010(MAPK signaling pathway);04810(Regulation of actin cytoskeleton)	K04358	NA	fibroblast growth factor 3 [Source:HGNC Symbol;Acc:HGNC:3681]	NA	0.294173	0.87003	1.50358	1.28917	0.435591	1.48487	1.18735	0.348155	0.0001	0.0001	0.0001	0.0001	0.0001	0.0001	0.0001	0.0001	9266.14	13.1778	2.42915e-12	4.33817e-11	up	yes
ENSAPLG00000012505	EPB41L3	ENSAPLT00000023647;ENSAPLT00000035631;ENSAPLT00000021933;ENSAPLT00000013080;ENSAPLT00000032749;ENSAPLT00000021826;ENSAPLT00000032459;ENSAPLT00000026115;ENSAPLT00000020980;ENSAPLT00000027803	GO:0001558(regulation of cell growth);GO:0002175(protein localization to paranode region of axon);GO:0003779(actin binding);GO:0005198(structural molecule activity);GO:0005856(cytoskeleton);GO:0005886(plasma membrane);GO:0005911(cell-cell junction);GO:0007010(cytoskeleton organization);GO:0007016(cytoskeletal anchoring at plasma membrane);GO:0008092(cytoskeletal protein binding);GO:0008360(regula…	NA	NA	NA	erythrocyte membrane protein band 4.1 like 3 [Source:HGNC Symbol;Acc:HGNC:3380]	NA	29.4817	36.5031	35.9341	32.4767	25.706	44.8964	35.0167	32.9599	14.0386	13.2901	13.8522	21.3176	11.0098	14.2095	11.9256	13.2125	2.41879	1.27428	2.46862e-12	4.40134e-11	up	yes
ENSAPLG00000009730	GALNT1	ENSAPLT00000042120;ENSAPLT00000010189	GO:0004653(polypeptide N-acetylgalactosaminyltransferase activity);GO:0005794(Golgi apparatus);GO:0006493(protein O-linked glycosylation);GO:0018242(protein O-linked glycosylation via serine);GO:0018243(protein O-linked glycosylation via threonine);GO:0030145(manganese ion binding);GO:0048471(perinuclear region of cytoplasm);GO:0048471(perinuclear region of cytoplasm)	00512(Mucin type O-glycan biosynthesis);00512(Mucin type O-glycan biosynthesis)	K00710	EC:2.4.1.41	polypeptide N-acetylgalactosaminyltransferase 1 [Source:HGNC Symbol;Acc:HGNC:4123]	NA	80.1195	72.0155	70.2818	68.6326	73.603	52.7345	65.9492	64.2638	32.0079	30.8394	30.285	34.2402	30.2427	30.9254	29.3953	33.1383	2.18103	1.12501	2.50863e-12	4.46527e-11	up	yes
ENSAPLG00000012665	SMTN	ENSAPLT00000032762;ENSAPLT00000040843;ENSAPLT00000029245;ENSAPLT00000013207	GO:0003085(negative regulation of systemic arterial blood pressure);GO:0005515(protein binding);GO:0060452(positive regulation of cardiac muscle contraction);GO:0060452(positive regulation of cardiac muscle contraction)	NA	NA	NA	smoothelin [Source:HGNC Symbol;Acc:HGNC:11126]	NA	19.9234	62.9858	78.76	69.2933	52.4666	47.4029	59.8173	64.7152	146.682	126.147	140.974	89.1721	146.224	156.048	152.081	134.62	0.41702	-1.26181	2.59012e-12	4.6027e-11	down	yes
ENSAPLG00000008644	ADCY2	ENSAPLT00000009050;ENSAPLT00000040624;ENSAPLT00000017689;ENSAPLT00000042554;ENSAPLT00000044080;ENSAPLT00000027227	GO:0004016(adenylate cyclase activity);GO:0005737(cytoplasm);GO:0005886(plasma membrane);GO:0006171(cAMP biosynthetic process);GO:0009190(cyclic nucleotide biosynthetic process);GO:0016849(phosphorus-oxygen lyase activity);GO:0035556(intracellular signal transduction);GO:0035556(intracellular signal transduction)	00230(Purine metabolism);04371(Apelin signaling pathway);04020(Calcium signaling pathway);04114(Oocyte meiosis);04540(Gap junction);04912(GnRH signaling pathway);04914(Progesterone-mediated oocyte maturation);04916(Melanogenesis);04261(Adrenergic signaling in cardiomyocytes);04270(Vascular smooth muscle contraction);04270(Vascular smooth muscle contraction)	K08042	EC:4.6.1.1	adenylate cyclase 2 [Source:HGNC Symbol;Acc:HGNC:233]	NA	5.55076	13.9616	12.0926	9.51084	5.75353	7.37728	9.35954	12.2023	16.2357	13.0436	18.9152	29.0693	25.4888	25.1955	24.641	19.572	0.440334	-1.18333	2.63669e-12	4.67773e-11	down	yes
ENSAPLG00000011837	VIT	ENSAPLT00000012351	GO:0005539(glycosaminoglycan binding);GO:0005614(interstitial matrix);GO:0010811(positive regulation of cell-substrate adhesion);GO:0021510(spinal cord development);GO:0030198(extracellular matrix organization);GO:0031012(extracellular matrix);GO:0062023(collagen-containing extracellular matrix)	04512(ECM-receptor interaction);04510(Focal adhesion)	K06238	NA	vitrin [Source:HGNC Symbol;Acc:HGNC:12697]	NA	29.1641	5.44546	2.61511	0.918054	6.45479	3.853	7.03766	3.83882	0.0001	0.0001	0.0001	0.0001	0.400139	0.0001	0.0001	0.0001	148.007	7.20952	2.75948e-12	4.8875e-11	up	yes
ENSAPLG00000010917	DIPK2B	ENSAPLT00000011366	NA	NA	NA	NA	divergent protein kinase domain 2B [Source:HGNC Symbol;Acc:HGNC:25866]	NA	13.9286	26.0166	27.9688	38.4375	30.2236	29.2673	24.3854	28.957	64.1577	52.6472	64.7954	42.6797	49.5258	62.7048	58.6158	52.8163	0.489314	-1.03117	2.88974e-12	5.10979e-11	down	yes
ENSAPLG00000002340	APOLD1	ENSAPLT00000002343	GO:0005576(extracellular region);GO:0005654(nucleoplasm);GO:0005829(cytosol);GO:0006869(lipid transport);GO:0008289(lipid binding);GO:0042157(lipoprotein metabolic process)	NA	NA	NA	apolipoprotein L domain containing 1 [Source:HGNC Symbol;Acc:HGNC:25268]	NA	2.73873	4.85647	5.36789	5.65127	4.16935	5.53418	3.41697	3.9912	11.3773	16.6458	13.9466	12.1976	16.1943	14.4493	11.4517	10.0079	0.33618	-1.57269	2.94072e-12	5.1914e-11	down	yes
ENSAPLG00000014226	FILIP1	ENSAPLT00000014840	GO:0005730(nucleolus);GO:0005886(plasma membrane);GO:0015629(actin cytoskeleton)	04530(Tight junction)	K10352	NA	filamin A interacting protein 1 [Source:HGNC Symbol;Acc:HGNC:21015]	NA	7.07988	13.4692	14.4905	6.4626	8.58498	18.0718	9.64341	7.45742	16.3391	20.8271	17.9899	42.5237	29.408	22.1262	28.3671	23.1923	0.424657	-1.23563	2.96373e-12	5.22346e-11	down	yes
ENSAPLG00000007011	ETV1	ENSAPLT00000007319;ENSAPLT00000047398	GO:0000978(RNA polymerase II proximal promoter sequence-specific DNA binding);GO:0001228(DNA-binding transcription activator activity, RNA polymerase II-specific);GO:0003700(DNA-binding transcription factor activity);GO:0005634(nucleus);GO:0006355(regulation of transcription, DNA-templated);GO:0006366(transcription by RNA polymerase II);GO:0007411(axon guidance);GO:0007517(muscle organ developmen…	NA	NA	NA	ETS variant 1 [Source:HGNC Symbol;Acc:HGNC:3490]	NA	20.8103	26.7409	29.1362	27.7352	19.6088	32.4933	34.6553	28.058	8.48361	9.70659	9.23181	12.784	9.7094	11.6942	9.96779	10.2475	2.67936	1.42189	2.97658e-12	5.23752e-11	up	yes
ENSAPLG00000005277	ENSAPLG00000005277	ENSAPLT00000005463;ENSAPLT00000046321;ENSAPLT00000041922	GO:0004364(glutathione transferase activity);GO:0005515(protein binding);GO:0005515(protein binding)	00480(Glutathione metabolism);00980(Metabolism of xenobiotics by cytochrome P450);00982(Drug metabolism - cytochrome P450);00983(Drug metabolism - other enzymes);00983(Drug metabolism - other enzymes)	K00799	EC:2.5.1.18		NA	111.452	24.3456	43.4681	33.1167	59.1995	44.3895	28.9447	23.0903	11.2655	9.66222	10.5941	11.0223	5.37021	14.6663	7.35312	9.51826	4.63181	2.21157	3.30725e-12	5.80985e-11	up	yes
ENSAPLG00000006380	JCAD	ENSAPLT00000006606	GO:0005911(cell-cell junction);GO:0005912(adherens junction);GO:0032587(ruffle membrane);GO:0043410(positive regulation of MAPK cascade);GO:0048471(perinuclear region of cytoplasm);GO:0090050(positive regulation of cell migration involved in sprouting angiogenesis);GO:1900748(positive regulation of vascular endothelial growth factor signaling pathway);GO:1903589(positive regulation of blood vesse…	NA	NA	NA	junctional cadherin 5 associated [Source:HGNC Symbol;Acc:HGNC:29283]	NA	25.4747	21.6737	23.6256	23.233	12.2333	27.6558	22.8416	19.4886	38.3242	24.62	40.5418	33.2331	44.654	42.7079	38.5591	41.4832	0.579456	-0.787228	3.33464e-12	5.8484e-11	down	no
ENSAPLG00000005851	ENSAPLG00000005851	ENSAPLT00000006078;ENSAPLT00000033898	GO:0008017(microtubule binding);GO:0019900(kinase binding);GO:0019900(kinase binding)	NA	NA	NA		NA	0.66385	2.58627	3.2936	1.38912	2.95216	2.00078	2.51474	2.58482	6.96949	7.84796	5.13586	14.1605	5.87608	5.04732	11.1261	8.36495	0.27872	-1.84311	3.34541e-12	5.85773e-11	down	yes
ENSAPLG00000013994	RFLNA	ENSAPLT00000014569	GO:0031005(filamin binding);GO:0032432(actin filament bundle);GO:0048705(skeletal system morphogenesis);GO:0061181(regulation of chondrocyte development);GO:0061182(negative regulation of chondrocyte development);GO:0061572(actin filament bundle organization);GO:1900158(negative regulation of bone mineralization involved in bone maturation)	NA	NA	NA	refilin A [Source:HGNC Symbol;Acc:HGNC:27051]	NA	31.4548	19.8291	19.5153	19.5803	11.1257	15.1466	23.9985	12.1618	2.01289	1.72798	2.76031	2.93695	5.575	4.72802	3.14227	2.62294	5.99114	2.58283	3.42505e-12	5.98744e-11	up	yes
ENSAPLG00000011262	ENSAPLG00000011262	ENSAPLT00000011730	GO:0006865(amino acid transport);GO:0015171(amino acid transmembrane transporter activity);GO:0016020(membrane);GO:0022857(transmembrane transporter activity);GO:0032991(protein-containing complex);GO:0046982(protein heterodimerization activity);GO:0055085(transmembrane transport)	NA	NA	NA		NA	0.0001	0.771224	0.38149	0.454806	0.117319	0.133882	0.139539	0.0001	2.7368	2.52685	2.4417	3.47542	6.69986	5.11876	2.95347	5.34936	0.063844	-3.9693	3.63596e-12	6.34581e-11	down	yes
ENSAPLG00000007078	UCHL1	ENSAPLT00000047028;ENSAPLT00000007393	GO:0002931(response to ischemia);GO:0004197(cysteine-type endopeptidase activity);GO:0004843(thiol-dependent ubiquitin-specific protease activity);GO:0005622(intracellular);GO:0005654(nucleoplasm);GO:0005737(cytoplasm);GO:0005829(cytosol);GO:0005886(plasma membrane);GO:0006511(ubiquitin-dependent protein catabolic process);GO:0007409(axonogenesis);GO:0007412(axon target recognition);GO:0007628(ad…	NA	NA	NA	ubiquitin C-terminal hydrolase L1 [Source:HGNC Symbol;Acc:HGNC:12513]	NA	108.565	238.303	221.069	249.378	268.915	170.269	244.542	272.959	78.6014	101.431	79.7556	62.2715	69.9911	59.1531	59.8015	50.7672	3.15786	1.65895	3.66218e-12	6.38122e-11	up	yes
ENSAPLG00000019657	SST	ENSAPLT00000016542	GO:0005179(hormone activity);GO:0005576(extracellular region);GO:0005615(extracellular space);GO:0030334(regulation of cell migration)	04971(Gastric acid secretion)	K05237	NA	somatostatin [Source:HGNC Symbol;Acc:HGNC:11329]	NA	55.8033	1.32141	9.63588	1.88832	18.0357	4.17538	4.00838	7.64052	0.0001	0.0001	0.0001	0.0001	0.0001	0.0001	0.457755	0.0001	223.597	7.80475	3.80044e-12	6.61141e-11	up	yes
ENSAPLG00000028415	ENSAPLG00000028415	ENSAPLT00000022121	GO:0003677(DNA binding);GO:0006355(regulation of transcription, DNA-templated);GO:0043565(sequence-specific DNA binding)	NA	NA	NA		NA	28.2332	3.4263	7.98024	7.63919	9.51594	3.33157	7.95008	6.86093	1.21293	0.195358	1.02233	0.415542	0.294758	0.81432	0.598196	0.0001	16.457	4.04063	3.90783e-12	6.78725e-11	up	yes
ENSAPLG00000010237	CDC20	ENSAPLT00000010684	GO:0005515(protein binding);GO:0005634(nucleus);GO:0005654(nucleoplasm);GO:0005680(anaphase-promoting complex);GO:0005829(cytosol);GO:0007064(mitotic sister chromatid cohesion);GO:0008022(protein C-terminus binding);GO:0010997(anaphase-promoting complex binding);GO:0019899(enzyme binding);GO:0031145(anaphase-promoting complex-dependent catabolic process);GO:0031915(positive regulation of synaptic…	04120(Ubiquitin mediated proteolysis);04110(Cell cycle);04114(Oocyte meiosis)	K03363	NA	cell division cycle 20 [Source:HGNC Symbol;Acc:HGNC:1723]	NA	138.28	103.318	133.385	144.572	143.737	110.233	134.865	128.213	56.3875	71.7013	53.6991	48.588	39.1474	39.4757	52.6451	36.3822	2.60436	1.38093	3.9787e-12	6.89919e-11	up	yes
ENSAPLG00000018541	ENSAPLG00000018541	ENSAPLT00000017892	GO:0008381(mechanosensitive ion channel activity);GO:0016021(integral component of membrane)	NA	NA	NA		NA	13.6477	14.9814	13.1487	17.2559	16.0435	11.8055	15.1052	13.2708	22.0501	24.2212	27.9187	26.6567	22.2764	27.8366	26.2047	24.7091	0.570946	-0.808575	4.10192e-12	7.10141e-11	down	no
ENSAPLG00000011522	ENSAPLG00000011522	ENSAPLT00000047260	GO:0016491(oxidoreductase activity)	00140(Steroid hormone biosynthesis);00980(Metabolism of xenobiotics by cytochrome P450)	K15680	EC:1.1.1.146		NA	9.09618	0.437971	0.350095	0.686668	2.31585	1.76191	0.799246	0.634087	25.3738	16.0952	13.9387	12.6204	18.7004	14.7267	14.2839	17.461	0.120736	-3.05008	4.46772e-12	7.72225e-11	down	yes
ENSAPLG00000006079	CASZ1	ENSAPLT00000025729;ENSAPLT00000044699;ENSAPLT00000006323	GO:0003676(nucleic acid binding);GO:0005654(nucleoplasm);GO:0005829(cytosol);GO:0006355(regulation of transcription, DNA-templated);GO:0043231(intracellular membrane-bounded organelle);GO:0045893(positive regulation of transcription, DNA-templated);GO:0045893(positive regulation of transcription, DNA-templated)	NA	NA	NA	castor zinc finger 1 [Source:HGNC Symbol;Acc:HGNC:26002]	NA	19.1755	10.7222	12.7414	9.0959	5.89478	11.8497	11.0699	10.1987	20.7357	11.0614	21.683	21.7106	31.1728	27.5009	28.1706	20.7911	0.496363	-1.01053	4.75786e-12	8.21056e-11	down	yes
ENSAPLG00000008721	SLC5A7	ENSAPLT00000019505;ENSAPLT00000009077	GO:0005307(choline:sodium symporter activity);GO:0005886(plasma membrane);GO:0007271(synaptic transmission, cholinergic);GO:0007274(neuromuscular synaptic transmission);GO:0008292(acetylcholine biosynthetic process);GO:0015220(choline transmembrane transporter activity);GO:0015871(choline transport);GO:0016020(membrane);GO:0016021(integral component of membrane);GO:0022857(transmembrane transport…	NA	NA	NA	solute carrier family 5 member 7 [Source:HGNC Symbol;Acc:HGNC:14025]	NA	0.75363	0.267593	0.12238	0.517456	0.0682969	0.217071	0.258478	0.0450401	0.0001	0.0001	0.0001	0.0001	0.0001	0.0001	0.0001	0.0001	2812.43	11.4576	4.82085e-12	8.30592e-11	up	yes
ENSAPLG00000012105	KLHL7	ENSAPLT00000012635	GO:0005515(protein binding);GO:0005634(nucleus);GO:0005654(nucleoplasm);GO:0005730(nucleolus);GO:0005829(cytosol);GO:0005886(plasma membrane);GO:0016567(protein ubiquitination);GO:0031463(Cul3-RING ubiquitin ligase complex);GO:0042802(identical protein binding);GO:0042803(protein homodimerization activity);GO:0048471(perinuclear region of cytoplasm)	NA	NA	NA	kelch like family member 7 [Source:HGNC Symbol;Acc:HGNC:15646]	NA	38.6346	43.791	40.2869	39.0374	35.2042	44.3578	40.5874	47.3574	60.166	46.6492	53.8561	66.0682	75.9159	65.1036	71.5782	65.1122	0.652705	-0.615497	4.99318e-12	8.58907e-11	down	no
ENSAPLG00000007945	CNNM1	ENSAPLT00000008245	NA	NA	NA	NA	cyclin and CBS domain divalent metal cation transport mediator 1 [Source:HGNC Symbol;Acc:HGNC:102]	NA	5.24415	4.88598	6.52763	7.22902	8.1559	7.47384	7.22868	7.69979	1.8258	1.97156	2.05272	2.79603	1.51227	1.43237	2.4503	1.78918	3.43931	1.78212	5.11304e-12	8.7812e-11	up	yes
ENSAPLG00000008285	ACP6	ENSAPLT00000008615;ENSAPLT00000026415	GO:0002244(hematopoietic progenitor cell differentiation);GO:0005737(cytoplasm);GO:0005739(mitochondrion);GO:0006644(phospholipid metabolic process);GO:0052642(lysophosphatidic acid phosphatase activity);GO:2001311(lysobisphosphatidic acid metabolic process);GO:2001311(lysobisphosphatidic acid metabolic process)	NA	NA	NA	acid phosphatase 6, lysophosphatidic [Source:HGNC Symbol;Acc:HGNC:29609]	NA	16.8426	26.9394	30.1244	33.2436	23.9578	20.6771	20.7176	30.1714	56.3667	57.8674	44.3078	49.4618	41.8465	40.4419	58.4988	39.8877	0.521444	-0.939417	5.17869e-12	8.87977e-11	down	no
ENSAPLG00000011197	SEMA7A	ENSAPLT00000033251;ENSAPLT00000011651;ENSAPLT00000011199;ENSAPLT00000048054	GO:0001934(positive regulation of protein phosphorylation);GO:0005178(integrin binding);GO:0005515(protein binding);GO:0007229(integrin-mediated signaling pathway);GO:0009897(external side of plasma membrane);GO:0021988(olfactory lobe development);GO:0031175(neuron projection development);GO:0045773(positive regulation of axon extension);GO:0048675(axon extension);GO:0050727(regulation of inflamm…	NA	NA	NA	semaphorin 7A (John Milton Hagen blood group) [Source:HGNC Symbol;Acc:HGNC:10741]	NA	8.322	8.52929	10.0723	10.6716	8.77549	9.30853	11.0763	8.06872	14.9845	13.6254	17.282	11.7162	17.1312	15.3602	17.3038	14.9712	0.611437	-0.709725	5.26786e-12	9.01828e-11	down	no
ENSAPLG00000025709	EPN3	ENSAPLT00000037191	GO:0005634(nucleus);GO:0005654(nucleoplasm);GO:0005905(clathrin-coated pit);GO:0019897(extrinsic component of plasma membrane);GO:0030136(clathrin-coated vesicle);GO:0043231(intracellular membrane-bounded organelle);GO:0048471(perinuclear region of cytoplasm);GO:1990175(EH domain binding)	04144(Endocytosis)	K12471	NA	epsin 3 [Source:HGNC Symbol;Acc:HGNC:18235]	NA	12.0501	5.38124	5.97226	7.57038	5.80621	6.61222	8.2593	7.45376	2.81409	1.92328	2.01342	3.04138	1.92449	1.70294	2.14026	1.45504	3.47375	1.79649	5.42066e-12	9.2651e-11	up	yes
ENSAPLG00000009404	WWTR1	ENSAPLT00000035730;ENSAPLT00000017293;ENSAPLT00000048197;ENSAPLT00000009789	GO:0000122(negative regulation of transcription by RNA polymerase II);GO:0001649(osteoblast differentiation);GO:0001894(tissue homeostasis);GO:0001933(negative regulation of protein phosphorylation);GO:0003015(heart process);GO:0003713(transcription coactivator activity);GO:0003714(transcription corepressor activity);GO:0005634(nucleus);GO:0005654(nucleoplasm);GO:0005667(transcription factor comp…	04390(Hippo signaling pathway);04392(Hippo signaling pathway - multiple species);04392(Hippo signaling pathway - multiple species)	K16820	NA	WW domain containing transcription regulator 1 [Source:HGNC Symbol;Acc:HGNC:24042]	NA	29.9921	33.5691	36.5864	21.8371	17.47	31.2954	37.0871	27.925	37.3309	33.2964	49.6018	75.5048	62.7104	52.2006	64.3859	60.1077	0.54181	-0.884142	5.6653e-12	9.66788e-11	down	no
ENSAPLG00000015531	ENSAPLG00000015531	ENSAPLT00000016228;ENSAPLT00000043898;ENSAPLT00000026558	GO:0009055(electron transfer activity);GO:0050660(flavin adenine dinucleotide binding);GO:0050660(flavin adenine dinucleotide binding)	NA	NA	NA		NA	66.044	81.148	104.4	85.3737	101.229	100.021	99.1056	111.161	166.629	151.636	139.031	139.787	159.705	151.064	155.476	155.793	0.613953	-0.703801	5.77453e-12	9.83867e-11	down	no
ENSAPLG00000015737	LGR5	ENSAPLT00000016406	GO:0001942(hair follicle development);GO:0004888(transmembrane signaling receptor activity);GO:0004930(G protein-coupled receptor activity);GO:0005515(protein binding);GO:0005887(integral component of plasma membrane);GO:0007186(G protein-coupled receptor signaling pathway);GO:0009994(oocyte differentiation);GO:0016021(integral component of membrane);GO:0016500(protein-hormone receptor activity);…	NA	NA	NA	leucine rich repeat containing G protein-coupled receptor 5 [Source:HGNC Symbol;Acc:HGNC:4504]	NA	16.8339	5.48003	3.24758	2.61681	3.1167	6.5971	7.05415	1.50059	0.294935	0.273074	0.169138	0.857821	1.05655	0.808156	0.452814	0.705777	10.0572	3.33016	5.7904e-12	9.8501e-11	up	yes
ENSAPLG00000015247	TICRR	ENSAPLT00000015912	GO:0003682(chromatin binding);GO:0005634(nucleus);GO:0005654(nucleoplasm);GO:0006260(DNA replication);GO:0010212(response to ionizing radiation);GO:0030174(regulation of DNA-dependent DNA replication initiation);GO:0033314(mitotic DNA replication checkpoint)	NA	NA	NA	TOPBP1 interacting checkpoint and replication regulator [Source:HGNC Symbol;Acc:HGNC:28704]	NA	23.4462	20.5022	21.0026	21.4742	18.1901	19.4138	19.8163	22.4481	8.75494	8.81035	10.7425	8.28537	9.61339	10.2049	10.4579	9.00515	2.19169	1.13204	6.07815e-12	1.03232e-10	up	yes
ENSAPLG00000027559	MNX1	ENSAPLT00000037966;ENSAPLT00000033100	GO:0003677(DNA binding);GO:0005634(nucleus);GO:0005730(nucleolus);GO:0005829(cytosol);GO:0006355(regulation of transcription, DNA-templated);GO:0043565(sequence-specific DNA binding);GO:0043565(sequence-specific DNA binding)	NA	NA	NA	motor neuron and pancreas homeobox 1 [Source:HGNC Symbol;Acc:HGNC:4979]	NA	0.468015	1.37372	1.028	1.97281	0.252753	0.263192	2.75608	0.474394	0.0001	0.0001	0.0001	0.0927537	0.0001	0.0001	0.0001	0.0001	91.9061	6.52209	6.21685e-12	1.05422e-10	up	yes
ENSAPLG00000010868	NCAPD3	ENSAPLT00000011386	GO:0000799(nuclear condensin complex);GO:0005654(nucleoplasm);GO:0007076(mitotic chromosome condensation);GO:0031618(nuclear pericentric heterochromatin);GO:0035064(methylated histone binding)	NA	NA	NA	non-SMC condensin II complex subunit D3 [Source:HGNC Symbol;Acc:HGNC:28952]	NA	16.6524	14.8109	12.5293	15.0025	10.0897	12.7489	13.6	14.0736	5.3024	4.66419	6.94746	5.52278	6.16746	5.43353	6.80926	6.054	2.33486	1.22333	6.43387e-12	1.0893e-10	up	yes
ENSAPLG00000005485	MIF	ENSAPLT00000005665	GO:0001516(prostaglandin biosynthetic process);GO:0001934(positive regulation of protein phosphorylation);GO:0002020(protease binding);GO:0002906(negative regulation of mature B cell apoptotic process);GO:0004167(dopachrome isomerase activity);GO:0005102(signaling receptor binding);GO:0005125(cytokine activity);GO:0005126(cytokine receptor binding);GO:0005576(extracellular region);GO:0005615(extr…	00350(Tyrosine metabolism);00360(Phenylalanine metabolism)	K07253	EC:5.3.2.1	macrophage migration inhibitory factor [Source:HGNC Symbol;Acc:HGNC:7097]	NA	255.021	215.969	185.464	209.077	267.505	259.263	249.202	238.953	102.923	121.985	106.772	85.6904	83.7208	65.8741	101.428	58.5375	2.58684	1.37119	7.14843e-12	1.20838e-10	up	yes
ENSAPLG00000004077	GREB1L	ENSAPLT00000004229;ENSAPLT00000038209	GO:0001656(metanephros development);GO:0001658(branching involved in ureteric bud morphogenesis);GO:0001822(kidney development);GO:0003231(cardiac ventricle development);GO:0030539(male genitalia development);GO:0060065(uterus development);GO:0060562(epithelial tube morphogenesis);GO:0061205(paramesonephric duct development);GO:0072177(mesonephric duct development);GO:0072177(mesonephric duct dev…	NA	NA	NA	GREB1 like retinoic acid receptor coactivator [Source:HGNC Symbol;Acc:HGNC:31042]	NA	14.5145	7.25253	7.57825	7.27677	5.71624	5.74019	7.00575	6.61224	11.3308	9.91913	10.8159	18.6156	18.9245	14.1276	13.4846	13.4853	0.557314	-0.843436	7.20867e-12	1.21665e-10	down	no
ENSAPLG00000007960	ASIP	ENSAPLT00000026212;ENSAPLT00000008264	GO:0005102(signaling receptor binding);GO:0005576(extracellular region);GO:0006091(generation of precursor metabolites and energy);GO:0008343(adult feeding behavior);GO:0009755(hormone-mediated signaling pathway);GO:0031779(melanocortin receptor binding);GO:0031781(type 3 melanocortin receptor binding);GO:0031782(type 4 melanocortin receptor binding);GO:0032402(melanosome transport);GO:0032438(me…	04916(Melanogenesis);04916(Melanogenesis)	K08725	NA	agouti signaling protein [Source:HGNC Symbol;Acc:HGNC:745]	NA	50.1855	2.50265	1.66087	0.733263	9.7499	8.30202	2.26391	1.8373	0.0001	0.0001	0.123246	0.237099	0.0001	0.0001	0.197747	0.0691493	123.056	6.94318	7.6309e-12	1.28589e-10	up	yes
ENSAPLG00000015893	NUDT1	ENSAPLT00000029906;ENSAPLT00000016572	GO:0006281(DNA repair);GO:0008413(8-oxo-7,8-dihydroguanosine triphosphate pyrophosphatase activity);GO:0016787(hydrolase activity);GO:0016787(hydrolase activity)	NA	NA	NA	nudix hydrolase 1 [Source:HGNC Symbol;Acc:HGNC:8048]	NA	27.1308	22.3673	26.0258	24.9041	36.5492	22.0851	26.4836	24.4244	9.91594	13.1318	10.0034	8.92673	9.37564	9.24053	10.7017	10.0033	2.58269	1.36887	7.70918e-12	1.29705e-10	up	yes
ENSAPLG00000024207	TMEM38A	ENSAPLT00000025000	GO:0005261(cation channel activity);GO:0005267(potassium channel activity);GO:0007029(endoplasmic reticulum organization);GO:0010881(regulation of cardiac muscle contraction by regulation of the release of sequestered calcium ion);GO:0014808(release of sequestered calcium ion into cytosol by sarcoplasmic reticulum);GO:0015672(monovalent inorganic cation transport);GO:0016020(membrane);GO:0016529(…	NA	NA	NA	transmembrane protein 38A [Source:HGNC Symbol;Acc:HGNC:28462]	NA	10.8033	44.9198	30.8131	31.3387	18.8635	29.5478	25.6146	43.2432	66.5115	54.7435	78.3424	76.3645	90.8287	65.8119	58.5066	95.2399	0.401031	-1.31821	7.89641e-12	1.32647e-10	down	yes
ENSAPLG00000002712	MSS51	ENSAPLT00000002737;ENSAPLT00000023230	GO:0035176(social behavior);GO:0035176(social behavior)	NA	NA	NA	MSS51 mitochondrial translational activator [Source:HGNC Symbol;Acc:HGNC:21000]	NA	0.065999	0.0001	0.078385	0.320308	0.195439	2.4122	0.0001	0.2624	14.5063	22.2381	7.07544	11.2158	14.1719	22.1463	7.19121	21.0237	0.0278913	-5.16404	8.08302e-12	1.3557e-10	down	yes
ENSAPLG00000004677	AURKA	ENSAPLT00000025472;ENSAPLT00000029911;ENSAPLT00000004826	GO:0000212(meiotic spindle organization);GO:0000226(microtubule cytoskeleton organization);GO:0000278(mitotic cell cycle);GO:0004672(protein kinase activity);GO:0005524(ATP binding);GO:0005634(nucleus);GO:0005813(centrosome);GO:0005815(microtubule organizing center);GO:0005829(cytosol);GO:0005876(spindle microtubule);GO:0006468(protein phosphorylation);GO:0007051(spindle organization);GO:0007052(…	04114(Oocyte meiosis);04914(Progesterone-mediated oocyte maturation);04914(Progesterone-mediated oocyte maturation)	K11481	EC:2.7.11.1	aurora kinase A [Source:HGNC Symbol;Acc:HGNC:11393]	NA	55.4069	41.0772	41.7964	37.5334	55.0634	42.0917	45.4474	35.0466	18.7905	20.8218	20.0062	17.6666	17.6294	17.2189	15.7941	17.0255	2.43847	1.28597	8.34846e-12	1.39804e-10	up	yes
ENSAPLG00000028932	ENSAPLG00000028932	ENSAPLT00000046988	NA	NA	NA	NA		NA	12.5004	5.33722	9.1152	4.18154	9.74209	5.16835	5.99474	8.20639	2.15253	1.59509	1.21666	1.24171	1.32739	1.2388	1.9553	0.991372	5.14094	2.36203	8.72281e-12	1.45846e-10	up	yes
ENSAPLG00000012419	KIF26B	ENSAPLT00000023382;ENSAPLT00000021918;ENSAPLT00000027713;ENSAPLT00000012939	GO:0003777(microtubule motor activity);GO:0005524(ATP binding);GO:0007018(microtubule-based movement);GO:0008017(microtubule binding);GO:0022409(positive regulation of cell-cell adhesion);GO:0030010(establishment of cell polarity);GO:0072092(ureteric bud invasion);GO:0072092(ureteric bud invasion)	NA	NA	NA	kinesin family member 26B [Source:HGNC Symbol;Acc:HGNC:25484]	NA	3.10688	0.535004	0.811989	0.946834	0.635995	2.81667	1.0975	0.620185	0.0563066	0.0001	0.0519597	0.0182903	0.14196	0.184024	0.0566355	0.0555712	18.7149	4.22611	8.79703e-12	1.46859e-10	up	yes
ENSAPLG00000000726	GJA1	ENSAPLT00000000699	GO:0001649(osteoblast differentiation);GO:0001701(in utero embryonic development);GO:0001764(neuron migration);GO:0001947(heart looping);GO:0002070(epithelial cell maturation);GO:0002088(lens development in camera-type eye);GO:0003294(atrial ventricular junction remodeling);GO:0005102(signaling receptor binding);GO:0005243(gap junction channel activity);GO:0005654(nucleoplasm);GO:0005737(cytoplas…	04540(Gap junction)	K07372	NA	gap junction protein alpha 1 [Source:HGNC Symbol;Acc:HGNC:4274]	NA	775.93	155.039	131.942	122.041	151.517	121.4	173.607	198.021	71.1114	32.9669	39.3327	63.6241	27.9458	30.3591	28.8922	30.2097	5.63891	2.49542	8.93365e-12	1.48908e-10	up	yes
ENSAPLG00000011673	SYTL2	ENSAPLT00000027392;ENSAPLT00000046608;ENSAPLT00000046695;ENSAPLT00000012246	GO:0001786(phosphatidylserine binding);GO:0005546(phosphatidylinositol-4,5-bisphosphate binding);GO:0005737(cytoplasm);GO:0005886(plasma membrane);GO:0006886(intracellular protein transport);GO:0006887(exocytosis);GO:0006904(vesicle docking involved in exocytosis);GO:0010923(negative regulation of phosphatase activity);GO:0016020(membrane);GO:0017137(Rab GTPase binding);GO:0019897(extrinsic compo…	NA	NA	NA	synaptotagmin like 2 [Source:HGNC Symbol;Acc:HGNC:15585]	NA	4.40548	5.3991	2.86037	2.05696	2.39221	1.92587	5.68361	1.31322	0.294681	0.233952	0.456579	1.15251	0.734852	0.306081	0.321304	0.312196	6.82994	2.77187	9.11983e-12	1.51776e-10	up	yes
ENSAPLG00000014846	UBE2B	ENSAPLT00000015468;ENSAPLT00000020680	GO:0000209(protein polyubiquitination);GO:0000785(chromatin);GO:0000790(nuclear chromatin);GO:0001701(in utero embryonic development);GO:0001741(XY body);GO:0004842(ubiquitin-protein transferase activity);GO:0005634(nucleus);GO:0005657(replication fork);GO:0005737(cytoplasm);GO:0006281(DNA repair);GO:0006301(postreplication repair);GO:0006344(maintenance of chromatin silencing);GO:0006511(ubiquit…	04120(Ubiquitin mediated proteolysis);04120(Ubiquitin mediated proteolysis)	K10574	EC:2.3.2.23	ubiquitin conjugating enzyme E2 B [Source:HGNC Symbol;Acc:HGNC:12473]	NA	20.2459	18.1828	14.4297	14.7443	16.9691	22.2098	19.8477	20.3888	29.0356	25.2685	32.1733	41.7849	35.1893	30.0903	24.9693	28.2925	0.595689	-0.747369	9.23475e-12	1.53451e-10	down	no
ENSAPLG00000014555	MYO18A	ENSAPLT00000025432;ENSAPLT00000013656;ENSAPLT00000023494;ENSAPLT00000015221;ENSAPLT00000022537;ENSAPLT00000025662	GO:0003723(RNA binding);GO:0003774(motor activity);GO:0005515(protein binding);GO:0005524(ATP binding);GO:0005802(trans-Golgi network);GO:0007030(Golgi organization);GO:0016459(myosin complex);GO:0016477(cell migration);GO:0031032(actomyosin structure organization);GO:0042641(actomyosin);GO:0043030(regulation of macrophage activation);GO:0043066(negative regulation of apoptotic process);GO:004353…	NA	NA	NA	myosin XVIIIA [Source:HGNC Symbol;Acc:HGNC:31104]	NA	16.9924	24.3244	29.0313	28.1712	19.0906	27.5986	26.5554	29.0345	43.8613	33.0512	50.149	38.7479	46.7979	40.022	49.8721	40.7888	0.584923	-0.773681	9.28963e-12	1.54125e-10	down	no
ENSAPLG00000007271	MEF2D	ENSAPLT00000007584;ENSAPLT00000017385;ENSAPLT00000029901;ENSAPLT00000027360	GO:0000977(RNA polymerase II regulatory region sequence-specific DNA binding);GO:0000981(DNA-binding transcription factor activity, RNA polymerase II-specific);GO:0003677(DNA binding);GO:0005634(nucleus);GO:0005654(nucleoplasm);GO:0007512(adult heart development);GO:0033613(activating transcription factor binding);GO:0042826(histone deacetylase binding);GO:0043231(intracellular membrane-bounded o…	04371(Apelin signaling pathway);04371(Apelin signaling pathway)	K09262	NA	myocyte enhancer factor 2D [Source:HGNC Symbol;Acc:HGNC:6997]	NA	6.05754	13.5916	13.6242	11.774	7.46638	8.45357	13.5515	10.0831	19.2598	19.4218	22.1358	21.4263	25.7554	21.9942	20.5837	19.0044	0.498886	-1.00322	9.31912e-12	1.54376e-10	down	yes
ENSAPLG00000015442	IRF2	ENSAPLT00000016098;ENSAPLT00000040296;ENSAPLT00000023144	GO:0000977(RNA polymerase II regulatory region sequence-specific DNA binding);GO:0001228(DNA-binding transcription activator activity, RNA polymerase II-specific);GO:0003677(DNA binding);GO:0003700(DNA-binding transcription factor activity);GO:0005654(nucleoplasm);GO:0005829(cytosol);GO:0005925(focal adhesion);GO:0006355(regulation of transcription, DNA-templated);GO:0008283(cell population proli…	NA	NA	NA	interferon regulatory factor 2 [Source:HGNC Symbol;Acc:HGNC:6117]	NA	26.1895	19.8807	18.556	16.2168	20.598	18.6313	18.6759	19.9651	27.64	26.0104	30.1038	53.0533	43.8888	24.9249	29.9548	28.1169	0.601887	-0.732436	9.44756e-12	1.56263e-10	down	no
ENSAPLG00000007126	DOP1A	ENSAPLT00000024497;ENSAPLT00000007442;ENSAPLT00000033883	GO:0006895(Golgi to endosome transport);GO:0006895(Golgi to endosome transport)	04144(Endocytosis);04144(Endocytosis)	K19476	NA	DOP1 leucine zipper like protein A [Source:HGNC Symbol;Acc:HGNC:21194]	NA	8.63358	6.48103	5.83052	4.69203	4.2325	6.81274	5.94057	6.06804	7.69319	7.5503	9.25642	12.3734	11.5776	9.32737	9.90038	8.60696	0.638273	-0.647755	9.59048e-12	1.58383e-10	down	no
ENSAPLG00000000749	OR5AS1	ENSAPLT00000000729	GO:0004930(G protein-coupled receptor activity);GO:0004984(olfactory receptor activity);GO:0007186(G protein-coupled receptor signaling pathway);GO:0016021(integral component of membrane)	NA	NA	NA	olfactory receptor family 5 subfamily AS member 1 [Source:HGNC Symbol;Acc:HGNC:15261]	NA	1.73205	0.888438	1.06124	1.30053	2.05282	1.09446	1.40521	0.764558	7.99017	8.53134	6.09277	7.98175	7.04235	2.50871	3.24467	3.43723	0.219934	-2.18485	9.82406e-12	1.61992e-10	down	yes
ENSAPLG00000005830	EPHB1	ENSAPLT00000040630;ENSAPLT00000024625;ENSAPLT00000006130;ENSAPLT00000034231;ENSAPLT00000026539;ENSAPLT00000017594	GO:0001525(angiogenesis);GO:0004672(protein kinase activity);GO:0004713(protein tyrosine kinase activity);GO:0005003(ephrin receptor activity);GO:0005005(transmembrane-ephrin receptor activity);GO:0005515(protein binding);GO:0005524(ATP binding);GO:0005737(cytoplasm);GO:0005783(endoplasmic reticulum);GO:0005829(cytosol);GO:0005886(plasma membrane);GO:0005887(integral component of plasma membrane)…	NA	NA	NA	EPH receptor B1 [Source:HGNC Symbol;Acc:HGNC:3392]	NA	65.5048	67.0539	80.2964	89.2211	58.5846	58.0374	62.357	72.4624	128.56	83.5195	118.998	98.9604	116.295	123.122	113.21	120.861	0.61262	-0.706937	9.87893e-12	1.62647e-10	down	no
ENSAPLG00000010872	RPS6KA1	ENSAPLT00000011391;ENSAPLT00000032813;ENSAPLT00000030890;ENSAPLT00000026085;ENSAPLT00000037650;ENSAPLT00000041633;ENSAPLT00000046574;ENSAPLT00000019406	GO:0000287(magnesium ion binding);GO:0004672(protein kinase activity);GO:0004674(protein serine/threonine kinase activity);GO:0004712(protein serine/threonine/tyrosine kinase activity);GO:0005524(ATP binding);GO:0005634(nucleus);GO:0005829(cytosol);GO:0006468(protein phosphorylation);GO:0035556(intracellular signal transduction);GO:0043027(cysteine-type endopeptidase inhibitor activity involved i…	04010(MAPK signaling pathway);04150(mTOR signaling pathway);04114(Oocyte meiosis);04914(Progesterone-mediated oocyte maturation);04914(Progesterone-mediated oocyte maturation)	K04373	EC:2.7.11.1	ribosomal protein S6 kinase A1 [Source:HGNC Symbol;Acc:HGNC:10430]	NA	19.6117	14.9414	15.1056	18.2783	17.1254	19.4003	18.6578	14.865	8.63906	6.34781	8.09226	7.11787	7.89581	6.41658	7.64766	8.08764	2.29042	1.19561	9.95626e-12	1.63669e-10	up	yes
ENSAPLG00000007497	ENSAPLG00000007497	ENSAPLT00000007839	GO:0006629(lipid metabolic process);GO:0016021(integral component of membrane);GO:0016491(oxidoreductase activity)	00592(alpha-Linolenic acid metabolism);01040(Biosynthesis of unsaturated fatty acids);03320(PPAR signaling pathway)	K10226	EC:1.14.19.3		NA	2.97802	5.62039	7.58418	6.6003	3.23574	3.78227	6.27137	7.25155	1.07854	0.349364	1.73372	0.642359	1.00784	0.762914	0.638234	0.234996	6.71899	2.74825	1.07285e-11	1.76095e-10	up	yes
ENSAPLG00000003493	COL9A2	ENSAPLT00000003617;ENSAPLT00000031555;ENSAPLT00000022759	GO:0005594(collagen type IX trimer);GO:0005594(collagen type IX trimer)	04512(ECM-receptor interaction);04510(Focal adhesion);04510(Focal adhesion)	K08131	NA	collagen type IX alpha 2 chain [Source:HGNC Symbol;Acc:HGNC:2218]	NA	6.41997	16.7667	47.6413	22.4755	41.8878	24.1462	30.1786	32.9368	6.35903	8.1303	6.03424	6.67829	3.01142	5.97108	5.03842	5.29282	4.78233	2.25771	1.21034e-11	1.9836e-10	up	yes
ENSAPLG00000004827	SUCO	ENSAPLT00000005004;ENSAPLT00000038122	GO:0005791(rough endoplasmic reticulum);GO:0016020(membrane);GO:0032967(positive regulation of collagen biosynthetic process);GO:0045669(positive regulation of osteoblast differentiation);GO:0046850(regulation of bone remodeling);GO:0046850(regulation of bone remodeling)	04144(Endocytosis);04144(Endocytosis)	K01528	EC:3.6.5.5	SUN domain containing ossification factor [Source:HGNC Symbol;Acc:HGNC:1240]	NA	29.7016	28.8991	31.5467	22.0945	20.7422	27.2717	30.0071	25.6367	35.5161	32.9819	36.1852	54.5997	44.541	33.0839	46.1676	41.8779	0.664402	-0.589871	1.23882e-11	2.02718e-10	down	no
ENSAPLG00000029541	KLF6	ENSAPLT00000046052	GO:0000978(RNA polymerase II proximal promoter sequence-specific DNA binding);GO:0001228(DNA-binding transcription activator activity, RNA polymerase II-specific);GO:0001650(fibrillar center);GO:0003676(nucleic acid binding);GO:0005634(nucleus);GO:0005730(nucleolus);GO:0005829(cytosol);GO:0043231(intracellular membrane-bounded organelle);GO:0045944(positive regulation of transcription by RNA poly…	NA	NA	NA	Kruppel like factor 6 [Source:HGNC Symbol;Acc:HGNC:2235]	NA	24.3798	20.7426	15.8073	15.2151	13.4511	17.9653	13.9633	18.8288	25.173	23.7453	34.1377	42.2024	32.8556	22.0939	27.8412	33.8248	0.580274	-0.785193	1.27159e-11	2.07764e-10	down	no
ENSAPLG00000000975	STEAP3	ENSAPLT00000026778;ENSAPLT00000000970	GO:0005737(cytoplasm);GO:0005771(multivesicular body);GO:0009306(protein secretion);GO:0009306(protein secretion)	04216(Ferroptosis);04115(p53 signaling pathway);04115(p53 signaling pathway)	K10142	EC:1.16.1.-	STEAP3 metalloreductase [Source:HGNC Symbol;Acc:HGNC:24592]	NA	5.68098	5.5098	5.65312	9.32266	7.29587	9.84864	5.55549	8.18693	13.7164	12.3721	15.6876	14.0073	13.3572	19.9068	13.7601	14.6792	0.485617	-1.04211	1.29709e-11	2.11608e-10	down	yes
ENSAPLG00000008286	ENSAPLG00000008286	ENSAPLT00000008602	GO:0005198(structural molecule activity);GO:0005882(intermediate filament)	NA	NA	NA		NA	4.01566	0.561184	1.18151	0.519191	3.58646	1.62532	1.89663	1.38781	0.0001	0.0001	0.0001	0.240759	0.0001	0.0001	0.0001	0.0001	61.1854	5.93511	1.31283e-11	2.13852e-10	up	yes
ENSAPLG00000005398	BTBD1	ENSAPLT00000005622	GO:0000932(P-body);GO:0005515(protein binding);GO:0032991(protein-containing complex)	NA	NA	NA	BTB domain containing 1 [Source:HGNC Symbol;Acc:HGNC:1120]	NA	96.57	66.9904	59.664	56.8444	76.7429	79.1917	59.4111	70.7103	96.5817	87.3904	113.433	100.628	139.552	111.255	110.106	100.831	0.658455	-0.602843	1.35962e-11	2.21139e-10	down	no
ENSAPLG00000012810	EGFL6	ENSAPLT00000013350	GO:0005509(calcium ion binding);GO:0005604(basement membrane);GO:0010811(positive regulation of cell-substrate adhesion);GO:0016020(membrane);GO:0030198(extracellular matrix organization);GO:0031012(extracellular matrix)	NA	NA	NA	EGF like domain multiple 6 [Source:HGNC Symbol;Acc:HGNC:3235]	NA	170.421	700.2	558.038	678.14	552.822	446.932	569.924	637.497	147.918	179.382	180.172	199.945	134.487	161.173	166.435	153.248	3.26134	1.70547	1.38376e-11	2.24724e-10	up	yes
ENSAPLG00000006691	SH3PXD2A	ENSAPLT00000023035;ENSAPLT00000006940;ENSAPLT00000045338;ENSAPLT00000045467;ENSAPLT00000021321;ENSAPLT00000026005;ENSAPLT00000033859	GO:0002020(protease binding);GO:0002102(podosome);GO:0005515(protein binding);GO:0005546(phosphatidylinositol-4,5-bisphosphate binding);GO:0005737(cytoplasm);GO:0006801(superoxide metabolic process);GO:0010314(phosphatidylinositol-5-phosphate binding);GO:0032266(phosphatidylinositol-3-phosphate binding);GO:0035091(phosphatidylinositol binding);GO:0043325(phosphatidylinositol-3,4-bisphosphate bind…	04145(Phagosome);04666(Fc gamma R-mediated phagocytosis);04670(Leukocyte transendothelial migration);04062(Chemokine signaling pathway);04380(Osteoclast differentiation);05418(Fluid shear stress and atherosclerosis);05140(Leishmaniasis);05140(Leishmaniasis)	K08011	NA	SH3 and PX domains 2A [Source:HGNC Symbol;Acc:HGNC:23664]	NA	20.4053	34.0047	40.4109	22.0204	15.2404	32.1171	22.3298	26.8389	61.9385	30.5533	41.5366	56.4052	60.016	60.4173	60.7547	53.3549	0.502069	-0.994043	1.4616e-11	2.37008e-10	down	no
ENSAPLG00000020462	ZNRF2	ENSAPLT00000039180	GO:0005737(cytoplasm);GO:0005886(plasma membrane);GO:0030659(cytoplasmic vesicle membrane);GO:0032991(protein-containing complex);GO:0061630(ubiquitin protein ligase activity)	NA	NA	NA	zinc and ring finger 2 [Source:HGNC Symbol;Acc:HGNC:22316]	NA	19.498	22.6741	21.2887	15.6979	11.8883	20.6093	19.0973	22.1203	30.7708	23.7075	30.839	36.6721	31.6945	31.6234	34.5522	35.0237	0.599781	-0.737493	1.47968e-11	2.39579e-10	down	no
ENSAPLG00000007742	HIPK3	ENSAPLT00000008071	GO:0004672(protein kinase activity);GO:0004674(protein serine/threonine kinase activity);GO:0005524(ATP binding);GO:0005737(cytoplasm);GO:0005829(cytosol);GO:0006468(protein phosphorylation);GO:0009299(mRNA transcription);GO:0016604(nuclear body);GO:0016605(PML body);GO:0018105(peptidyl-serine phosphorylation);GO:0018107(peptidyl-threonine phosphorylation);GO:0043066(negative regulation of apopto…	04218(Cellular senescence)	K08826	EC:2.7.11.1	homeodomain interacting protein kinase 3 [Source:HGNC Symbol;Acc:HGNC:4915]	NA	3.7524	10.3965	9.79766	5.01551	4.26713	10.5699	7.84885	6.03796	11.2492	10.1751	12.6367	26.93	21.7134	22.3838	21.4395	23.6209	0.384192	-1.3801	1.49974e-11	2.42462e-10	down	yes
ENSAPLG00000004747	MFSD4A	ENSAPLT00000017170;ENSAPLT00000004894	NA	NA	NA	NA	major facilitator superfamily domain containing 4A [Source:HGNC Symbol;Acc:HGNC:25433]	NA	7.61443	6.69293	7.31012	8.40413	5.2907	6.60338	6.0122	6.44455	12.2401	9.69896	13.1862	11.4344	15.4908	13.969	11.9098	13.5592	0.53575	-0.900367	1.5365e-11	2.47879e-10	down	no
ENSAPLG00000020023	ENSAPLG00000020023	ENSAPLT00000025041	NA	NA	NA	NA		NA	5.2426	4.53308	5.22524	3.54418	3.32944	7.4742	4.33698	4.60562	11.1684	8.60779	9.61146	19.4653	10.014	12.2908	12.4454	8.95176	0.413715	-1.27329	1.53786e-11	2.47879e-10	down	yes
ENSAPLG00000021642	LLGL1	ENSAPLT00000039465;ENSAPLT00000027983;ENSAPLT00000017516	GO:0005515(protein binding);GO:0005737(cytoplasm);GO:0019901(protein kinase binding);GO:0030864(cortical actin cytoskeleton);GO:0030866(cortical actin cytoskeleton organization);GO:0065003(protein-containing complex assembly);GO:0065003(protein-containing complex assembly)	04530(Tight junction);04530(Tight junction)	K06094	NA	LLGL scribble cell polarity complex component 1 [Source:HGNC Symbol;Acc:HGNC:6628]	NA	29.6331	21.3768	26.5294	30.7514	25.0457	24.2992	31.1789	28.3449	13.6718	11.5234	14.0043	10.9339	11.5421	11.3743	12.1023	9.74339	2.28841	1.19434	1.56888e-11	2.52501e-10	up	yes
ENSAPLG00000008932	SHCBP1	ENSAPLT00000009311	NA	NA	NA	NA	SHC binding and spindle associated 1 [Source:HGNC Symbol;Acc:HGNC:29547]	NA	17.2517	17.6971	14.856	17.1506	16.4022	19.7789	19.1471	17.5224	7.48553	6.88159	8.57017	10.1409	7.70539	7.70704	6.13034	6.1406	2.3009	1.2022	1.59503e-11	2.56325e-10	up	yes
ENSAPLG00000030046	RASL10B	ENSAPLT00000045545	GO:0003924(GTPase activity);GO:0005525(GTP binding);GO:0007165(signal transduction);GO:0016020(membrane)	NA	NA	NA	RAS like family 10 member B [Source:HGNC Symbol;Acc:HGNC:30295]	NA	0.668776	1.26457	2.30575	1.24405	2.1275	0.590726	2.24012	2.31902	5.82139	7.84053	6.77405	4.14594	6.15024	7.97787	4.30503	3.96071	0.27164	-1.88023	1.62255e-11	2.60358e-10	down	yes
ENSAPLG00000000614	RMDN1	ENSAPLT00000000927;ENSAPLT00000040847;ENSAPLT00000036260;ENSAPLT00000028989	GO:0005515(protein binding);GO:0005515(protein binding)	NA	NA	NA	regulator of microtubule dynamics 1 [Source:HGNC Symbol;Acc:HGNC:24285]	NA	5.71253	6.08448	6.4018	7.88046	5.86791	6.92731	6.39994	7.90921	19.8315	16.1919	9.44413	8.88942	13.3389	12.538	18.2055	15.8032	0.465532	-1.10305	1.63594e-11	2.62116e-10	down	yes
ENSAPLG00000002403	MYBPH	ENSAPLT00000002457	GO:0005515(protein binding)	NA	NA	NA	myosin binding protein H [Source:HGNC Symbol;Acc:HGNC:7552]	NA	1.0489	33.4703	41.2748	46.0829	26.3567	10.1053	11.8501	21.0684	190.562	141.115	110.78	67.1073	240.38	184.231	152.794	244.166	0.14368	-2.79907	1.72491e-11	2.75699e-10	down	yes
ENSAPLG00000024722	CLDN5	ENSAPLT00000038069	GO:0005198(structural molecule activity);GO:0005886(plasma membrane);GO:0005923(bicellular tight junction);GO:0016021(integral component of membrane)	04514(Cell adhesion molecules (CAMs));04530(Tight junction)	K06087	NA	claudin 5 [Source:HGNC Symbol;Acc:HGNC:2047]	NA	15.3606	18.3058	17.7896	20.1227	15.6176	22.7707	20.4618	25.209	34.9016	24.3869	39.1714	35.5657	46.7614	46.6759	44.4669	42.2642	0.495356	-1.01346	1.72584e-11	2.75699e-10	down	yes
ENSAPLG00000014367	ENSAPLG00000014367	ENSAPLT00000014990	GO:0015991(ATP hydrolysis coupled proton transport);GO:0033180(proton-transporting V-type ATPase, V1 domain);GO:0046933(proton-transporting ATP synthase activity, rotational mechanism);GO:0046961(proton-transporting ATPase activity, rotational mechanism)	00190(Oxidative phosphorylation);04145(Phagosome);04142(Lysosome)	K03662	NA		NA	14.197	16.6052	14.4071	16.1255	15.763	17.5789	13.0742	15.6303	22.0625	25.4305	23.461	25.5594	26.7682	20.5084	24.9513	22.8731	0.643904	-0.635082	1.73322e-11	2.76466e-10	down	no
ENSAPLG00000006897	ENPP2	ENSAPLT00000047137;ENSAPLT00000023808;ENSAPLT00000007280;ENSAPLT00000042410;ENSAPLT00000047212;ENSAPLT00000020544	GO:0003676(nucleic acid binding);GO:0003824(catalytic activity);GO:0004528(phosphodiesterase I activity);GO:0004551(nucleotide diphosphatase activity);GO:0004622(lysophospholipase activity);GO:0005044(scavenger receptor activity);GO:0005509(calcium ion binding);GO:0005615(extracellular space);GO:0006644(phospholipid metabolic process);GO:0006935(chemotaxis);GO:0006955(immune response);GO:0008270(…	00565(Ether lipid metabolism);00565(Ether lipid metabolism)	K01122	EC:3.1.4.39	ectonucleotide pyrophosphatase/phosphodiesterase 2 [Source:HGNC Symbol;Acc:HGNC:3357]	NA	51.7584	21.4064	21.6375	12.8482	31.6414	19.0088	22.628	18.3959	3.00399	2.33782	4.24222	7.88997	2.28809	11.4633	4.53642	4.20597	4.98713	2.31821	1.79446e-11	2.85812e-10	up	yes
ENSAPLG00000005535	KDR	ENSAPLT00000005923	GO:0001934(positive regulation of protein phosphorylation);GO:0001938(positive regulation of endothelial cell proliferation);GO:0004672(protein kinase activity);GO:0004713(protein tyrosine kinase activity);GO:0004714(transmembrane receptor protein tyrosine kinase activity);GO:0005021(vascular endothelial growth factor-activated receptor activity);GO:0005178(integrin binding);GO:0005524(ATP bindin…	04010(MAPK signaling pathway);04370(VEGF signaling pathway);04510(Focal adhesion)	K05098	EC:2.7.10.1	kinase insert domain receptor [Source:HGNC Symbol;Acc:HGNC:6307]	NA	11.0721	14.7111	15.0837	16.0488	9.61552	17.8165	15.3459	13.9418	24.3916	17.3134	25.0315	20.1987	28.4515	26.0854	25.5531	24.3153	0.593892	-0.751729	1.84693e-11	2.93733e-10	down	no
ENSAPLG00000015471	OSBP2	ENSAPLT00000025461;ENSAPLT00000016145	GO:0015485(cholesterol binding);GO:0015485(cholesterol binding)	NA	NA	NA	oxysterol binding protein 2 [Source:HGNC Symbol;Acc:HGNC:8504]	NA	20.7274	21.4071	28.6267	23.5847	17.9972	23.806	27.1723	22.1584	54.7321	25.8617	37.6196	31.9003	39.4396	46.2142	45.9807	39.0049	0.578264	-0.790201	1.86658e-11	2.9642e-10	down	no
ENSAPLG00000006191	PAPSS1	ENSAPLT00000006460	GO:0000103(sulfate assimilation);GO:0004020(adenylylsulfate kinase activity);GO:0004781(sulfate adenylyltransferase (ATP) activity);GO:0005524(ATP binding);GO:0042803(protein homodimerization activity);GO:0050428(3'-phosphoadenosine 5'-phosphosulfate biosynthetic process)	00920(Sulfur metabolism);00230(Purine metabolism);00450(Selenocompound metabolism);00261(Monobactam biosynthesis)	K13811	EC:2.7.7.4;EC:2.7.1.25	3'-phosphoadenosine 5'-phosphosulfate synthase 1 [Source:HGNC Symbol;Acc:HGNC:8603]	NA	87.9736	86.3085	76.3673	81.6637	81.8255	75.7482	70.3771	77.7286	42.2981	39.5238	36.8753	33.0135	30.8213	33.2554	39.1923	34.5275	2.20372	1.13994	1.87381e-11	2.97128e-10	up	yes
ENSAPLG00000002709	ENSAPLG00000002709	ENSAPLT00000002772;ENSAPLT00000037262;ENSAPLT00000034695	GO:0004222(metalloendopeptidase activity);GO:0006508(proteolysis);GO:0008237(metallopeptidase activity);GO:0008237(metallopeptidase activity)	NA	NA	NA		NA	11.3106	8.18379	8.07857	8.86101	6.13346	7.44864	8.8542	7.28774	2.80048	0.810854	2.84519	2.39512	2.32504	1.42295	2.26177	1.73137	3.98716	1.99536	1.8898e-11	2.99223e-10	up	yes
ENSAPLG00000013513	FHL2	ENSAPLT00000034232;ENSAPLT00000017820;ENSAPLT00000047822;ENSAPLT00000044040;ENSAPLT00000014086	GO:0001649(osteoblast differentiation);GO:0005634(nucleus);GO:0006357(regulation of transcription by RNA polymerase II);GO:0030018(Z disc);GO:0045892(negative regulation of transcription, DNA-templated);GO:0055014(atrial cardiac muscle cell development);GO:0055015(ventricular cardiac muscle cell development);GO:0060347(heart trabecula formation);GO:0070885(negative regulation of calcineurin-NFAT …	04380(Osteoclast differentiation);04380(Osteoclast differentiation)	K14380	NA	four and a half LIM domains 2 [Source:HGNC Symbol;Acc:HGNC:3703]	NA	4.7068	4.5514	5.50132	4.41314	8.10969	146.045	6.01581	13.3756	0.963489	0.937303	0.844916	1.0927	0.88261	0.768261	0.979898	0.236636	28.7391	4.84494	1.91239e-11	3.02355e-10	up	yes
ENSAPLG00000023782	ENSAPLG00000023782	ENSAPLT00000026610	GO:0008146(sulfotransferase activity);GO:0016021(integral component of membrane)	00534(Glycosaminoglycan biosynthesis - heparan sulfate / heparin)	K08102	EC:2.8.2.-		NA	10.9939	7.36555	7.30358	6.90154	9.99892	12.1554	7.49318	6.50626	12.6693	19.2084	21.0375	20.1966	10.6383	15.9595	15.7998	13.6805	0.531917	-0.910728	1.96961e-11	3.10944e-10	down	no
ENSAPLG00000021186	ENSAPLG00000021186	ENSAPLT00000026461	NA	NA	NA	NA		NA	2.59694	2.11943	1.35079	2.21915	2.15142	2.48043	1.82563	1.75635	5.12615	3.58042	5.94265	5.58796	9.17405	4.62836	4.67195	6.67232	0.363568	-1.4597	1.97711e-11	3.1167e-10	down	yes
ENSAPLG00000020954	ENSAPLG00000020954	ENSAPLT00000039040	NA	NA	NA	NA		NA	2.65738	9.5843	8.54584	9.60921	4.46709	5.96159	9.04768	3.6534	0.725452	0.33095	0.551478	1.09018	0.563063	2.00636	0.800316	0.708253	7.89936	2.98174	1.9868e-11	3.12738e-10	up	yes
[truncated: 19,920 more rows]
