# Supplementary material for: Integrated transcriptomics and metabolomics study of embryonic breast muscle of Jiaji ducks
Source: BMC Genomics. 2024 Jun 1;25:551. doi: 10.1186/s12864-024-10452-6 (PMC11144331; doi:10.1186/s12864-024-10452-6)
Supplement: Supplementary file 4 — Supplementary Material 4: Table S3 E18VSE34_Gene_differential_expression [file 12864_2024_10452_MOESM4_ESM.xlsx]

## Sheet: Sheet1
Table S3 E18VSE34_Gene_differential_expression
gene_id	gene_name	transcript_id	GO	KEGG	KO_ENTRY	EC	Description	trans_type	FPKM.E18_1	FPKM.E18_2	FPKM.E18_3	FPKM.E18_4	FPKM.E18_5	FPKM.E18_6	FPKM.E18_7	FPKM.E18_8	FPKM.E34_1	FPKM.E34_2	FPKM.E34_3	FPKM.E34_4	FPKM.E34_5	FPKM.E34_6	FPKM.E34_7	FPKM.E34_8	fc	log2(fc)	pval	qval	regulation	significant
ENSAPLG00000005660	TM6SF1	ENSAPLT00000005863	GO:0005765(lysosomal membrane)	NA	NA	NA	transmembrane 6 superfamily member 1 [Source:HGNC Symbol;Acc:HGNC:11860]	NA	12.9211	21.3901	18.2604	22.2489	19.9882	23.9186	15.5528	15.5964	634.289	540.922	588.524	605.26	563.941	688.638	560.237	572.882	0.0315218	-4.98751	6.03652e-209	6.48744e-205	down	yes
ENSAPLG00000003627	FKBP5	ENSAPLT00000003745;ENSAPLT00000020372;ENSAPLT00000020037	GO:0000413(protein peptidyl-prolyl isomerization);GO:0003755(peptidyl-prolyl cis-trans isomerase activity);GO:0005515(protein binding);GO:0005528(FK506 binding);GO:0005654(nucleoplasm);GO:0009617(response to bacterium);GO:0031072(heat shock protein binding);GO:0061077(chaperone-mediated protein folding);GO:0061077(chaperone-mediated protein folding)	NA	NA	NA	FKBP prolyl isomerase 5 [Source:HGNC Symbol;Acc:HGNC:3721]	NA	5.79642	4.95404	5.15631	5.54071	4.74588	4.39378	4.99667	4.72126	92.9354	167.906	102.269	117.274	114.313	165.731	174.825	130.016	0.0378356	-4.72411	3.18528e-206	1.71161e-202	down	yes
ENSAPLG00000004868	DOK5	ENSAPLT00000039442;ENSAPLT00000047300;ENSAPLT00000033886;ENSAPLT00000043297;ENSAPLT00000030454;ENSAPLT00000005041;ENSAPLT00000036091;ENSAPLT00000039915;ENSAPLT00000042083	GO:0007169(transmembrane receptor protein tyrosine kinase signaling pathway);GO:0030182(neuron differentiation);GO:0043410(positive regulation of MAPK cascade);GO:0051386(regulation of neurotrophin TRK receptor signaling pathway);GO:0051386(regulation of neurotrophin TRK receptor signaling pathway)	04013(MAPK signaling pathway - fly);04013(MAPK signaling pathway - fly)	K20234	NA	docking protein 5 [Source:HGNC Symbol;Acc:HGNC:16173]	NA	4.23038	2.53061	2.60763	1.29436	2.37355	1.86456	2.18266	2.15313	87.353	72.3747	84.1623	85.9682	70.1729	106.534	85.2233	80.1507	0.0286289	-5.12638	2.60417e-189	9.32902e-186	down	yes
ENSAPLG00000018711	GOLGA7B	ENSAPLT00000027225	NA	00565(Ether lipid metabolism)	K16794	NA	golgin A7 family member B [Source:HGNC Symbol;Acc:HGNC:31668]	NA	0.301072	0.257239	0.220435	0.360211	0.366428	0.114404	0.718428	0.258076	46.1038	49.8215	42.5428	36.4682	38.7495	43.008	31.4672	59.9247	0.00745878	-7.06685	3.45691e-185	9.28784e-182	down	yes
ENSAPLG00000023507	ENSAPLG00000023507	ENSAPLT00000029024;ENSAPLT00000031070	NA	NA	NA	NA		NA	0.300276	1.49703	1.05839	0.900872	0.725097	0.598916	0.682067	1.43207	172.017	186.097	308.666	234.395	284.993	309.971	273.48	241.167	0.00357806	-8.12661	1.54994e-178	3.33145e-175	down	yes
ENSAPLG00000006597	FABP5	ENSAPLT00000006872;ENSAPLT00000043629;ENSAPLT00000030966;ENSAPLT00000046778	GO:0001972(retinoic acid binding);GO:0005504(fatty acid binding);GO:0005615(extracellular space);GO:0005634(nucleus);GO:0005737(cytoplasm);GO:0006006(glucose metabolic process);GO:0006629(lipid metabolic process);GO:0006656(phosphatidylcholine biosynthetic process);GO:0008289(lipid binding);GO:0010829(negative regulation of glucose transmembrane transport);GO:0014069(postsynaptic density);GO:0031…	03320(PPAR signaling pathway);03320(PPAR signaling pathway)	K08754	NA	fatty acid binding protein 5 [Source:HGNC Symbol;Acc:HGNC:3560]	NA	27.9628	16.4375	18.9639	14.2377	18.9553	19.0653	18.4253	16.4787	216.088	252.477	302.515	202.231	265.895	226.526	295.176	222.79	0.0758818	-3.7201	3.87586e-178	6.94232e-175	down	yes
ENSAPLG00000004906	SCN4A	ENSAPLT00000005205	GO:0001518(voltage-gated sodium channel complex);GO:0005216(ion channel activity);GO:0005248(voltage-gated sodium channel activity);GO:0005515(protein binding);GO:0005887(integral component of plasma membrane);GO:0006811(ion transport);GO:0006814(sodium ion transport);GO:0016020(membrane);GO:0035725(sodium ion transmembrane transport);GO:0055085(transmembrane transport);GO:0100001(regulation of s…	NA	NA	NA	sodium voltage-gated channel alpha subunit 4 [Source:HGNC Symbol;Acc:HGNC:10591]	NA	0.133764	0.326122	0.480768	0.558991	0.452494	0.211139	0.21981	0.291967	30.6029	36.8986	38.6946	31.1151	34.1236	44.1042	32.3472	39.7864	0.00929896	-6.74872	1.32759e-159	2.03823e-156	down	yes
ENSAPLG00000004009	CLCN1	ENSAPLT00000045237;ENSAPLT00000004156;ENSAPLT00000044841;ENSAPLT00000046486	GO:0005247(voltage-gated chloride channel activity);GO:0005887(integral component of plasma membrane);GO:0006821(chloride transport);GO:0006936(muscle contraction);GO:0016020(membrane);GO:0019227(neuronal action potential propagation);GO:0042383(sarcolemma);GO:0042803(protein homodimerization activity);GO:0055085(transmembrane transport);GO:1902476(chloride transmembrane transport);GO:1902476(chl…	NA	NA	NA	chloride voltage-gated channel 1 [Source:HGNC Symbol;Acc:HGNC:2019]	NA	0.456265	0.269166	0.113685	0.165055	0.366774	0.210251	0.308052	0.284868	12.5942	12.1848	12.9871	13.6274	23.2861	9.53337	14.42	15.1776	0.0191029	-5.71006	2.07518e-149	2.78775e-146	down	yes
ENSAPLG00000021849	ENSAPLG00000021849	ENSAPLT00000029273;ENSAPLT00000028993;ENSAPLT00000022449	GO:0004725(protein tyrosine phosphatase activity);GO:0006470(protein dephosphorylation);GO:0008138(protein tyrosine/serine/threonine phosphatase activity);GO:0016311(dephosphorylation);GO:0016791(phosphatase activity);GO:0016791(phosphatase activity)	NA	NA	NA		NA	0.0001	0.0001	0.0820234	0.0001	0.0001	0.0001	0.0001	0.0001	11.5042	17.6985	16.5018	16.1832	8.8608	18.1363	16.3036	14.1804	0.000693006	-10.4948	5.78643e-144	6.90965e-141	down	yes
ENSAPLG00000013058	MCM3	ENSAPLT00000013655	GO:0003677(DNA binding);GO:0005524(ATP binding);GO:0005634(nucleus);GO:0005654(nucleoplasm);GO:0005737(cytoplasm);GO:0005813(centrosome);GO:0006260(DNA replication);GO:0006270(DNA replication initiation);GO:0042555(MCM complex);GO:0048471(perinuclear region of cytoplasm)	03030(DNA replication);04110(Cell cycle)	K02541	EC:3.6.4.12	minichromosome maintenance complex component 3 [Source:HGNC Symbol;Acc:HGNC:6945]	NA	45.5639	44.4014	46.5416	54.734	36.141	45.7578	50.4442	53.3815	1.75555	1.63501	1.64032	1.5436	1.57738	1.62756	1.85693	1.03304	29.754	4.89501	9.21806e-143	9.90665e-140	up	yes
ENSAPLG00000006390	TOP2A	ENSAPLT00000006805	GO:0000228(nuclear chromosome);GO:0000287(magnesium ion binding);GO:0003677(DNA binding);GO:0003682(chromatin binding);GO:0003918(DNA topoisomerase type II (ATP-hydrolyzing) activity);GO:0005080(protein kinase C binding);GO:0005524(ATP binding);GO:0005634(nucleus);GO:0005654(nucleoplasm);GO:0005730(nucleolus);GO:0005814(centriole);GO:0006259(DNA metabolic process);GO:0006265(DNA topological chang…	NA	NA	NA	DNA topoisomerase II alpha [Source:HGNC Symbol;Acc:HGNC:11989]	NA	162.032	121.805	132.671	116.007	106.038	126.935	115.459	119.346	3.99215	5.23293	2.65757	4.53346	6.21695	3.30736	4.71392	3.20325	29.5441	4.8848	8.98049e-140	8.77394e-137	up	yes
ENSAPLG00000013543	ASB11	ENSAPLT00000014107	GO:0005515(protein binding);GO:0005783(endoplasmic reticulum);GO:0035556(intracellular signal transduction)	NA	NA	NA	ankyrin repeat and SOCS box containing 11 [Source:HGNC Symbol;Acc:HGNC:17186]	NA	0.0001	0.183846	0.139327	0.0001	0.0001	0.151345	0.0001	0.0001	16.0298	21.2178	27.0817	22.28	34.8744	15.2121	23.8275	19.0683	0.00264499	-8.56252	1.60301e-139	1.43563e-136	down	yes
ENSAPLG00000020939	STBD1	ENSAPLT00000041798;ENSAPLT00000042686	GO:0030246(carbohydrate binding);GO:2001069(glycogen binding);GO:2001070(starch binding);GO:2001070(starch binding)	NA	NA	NA	starch binding domain 1 [Source:HGNC Symbol;Acc:HGNC:24854]	NA	3.85199	9.76147	11.6108	9.96991	11.6897	8.84925	7.20718	12.0481	397.521	347.96	401.182	479.655	371.844	346.596	395.622	507.147	0.023091	-5.43653	6.49176e-139	5.36669e-136	down	yes
ENSAPLG00000007626	FHOD1	ENSAPLT00000007955;ENSAPLT00000047991	GO:0001725(stress fiber);GO:0005634(nucleus);GO:0005829(cytosol);GO:0007097(nuclear migration);GO:0014704(intercalated disc);GO:0019904(protein domain specific binding);GO:0042802(identical protein binding);GO:0043621(protein self-association);GO:0045944(positive regulation of transcription by RNA polymerase II);GO:0051492(regulation of stress fiber assembly);GO:0051496(positive regulation of str…	04320(Dorso-ventral axis formation);04320(Dorso-ventral axis formation)	K02184	NA	formin homology 2 domain containing 1 [Source:HGNC Symbol;Acc:HGNC:17905]	NA	4.06115	5.14198	4.4782	4.16683	3.63643	3.72268	4.74704	3.75002	47.2378	119.067	77.8392	50.0469	101.544	73.5462	98.969	75.1186	0.0523873	-4.25464	6.35996e-138	4.88218e-135	down	yes
ENSAPLG00000010270	CDK1	ENSAPLT00000010718	GO:0000307(cyclin-dependent protein kinase holoenzyme complex);GO:0003682(chromatin binding);GO:0004672(protein kinase activity);GO:0004674(protein serine/threonine kinase activity);GO:0004693(cyclin-dependent protein serine/threonine kinase activity);GO:0005524(ATP binding);GO:0005634(nucleus);GO:0005759(mitochondrial matrix);GO:0005813(centrosome);GO:0005829(cytosol);GO:0005876(spindle microtub…	04110(Cell cycle);04114(Oocyte meiosis);04115(p53 signaling pathway);04218(Cellular senescence);04540(Gap junction);04914(Progesterone-mediated oocyte maturation);05168(Herpes simplex infection)	K02087	EC:2.7.11.22;EC:2.7.11.23	cyclin dependent kinase 1 [Source:HGNC Symbol;Acc:HGNC:1722]	NA	324.625	273.753	266.545	286.927	309.457	274.323	252.344	301.566	12.8712	14.0137	12.4541	15.3354	19.3673	12.6493	14.714	9.67963	20.6108	4.36533	9.61795e-136	6.89094e-133	up	yes
ENSAPLG00000010252	KPNA2	ENSAPLT00000010714	GO:0005515(protein binding);GO:0005634(nucleus);GO:0005654(nucleoplasm);GO:0005737(cytoplasm);GO:0005829(cytosol);GO:0006606(protein import into nucleus);GO:0006607(NLS-bearing protein import into nucleus);GO:0008139(nuclear localization sequence binding);GO:0008565(protein transporter activity);GO:0042826(histone deacetylase binding);GO:0061608(nuclear import signal receptor activity);GO:0075506…	05164(Influenza A)	K15043	NA	karyopherin subunit alpha 2 [Source:HGNC Symbol;Acc:HGNC:6395]	NA	286.494	213.073	201.458	224.83	248.58	189.149	201.572	233.087	8.12085	6.61097	5.65548	8.97262	10.1033	7.22713	8.17785	4.40768	30.3368	4.923	3.09729e-133	2.08041e-130	up	yes
ENSAPLG00000000622	ENSAPLG00000000622	ENSAPLT00000021521;ENSAPLT00000018553;ENSAPLT00000000882	GO:0036094(small molecule binding);GO:0036094(small molecule binding)	00590(Arachidonic acid metabolism);00590(Arachidonic acid metabolism)	K01830	EC:5.3.99.2		NA	5.21979	3.42857	5.28289	4.36558	3.77773	3.4837	4.64486	4.1091	58.3335	116.446	76.3803	52.5778	78.6894	111.162	124.712	123.557	0.0462517	-4.43435	4.68674e-128	2.96285e-125	down	yes
ENSAPLG00000008191	KIF4A	ENSAPLT00000025805;ENSAPLT00000043432;ENSAPLT00000008640	GO:0000281(mitotic cytokinesis);GO:0003777(microtubule motor activity);GO:0005524(ATP binding);GO:0005654(nucleoplasm);GO:0007018(microtubule-based movement);GO:0008017(microtubule binding);GO:0030496(midbody);GO:0045171(intercellular bridge);GO:0051256(mitotic spindle midzone assembly);GO:0051256(mitotic spindle midzone assembly)	NA	NA	NA	kinesin family member 4A [Source:HGNC Symbol;Acc:HGNC:13339]	NA	34.9227	23.7069	23.0511	21.5091	20.8848	22.6121	21.5464	25.1981	0.786834	1.10658	0.88956	1.13232	1.41905	0.798646	1.20445	0.80766	23.7482	4.56974	2.59848e-127	1.55144e-124	up	yes
ENSAPLG00000013511	TAPBPL	ENSAPLT00000025992;ENSAPLT00000039689;ENSAPLT00000020082;ENSAPLT00000044654;ENSAPLT00000014139;ENSAPLT00000037890;ENSAPLT00000023369;ENSAPLT00000012874	GO:0002502(peptide antigen assembly with MHC class I protein complex);GO:0002590(negative regulation of antigen processing and presentation of peptide antigen via MHC class I);GO:0006006(glucose metabolic process);GO:0016620(oxidoreductase activity, acting on the aldehyde or oxo group of donors, NAD or NADP as acceptor);GO:0023024(MHC class I protein complex binding);GO:0044877(protein-containing…	00010(Glycolysis / Gluconeogenesis);00010(Glycolysis / Gluconeogenesis)	K00134	EC:1.2.1.12	TAP binding protein like [Source:HGNC Symbol;Acc:HGNC:30683]	NA	936.836	1380.3	1539	1535.48	1684.66	1510.69	1460.32	1495.04	14726	14010.8	19175.5	15842.5	14047.2	15965.2	15454.7	17068.9	0.0913949	-3.45174	3.48912e-126	1.97356e-123	down	yes
ENSAPLG00000004714	ENSAPLG00000004714	ENSAPLT00000004848	NA	NA	NA	NA		NA	0.023991	1.06826	0.542819	0.358944	0.35638	0.265552	0.0001	0.671361	81.4262	101.849	54.1528	46.6371	79.1609	99.0542	93.9911	94.2722	0.00505332	-7.62855	2.61608e-124	1.40575e-121	down	yes
ENSAPLG00000009290	KIF2C	ENSAPLT00000009748;ENSAPLT00000040588;ENSAPLT00000045033	GO:0000775(chromosome, centromeric region);GO:0000776(kinetochore);GO:0003777(microtubule motor activity);GO:0005524(ATP binding);GO:0007018(microtubule-based movement);GO:0007019(microtubule depolymerization);GO:0007080(mitotic metaphase plate congression);GO:0008017(microtubule binding);GO:0015630(microtubule cytoskeleton);GO:0030951(establishment or maintenance of microtubule cytoskeleton pola…	NA	NA	NA	kinesin family member 2C [Source:HGNC Symbol;Acc:HGNC:6393]	NA	28.9277	20.8316	20.9858	19.293	18.612	22.8406	20.0182	19.6125	1.2077	1.01222	0.596029	0.897942	0.852329	0.970622	1.11199	0.699071	23.2885	4.54154	2.20936e-121	1.13067e-118	up	yes
ENSAPLG00000009529	KIF20A	ENSAPLT00000009966	GO:0000281(mitotic cytokinesis);GO:0001578(microtubule bundle formation);GO:0003777(microtubule motor activity);GO:0005524(ATP binding);GO:0005654(nucleoplasm);GO:0005794(Golgi apparatus);GO:0005819(spindle);GO:0005874(microtubule);GO:0007018(microtubule-based movement);GO:0008017(microtubule binding);GO:0019901(protein kinase binding);GO:0030496(midbody);GO:0032154(cleavage furrow);GO:0032465(re…	NA	NA	NA	kinesin family member 20A [Source:HGNC Symbol;Acc:HGNC:9787]	NA	55.3683	50.0225	43.5757	47.5314	34.0086	43.9089	43.1992	53.0407	2.52438	2.50675	1.72488	2.28284	3.2679	2.22172	2.85934	2.36949	18.7604	4.22962	9.1255e-120	4.45781e-117	up	yes
ENSAPLG00000019376	MYLK2	ENSAPLT00000024215	GO:0004672(protein kinase activity);GO:0005524(ATP binding);GO:0006468(protein phosphorylation)	04371(Apelin signaling pathway);04020(Calcium signaling pathway);04510(Focal adhesion);04810(Regulation of actin cytoskeleton);04270(Vascular smooth muscle contraction)	K00907	EC:2.7.11.18	myosin light chain kinase 2 [Source:HGNC Symbol;Acc:HGNC:16243]	NA	0.054905	0.371332	0.404559	0.16063	0.253146	0.277563	0.439377	0.226226	31.5548	34.3554	60.7063	51.4923	27.0868	59.4971	31.3333	54.3868	0.00624332	-7.32347	2.16222e-118	1.01032e-115	down	yes
ENSAPLG00000015492	ASB4	ENSAPLT00000031874;ENSAPLT00000016143	GO:0004842(ubiquitin-protein transferase activity);GO:0005515(protein binding);GO:0019899(enzyme binding);GO:0031462(Cul2-RING ubiquitin ligase complex);GO:0031466(Cul5-RING ubiquitin ligase complex);GO:0031625(ubiquitin protein ligase binding);GO:0035556(intracellular signal transduction);GO:0051865(protein autoubiquitination);GO:0061630(ubiquitin protein ligase activity);GO:2001214(positive reg…	NA	NA	NA	ankyrin repeat and SOCS box containing 4 [Source:HGNC Symbol;Acc:HGNC:16009]	NA	0.0001	0.108061	0.0001	0.0509093	0.0001	0.0001	0.0001	0.0001	8.32652	6.89137	12.9725	6.35525	12.7715	14.4236	9.89863	11.8439	0.0019114	-9.03115	9.35292e-116	4.18816e-113	down	yes
ENSAPLG00000021901	ENSAPLG00000021901	ENSAPLT00000026035	NA	NA	NA	NA		NA	1.33432	1.63216	1.67842	1.78979	1.1364	1.27683	1.72056	1.62812	21.8604	35.114	17.1926	20.5672	18.0707	21.4888	28.0134	29.2142	0.0636827	-3.97295	2.59716e-115	1.11647e-112	down	yes
ENSAPLG00000007205	FTH1	ENSAPLT00000007510;ENSAPLT00000022682;ENSAPLT00000040355	GO:0006826(iron ion transport);GO:0006879(cellular iron ion homeostasis);GO:0008199(ferric iron binding);GO:0008199(ferric iron binding)	04216(Ferroptosis);04217(Necroptosis);04217(Necroptosis)	K00522	EC:1.16.3.2	ferritin heavy chain 1 [Source:HGNC Symbol;Acc:HGNC:3976]	NA	1805.09	2693.32	2886.92	3235.62	3565.56	2755.48	2767.1	3210.79	22773.4	25360.1	27923.5	25685.1	26095.5	27902.4	24641.6	26371.7	0.110856	-3.17324	1.50709e-112	6.2295e-110	down	yes
ENSAPLG00000014288	ENSAPLG00000014288	ENSAPLT00000027033;ENSAPLT00000014983;ENSAPLT00000021348	GO:0006508(proteolysis);GO:0008237(metallopeptidase activity);GO:0008241(peptidyl-dipeptidase activity);GO:0016020(membrane);GO:0016020(membrane)	NA	NA	NA		NA	6.33447	8.34327	13.5002	7.45011	11.1264	20.376	12.1073	8.37426	480.611	336.599	590.549	305.496	320.879	485.849	462.727	397.445	0.0259195	-5.26982	6.91017e-111	2.7505e-108	down	yes
ENSAPLG00000013222	PNPLA2	ENSAPLT00000013794	GO:0004806(triglyceride lipase activity);GO:0005654(nucleoplasm);GO:0005811(lipid droplet);GO:0005829(cytosol);GO:0006629(lipid metabolic process);GO:0010891(negative regulation of sequestering of triglyceride);GO:0010898(positive regulation of triglyceride catabolic process);GO:0016042(lipid catabolic process);GO:0016787(hydrolase activity);GO:0019433(triglyceride catabolic process);GO:0019915(l…	00561(Glycerolipid metabolism)	K16816	EC:3.1.1.3	patatin like phospholipase domain containing 2 [Source:HGNC Symbol;Acc:HGNC:30802]	NA	8.32206	8.35305	8.32276	6.78462	3.96446	7.61336	6.01046	7.26483	64.2432	71.7967	80.9047	72.324	57.1072	107.182	69.0205	66.9686	0.0960664	-3.37982	2.35004e-110	9.01996e-108	down	yes
ENSAPLG00000013807	MAD2L1	ENSAPLT00000014388;ENSAPLT00000045160	GO:0000070(mitotic sister chromatid segregation);GO:0000775(chromosome, centromeric region);GO:0000776(kinetochore);GO:0000922(spindle pole);GO:0005634(nucleus);GO:0005654(nucleoplasm);GO:0005694(chromosome);GO:0005737(cytoplasm);GO:0005829(cytosol);GO:0007093(mitotic cell cycle checkpoint);GO:0007094(mitotic spindle assembly checkpoint);GO:0008022(protein C-terminus binding);GO:0042177(negative …	04110(Cell cycle);04114(Oocyte meiosis);04914(Progesterone-mediated oocyte maturation);04914(Progesterone-mediated oocyte maturation)	K02537	NA	mitotic arrest deficient 2 like 1 [Source:HGNC Symbol;Acc:HGNC:6763]	NA	126.943	118.564	126.311	114.874	140.163	103.781	110.194	127.174	7.90831	10.316	7.42422	7.74784	6.68805	6.50702	7.28196	6.86358	15.9377	3.99437	6.4243e-109	2.38076e-106	up	yes
ENSAPLG00000004271	BUB1B	ENSAPLT00000035671;ENSAPLT00000036594;ENSAPLT00000004402;ENSAPLT00000026705;ENSAPLT00000040100	GO:0000776(kinetochore);GO:0000777(condensed chromosome kinetochore);GO:0000778(condensed nuclear chromosome kinetochore);GO:0000940(condensed chromosome outer kinetochore);GO:0004672(protein kinase activity);GO:0005524(ATP binding);GO:0005737(cytoplasm);GO:0005819(spindle);GO:0005829(cytosol);GO:0006468(protein phosphorylation);GO:0007091(metaphase/anaphase transition of mitotic cell cycle);GO:0…	04110(Cell cycle);04110(Cell cycle)	K06637	EC:2.7.11.1	BUB1 mitotic checkpoint serine/threonine kinase B [Source:HGNC Symbol;Acc:HGNC:1149]	NA	22.4933	18.8155	17.3866	17.9956	17.6382	18.8586	17.1587	19.6568	0.856149	0.818116	0.5844	0.928947	1.00309	0.85956	0.962497	0.375404	23.4815	4.55345	6.84516e-109	2.45217e-106	up	yes
ENSAPLG00000007896	SGK1	ENSAPLT00000008278;ENSAPLT00000019214;ENSAPLT00000045669;ENSAPLT00000021008;ENSAPLT00000018823	GO:0004672(protein kinase activity);GO:0004674(protein serine/threonine kinase activity);GO:0004712(protein serine/threonine/tyrosine kinase activity);GO:0005524(ATP binding);GO:0005829(cytosol);GO:0006468(protein phosphorylation);GO:0006974(cellular response to DNA damage stimulus);GO:0016607(nuclear speck);GO:0016607(nuclear speck)	04068(FoxO signaling pathway);04150(mTOR signaling pathway);04150(mTOR signaling pathway)	K13302	EC:2.7.11.1	serum/glucocorticoid regulated kinase 1 [Source:HGNC Symbol;Acc:HGNC:10810]	NA	19.179	19.8806	16.4885	15.8863	14.8486	16.6133	21.45	18.482	76.1772	97.9759	105.519	106.479	116.292	80.4993	103.965	117.571	0.177542	-2.49377	2.64329e-107	9.1637e-105	down	yes
ENSAPLG00000012248	HRAS	ENSAPLT00000012756	GO:0001934(positive regulation of protein phosphorylation);GO:0003924(GTPase activity);GO:0005525(GTP binding);GO:0005794(Golgi apparatus);GO:0005886(plasma membrane);GO:0006897(endocytosis);GO:0007050(cell cycle arrest);GO:0007093(mitotic cell cycle checkpoint);GO:0007165(signal transduction);GO:0007264(small GTPase mediated signal transduction);GO:0007265(Ras protein signal transduction);GO:000…	04010(MAPK signaling pathway);04012(ErbB signaling pathway);04370(VEGF signaling pathway);04371(Apelin signaling pathway);04068(FoxO signaling pathway);04150(mTOR signaling pathway);04144(Endocytosis);04140(Autophagy - animal);04137(Mitophagy - animal);04210(Apoptosis);04218(Cellular senescence);04510(Focal adhesion);04540(Gap junction);04810(Regulation of actin cytoskeleton);04625(C-type lectin …	K02833	NA	HRas proto-oncogene, GTPase [Source:HGNC Symbol;Acc:HGNC:5173]	NA	180.109	178.119	196.294	218.183	264.608	195.565	190.808	210.344	1284.18	1395.38	983.231	1093.96	1032.46	1244.26	1232.11	1224.38	0.172185	-2.53797	9.5734e-105	3.21517e-102	down	yes
ENSAPLG00000000582	COL26A1	ENSAPLT00000000652;ENSAPLT00000025568;ENSAPLT00000035068	GO:0005515(protein binding);GO:0005783(endoplasmic reticulum);GO:0005794(Golgi apparatus);GO:0010811(positive regulation of cell-substrate adhesion);GO:0031012(extracellular matrix);GO:0031012(extracellular matrix)	NA	NA	NA	collagen type XXVI alpha 1 chain [Source:HGNC Symbol;Acc:HGNC:18038]	NA	97.8818	125.748	125.877	84.0192	58.8701	146.397	143.895	82.0912	0.424462	0.129365	0.529747	0.916653	0.771175	0.553302	1.16743	0.377133	177.6	7.47248	1.24144e-103	4.04296e-101	up	yes
ENSAPLG00000007649	ENSAPLG00000007649	ENSAPLT00000008124;ENSAPLT00000007931;ENSAPLT00000021941	GO:0003924(GTPase activity);GO:0005200(structural constituent of cytoskeleton);GO:0005525(GTP binding);GO:0005874(microtubule);GO:0007017(microtubule-based process);GO:0007017(microtubule-based process)	04145(Phagosome);04210(Apoptosis);04530(Tight junction);04540(Gap junction);04540(Gap junction)	K07374	NA		NA	316.408	245.172	264.177	290.494	341.904	294.901	272.549	240.903	13.6935	21.2536	16.3134	14.4117	19.4297	13.8556	18.1477	21.2861	16.3775	4.03365	8.4846e-103	2.68188e-100	up	yes
ENSAPLG00000008188	NCAPH	ENSAPLT00000008534;ENSAPLT00000022989	GO:0000796(condensin complex);GO:0005634(nucleus);GO:0005829(cytosol);GO:0007076(mitotic chromosome condensation);GO:0007076(mitotic chromosome condensation)	NA	NA	NA	non-SMC condensin I complex subunit H [Source:HGNC Symbol;Acc:HGNC:1112]	NA	101.62	89.3431	87.7693	104.092	119.319	95.3637	93.9755	96.3566	8.42119	7.65909	6.6266	7.29328	9.10755	5.78013	7.24299	7.11916	13.2968	3.73301	2.11707e-102	6.50061e-100	up	yes
ENSAPLG00000007931	MCM5	ENSAPLT00000008297	GO:0003677(DNA binding);GO:0003688(DNA replication origin binding);GO:0005524(ATP binding);GO:0005634(nucleus);GO:0005654(nucleoplasm);GO:0006260(DNA replication);GO:0006270(DNA replication initiation);GO:0042555(MCM complex)	03030(DNA replication);04110(Cell cycle)	K02209	EC:3.6.4.12	minichromosome maintenance complex component 5 [Source:HGNC Symbol;Acc:HGNC:6948]	NA	82.906	79.1076	98.2046	106.057	99.3296	89.6075	88.9079	87.1383	5.75509	6.20223	4.53241	6.08521	4.29605	5.28751	5.42282	3.42577	17.8325	4.15644	4.38912e-101	1.31028e-98	up	yes
ENSAPLG00000004816	DNM3	ENSAPLT00000028341;ENSAPLT00000004961;ENSAPLT00000046547;ENSAPLT00000046644;ENSAPLT00000004936	GO:0001917(photoreceptor inner segment);GO:0003924(GTPase activity);GO:0005525(GTP binding);GO:0016185(synaptic vesicle budding from presynaptic endocytic zone membrane);GO:0048488(synaptic vesicle endocytosis);GO:0098793(presynapse);GO:0098793(presynapse)	04144(Endocytosis);04144(Endocytosis)	K01528	EC:3.6.5.5	dynamin 3 [Source:HGNC Symbol;Acc:HGNC:29125]	NA	3.99578	4.00344	4.34258	4.5427	3.44545	3.50552	4.72674	3.63648	41.4815	42.8592	41.1865	23.6887	24.3431	43.0602	30.2707	33.5885	0.114799	-3.12281	5.27467e-101	1.53208e-98	down	yes
ENSAPLG00000014087	PGM1	ENSAPLT00000014728	GO:0000287(magnesium ion binding);GO:0004614(phosphoglucomutase activity);GO:0005975(carbohydrate metabolic process);GO:0006006(glucose metabolic process);GO:0015629(actin cytoskeleton);GO:0016868(intramolecular transferase activity, phosphotransferases);GO:0071704(organic substance metabolic process)	00010(Glycolysis / Gluconeogenesis);00030(Pentose phosphate pathway);00052(Galactose metabolism);00500(Starch and sucrose metabolism);00520(Amino sugar and nucleotide sugar metabolism);00230(Purine metabolism)	K01835	EC:5.4.2.2	phosphoglucomutase 1 [Source:HGNC Symbol;Acc:HGNC:8905]	NA	34.0986	53.8565	62.2433	69.3938	56.2072	61.607	58.5696	68.0068	639.214	470.688	687.721	487.161	577.981	430.992	521.968	619.767	0.104607	-3.25695	2.3487e-100	6.64249e-98	down	yes
ENSAPLG00000010237	CDC20	ENSAPLT00000010684	GO:0005515(protein binding);GO:0005634(nucleus);GO:0005654(nucleoplasm);GO:0005680(anaphase-promoting complex);GO:0005829(cytosol);GO:0007064(mitotic sister chromatid cohesion);GO:0008022(protein C-terminus binding);GO:0010997(anaphase-promoting complex binding);GO:0019899(enzyme binding);GO:0031145(anaphase-promoting complex-dependent catabolic process);GO:0031915(positive regulation of synaptic…	04120(Ubiquitin mediated proteolysis);04110(Cell cycle);04114(Oocyte meiosis)	K03363	NA	cell division cycle 20 [Source:HGNC Symbol;Acc:HGNC:1723]	NA	138.28	103.318	133.385	144.572	143.737	110.233	134.865	128.213	6.77166	9.5939	5.38478	8.84696	9.32601	8.38612	8.8544	6.17911	16.3649	4.03254	2.47451e-100	6.81886e-98	up	yes
ENSAPLG00000015678	PDK4	ENSAPLT00000016375;ENSAPLT00000035216;ENSAPLT00000045209	GO:0004672(protein kinase activity);GO:0005524(ATP binding);GO:0006885(regulation of pH);GO:0008286(insulin receptor signaling pathway);GO:0009267(cellular response to starvation);GO:0010510(regulation of acetyl-CoA biosynthetic process from pyruvate);GO:0010565(regulation of cellular ketone metabolic process);GO:0010906(regulation of glucose metabolic process);GO:0042304(regulation of fatty acid…	NA	NA	NA	pyruvate dehydrogenase kinase 4 [Source:HGNC Symbol;Acc:HGNC:8812]	NA	6.30625	27.8574	20.3314	21.1156	10.5036	17.8203	12.2324	13.4908	662.671	1305.52	860.997	541.407	933.189	1227.63	1324.39	1073.01	0.0163527	-5.93433	5.96621e-100	1.60297e-97	down	yes
ENSAPLG00000007565	PENK	ENSAPLT00000007844	GO:0007218(neuropeptide signaling pathway)	NA	NA	NA	proenkephalin [Source:HGNC Symbol;Acc:HGNC:8831]	NA	43.1843	132.816	107.65	55.956	74.976	46.0936	108.314	146.187	0.37502	0.178618	0.462353	0.21614	0.353902	0.46669	0.458811	0.189878	264.742	8.04844	5.39545e-99	1.41427e-96	up	yes
ENSAPLG00000005017	PHKA1	ENSAPLT00000005286;ENSAPLT00000029202;ENSAPLT00000032389;ENSAPLT00000028783;ENSAPLT00000038973;ENSAPLT00000019942	GO:0003824(catalytic activity);GO:0005516(calmodulin binding);GO:0005977(glycogen metabolic process);GO:0005977(glycogen metabolic process)	04020(Calcium signaling pathway);04910(Insulin signaling pathway);04910(Insulin signaling pathway)	K07190	NA	phosphorylase kinase regulatory subunit alpha 1 [Source:HGNC Symbol;Acc:HGNC:8925]	NA	5.07441	5.54964	4.87073	6.03664	4.28434	4.24859	5.14092	6.32754	24.4749	27.4299	34.6023	30.8223	34.7201	23.311	29.4369	30.4813	0.176526	-2.50205	6.30137e-98	1.6124e-95	down	yes
ENSAPLG00000011028	ENSAPLG00000011028	ENSAPLT00000011490	GO:0005515(protein binding)	04210(Apoptosis);04620(Toll-like receptor signaling pathway);04621(NOD-like receptor signaling pathway);04622(RIG-I-like receptor signaling pathway);04623(Cytosolic DNA-sensing pathway);04625(C-type lectin receptor signaling pathway);04920(Adipocytokine signaling pathway);05164(Influenza A);05168(Herpes simplex infection)	K04734	NA		NA	55.0735	20.8279	20.6891	23.3727	24.744	22.3154	23.9661	21.872	296.994	308.203	373.968	389.569	242.026	502.967	340.175	324.516	0.0766122	-3.70628	2.30632e-97	5.76418e-95	down	yes
ENSAPLG00000009729	PABPC4	ENSAPLT00000010160;ENSAPLT00000022952;ENSAPLT00000036593	GO:0003676(nucleic acid binding);GO:0003723(RNA binding);GO:0003729(mRNA binding);GO:0005634(nucleus);GO:0005737(cytoplasm);GO:0005829(cytosol);GO:0008143(poly(A) binding);GO:0008266(poly(U) RNA binding);GO:0010494(cytoplasmic stress granule);GO:0043488(regulation of mRNA stability);GO:0061515(myeloid cell development);GO:1990904(ribonucleoprotein complex);GO:1990904(ribonucleoprotein complex)	03013(RNA transport);03015(mRNA surveillance pathway);03018(RNA degradation);03018(RNA degradation)	K13126	NA	poly(A) binding protein cytoplasmic 4 [Source:HGNC Symbol;Acc:HGNC:8557]	NA	24.1628	50.0024	55.4897	38.4013	36.243	50.3647	41.9607	50.3245	674.736	399.046	751.834	707.041	622.579	542.655	421.758	597.396	0.0735522	-3.76509	2.82847e-97	6.90853e-95	down	yes
ENSAPLG00000027680	ADSSL1	ENSAPLT00000030819	GO:0004019(adenylosuccinate synthase activity);GO:0005525(GTP binding);GO:0005737(cytoplasm);GO:0006164(purine nucleotide biosynthetic process);GO:0006167(AMP biosynthetic process)	00230(Purine metabolism);00250(Alanine, aspartate and glutamate metabolism)	K01939	EC:6.3.4.4	adenylosuccinate synthase like 1 [Source:HGNC Symbol;Acc:HGNC:20093]	NA	3.96411	7.18531	6.59093	5.19881	3.80828	8.33228	5.50091	5.40032	45.0032	65.2942	86.7816	71.7147	73.9278	51.5732	61.504	58.1021	0.0894744	-3.48238	6.96934e-97	1.66443e-94	down	yes
ENSAPLG00000010382	TPX2	ENSAPLT00000023642;ENSAPLT00000010870	GO:0000922(spindle pole);GO:0005654(nucleoplasm);GO:0005815(microtubule organizing center);GO:0005819(spindle);GO:0005874(microtubule);GO:0015630(microtubule cytoskeleton);GO:0019901(protein kinase binding);GO:0032147(activation of protein kinase activity);GO:0043203(axon hillock);GO:0045171(intercellular bridge);GO:0060236(regulation of mitotic spindle organization);GO:0061676(importin-alpha fam…	NA	NA	NA	TPX2, microtubule nucleation factor [Source:HGNC Symbol;Acc:HGNC:1249]	NA	71.6517	63.8201	74.9847	81.8594	51.5063	63.7404	78.0088	76.6714	4.80192	4.86247	5.28787	4.7899	4.29752	5.66931	5.14557	5.50461	13.931	3.80023	2.10059e-96	4.90761e-94	up	yes
ENSAPLG00000013589	SGCZ	ENSAPLT00000014148	GO:0005886(plasma membrane);GO:0016012(sarcoglycan complex);GO:0016021(integral component of membrane)	05410(Hypertrophic cardiomyopathy (HCM));05412(Arrhythmogenic right ventricular cardiomyopathy (ARVC));05414(Dilated cardiomyopathy (DCM));05416(Viral myocarditis)	K12563	NA	sarcoglycan zeta [Source:HGNC Symbol;Acc:HGNC:14075]	NA	0.792439	0.753135	1.12483	0.805143	1.75163	1.18136	1.18075	0.577954	26.6997	24.3233	42.9568	45.7378	30.2312	30.8534	19.2295	26.3587	0.0331476	-4.91495	2.59273e-96	5.92853e-94	down	yes
ENSAPLG00000003050	DUSP26	ENSAPLT00000003089	GO:0000122(negative regulation of transcription by RNA polymerase II);GO:0001102(RNA polymerase II activating transcription factor binding);GO:0002039(p53 binding);GO:0004647(phosphoserine phosphatase activity);GO:0004721(phosphoprotein phosphatase activity);GO:0004725(protein tyrosine phosphatase activity);GO:0005634(nucleus);GO:0005737(cytoplasm);GO:0005794(Golgi apparatus);GO:0006470(protein d…	NA	NA	NA	dual specificity phosphatase 26 [Source:HGNC Symbol;Acc:HGNC:28161]	NA	6.19794	14.1108	10.9946	12.7164	12.1779	26.3069	14.7026	10.2214	225.62	289.613	281.046	328.384	247.4	304.882	233.378	291.742	0.0487854	-4.35741	1.52292e-95	3.40977e-93	down	yes
ENSAPLG00000004246	ENSAPLG00000004246	ENSAPLT00000004351	GO:0005515(protein binding)	04512(ECM-receptor interaction);04510(Focal adhesion)	K06248	NA		NA	1.79793	3.17095	6.04397	4.06405	3.93777	2.31638	5.85204	5.10353	130.006	86.42	75.2904	97.322	122.273	112.743	128.054	66.3613	0.0394475	-4.66392	3.77132e-95	8.27152e-93	down	yes
ENSAPLG00000027345	ENSAPLG00000027345	ENSAPLT00000039325	GO:0003924(GTPase activity);GO:0005200(structural constituent of cytoskeleton);GO:0005525(GTP binding);GO:0005874(microtubule);GO:0007017(microtubule-based process)	04145(Phagosome);04540(Gap junction);05130(Pathogenic Escherichia coli infection)	K07375	NA		NA	351.71	520.581	617.071	716.909	619.786	612.703	614.944	665.84	33.8889	27.8954	22.1619	30.0713	28.3706	23.4511	27.0737	20.7608	22.0876	4.46517	3.45754e-94	7.43165e-92	up	yes
ENSAPLG00000004340	MCM10	ENSAPLT00000004478	GO:0003690(double-stranded DNA binding);GO:0003697(single-stranded DNA binding);GO:0005634(nucleus);GO:0005730(nucleolus);GO:0006260(DNA replication);GO:0006270(DNA replication initiation);GO:0006974(cellular response to DNA damage stimulus);GO:0008283(cell population proliferation);GO:0019899(enzyme binding);GO:0042802(identical protein binding)	NA	NA	NA	minichromosome maintenance 10 replication initiation factor [Source:HGNC Symbol;Acc:HGNC:18043]	NA	27.3415	28.1049	29.553	30.6374	23.8425	24.5677	32.6561	34.6387	1.37379	1.55159	0.57964	0.895867	1.31309	1.00297	0.892135	0.598404	28.1867	4.81694	4.72951e-93	9.96629e-91	up	yes
ENSAPLG00000013533	CLIP4	ENSAPLT00000037636;ENSAPLT00000017935;ENSAPLT00000014125	GO:0005515(protein binding);GO:0043231(intracellular membrane-bounded organelle);GO:0043231(intracellular membrane-bounded organelle)	NA	NA	NA	CAP-Gly domain containing linker protein family member 4 [Source:HGNC Symbol;Acc:HGNC:26108]	NA	8.45976	4.25137	3.38162	2.84906	3.05069	5.41243	4.16073	4.09164	28.708	41.0744	34.4616	40.53	49.0974	33.1162	34.8492	31.9733	0.121362	-3.04261	6.85414e-93	1.41657e-90	down	yes
ENSAPLG00000022486	SSPN	ENSAPLT00000023714;ENSAPLT00000022273	GO:0005887(integral component of plasma membrane);GO:0016010(dystrophin-associated glycoprotein complex);GO:0016021(integral component of membrane);GO:0030133(transport vesicle);GO:0030133(transport vesicle)	NA	NA	NA	sarcospan [Source:HGNC Symbol;Acc:HGNC:11322]	NA	8.50819	17.8511	13.0869	13.5507	13.5058	16.7533	11.2699	13.7834	85.5793	103.199	80.6149	83.9633	99.9253	104.463	88.5685	88.2599	0.147445	-2.76175	3.35073e-92	6.79439e-90	down	yes
ENSAPLG00000009021	ATP1B4	ENSAPLT00000009430	GO:0005634(nucleus);GO:0005637(nuclear inner membrane);GO:0005890(sodium:potassium-exchanging ATPase complex);GO:0006355(regulation of transcription, DNA-templated);GO:0006813(potassium ion transport);GO:0006814(sodium ion transport)	04260(Cardiac muscle contraction);04261(Adrenergic signaling in cardiomyocytes)	K01540	NA	ATPase Na+/K+ transporting family member beta 4 [Source:HGNC Symbol;Acc:HGNC:808]	NA	1.99484	9.30241	9.29365	8.75562	8.71753	6.21237	8.18655	7.74955	177.871	169.118	295.317	262.498	225.365	187.426	194.704	214.08	0.0348779	-4.84154	5.35916e-90	1.06657e-87	down	yes
ENSAPLG00000012162	ABLIM2	ENSAPLT00000012694;ENSAPLT00000012686;ENSAPLT00000021471;ENSAPLT00000029585	GO:0003779(actin binding);GO:0006351(transcription, DNA-templated);GO:0007010(cytoskeleton organization);GO:0015629(actin cytoskeleton);GO:0030036(actin cytoskeleton organization);GO:0030036(actin cytoskeleton organization)	04360(Axon guidance);04360(Axon guidance)	K07520	NA	actin binding LIM protein family member 2 [Source:HGNC Symbol;Acc:HGNC:19195]	NA	1.04817	0.624858	0.577979	0.46816	0.431732	0.21483	0.887802	0.277116	18.3135	19.3421	25.5207	20.9275	41.6809	13.5996	22.0465	15.1159	0.0256626	-5.28419	1.46849e-89	2.86943e-87	down	yes
ENSAPLG00000015094	DUSP1	ENSAPLT00000015738	GO:0004722(protein serine/threonine phosphatase activity);GO:0004725(protein tyrosine phosphatase activity);GO:0005634(nucleus);GO:0005737(cytoplasm);GO:0006470(protein dephosphorylation);GO:0007162(negative regulation of cell adhesion);GO:0008138(protein tyrosine/serine/threonine phosphatase activity);GO:0008285(negative regulation of cell population proliferation);GO:0016311(dephosphorylation);…	04010(MAPK signaling pathway)	K21278	EC:3.1.3.16;EC:3.1.3.48	dual specificity phosphatase 1 [Source:HGNC Symbol;Acc:HGNC:3064]	NA	10.6897	12.8609	9.77174	15.0078	13.9983	13.269	15.199	12.5939	57.139	123.029	127.933	104.965	132.298	157.423	128.218	109.001	0.109989	-3.18457	3.47628e-89	6.67135e-87	down	yes
ENSAPLG00000011912	BUB1	ENSAPLT00000012454	GO:0000776(kinetochore);GO:0000777(condensed chromosome kinetochore);GO:0000942(condensed nuclear chromosome outer kinetochore);GO:0004672(protein kinase activity);GO:0005524(ATP binding);GO:0005654(nucleoplasm);GO:0005829(cytosol);GO:0006468(protein phosphorylation);GO:0007063(regulation of sister chromatid cohesion);GO:0007094(mitotic spindle assembly checkpoint);GO:0051983(regulation of chromo…	04110(Cell cycle);04114(Oocyte meiosis);04914(Progesterone-mediated oocyte maturation)	K02178	EC:2.7.11.1	BUB1 mitotic checkpoint serine/threonine kinase [Source:HGNC Symbol;Acc:HGNC:1148]	NA	41.7847	35.6598	30.3927	29.6236	36.0766	28.6456	30.3897	29.6525	1.81786	1.82193	2.0343	2.05006	2.28164	1.39106	2.52473	1.11532	17.4388	4.12423	5.6481e-89	1.06491e-86	up	yes
ENSAPLG00000001262	TCIM	ENSAPLT00000001251	GO:0002264(endothelial cell activation involved in immune response);GO:0005112(Notch binding);GO:0005634(nucleus);GO:0005654(nucleoplasm);GO:0005730(nucleolus);GO:0005737(cytoplasm);GO:0005829(cytosol);GO:0005886(plasma membrane);GO:0010739(positive regulation of protein kinase A signaling);GO:0016607(nuclear speck);GO:0034605(cellular response to heat);GO:0043066(negative regulation of apoptotic…	NA	NA	NA	transcriptional and immune response regulator [Source:HGNC Symbol;Acc:HGNC:1357]	NA	30.377	37.2929	38.5283	33.7363	24.2312	42.2982	39.9472	35.8079	150.573	171.567	216.033	196.243	277.321	197.296	234.398	216.167	0.170052	-2.55595	1.12386e-88	2.08243e-86	down	yes
ENSAPLG00000008763	ADA	ENSAPLT00000009120	GO:0001666(response to hypoxia);GO:0001701(in utero embryonic development);GO:0001829(trophectodermal cell differentiation);GO:0001889(liver development);GO:0001890(placenta development);GO:0002314(germinal center B cell differentiation);GO:0002636(positive regulation of germinal center formation);GO:0002686(negative regulation of leukocyte migration);GO:0002906(negative regulation of mature B ce…	00230(Purine metabolism)	K01488	EC:3.5.4.4	adenosine deaminase [Source:HGNC Symbol;Acc:HGNC:186]	NA	14.4246	7.4757	8.60659	10.6588	8.12041	10.9309	7.85102	9.97338	48.3418	76.451	68.0683	65.9979	51.0373	88.926	64.6859	61.1211	0.148755	-2.74899	1.54884e-88	2.82124e-86	down	yes
ENSAPLG00000008932	SHCBP1	ENSAPLT00000009311	NA	NA	NA	NA	SHC binding and spindle associated 1 [Source:HGNC Symbol;Acc:HGNC:29547]	NA	17.2517	17.6971	14.856	17.1506	16.4022	19.7789	19.1471	17.5224	0.923598	1.23276	0.921207	1.21753	1.26032	0.624624	1.10102	0.949095	16.9871	4.08636	2.61905e-86	4.69115e-84	up	yes
ENSAPLG00000009301	RRM2	ENSAPLT00000020948;ENSAPLT00000009691	GO:0004748(ribonucleoside-diphosphate reductase activity, thioredoxin disulfide as acceptor);GO:0005829(cytosol);GO:0005971(ribonucleoside-diphosphate reductase complex);GO:0008199(ferric iron binding);GO:0009262(deoxyribonucleotide metabolic process);GO:0009263(deoxyribonucleotide biosynthetic process);GO:0016491(oxidoreductase activity);GO:0042803(protein homodimerization activity);GO:0051259(p…	00230(Purine metabolism);00240(Pyrimidine metabolism);00480(Glutathione metabolism);00983(Drug metabolism - other enzymes);04115(p53 signaling pathway);04115(p53 signaling pathway)	K10808	EC:1.17.4.1	ribonucleotide reductase regulatory subunit M2 [Source:HGNC Symbol;Acc:HGNC:10452]	NA	72.4728	46.695	50.034	57.0024	54.9219	48.1222	50.0209	60.2555	1.58575	3.27021	2.29792	2.82702	3.15793	1.5839	3.15736	1.36521	22.838	4.51337	3.05504e-85	5.38238e-83	up	yes
ENSAPLG00000014113	DNAH10	ENSAPLT00000014736;ENSAPLT00000021615	GO:0003777(microtubule motor activity);GO:0005524(ATP binding);GO:0007018(microtubule-based movement);GO:0030286(dynein complex);GO:0030286(dynein complex)	NA	NA	NA	dynein axonemal heavy chain 10 [Source:HGNC Symbol;Acc:HGNC:2941]	NA	0.2062	0.192793	0.190736	0.102788	0.07733	0.202087	0.218226	0.0881424	4.11597	5.63134	2.76381	4.92963	2.41247	3.46923	2.82673	6.0276	0.0397274	-4.65372	3.20834e-85	5.56129e-83	down	yes
ENSAPLG00000024683	ENSAPLG00000024683	ENSAPLT00000048113	GO:0002062(chondrocyte differentiation);GO:0005634(nucleus);GO:0010628(positive regulation of gene expression);GO:0032332(positive regulation of chondrocyte differentiation);GO:0035988(chondrocyte proliferation);GO:0042246(tissue regeneration);GO:1902730(positive regulation of proteoglycan biosynthetic process);GO:1902732(positive regulation of chondrocyte proliferation)	NA	NA	NA		NA	73.6525	169.269	164.121	189.35	189.885	235.884	131.193	167.8	1890.4	1649.24	2562.54	3030.6	2662.86	2970.67	2928.84	1956.77	0.0672277	-3.8948	3.34482e-85	5.70584e-83	down	yes
ENSAPLG00000016261	PRKAB2	ENSAPLT00000016975	GO:0004679(AMP-activated protein kinase activity);GO:0005515(protein binding);GO:0031588(nucleotide-activated protein kinase complex);GO:0042802(identical protein binding);GO:0050790(regulation of catalytic activity);GO:0120162(positive regulation of cold-induced thermogenesis)	04371(Apelin signaling pathway);04068(FoxO signaling pathway);04530(Tight junction);04910(Insulin signaling pathway);04920(Adipocytokine signaling pathway)	K07199	NA	protein kinase AMP-activated non-catalytic subunit beta 2 [Source:HGNC Symbol;Acc:HGNC:9379]	NA	22.5727	47.2554	49.3963	57.2192	52.1512	47.1222	47.3295	51.4106	301.516	444.224	329.237	430.75	392.413	413.717	374.728	401.857	0.121245	-3.04401	5.90448e-84	9.91492e-82	down	yes
ENSAPLG00000025704	VEGFA	ENSAPLT00000042711;ENSAPLT00000034485;ENSAPLT00000033124;ENSAPLT00000016960;ENSAPLT00000028270;ENSAPLT00000021112	GO:0008083(growth factor activity);GO:0008201(heparin binding);GO:0016020(membrane);GO:0016020(membrane)	04010(MAPK signaling pathway);04370(VEGF signaling pathway);04510(Focal adhesion);04933(AGE-RAGE signaling pathway in diabetic complications);04933(AGE-RAGE signaling pathway in diabetic complications)	K05448	NA	vascular endothelial growth factor A [Source:HGNC Symbol;Acc:HGNC:12680]	NA	17.6671	18.3231	18.7752	18.3164	17.2637	22.9034	18.238	18.3387	69.3778	68.7843	81.8604	76.0967	78.7917	80.2427	62.3059	60.8872	0.259058	-1.94865	3.68016e-83	6.08471e-81	down	yes
ENSAPLG00000012518	KIF23	ENSAPLT00000004873;ENSAPLT00000013039;ENSAPLT00000004867	GO:0000281(mitotic cytokinesis);GO:0000915(actomyosin contractile ring assembly);GO:0003777(microtubule motor activity);GO:0005524(ATP binding);GO:0005634(nucleus);GO:0005654(nucleoplasm);GO:0005813(centrosome);GO:0005819(spindle);GO:0007018(microtubule-based movement);GO:0008017(microtubule binding);GO:0030496(midbody);GO:0032467(positive regulation of cytokinesis);GO:0045171(intercellular bridg…	NA	NA	NA	kinesin family member 23 [Source:HGNC Symbol;Acc:HGNC:6392]	NA	70.7039	62.9458	55.2106	57.3023	50.7222	56.1352	54.4033	59.7772	2.61334	2.98245	2.40643	3.33166	3.56118	1.80785	3.20531	1.03606	22.3068	4.47941	2.09891e-82	3.41773e-80	up	yes
ENSAPLG00000014609	UHRF1	ENSAPLT00000015294	GO:0000122(negative regulation of transcription by RNA polymerase II);GO:0000790(nuclear chromatin);GO:0000792(heterochromatin);GO:0005515(protein binding);GO:0005634(nucleus);GO:0005657(replication fork);GO:0005720(nuclear heterochromatin);GO:0010216(maintenance of DNA methylation);GO:0010390(histone monoubiquitination);GO:0016363(nuclear matrix);GO:0031493(nucleosomal histone binding);GO:003506…	NA	NA	NA	ubiquitin like with PHD and ring finger domains 1 [Source:HGNC Symbol;Acc:HGNC:12556]	NA	82.6367	54.4762	54.567	51.2792	45.9361	59.6439	58.7774	57.6905	2.42288	1.62306	2.28635	2.61802	3.30051	2.28956	1.28768	0.950847	27.7138	4.79253	4.70744e-82	7.55088e-80	up	yes
ENSAPLG00000001115	PKM	ENSAPLT00000029734;ENSAPLT00000001300	GO:0000287(magnesium ion binding);GO:0003824(catalytic activity);GO:0004743(pyruvate kinase activity);GO:0005634(nucleus);GO:0005737(cytoplasm);GO:0005829(cytosol);GO:0005929(cilium);GO:0006096(glycolytic process);GO:0012501(programmed cell death);GO:0030955(potassium ion binding);GO:1903672(positive regulation of sprouting angiogenesis);GO:1903672(positive regulation of sprouting angiogenesis)	00010(Glycolysis / Gluconeogenesis);00620(Pyruvate metabolism);00230(Purine metabolism);00230(Purine metabolism)	K00873	EC:2.7.1.40	pyruvate kinase M1/2 [Source:HGNC Symbol;Acc:HGNC:9021]	NA	408.281	434.286	504.744	513.454	515.024	573.397	504.845	516.163	1804.55	1771.36	2105.88	1897.78	1853.75	1976.85	2082.41	2147.32	0.25385	-1.97795	1.20222e-81	1.90004e-79	down	yes
ENSAPLG00000011968	IQCA1	ENSAPLT00000012456	GO:0005515(protein binding);GO:0005524(ATP binding)	00061(Fatty acid biosynthesis)	K00665	EC:2.3.1.85	IQ motif containing with AAA domain 1 [Source:HGNC Symbol;Acc:HGNC:26195]	NA	0.210774	0.279808	0.447381	0.175086	0.400503	0.415408	0.172471	0.111404	12.2556	5.54019	12.8537	14.8891	9.00617	15.3136	10.8604	17.8421	0.0224514	-5.47705	1.75295e-80	2.73028e-78	down	yes
ENSAPLG00000013106	PASK	ENSAPLT00000046212;ENSAPLT00000013654	GO:0004672(protein kinase activity);GO:0004674(protein serine/threonine kinase activity);GO:0005524(ATP binding);GO:0005634(nucleus);GO:0005737(cytoplasm);GO:0005829(cytosol);GO:0006355(regulation of transcription, DNA-templated);GO:0006468(protein phosphorylation);GO:0035091(phosphatidylinositol binding);GO:0043576(regulation of respiratory gaseous exchange);GO:0045719(negative regulation of gly…	NA	NA	NA	PAS domain containing serine/threonine kinase [Source:HGNC Symbol;Acc:HGNC:17270]	NA	31.1927	34.8647	33.86	26.1653	32.178	24.5824	31.7185	35.0764	2.75705	3.54947	2.78057	2.67619	3.29109	2.76228	2.95248	2.0997	10.9161	3.44838	6.26851e-80	9.62395e-78	up	yes
ENSAPLG00000008162	DEPTOR	ENSAPLT00000008488;ENSAPLT00000042322	GO:0005515(protein binding);GO:0006469(negative regulation of protein kinase activity);GO:0032007(negative regulation of TOR signaling);GO:0035556(intracellular signal transduction);GO:0045792(negative regulation of cell size);GO:2001236(regulation of extrinsic apoptotic signaling pathway);GO:2001236(regulation of extrinsic apoptotic signaling pathway)	04150(mTOR signaling pathway);04140(Autophagy - animal);04140(Autophagy - animal)	K20402	NA	DEP domain containing MTOR interacting protein [Source:HGNC Symbol;Acc:HGNC:22953]	NA	7.4856	15.0576	15.9663	14.6288	16.2406	11.6026	12.1037	14.619	85.212	98.5356	76.5409	73.6219	87.2643	112.606	101.029	106.14	0.14536	-2.7823	7.67199e-80	1.16128e-77	down	yes
ENSAPLG00000000615	CRABP1	ENSAPLT00000000725	GO:0001972(retinoic acid binding);GO:0005737(cytoplasm);GO:0008289(lipid binding);GO:0034653(retinoic acid catabolic process)	NA	NA	NA	cellular retinoic acid binding protein 1 [Source:HGNC Symbol;Acc:HGNC:2338]	NA	423.654	774.637	353.821	858.952	308.633	237.289	676.324	388.954	4.72701	2.84861	5.74751	5.49997	7.26532	6.53359	4.60457	7.6409	89.6476	6.48619	8.67525e-80	1.2949e-77	up	yes
ENSAPLG00000015988	DTNA	ENSAPLT00000016713;ENSAPLT00000036959;ENSAPLT00000039305	GO:0008270(zinc ion binding);GO:0032991(protein-containing complex);GO:0032991(protein-containing complex)	NA	NA	NA	dystrobrevin alpha [Source:HGNC Symbol;Acc:HGNC:3057]	NA	12.6303	22.3616	18.9788	19.6144	11.3659	25.4686	17.0878	18.7715	91.2956	137.745	93.7976	104.291	127.79	108.978	118.286	110.298	0.163901	-2.6091	3.75537e-79	5.52863e-77	down	yes
ENSAPLG00000001978	CAV1	ENSAPLT00000001975	GO:0000122(negative regulation of transcription by RNA polymerase II);GO:0000139(Golgi membrane);GO:0000188(inactivation of MAPK activity);GO:0001525(angiogenesis);GO:0001570(vasculogenesis);GO:0001666(response to hypoxia);GO:0001937(negative regulation of endothelial cell proliferation);GO:0001960(negative regulation of cytokine-mediated signaling pathway);GO:0002026(regulation of the force of h…	04144(Endocytosis);04510(Focal adhesion)	K06278	NA	caveolin 1 [Source:HGNC Symbol;Acc:HGNC:1527]	NA	46.7994	64.6689	54.4428	65.8565	36.8108	70.3699	59.8728	67.8242	245.764	356.49	352.575	400.045	350.288	391.558	368.085	253.812	0.171648	-2.54247	2.37952e-78	3.45577e-76	down	yes
ENSAPLG00000012983	RALY	ENSAPLT00000032664;ENSAPLT00000013526	GO:0003676(nucleic acid binding);GO:0003712(transcription coregulator activity);GO:0003723(RNA binding);GO:0005634(nucleus);GO:0042632(cholesterol homeostasis);GO:0071013(catalytic step 2 spliceosome);GO:1903506(regulation of nucleic acid-templated transcription);GO:1903506(regulation of nucleic acid-templated transcription)	NA	NA	NA	RALY heterogeneous nuclear ribonucleoprotein [Source:HGNC Symbol;Acc:HGNC:15921]	NA	15.8911	21.1902	20.2104	25.6468	25.9036	14.0132	16.9977	21.8367	111.248	148.772	107.141	137.662	117.008	94.0323	121.169	130.367	0.167139	-2.58088	3.67998e-77	5.27317e-75	down	yes
ENSAPLG00000005183	CCNA2	ENSAPLT00000005362	GO:0000086(G2/M transition of mitotic cell cycle);GO:0000307(cyclin-dependent protein kinase holoenzyme complex);GO:0001939(female pronucleus);GO:0001940(male pronucleus);GO:0005634(nucleus);GO:0005654(nucleoplasm);GO:0005737(cytoplasm);GO:0005829(cytosol);GO:0006275(regulation of DNA replication);GO:0007265(Ras protein signal transduction);GO:0016572(histone phosphorylation);GO:0019901(protein k…	04110(Cell cycle);04218(Cellular senescence);04914(Progesterone-mediated oocyte maturation)	K06627	NA	cyclin A2 [Source:HGNC Symbol;Acc:HGNC:1578]	NA	155.095	123.179	121.786	135.96	99.6042	105.322	114.908	96.1236	9.20442	15.4739	8.66149	9.05624	10.1815	9.7998	9.88275	10.425	11.5133	3.52523	5.73678e-77	8.11226e-75	up	yes
ENSAPLG00000024040	ENSAPLG00000024040	ENSAPLT00000022878	NA	NA	NA	NA		NA	10.2851	16.2098	14.2611	20.1998	16.3969	19.2774	13.7602	20.7463	101.179	97.1692	80.0083	103.596	94.674	90.9185	78.2821	101.696	0.175428	-2.51105	2.73713e-76	3.82025e-74	down	yes
ENSAPLG00000031131	FHL1	ENSAPLT00000017799;ENSAPLT00000036703;ENSAPLT00000035577;ENSAPLT00000043879	NA	04630(Jak-STAT signaling pathway);04630(Jak-STAT signaling pathway)	K14365	NA	four and a half LIM domains 1 [Source:HGNC Symbol;Acc:HGNC:3702]	NA	14.7942	81.3951	57.6219	56.1277	56.2944	56.1757	55.5112	42.8154	844.77	859.928	952.193	965.83	1152.5	1385.16	1118.15	778.017	0.0522228	-4.25918	3.29251e-76	4.53649e-74	down	yes
ENSAPLG00000013109	UROC1	ENSAPLT00000013679;ENSAPLT00000025611	GO:0005829(cytosol);GO:0006548(histidine catabolic process);GO:0016153(urocanate hydratase activity);GO:0016153(urocanate hydratase activity)	00340(Histidine metabolism);00340(Histidine metabolism)	K01712	EC:4.2.1.49	urocanate hydratase 1 [Source:HGNC Symbol;Acc:HGNC:26444]	NA	2.29529	0.640305	3.55271	0.299149	1.05301	2.18064	2.31001	1.16875	212.846	131.589	188.515	222.401	107.339	172.271	134.404	199.759	0.00986022	-6.66416	4.22581e-76	5.74871e-74	down	yes
ENSAPLG00000030026	ENSAPLG00000030026	ENSAPLT00000046576	GO:0005328(neurotransmitter:sodium symporter activity);GO:0016021(integral component of membrane)	NA	NA	NA		NA	43.6882	32.9195	35.8169	46.0147	42.2506	55.4267	39.6332	39.5604	135.548	142.748	145.215	139.159	161.535	158.288	150.539	148.785	0.283725	-1.81744	5.72377e-76	7.68917e-74	down	yes
ENSAPLG00000009950	POLE	ENSAPLT00000010455;ENSAPLT00000021339	GO:0000082(G1/S transition of mitotic cell cycle);GO:0000166(nucleotide binding);GO:0000731(DNA synthesis involved in DNA repair);GO:0003676(nucleic acid binding);GO:0003677(DNA binding);GO:0003682(chromatin binding);GO:0003887(DNA-directed DNA polymerase activity);GO:0005634(nucleus);GO:0005654(nucleoplasm);GO:0005886(plasma membrane);GO:0006260(DNA replication);GO:0006281(DNA repair);GO:0006287…	00230(Purine metabolism);00240(Pyrimidine metabolism);03030(DNA replication);03410(Base excision repair);03420(Nucleotide excision repair);03420(Nucleotide excision repair)	K02324	EC:2.7.7.7	DNA polymerase epsilon, catalytic subunit [Source:HGNC Symbol;Acc:HGNC:9177]	NA	16.5965	13.6945	15.5031	17.2086	10.3607	12.5907	14.4538	17.0823	0.876964	1.34849	0.635812	1.0884	1.2865	0.874461	0.928096	0.718719	15.1455	3.92081	7.43386e-76	9.86317e-74	up	yes
ENSAPLG00000009608	ASB10	ENSAPLT00000010007;ENSAPLT00000024004	GO:0005515(protein binding);GO:0005634(nucleus);GO:0005737(cytoplasm);GO:0035556(intracellular signal transduction);GO:0035556(intracellular signal transduction)	NA	NA	NA	ankyrin repeat and SOCS box containing 10 [Source:HGNC Symbol;Acc:HGNC:17185]	NA	0.0001	0.0001	0.0756754	0.0001	0.0001	0.0001	0.0001	0.0001	3.41189	4.33077	9.03718	7.15219	12.6304	3.47107	9.75541	4.57213	0.00140497	-9.47525	7.88511e-76	1.03343e-73	down	yes
ENSAPLG00000001914	G0S2	ENSAPLT00000001911	GO:0005739(mitochondrion);GO:0097191(extrinsic apoptotic signaling pathway);GO:0120162(positive regulation of cold-induced thermogenesis);GO:2001238(positive regulation of extrinsic apoptotic signaling pathway)	NA	NA	NA	G0/G1 switch 2 [Source:HGNC Symbol;Acc:HGNC:30229]	NA	78.0119	32.9876	37.946	29.3553	69.5125	114.587	35.6864	50.6824	964.9	1360.08	834.811	703.251	981.951	933.713	979.432	1281.5	0.0558195	-4.16309	1.02652e-75	1.32916e-73	down	yes
ENSAPLG00000007357	NUF2	ENSAPLT00000007697	GO:0000776(kinetochore);GO:0005634(nucleus);GO:0031262(Ndc80 complex)	NA	NA	NA	NDC80 kinetochore complex component NUF2 [Source:HGNC Symbol;Acc:HGNC:14621]	NA	72.6952	44.5157	40.209	36.6191	47.532	43.8385	40.6321	45.5784	3.1415	3.96575	2.33035	3.56033	3.27624	1.93447	3.05111	2.26196	15.799	3.98176	1.71722e-75	2.19702e-73	up	yes
ENSAPLG00000005398	BTBD1	ENSAPLT00000005622	GO:0000932(P-body);GO:0005515(protein binding);GO:0032991(protein-containing complex)	NA	NA	NA	BTB domain containing 1 [Source:HGNC Symbol;Acc:HGNC:1120]	NA	96.57	66.9904	59.664	56.8444	76.7429	79.1917	59.4111	70.7103	232.68	223.184	216.51	202.634	230.411	272.147	230.552	241.255	0.306117	-1.70784	2.22018e-75	2.80709e-73	down	yes
ENSAPLG00000013662	CD151	ENSAPLT00000014266	GO:0005178(integrin binding);GO:0005604(basement membrane);GO:0009986(cell surface);GO:0016021(integral component of membrane);GO:0016477(cell migration);GO:0030335(positive regulation of cell migration);GO:0042098(T cell proliferation);GO:0044319(wound healing, spreading of cells);GO:0045807(positive regulation of endocytosis)	NA	NA	NA	CD151 molecule (Raph blood group) [Source:HGNC Symbol;Acc:HGNC:1630]	NA	70.3005	37.7176	35.5149	42.4208	37.2	39.3233	35.9829	40.7155	187.303	232.311	133.794	198.486	146.969	193.277	213.822	215.132	0.222981	-2.165	4.77819e-75	5.97107e-73	down	yes
ENSAPLG00000005631	KBTBD12	ENSAPLT00000005814	GO:0005515(protein binding)	NA	NA	NA	kelch repeat and BTB domain containing 12 [Source:HGNC Symbol;Acc:HGNC:25731]	NA	0.046493	0.0001	0.061024	0.0001	0.0001	0.0001	0.0001	0.0001	5.86624	4.91681	2.89211	5.60292	4.45144	6.37497	3.19178	3.79846	0.00291462	-8.42248	6.11723e-75	7.55654e-73	down	yes
ENSAPLG00000002863	SLC25A12	ENSAPLT00000002912	GO:0005313(L-glutamate transmembrane transporter activity);GO:0005509(calcium ion binding);GO:0005739(mitochondrion);GO:0015183(L-aspartate transmembrane transporter activity);GO:0015810(aspartate transmembrane transport);GO:0015813(L-glutamate transmembrane transport);GO:0022857(transmembrane transporter activity);GO:0042802(identical protein binding);GO:0043490(malate-aspartate shuttle);GO:0051…	NA	NA	NA	solute carrier family 25 member 12 [Source:HGNC Symbol;Acc:HGNC:10982]	NA	5.43356	7.82226	6.97408	5.15685	8.27915	14.2944	5.41809	8.26495	66.5527	60.042	95.9407	64.7922	108.13	61.7922	104.375	90.9369	0.0944636	-3.4041	1.20967e-73	1.47731e-71	down	yes
ENSAPLG00000010131	DENND2C	ENSAPLT00000027248;ENSAPLT00000010576;ENSAPLT00000037088;ENSAPLT00000044797;ENSAPLT00000010048;ENSAPLT00000043353	GO:0003876(AMP deaminase activity);GO:0009168(purine ribonucleoside monophosphate biosynthetic process);GO:0017112(Rab guanyl-nucleotide exchange factor activity);GO:0019239(deaminase activity);GO:0032264(IMP salvage);GO:0032264(IMP salvage)	00230(Purine metabolism);00230(Purine metabolism)	K01490	EC:3.5.4.6	DENN domain containing 2C [Source:HGNC Symbol;Acc:HGNC:24748]	NA	34.9892	39.2371	41.0624	40.9899	41.3578	25.9243	33.9052	41.1984	147.697	132.152	166.053	138.752	182.882	127.453	151.01	133.922	0.253123	-1.98209	2.81044e-73	3.39368e-71	down	yes
ENSAPLG00000006689	FLT1	ENSAPLT00000027530;ENSAPLT00000007133	GO:0002548(monocyte chemotaxis);GO:0004672(protein kinase activity);GO:0004713(protein tyrosine kinase activity);GO:0004714(transmembrane receptor protein tyrosine kinase activity);GO:0005021(vascular endothelial growth factor-activated receptor activity);GO:0005524(ATP binding);GO:0005886(plasma membrane);GO:0005887(integral component of plasma membrane);GO:0006468(protein phosphorylation);GO:00…	04010(MAPK signaling pathway);04510(Focal adhesion);04510(Focal adhesion)	K05096	EC:2.7.10.1	fms related tyrosine kinase 1 [Source:HGNC Symbol;Acc:HGNC:3763]	NA	5.50092	5.27027	4.55673	4.59358	3.76527	6.09118	4.98388	4.89687	11.7512	19.4037	17.7926	17.0952	19.393	17.0485	19.2753	17.2068	0.285384	-1.80903	8.19385e-73	9.78437e-71	down	yes
ENSAPLG00000002443	ENSAPLG00000002443	ENSAPLT00000002458;ENSAPLT00000044171;ENSAPLT00000047970	GO:0000079(regulation of cyclin-dependent protein serine/threonine kinase activity);GO:0005634(nucleus);GO:0010389(regulation of G2/M transition of mitotic cell cycle);GO:0019901(protein kinase binding);GO:0019901(protein kinase binding)	04068(FoxO signaling pathway);04110(Cell cycle);04218(Cellular senescence);04914(Progesterone-mediated oocyte maturation);04914(Progesterone-mediated oocyte maturation)	K21771	NA		NA	66.0655	59.5016	69.0359	67.3022	85.1756	61.4879	69.5819	64.2438	3.82403	6.40296	3.654	5.52904	7.04624	3.72774	4.94598	5.62841	13.3076	3.73417	2.16049e-72	2.55152e-70	up	yes
ENSAPLG00000005410	BDH1	ENSAPLT00000005592	GO:0003858(3-hydroxybutyrate dehydrogenase activity);GO:0005654(nucleoplasm);GO:0005739(mitochondrion);GO:0016491(oxidoreductase activity)	00650(Butanoate metabolism);00072(Synthesis and degradation of ketone bodies)	K00019	EC:1.1.1.30	3-hydroxybutyrate dehydrogenase 1 [Source:HGNC Symbol;Acc:HGNC:1027]	NA	238.632	110.332	110.888	107.261	105.661	207.716	112.935	135.194	5.83675	7.16855	4.89018	9.14244	9.46951	4.19049	6.97376	5.59572	21.1878	4.40516	1.27723e-71	1.492e-69	up	yes
ENSAPLG00000007523	FBN3	ENSAPLT00000046331;ENSAPLT00000031152;ENSAPLT00000037920;ENSAPLT00000007979;ENSAPLT00000030104	GO:0005201(extracellular matrix structural constituent);GO:0005509(calcium ion binding);GO:0062023(collagen-containing extracellular matrix);GO:0062023(collagen-containing extracellular matrix)	NA	NA	NA	fibrillin 3 [Source:HGNC Symbol;Acc:HGNC:18794]	NA	117.227	140.87	125.33	127.84	66.5156	126.38	152.47	122.01	10.1924	11.2491	7.41567	7.13383	12.5463	9.40589	10.6905	9.46839	12.5303	3.64735	1.83222e-71	2.1173e-69	up	yes
ENSAPLG00000007970	ENSAPLG00000007970	ENSAPLT00000008273	GO:0004869(cysteine-type endopeptidase inhibitor activity);GO:0005634(nucleus);GO:0005737(cytoplasm);GO:0007059(chromosome segregation);GO:0007064(mitotic sister chromatid cohesion);GO:0045143(homologous chromosome segregation);GO:0051276(chromosome organization)	04110(Cell cycle);04114(Oocyte meiosis)	K06635	NA		NA	115.038	100.678	129.111	96.2197	123.431	123.441	94.1743	97.596	7.95028	9.87637	7.43756	9.00177	12.8855	7.99831	9.11982	6.59621	12.4135	3.63383	2.25427e-71	2.5773e-69	up	yes
ENSAPLG00000002855	LARGE2	ENSAPLT00000002943	GO:0016757(transferase activity, transferring glycosyl groups);GO:0035269(protein O-linked mannosylation)	00515(Mannose type O-glycan biosyntheis)	K09668	EC:2.4.2.-;EC:2.4.1.-	LARGE xylosyl- and glucuronyltransferase 2 [Source:HGNC Symbol;Acc:HGNC:16522]	NA	9.64136	2.34989	3.68703	2.86581	4.27238	4.086	4.45443	3.43997	28.1718	34.3775	37.9582	41.8081	39.343	38.9292	28.9239	35.5961	0.122048	-3.03448	3.77005e-71	4.26492e-69	down	yes
ENSAPLG00000006427	DUSP10	ENSAPLT00000022421;ENSAPLT00000037352;ENSAPLT00000006658;ENSAPLT00000037981;ENSAPLT00000028021;ENSAPLT00000031887	GO:0000188(inactivation of MAPK activity);GO:0002819(regulation of adaptive immune response);GO:0004725(protein tyrosine phosphatase activity);GO:0005634(nucleus);GO:0005654(nucleoplasm);GO:0005737(cytoplasm);GO:0005794(Golgi apparatus);GO:0005829(cytosol);GO:0006470(protein dephosphorylation);GO:0008138(protein tyrosine/serine/threonine phosphatase activity);GO:0008330(protein tyrosine/threonine…	04010(MAPK signaling pathway);04010(MAPK signaling pathway)	K20216	EC:3.1.3.16;EC:3.1.3.48	dual specificity phosphatase 10 [Source:HGNC Symbol;Acc:HGNC:3065]	NA	4.15364	5.18306	4.60568	5.49513	3.60699	6.04648	5.69881	5.38005	21.1848	17.5103	22.5174	24.0443	26.0374	17.6994	17.888	22.344	0.237375	-2.07476	3.82704e-71	4.28429e-69	down	yes
ENSAPLG00000002306	ACKR3	ENSAPLT00000002309	GO:0001525(angiogenesis);GO:0001570(vasculogenesis);GO:0004930(G protein-coupled receptor activity);GO:0005044(scavenger receptor activity);GO:0005768(endosome);GO:0005886(plasma membrane);GO:0005905(clathrin-coated pit);GO:0006935(chemotaxis);GO:0007186(G protein-coupled receptor signaling pathway);GO:0009986(cell surface);GO:0015026(coreceptor activity);GO:0016021(integral component of membrane…	04060(Cytokine-cytokine receptor interaction)	K04304	NA	atypical chemokine receptor 3 [Source:HGNC Symbol;Acc:HGNC:23692]	NA	109.058	45.4076	43.9689	55.1655	52.9955	65.824	55.3031	58.8181	230.303	348.849	201.761	267.614	320.731	316.848	321.076	328.011	0.208352	-2.26291	7.81953e-71	8.66355e-69	down	yes
ENSAPLG00000005574	ANPEP	ENSAPLT00000024084;ENSAPLT00000005807	GO:0005615(extracellular space);GO:0005793(endoplasmic reticulum-Golgi intermediate compartment);GO:0005886(plasma membrane);GO:0006508(proteolysis);GO:0008237(metallopeptidase activity);GO:0008270(zinc ion binding);GO:0009897(external side of plasma membrane);GO:0070062(extracellular exosome);GO:0070062(extracellular exosome)	00480(Glutathione metabolism);00480(Glutathione metabolism)	K11140	EC:3.4.11.2	alanyl aminopeptidase, membrane [Source:HGNC Symbol;Acc:HGNC:500]	NA	4.56475	8.49262	8.28004	9.12949	6.59347	6.71012	9.90182	5.92083	41.657	50.9025	40.4737	61.6743	60.0969	34.3973	67.5793	46.7545	0.147678	-2.75948	1.61066e-70	1.7663e-68	down	yes
ENSAPLG00000013537	ADIPOQ	ENSAPLT00000014090	GO:0001934(positive regulation of protein phosphorylation);GO:0005179(hormone activity);GO:0005515(protein binding);GO:0005615(extracellular space);GO:0009986(cell surface);GO:0010642(negative regulation of platelet-derived growth factor receptor signaling pathway);GO:0010739(positive regulation of protein kinase A signaling);GO:0010745(negative regulation of macrophage derived foam cell differen…	04920(Adipocytokine signaling pathway);03320(PPAR signaling pathway)	K07296	NA	adiponectin, C1Q and collagen domain containing [Source:HGNC Symbol;Acc:HGNC:13633]	NA	0.229292	1.56255	2.35384	1.6077	1.54113	2.7159	2.78752	3.37106	55.8116	57.3532	51.8753	70.5198	68.4346	77.0146	62.793	87.0656	0.0304577	-5.03705	2.81892e-70	3.0601e-68	down	yes
ENSAPLG00000016091	ENSAPLG00000016091	ENSAPLT00000016783	GO:0000776(kinetochore);GO:0007051(spindle organization);GO:0007059(chromosome segregation);GO:0051988(regulation of attachment of spindle microtubules to kinetochore)	NA	NA	NA		NA	97.3213	79.9807	75.9441	71.2255	108.503	94.1328	73.3211	83.9478	4.08731	2.36735	1.55663	2.20441	2.20358	1.3203	5.01727	1.82839	33.246	5.05511	3.28853e-70	3.53419e-68	up	yes
ENSAPLG00000003147	YBX3	ENSAPLT00000003228	GO:0003676(nucleic acid binding);GO:0005829(cytosol);GO:0060546(negative regulation of necroptotic process);GO:0071356(cellular response to tumor necrosis factor);GO:0071474(cellular hyperosmotic response);GO:1902219(negative regulation of intrinsic apoptotic signaling pathway in response to osmotic stress)	04530(Tight junction)	K06099	NA	Y-box binding protein 3 [Source:HGNC Symbol;Acc:HGNC:2428]	NA	181.708	348.187	277.413	389.138	367.159	309.636	365.992	382.025	1692.58	1834.76	1591.51	1714.58	1601.2	1792.13	1620.89	2002.4	0.18926	-2.40156	3.51504e-70	3.74022e-68	down	yes
ENSAPLG00000004000	TPI1	ENSAPLT00000004110	GO:0003824(catalytic activity);GO:0004807(triose-phosphate isomerase activity);GO:0006006(glucose metabolic process);GO:0006096(glycolytic process);GO:0007275(multicellular organism development);GO:0016853(isomerase activity);GO:0019682(glyceraldehyde-3-phosphate metabolic process);GO:0031625(ubiquitin protein ligase binding);GO:0042803(protein homodimerization activity);GO:0046166(glyceraldehyde…	00010(Glycolysis / Gluconeogenesis);00051(Fructose and mannose metabolism);00562(Inositol phosphate metabolism)	K01803	EC:5.3.1.1	triosephosphate isomerase 1 [Source:HGNC Symbol;Acc:HGNC:12009]	NA	356.918	375.344	424.053	446.824	538.6	463.411	414.666	405.342	1463.74	1400.28	1836.58	1558.61	1731.47	1463.21	1445.74	1600.38	0.274013	-1.86769	6.40645e-70	6.75001e-68	down	yes
ENSAPLG00000003585	ADGRL4	ENSAPLT00000021835;ENSAPLT00000025953;ENSAPLT00000036545;ENSAPLT00000048195;ENSAPLT00000003725;ENSAPLT00000046060;ENSAPLT00000031433	GO:0004888(transmembrane signaling receptor activity);GO:0004930(G protein-coupled receptor activity);GO:0005509(calcium ion binding);GO:0007166(cell surface receptor signaling pathway);GO:0007186(G protein-coupled receptor signaling pathway);GO:0016021(integral component of membrane);GO:0016021(integral component of membrane)	NA	NA	NA	adhesion G protein-coupled receptor L4 [Source:HGNC Symbol;Acc:HGNC:20822]	NA	3.71291	5.93133	5.73401	4.57335	4.07784	6.61784	4.74553	4.76912	17.5576	23.571	26.3149	21.2264	30.4786	19.8715	27.1428	18.6151	0.217352	-2.20189	8.43273e-70	8.79869e-68	down	yes
ENSAPLG00000006524	ENSAPLG00000006524	ENSAPLT00000006806	GO:0016020(membrane);GO:0016175(superoxide-generating NADPH oxidase activity);GO:0016491(oxidoreductase activity);GO:0042554(superoxide anion generation);GO:0055114(oxidation-reduction process)	04933(AGE-RAGE signaling pathway in diabetic complications)	K08008	NA		NA	0.593492	0.232711	0.267203	0.437948	0.646056	0.22969	0.533243	0.733246	9.38867	17.2143	11.7185	6.59277	11.6162	12.0517	10.779	17.3329	0.0379919	-4.71816	5.63625e-69	5.8243e-67	down	yes
ENSAPLG00000001615	P2RY1	ENSAPLT00000001607	GO:0004930(G protein-coupled receptor activity);GO:0005524(ATP binding);GO:0005886(plasma membrane);GO:0005887(integral component of plasma membrane);GO:0005929(cilium);GO:0007186(G protein-coupled receptor signaling pathway);GO:0007200(phospholipase C-activating G protein-coupled receptor signaling pathway);GO:0008360(regulation of cell shape);GO:0016021(integral component of membrane);GO:003016…	04080(Neuroactive ligand-receptor interaction)	K04270	NA	purinergic receptor P2Y1 [Source:HGNC Symbol;Acc:HGNC:8539]	NA	26.5029	17.6805	24.7155	19.1336	19.2649	24.166	15.8331	34.6694	162.117	111.02	120.483	135.484	104.803	147.951	101.094	96.8947	0.185709	-2.42889	1.43783e-68	1.47166e-66	down	yes
ENSAPLG00000015042	EXO1	ENSAPLT00000015676	GO:0002455(humoral immune response mediated by circulating immunoglobulin);GO:0003677(DNA binding);GO:0003682(chromatin binding);GO:0003824(catalytic activity);GO:0004518(nuclease activity);GO:0005634(nucleus);GO:0005654(nucleoplasm);GO:0005886(plasma membrane);GO:0006281(DNA repair);GO:0006298(mismatch repair);GO:0006310(DNA recombination);GO:0016446(somatic hypermutation of immunoglobulin genes…	03430(Mismatch repair)	K10746	EC:3.1.-.-	exonuclease 1 [Source:HGNC Symbol;Acc:HGNC:3511]	NA	16.2697	9.10719	9.15476	8.10917	11.5562	11.1093	8.92882	9.69877	0.1077	0.112178	0.0001	0.150375	0.120797	0.124344	0.242824	0.060025	91.3971	6.51408	1.99665e-68	2.02434e-66	up	yes
ENSAPLG00000012452	BIN1	ENSAPLT00000045906;ENSAPLT00000042182;ENSAPLT00000030635;ENSAPLT00000013045;ENSAPLT00000033997	GO:0002020(protease binding);GO:0005515(protein binding);GO:0005634(nucleus);GO:0005635(nuclear envelope);GO:0005737(cytoplasm);GO:0005829(cytosol);GO:0005856(cytoskeleton);GO:0006997(nucleus organization);GO:0008333(endosome to lysosome transport);GO:0016020(membrane);GO:0030100(regulation of endocytosis);GO:0030315(T-tubule);GO:0030424(axon);GO:0030838(positive regulation of actin filament poly…	04144(Endocytosis);04144(Endocytosis)	K12562	NA	bridging integrator 1 [Source:HGNC Symbol;Acc:HGNC:1052]	NA	4.67701	11.3664	7.58081	8.24668	7.40984	8.23094	6.42036	8.25934	38.2183	36.3618	30.3374	42.4161	39.3456	44.1237	39.7577	44.3986	0.197459	-2.34038	2.1724e-68	2.18194e-66	down	yes
ENSAPLG00000009205	MAP3K8	ENSAPLT00000009589;ENSAPLT00000025809	GO:0004672(protein kinase activity);GO:0005524(ATP binding);GO:0005829(cytosol);GO:0006468(protein phosphorylation);GO:0006468(protein phosphorylation)	04010(MAPK signaling pathway);04620(Toll-like receptor signaling pathway);04620(Toll-like receptor signaling pathway)	K04415	EC:2.7.11.25	mitogen-activated protein kinase kinase kinase 8 [Source:HGNC Symbol;Acc:HGNC:6860]	NA	1.6469	1.3817	1.18098	1.06992	0.855025	0.94356	0.893703	1.55075	7.26654	12.4012	7.17381	11.7849	7.74904	9.11816	10.8374	10.933	0.123247	-3.02038	8.33257e-68	8.29168e-66	down	yes
ENSAPLG00000004963	WHAMM	ENSAPLT00000005131	GO:0000139(Golgi membrane);GO:0003779(actin binding);GO:0005829(cytosol);GO:0006888(endoplasmic reticulum to Golgi vesicle-mediated transport);GO:0007015(actin filament organization);GO:0008017(microtubule binding);GO:0017049(GTP-Rho binding);GO:0030032(lamellipodium assembly);GO:0033116(endoplasmic reticulum-Golgi intermediate compartment membrane);GO:0048041(focal adhesion assembly);GO:0051127(…	04530(Tight junction)	K20479	NA	WAS protein homolog associated with actin, golgi membranes and microtubules [Source:HGNC Symbol;Acc:HGNC:30493]	NA	6.87473	5.31802	4.54495	3.03394	3.78292	5.31716	4.81874	3.99271	15.364	18.5702	21.1573	19.3603	25.4518	15.2898	24.6554	17.4505	0.239563	-2.06152	4.39804e-67	4.3363e-65	down	yes
ENSAPLG00000026251	CRYAB	ENSAPLT00000039246	GO:0001540(amyloid-beta binding);GO:0001666(response to hypoxia);GO:0002088(lens development in camera-type eye);GO:0005212(structural constituent of eye lens);GO:0005634(nucleus);GO:0005737(cytoplasm);GO:0005739(mitochondrion);GO:0005829(cytosol);GO:0005886(plasma membrane);GO:0007021(tubulin complex assembly);GO:0007517(muscle organ development);GO:0010629(negative regulation of gene expression…	04141(Protein processing in endoplasmic reticulum)	K09542	NA	crystallin alpha B [Source:HGNC Symbol;Acc:HGNC:2389]	NA	3.93122	16.5534	24.934	27.5573	25.7804	15.3662	17.6353	17.7432	379.457	671.53	507.924	380.546	406.74	426.794	564.238	693.469	0.0370906	-4.7528	1.9847e-66	1.93905e-64	down	yes
ENSAPLG00000007917	ENSAPLG00000007917	ENSAPLT00000022472;ENSAPLT00000008253	GO:0004601(peroxidase activity);GO:0005515(protein binding);GO:0006979(response to oxidative stress);GO:0020037(heme binding);GO:0055114(oxidation-reduction process);GO:0055114(oxidation-reduction process)	NA	NA	NA		NA	84.44	206.992	274.128	268.352	175.699	197.14	235.385	293.206	10.6035	7.89848	5.17575	6.13846	6.37299	7.30092	4.73347	5.62448	32.2266	5.01018	3.10516e-66	3.00641e-64	up	yes
ENSAPLG00000011214	RAPGEF5	ENSAPLT00000011723	GO:0005085(guanyl-nucleotide exchange factor activity);GO:0005622(intracellular);GO:0005654(nucleoplasm);GO:0007264(small GTPase mediated signal transduction);GO:0016604(nuclear body)	04014(Ras signaling pathway);04015(Rap1 signaling pathway)	K08019	NA	Rap guanine nucleotide exchange factor 5 [Source:HGNC Symbol;Acc:HGNC:16862]	NA	5.84841	5.32714	5.47445	5.32638	3.7232	7.69175	4.75697	4.93867	19.916	39.0274	26.3015	26.3252	27.5868	26.2913	23.551	19.4248	0.206727	-2.2742	3.4354e-66	3.29645e-64	down	yes
ENSAPLG00000004966	DCAF6	ENSAPLT00000005181;ENSAPLT00000042304;ENSAPLT00000040046;ENSAPLT00000044418;ENSAPLT00000024651;ENSAPLT00000042652	GO:0005515(protein binding);GO:0005634(nucleus);GO:0005829(cytosol);GO:0005925(focal adhesion);GO:0030374(nuclear receptor transcription coactivator activity);GO:0045944(positive regulation of transcription by RNA polymerase II);GO:0080008(Cul4-RING E3 ubiquitin ligase complex);GO:0080008(Cul4-RING E3 ubiquitin ligase complex)	NA	NA	NA	DDB1 and CUL4 associated factor 6 [Source:HGNC Symbol;Acc:HGNC:30002]	NA	52.0345	58.1185	58.639	49.5868	53.7418	64.9143	49.788	57.6783	178.06	174.623	184.399	175.895	179.672	166.812	125.571	167.368	0.328676	-1.60526	5.63755e-66	5.36166e-64	down	yes
ENSAPLG00000011090	SPC25	ENSAPLT00000011544	GO:0000777(condensed chromosome kinetochore);GO:0005829(cytosol);GO:0007052(mitotic spindle organization);GO:0007059(chromosome segregation);GO:0031262(Ndc80 complex)	NA	NA	NA	SPC25, NDC80 kinetochore complex component [Source:HGNC Symbol;Acc:HGNC:24031]	NA	67.4683	46.2338	44.661	46.4962	61.8508	50.1477	43.9662	48.6996	1.81577	3.12943	1.60295	1.49803	2.35322	0.965909	2.88562	1.13798	26.6116	4.73398	2.84042e-65	2.67772e-63	up	yes
ENSAPLG00000002961	CPA6	ENSAPLT00000003048;ENSAPLT00000038468	GO:0004180(carboxypeptidase activity);GO:0004181(metallocarboxypeptidase activity);GO:0006508(proteolysis);GO:0008270(zinc ion binding);GO:0008270(zinc ion binding)	NA	NA	NA	carboxypeptidase A6 [Source:HGNC Symbol;Acc:HGNC:17245]	NA	54.1272	45.7798	18.0569	24.0611	24.3658	12.9505	37.423	15.1367	0.0001	0.0001	0.173408	0.0001	0.0001	0.0001	0.0001	0.0001	1331.94	10.3793	4.95921e-65	4.63449e-63	up	yes
ENSAPLG00000013737	NT5DC3	ENSAPLT00000045326;ENSAPLT00000014345;ENSAPLT00000033022	GO:0043235(receptor complex);GO:0043235(receptor complex)	00230(Purine metabolism);00240(Pyrimidine metabolism);00760(Nicotinate and nicotinamide metabolism);00760(Nicotinate and nicotinamide metabolism)	K01081	EC:3.1.3.5	5'-nucleotidase domain containing 3 [Source:HGNC Symbol;Acc:HGNC:30826]	NA	10.0029	5.84009	6.06499	5.17988	3.46365	7.1384	6.82433	5.95238	30.9825	19.3778	21.5758	31.2812	30.9389	32.932	29.0276	24.4748	0.22878	-2.12797	2.54068e-64	2.35385e-62	down	yes
ENSAPLG00000008507	ENSAPLG00000008507	ENSAPLT00000044636;ENSAPLT00000019284;ENSAPLT00000022945;ENSAPLT00000008853	GO:0016627(oxidoreductase activity, acting on the CH-CH group of donors);GO:0055114(oxidation-reduction process);GO:0055114(oxidation-reduction process)	00280(Valine, leucine and isoleucine degradation);00280(Valine, leucine and isoleucine degradation)	K00253	EC:1.3.8.4		NA	4.44511	6.91371	5.19456	5.41926	6.54956	5.46005	9.53721	6.15211	41.027	93.5509	28.7304	37.8166	50.5697	62.5265	69.4994	64.1785	0.110899	-3.17268	3.44198e-64	3.16162e-62	down	yes
ENSAPLG00000004677	AURKA	ENSAPLT00000025472;ENSAPLT00000029911;ENSAPLT00000004826	GO:0000212(meiotic spindle organization);GO:0000226(microtubule cytoskeleton organization);GO:0000278(mitotic cell cycle);GO:0004672(protein kinase activity);GO:0005524(ATP binding);GO:0005634(nucleus);GO:0005813(centrosome);GO:0005815(microtubule organizing center);GO:0005829(cytosol);GO:0005876(spindle microtubule);GO:0006468(protein phosphorylation);GO:0007051(spindle organization);GO:0007052(…	04114(Oocyte meiosis);04914(Progesterone-mediated oocyte maturation);04914(Progesterone-mediated oocyte maturation)	K11481	EC:2.7.11.1	aurora kinase A [Source:HGNC Symbol;Acc:HGNC:11393]	NA	55.4069	41.0772	41.7964	37.5334	55.0634	42.0917	45.4474	35.0466	3.02265	4.17062	2.17748	3.5078	4.37455	3.84425	2.80737	3.4338	12.9291	3.69255	4.3398e-64	3.95252e-62	up	yes
ENSAPLG00000016313	BHLHE40	ENSAPLT00000017021	GO:0000122(negative regulation of transcription by RNA polymerase II);GO:0000978(RNA polymerase II proximal promoter sequence-specific DNA binding);GO:0000980(RNA polymerase II distal enhancer sequence-specific DNA binding);GO:0000981(DNA-binding transcription factor activity, RNA polymerase II-specific);GO:0001102(RNA polymerase II activating transcription factor binding);GO:0001227(DNA-binding …	NA	NA	NA	basic helix-loop-helix family member e40 [Source:HGNC Symbol;Acc:HGNC:1046]	NA	13.0512	9.15468	8.88908	8.71103	5.15563	7.43255	7.91408	6.44712	35.1872	33.3187	50.3841	43.6189	34.6477	54.6722	40.9362	43.5708	0.198478	-2.33295	9.67983e-64	8.74194e-62	down	yes
ENSAPLG00000013935	ENSAPLG00000013935	ENSAPLT00000014519	GO:0005515(protein binding)	04360(Axon guidance)	K06845	NA		NA	1.52913	1.48838	0.92391	1.09774	1.18584	1.06671	0.173583	1.00625	11.6572	23.9652	12.3382	15.9729	22.9263	19.802	15.7873	24.4847	0.0576555	-4.1164	2.63632e-63	2.36105e-61	down	yes
ENSAPLG00000013378	KLHDC3	ENSAPLT00000013962;ENSAPLT00000029052	GO:0000790(nuclear chromatin);GO:0003682(chromatin binding);GO:0005515(protein binding);GO:0005654(nucleoplasm);GO:0005737(cytoplasm);GO:0005737(cytoplasm)	NA	NA	NA	kelch domain containing 3 [Source:HGNC Symbol;Acc:HGNC:20704]	NA	25.4369	39.1718	43.8624	40.4397	40.2322	46.9392	37.7215	42.7565	235.679	161.729	253.446	272.655	168.591	229.806	168.289	174.894	0.190116	-2.39505	9.07703e-63	8.06205e-61	down	yes
ENSAPLG00000023975	PMP22	ENSAPLT00000045442	GO:0005886(plasma membrane);GO:0008219(cell death);GO:0016020(membrane);GO:0016021(integral component of membrane);GO:0032060(bleb assembly)	NA	NA	NA	peripheral myelin protein 22 [Source:HGNC Symbol;Acc:HGNC:9118]	NA	36.1878	55.3696	56.1561	63.5133	63.4786	59.4553	51.1347	56.5304	212.679	428.201	265.227	320.442	241.035	341.578	224.051	314.713	0.188177	-2.40984	1.69267e-62	1.49107e-60	down	yes
ENSAPLG00000019398	ENSAPLG00000019398	ENSAPLT00000026531;ENSAPLT00000034152	NA	04512(ECM-receptor interaction);04510(Focal adhesion);04510(Focal adhesion)	K05637	NA		NA	23.9838	66.7996	51.6196	45.5223	58.217	46.1383	51.693	55.9815	366.078	339.397	317.473	176.357	359.461	326.516	344.077	336.388	0.155883	-2.68147	3.39692e-62	2.96802e-60	down	yes
ENSAPLG00000009709	ENSAPLG00000009709	ENSAPLT00000010165	GO:0005509(calcium ion binding);GO:0005576(extracellular region);GO:0007155(cell adhesion)	04512(ECM-receptor interaction);04145(Phagosome);04510(Focal adhesion)	K04659	NA		NA	6.16566	7.3049	8.69623	5.30446	3.03907	3.67882	4.79279	4.60411	58.0679	73.9646	37.736	165.91	149.279	76.301	112.19	73.1519	0.0583793	-4.0984	3.42456e-62	2.96804e-60	down	yes
ENSAPLG00000021120	IMPA2	ENSAPLT00000029183	GO:0005737(cytoplasm);GO:0008934(inositol monophosphate 1-phosphatase activity);GO:0042803(protein homodimerization activity);GO:0046854(phosphatidylinositol phosphorylation);GO:0046855(inositol phosphate dephosphorylation)	00562(Inositol phosphate metabolism);04070(Phosphatidylinositol signaling system)	K01092	EC:3.1.3.25	inositol monophosphatase 2 [Source:HGNC Symbol;Acc:HGNC:6051]	NA	38.9229	42.1502	40.1868	38.3035	40.1299	35.8717	34.8946	38.7237	113.231	98.2182	87.9839	133.973	117.159	107.288	107.085	89.75	0.36175	-1.46694	4.34475e-62	3.73544e-60	down	yes
ENSAPLG00000021341	ZNF395	ENSAPLT00000046412;ENSAPLT00000021622	GO:0000978(RNA polymerase II proximal promoter sequence-specific DNA binding);GO:0001158(enhancer sequence-specific DNA binding);GO:0003676(nucleic acid binding);GO:0003677(DNA binding);GO:0005634(nucleus);GO:0005737(cytoplasm);GO:0005829(cytosol);GO:0006357(regulation of transcription by RNA polymerase II);GO:0006357(regulation of transcription by RNA polymerase II)	NA	NA	NA	zinc finger protein 395 [Source:HGNC Symbol;Acc:HGNC:18737]	NA	15.0574	8.81659	9.85767	11.4428	9.68889	10.8827	11.1155	11.2463	35.3148	54.907	45.6574	31.6248	29.4488	44.065	45.0982	48.6851	0.263164	-1.92596	5.10099e-62	4.35082e-60	down	yes
ENSAPLG00000025037	TCEA3	ENSAPLT00000041574;ENSAPLT00000038450;ENSAPLT00000026915;ENSAPLT00000044949;ENSAPLT00000041827	GO:0003676(nucleic acid binding);GO:0005634(nucleus);GO:0006351(transcription, DNA-templated);GO:0006355(regulation of transcription, DNA-templated);GO:0008270(zinc ion binding);GO:0008270(zinc ion binding)	NA	NA	NA	transcription elongation factor A3 [Source:HGNC Symbol;Acc:HGNC:11615]	NA	5.71203	23.8823	23.6286	20.4653	28.487	21.1422	25.8182	23.8169	230.317	385.564	334.914	251.209	240.257	258.871	273.32	408.134	0.0725902	-3.78408	6.84828e-62	5.79515e-60	down	yes
ENSAPLG00000015644	NDRG1	ENSAPLT00000020314;ENSAPLT00000030653;ENSAPLT00000016349	GO:0005634(nucleus);GO:0005737(cytoplasm);GO:0005813(centrosome);GO:0005829(cytosol);GO:0005874(microtubule);GO:0005886(plasma membrane);GO:0005913(cell-cell adherens junction);GO:0008017(microtubule binding);GO:0008285(negative regulation of cell population proliferation);GO:0015630(microtubule cytoskeleton);GO:0017137(Rab GTPase binding);GO:0030330(DNA damage response, signal transduction by p5…	NA	NA	NA	N-myc downstream regulated 1 [Source:HGNC Symbol;Acc:HGNC:7679]	NA	57.6024	46.7334	38.0568	39.5154	41.3053	30.7647	33.8473	38.5398	120.658	173.203	119.051	105.84	173.503	154.719	201.146	177.141	0.266364	-1.90853	8.62785e-62	7.24402e-60	down	yes
ENSAPLG00000014313	PTGS1	ENSAPLT00000014934	GO:0001516(prostaglandin biosynthetic process);GO:0001750(photoreceptor outer segment);GO:0004601(peroxidase activity);GO:0004666(prostaglandin-endoperoxide synthase activity);GO:0005737(cytoplasm);GO:0005794(Golgi apparatus);GO:0006693(prostaglandin metabolic process);GO:0006954(inflammatory response);GO:0006979(response to oxidative stress);GO:0008217(regulation of blood pressure);GO:0019371(cy…	00590(Arachidonic acid metabolism)	K00509	EC:1.14.99.1	prostaglandin-endoperoxide synthase 1 [Source:HGNC Symbol;Acc:HGNC:9604]	NA	16.6309	15.5169	14.2656	19.0588	14.7074	14.6433	18.2759	18.8385	71.2266	83.3664	56.741	60.5389	59.1126	79.1083	44.5035	94.6472	0.240216	-2.05759	1.3237e-61	1.10277e-59	down	yes
ENSAPLG00000003436	HADHB	ENSAPLT00000003536	GO:0003824(catalytic activity);GO:0003988(acetyl-CoA C-acyltransferase activity);GO:0005739(mitochondrion);GO:0005741(mitochondrial outer membrane);GO:0005743(mitochondrial inner membrane);GO:0005783(endoplasmic reticulum);GO:0016509(long-chain-3-hydroxyacyl-CoA dehydrogenase activity);GO:0016747(transferase activity, transferring acyl groups other than amino-acyl groups);GO:0042645(mitochondrial…	00062(Fatty acid elongation);00071(Fatty acid degradation);00280(Valine, leucine and isoleucine degradation)	K07509	EC:2.3.1.16	hydroxyacyl-CoA dehydrogenase trifunctional multienzyme complex subunit beta [Source:HGNC Symbol;Acc:HGNC:4803]	NA	95.4224	84.3365	93.8931	103.651	87.061	139.191	90.0613	94.8096	304.739	278.462	355.623	277.241	316.758	409.274	373.447	326.738	0.298388	-1.74474	1.34864e-61	1.11491e-59	down	yes
ENSAPLG00000012505	EPB41L3	ENSAPLT00000023647;ENSAPLT00000035631;ENSAPLT00000021933;ENSAPLT00000013080;ENSAPLT00000021826;ENSAPLT00000032749;ENSAPLT00000026115;ENSAPLT00000020980;ENSAPLT00000032459;ENSAPLT00000027803	GO:0001558(regulation of cell growth);GO:0002175(protein localization to paranode region of axon);GO:0003779(actin binding);GO:0005198(structural molecule activity);GO:0005856(cytoskeleton);GO:0005886(plasma membrane);GO:0005911(cell-cell junction);GO:0007010(cytoskeleton organization);GO:0007016(cytoskeletal anchoring at plasma membrane);GO:0008092(cytoskeletal protein binding);GO:0008360(regula…	NA	NA	NA	erythrocyte membrane protein band 4.1 like 3 [Source:HGNC Symbol;Acc:HGNC:3380]	NA	29.4817	36.5031	35.9341	32.4767	25.706	44.8964	35.0167	32.9599	1.67634	1.84039	1.48725	2.54796	2.83299	1.34618	1.6619	0.710671	19.3549	4.27462	2.22452e-61	1.82495e-59	up	yes
ENSAPLG00000002805	VWF	ENSAPLT00000002949;ENSAPLT00000045676	GO:0002020(protease binding);GO:0005178(integrin binding);GO:0005515(protein binding);GO:0005518(collagen binding);GO:0005576(extracellular region);GO:0005783(endoplasmic reticulum);GO:0007155(cell adhesion);GO:0007596(blood coagulation);GO:0007599(hemostasis);GO:0019865(immunoglobulin binding);GO:0030168(platelet activation);GO:0031589(cell-substrate adhesion);GO:0033093(Weibel-Palade body);GO:0…	04512(ECM-receptor interaction);04510(Focal adhesion);04510(Focal adhesion)	K03900	NA	von Willebrand factor [Source:HGNC Symbol;Acc:HGNC:12726]	NA	4.92311	3.00208	4.39319	3.49062	3.03104	5.22291	3.68721	3.11819	12.8052	12.5902	24.1858	22.0928	19.84	18.5514	17.6612	15.0674	0.216174	-2.20974	2.89574e-61	2.35762e-59	down	yes
ENSAPLG00000004520	MCM2	ENSAPLT00000004689;ENSAPLT00000038103	GO:0000785(chromatin);GO:0003677(DNA binding);GO:0003688(DNA replication origin binding);GO:0005524(ATP binding);GO:0005634(nucleus);GO:0005654(nucleoplasm);GO:0005664(nuclear origin of replication recognition complex);GO:0005737(cytoplasm);GO:0006260(DNA replication);GO:0006268(DNA unwinding involved in DNA replication);GO:0006270(DNA replication initiation);GO:0006334(nucleosome assembly);GO:00…	03030(DNA replication);04110(Cell cycle);04110(Cell cycle)	K02540	EC:3.6.4.12	minichromosome maintenance complex component 2 [Source:HGNC Symbol;Acc:HGNC:6944]	NA	79.8534	81.3591	105.676	111.36	84.2061	91.0373	103.731	99.9214	11.4843	12.0887	9.76667	10.9683	11.3591	11.7881	9.53722	7.98821	8.90961	3.15536	4.31676e-61	3.48814e-59	up	yes
ENSAPLG00000017170	N4BP3	ENSAPLT00000043383	NA	NA	NA	NA	NEDD4 binding protein 3 [Source:HGNC Symbol;Acc:HGNC:29852]	NA	11.892	10.4458	12.0516	16.0768	12.8879	11.5708	13.2265	13.6482	51.0538	61.7495	40.4695	49.3685	51.333	75.7222	36.3979	62.9592	0.237265	-2.07543	7.4495e-61	5.97461e-59	down	yes
ENSAPLG00000007468	MMP13	ENSAPLT00000007802	GO:0001958(endochondral ossification);GO:0003417(growth plate cartilage development);GO:0004222(metalloendopeptidase activity);GO:0005509(calcium ion binding);GO:0005518(collagen binding);GO:0005576(extracellular region);GO:0006508(proteolysis);GO:0008233(peptidase activity);GO:0008237(metallopeptidase activity);GO:0008270(zinc ion binding);GO:0022617(extracellular matrix disassembly);GO:0030282(…	NA	NA	NA	matrix metallopeptidase 13 [Source:HGNC Symbol;Acc:HGNC:7159]	NA	8.50962	12.5824	5.48853	11.0165	4.84469	10.273	4.31871	4.69004	0.0001	0.0001	0.0001	0.0001	0.050957	0.0001	0.0001	0.0001	1194.87	10.2226	8.48344e-61	6.75345e-59	up	yes
ENSAPLG00000009409	ENSAPLG00000009409	ENSAPLT00000037949;ENSAPLT00000018402;ENSAPLT00000035258;ENSAPLT00000038375;ENSAPLT00000032480;ENSAPLT00000009855	GO:0006813(potassium ion transport);GO:0016020(membrane);GO:0016020(membrane)	NA	NA	NA		NA	0.239009	1.09199	1.16038	0.964232	0.314265	0.679177	0.378798	0.866346	14.8987	19.2671	13.441	14.3833	15.5743	12.3731	9.52612	17.1934	0.0488114	-4.35664	9.04992e-61	7.15143e-59	down	yes
ENSAPLG00000009518	FAM13A	ENSAPLT00000041342;ENSAPLT00000031842;ENSAPLT00000009952;ENSAPLT00000035393;ENSAPLT00000040402	GO:0007165(signal transduction);GO:0007165(signal transduction)	NA	NA	NA	family with sequence similarity 13 member A [Source:HGNC Symbol;Acc:HGNC:19367]	NA	9.88617	5.74377	5.07295	4.82041	3.38684	5.16838	5.4334	3.96151	18.4252	31.2941	19.5111	21.0487	22.8421	22.5068	28.8909	19.6048	0.23611	-2.08247	1.37088e-60	1.07539e-58	down	yes
ENSAPLG00000006318	ENSAPLG00000006318	ENSAPLT00000006546	GO:0016021(integral component of membrane)	NA	NA	NA		NA	1.89997	1.87659	4.78974	2.903	3.12144	3.36552	2.59323	3.52834	22.0921	26.3752	20.6145	27.3666	23.0649	23.8311	18.4907	18.2361	0.133713	-2.90279	1.44294e-60	1.12371e-58	down	yes
ENSAPLG00000007690	IQGAP3	ENSAPLT00000008028	GO:0005515(protein binding);GO:0005516(calmodulin binding);GO:0007165(signal transduction);GO:0043087(regulation of GTPase activity);GO:0070856(myosin VI light chain binding)	04810(Regulation of actin cytoskeleton)	K05767	NA	IQ motif containing GTPase activating protein 3 [Source:HGNC Symbol;Acc:HGNC:20669]	NA	12.2033	13.2464	11.6095	14.4846	11.7284	12.7971	16.6826	14.3232	0.932111	0.684684	0.787705	0.636998	1.3581	0.938426	0.846615	0.643899	15.6805	3.9709	1.46135e-60	1.12986e-58	up	yes
ENSAPLG00000020960	FAM173A	ENSAPLT00000018090	NA	NA	NA	NA	family with sequence similarity 173 member A [Source:HGNC Symbol;Acc:HGNC:14152]	NA	5.7881	3.49023	4.62924	5.37221	4.83025	8.38985	4.98563	3.24944	31.1555	26.2919	33.6271	50.7864	40.1486	32.7423	30.223	43.0989	0.141405	-2.8221	1.96485e-60	1.5083e-58	down	yes
ENSAPLG00000008669	ENSAPLG00000008669	ENSAPLT00000009020	NA	NA	NA	NA		NA	17.6425	27.7731	23.8034	26.1889	23.7884	25.7247	22.3662	25.6222	1.91959	1.75427	0.993682	1.40461	1.33719	1.49219	1.88888	1.22973	16.0489	4.0044	2.46236e-60	1.86738e-58	up	yes
ENSAPLG00000022114	ENSAPLG00000022114	ENSAPLT00000026262	GO:0016020(membrane)	NA	NA	NA		NA	107.205	134.412	128.048	134.942	173.454	136.572	141.251	157.142	505.746	380.16	469.046	493.78	432.113	475.859	469.03	434.604	0.304077	-1.71749	2.46737e-60	1.86738e-58	down	yes
ENSAPLG00000005505	RDH10	ENSAPLT00000005699	GO:0001656(metanephros development);GO:0001701(in utero embryonic development);GO:0002138(retinoic acid biosynthetic process);GO:0004745(retinol dehydrogenase activity);GO:0005737(cytoplasm);GO:0007601(visual perception);GO:0008406(gonad development);GO:0009887(animal organ morphogenesis);GO:0014032(neural crest cell development);GO:0016020(membrane);GO:0016021(integral component of membrane);GO:…	00830(Retinol metabolism)	K11151	EC:1.1.1.-	retinol dehydrogenase 10 [Source:HGNC Symbol;Acc:HGNC:19975]	NA	110.591	159.314	178.213	140.651	179.961	141.202	146.6	231.67	13.1521	13.7893	8.42361	7.68012	7.65227	13.1074	10.3246	7.61471	15.7589	3.9781	2.56901e-60	1.92353e-58	up	yes
ENSAPLG00000003911	PIK3IP1	ENSAPLT00000004001;ENSAPLT00000042415;ENSAPLT00000027188	GO:0014067(negative regulation of phosphatidylinositol 3-kinase signaling);GO:0036313(phosphatidylinositol 3-kinase catalytic subunit binding);GO:0043553(negative regulation of phosphatidylinositol 3-kinase activity);GO:0043553(negative regulation of phosphatidylinositol 3-kinase activity)	NA	NA	NA	phosphoinositide-3-kinase interacting protein 1 [Source:HGNC Symbol;Acc:HGNC:24942]	NA	22.6885	18.2391	19.833	19.2291	22.3963	21.0682	21.1513	19.6578	58.5942	81.0991	50.8363	52.224	54.1599	72.6809	77.3221	69.618	0.31801	-1.65285	2.57735e-60	1.92353e-58	down	yes
ENSAPLG00000009681	CAVIN4	ENSAPLT00000010075	GO:0005886(plasma membrane);GO:0005901(caveola);GO:0010468(regulation of gene expression);GO:0035023(regulation of Rho protein signal transduction)	NA	NA	NA	caveolae associated protein 4 [Source:HGNC Symbol;Acc:HGNC:33742]	NA	8.10255	40.2257	36.1745	32.4157	34.851	30.42	29.2812	46.3	475.169	328.911	445.283	556.203	556.946	413.95	397.027	315.192	0.0738877	-3.75852	4.48689e-60	3.32556e-58	down	yes
ENSAPLG00000012541	CIAO3	ENSAPLT00000032876;ENSAPLT00000013100	GO:0001666(response to hypoxia);GO:0002244(hematopoietic progenitor cell differentiation);GO:0010468(regulation of gene expression);GO:0016226(iron-sulfur cluster assembly);GO:0032364(oxygen homeostasis);GO:0097361(CIA complex);GO:0097361(CIA complex)	NA	NA	NA	cytosolic iron-sulfur assembly component 3 [Source:HGNC Symbol;Acc:HGNC:14179]	NA	21.6241	22.5445	22.4554	25.1472	23.3576	19.2385	23.1372	25.1723	77.4083	56.3044	64.1481	70.5242	65.8938	65.5797	60.642	56.9298	0.353046	-1.50207	5.01936e-60	3.69473e-58	down	yes
ENSAPLG00000000800	ARMH4	ENSAPLT00000000829	NA	03410(Base excision repair);04140(Autophagy - animal);04217(Necroptosis)	K10802	NA	armadillo-like helical domain containing 4 [Source:HGNC Symbol;Acc:HGNC:19846]	NA	11.4213	5.3564	5.31569	6.47452	6.86174	5.03076	5.38587	6.78736	0.030139	0.075309	0.0001	0.0001	0.0001	0.0001	0.0001	0.0001	496.319	8.95512	6.12344e-60	4.47677e-58	up	yes
ENSAPLG00000007157	FAM184B	ENSAPLT00000007426;ENSAPLT00000007430	NA	NA	NA	NA	family with sequence similarity 184 member B [Source:HGNC Symbol;Acc:HGNC:29235]	NA	1.38674	1.66364	2.09421	0.923519	1.21233	1.41245	1.30588	0.50218	8.64603	13.5208	11.5997	12.0852	12.8767	11.5276	7.6181	8.79134	0.121166	-3.04494	6.55408e-60	4.75923e-58	down	yes
ENSAPLG00000016444	ENSAPLG00000016444	ENSAPLT00000017163	GO:0016020(membrane);GO:0022857(transmembrane transporter activity);GO:0055085(transmembrane transport)	04216(Ferroptosis)	K13869	NA		NA	12.2988	15.5733	13.5413	9.60426	16.2594	12.4904	11.1259	20.3783	80.7048	121.302	68.0016	50.7481	130.474	109.992	167.251	107.829	0.133052	-2.90994	9.47923e-60	6.83714e-58	down	yes
ENSAPLG00000016198	TACC3	ENSAPLT00000020289;ENSAPLT00000016936;ENSAPLT00000023462	GO:0005815(microtubule organizing center);GO:0005829(cytosol);GO:0007052(mitotic spindle organization);GO:0007091(metaphase/anaphase transition of mitotic cell cycle);GO:0060236(regulation of mitotic spindle organization);GO:0072686(mitotic spindle);GO:1902850(microtubule cytoskeleton organization involved in mitosis);GO:1902850(microtubule cytoskeleton organization involved in mitosis)	03013(RNA transport);03013(RNA transport)	K14283	NA	transforming acidic coiled-coil containing protein 3 [Source:HGNC Symbol;Acc:HGNC:11524]	NA	53.9925	40.2755	38.0268	28.7708	44.3465	47.7708	34.3845	32.5156	4.02716	4.58434	4.16909	4.1911	6.43834	3.61877	4.01386	4.15418	9.09409	3.18493	2.9532e-59	2.11587e-57	up	yes
ENSAPLG00000015442	IRF2	ENSAPLT00000016098;ENSAPLT00000040296;ENSAPLT00000023144	GO:0000977(RNA polymerase II regulatory region sequence-specific DNA binding);GO:0001228(DNA-binding transcription activator activity, RNA polymerase II-specific);GO:0003677(DNA binding);GO:0003700(DNA-binding transcription factor activity);GO:0005654(nucleoplasm);GO:0005829(cytosol);GO:0005925(focal adhesion);GO:0006355(regulation of transcription, DNA-templated);GO:0008283(cell population proli…	NA	NA	NA	interferon regulatory factor 2 [Source:HGNC Symbol;Acc:HGNC:6117]	NA	26.1895	19.8807	18.556	16.2168	20.598	18.6313	18.6759	19.9651	50.1651	44.5432	52.7302	40.4235	62.2433	45.459	55.0715	49.3842	0.396763	-1.33365	3.67874e-59	2.60229e-57	down	yes
ENSAPLG00000021853	KCNJ11	ENSAPLT00000024349	GO:0005242(inward rectifier potassium channel activity);GO:0005249(voltage-gated potassium channel activity);GO:0005524(ATP binding);GO:0005886(plasma membrane);GO:0006006(glucose metabolic process);GO:0006813(potassium ion transport);GO:0008282(inward rectifying potassium channel);GO:0015272(ATP-activated inward rectifier potassium channel activity);GO:0016020(membrane);GO:0016021(integral compo…	NA	NA	NA	potassium voltage-gated channel subfamily J member 11 [Source:HGNC Symbol;Acc:HGNC:6257]	NA	3.51261	6.91992	13.3343	8.17436	12.7246	8.0408	8.30109	14.0967	100.115	106.775	66.4047	79.7993	107.617	75.6023	92.7767	75.9557	0.106524	-3.23075	3.68055e-59	2.60229e-57	down	yes
ENSAPLG00000008502	SPATA7	ENSAPLT00000008838	GO:0005654(nucleoplasm);GO:0005739(mitochondrion);GO:0005829(cytosol);GO:0005930(axoneme);GO:0015630(microtubule cytoskeleton);GO:0032391(photoreceptor connecting cilium);GO:0036064(ciliary basal body);GO:0045494(photoreceptor cell maintenance);GO:1903546(protein localization to photoreceptor outer segment);GO:1903621(protein localization to photoreceptor connecting cilium)	NA	NA	NA	spermatogenesis associated 7 [Source:HGNC Symbol;Acc:HGNC:20423]	NA	7.79956	5.51567	3.59288	3.42638	5.40593	4.30948	3.99967	4.6738	29.0668	25.1855	17.5268	19.9069	30.0116	18.97	25.2033	17.3633	0.211333	-2.24241	4.23384e-59	2.97392e-57	down	yes
ENSAPLG00000019972	LHFPL4	ENSAPLT00000023975	NA	NA	NA	NA	LHFPL tetraspan subfamily member 4 [Source:HGNC Symbol;Acc:HGNC:29568]	NA	2.76993	2.31456	4.38715	4.02079	4.0975	3.12937	3.98955	2.5508	14.8419	21.8507	16.4657	30.008	18.6849	20.71	19.4958	17.9334	0.170383	-2.55315	5.73787e-59	4.00421e-57	down	yes
ENSAPLG00000003591	RNF217	ENSAPLT00000032657;ENSAPLT00000003680;ENSAPLT00000046175	GO:0004842(ubiquitin-protein transferase activity);GO:0016567(protein ubiquitination);GO:0016567(protein ubiquitination)	NA	NA	NA	ring finger protein 217 [Source:HGNC Symbol;Acc:HGNC:21487]	NA	7.85212	9.86343	11.7552	9.48773	11.1228	9.59149	9.14715	8.14811	42.707	31.2496	35.9491	49.5281	34.2844	41.5973	29.5341	28.8105	0.262099	-1.93181	1.0144e-58	7.03337e-57	down	yes
ENSAPLG00000003656	TPM1	ENSAPLT00000003818	GO:0001701(in utero embryonic development);GO:0001725(stress fiber);GO:0003065(positive regulation of heart rate by epinephrine);GO:0005737(cytoplasm);GO:0005829(cytosol);GO:0008092(cytoskeletal protein binding);GO:0008360(regulation of cell shape);GO:0015629(actin cytoskeleton);GO:0030016(myofibril);GO:0032059(bleb);GO:0032587(ruffle membrane);GO:0034614(cellular response to reactive oxygen spec…	NA	NA	NA	tropomyosin 1 [Source:HGNC Symbol;Acc:HGNC:12010]	NA	630.943	2161.73	2248.06	2118.8	2220.17	1546.3	1827.59	2298.44	17547	13442.8	19302.6	17645.7	15741.5	15681.4	15406.3	13462.1	0.117384	-3.0907	1.36688e-58	9.4166e-57	down	yes
ENSAPLG00000013427	CENPI	ENSAPLT00000014005;ENSAPLT00000019461;ENSAPLT00000033353	GO:0000776(kinetochore);GO:0005829(cytosol);GO:0016604(nuclear body);GO:0034508(centromere complex assembly);GO:0034508(centromere complex assembly)	NA	NA	NA	centromere protein I [Source:HGNC Symbol;Acc:HGNC:3968]	NA	18.7202	18.4752	21.5293	16.0683	17.5786	18.0349	18.424	17.7427	1.42237	1.39971	1.11428	1.97683	1.3842	1.00789	1.35556	0.740154	14.0922	3.81683	6.19127e-58	4.23807e-56	up	yes
ENSAPLG00000010622	SMYD2	ENSAPLT00000011094;ENSAPLT00000024284	GO:0000122(negative regulation of transcription by RNA polymerase II);GO:0000993(RNA polymerase II complex binding);GO:0002039(p53 binding);GO:0005515(protein binding);GO:0005634(nucleus);GO:0005737(cytoplasm);GO:0005829(cytosol);GO:0008285(negative regulation of cell population proliferation);GO:0016279(protein-lysine N-methyltransferase activity);GO:0016571(histone methylation);GO:0018026(pepti…	NA	NA	NA	SET and MYND domain containing 2 [Source:HGNC Symbol;Acc:HGNC:20982]	NA	74.5259	106.891	100.801	96.2798	106.358	97.0432	99.2157	106.227	291.806	271.145	280.771	315.001	268.217	305.92	289.294	242.919	0.347601	-1.5245	9.84733e-58	6.69806e-56	down	yes
ENSAPLG00000029372	PNOC	ENSAPLT00000028071	GO:0007218(neuropeptide signaling pathway);GO:0007268(chemical synaptic transmission)	NA	NA	NA	prepronociceptin [Source:HGNC Symbol;Acc:HGNC:9163]	NA	0.176976	0.308814	0.545297	0.174105	0.0001	0.301351	0.0001	0.112011	18.297	23.2951	18.7164	17.344	12.7603	22.8048	14.6436	26.4984	0.0104869	-6.57527	1.98888e-57	1.34431e-55	down	yes
ENSAPLG00000002692	CYFIP2	ENSAPLT00000002773	GO:0005737(cytoplasm);GO:0006915(apoptotic process);GO:0031175(neuron projection development);GO:0045202(synapse);GO:0045862(positive regulation of proteolysis);GO:0048471(perinuclear region of cytoplasm);GO:0051388(positive regulation of neurotrophin TRK receptor signaling pathway);GO:0097202(activation of cysteine-type endopeptidase activity);GO:0097484(dendrite extension);GO:0098609(cell-cell …	03013(RNA transport);04810(Regulation of actin cytoskeleton)	K05749	NA	cytoplasmic FMR1 interacting protein 2 [Source:HGNC Symbol;Acc:HGNC:13760]	NA	2.27973	4.09953	3.74435	3.27411	1.12947	2.10519	3.49417	2.28332	52.3579	27.4708	41.7645	33.4184	26.5357	32.1901	17.5696	27.0181	0.0867507	-3.52698	2.17151e-57	1.44993e-55	down	yes
ENSAPLG00000011482	SH3TC1	ENSAPLT00000047633;ENSAPLT00000031185;ENSAPLT00000012012	GO:0005515(protein binding);GO:0005515(protein binding)	NA	NA	NA	SH3 domain and tetratricopeptide repeats 1 [Source:HGNC Symbol;Acc:HGNC:26009]	NA	1.59271	1.95308	2.41621	1.91185	1.79036	2.74776	2.01317	1.59296	7.03964	10.23	9.36883	9.7791	8.56739	7.10071	10.4308	6.45773	0.232233	-2.10635	2.17213e-57	1.44993e-55	down	yes
ENSAPLG00000004051	KIF11	ENSAPLT00000004221	GO:0000922(spindle pole);GO:0003777(microtubule motor activity);GO:0005524(ATP binding);GO:0005819(spindle);GO:0005829(cytosol);GO:0005874(microtubule);GO:0005876(spindle microtubule);GO:0007018(microtubule-based movement);GO:0007051(spindle organization);GO:0007100(mitotic centrosome separation);GO:0008017(microtubule binding);GO:0019901(protein kinase binding);GO:0032991(protein-containing comp…	NA	NA	NA	kinesin family member 11 [Source:HGNC Symbol;Acc:HGNC:6388]	NA	19.3058	11.859	12.1915	7.3302	13.2296	14.1406	9.85096	9.15824	0.346682	0.523619	0.525156	0.529524	1.00764	0.436913	0.550845	0.315433	22.9155	4.51825	4.63705e-57	3.07619e-55	up	yes
ENSAPLG00000014367	ENSAPLG00000014367	ENSAPLT00000014990	GO:0015991(ATP hydrolysis coupled proton transport);GO:0033180(proton-transporting V-type ATPase, V1 domain);GO:0046933(proton-transporting ATP synthase activity, rotational mechanism);GO:0046961(proton-transporting ATPase activity, rotational mechanism)	00190(Oxidative phosphorylation);04145(Phagosome);04142(Lysosome)	K03662	NA		NA	14.197	16.6052	14.4071	16.1255	15.763	17.5789	13.0742	15.6303	43.4811	41.2119	35.0081	33.3556	50.1927	39.4051	37.54	42.3458	0.38253	-1.38636	6.77311e-57	4.46568e-55	down	yes
ENSAPLG00000022342	ENSAPLG00000022342	ENSAPLT00000022416;ENSAPLT00000037483;ENSAPLT00000035187	NA	NA	NA	NA		NA	0.498485	0.881396	0.636222	1.01062	0.535622	0.776497	0.268797	0.436654	6.98619	30.9714	32.2981	23.3233	12.2547	30.7562	29.9636	20.1026	0.0270246	-5.20959	8.01384e-57	5.25151e-55	down	yes
ENSAPLG00000009657	CIT	ENSAPLT00000022538;ENSAPLT00000010123;ENSAPLT00000045146	GO:0000281(mitotic cytokinesis);GO:0004672(protein kinase activity);GO:0004674(protein serine/threonine kinase activity);GO:0005524(ATP binding);GO:0006468(protein phosphorylation);GO:0030165(PDZ domain binding);GO:0032467(positive regulation of cytokinesis);GO:0035556(intracellular signal transduction);GO:0051402(neuron apoptotic process);GO:0097110(scaffold protein binding);GO:0097110(scaffold …	NA	NA	NA	citron rho-interacting serine/threonine kinase [Source:HGNC Symbol;Acc:HGNC:1985]	NA	11.6802	8.94152	8.96708	6.03651	4.49849	10.1739	9.06976	7.0643	0.542586	0.371762	0.234008	0.519729	0.558279	0.503934	0.400544	0.268779	19.5409	4.28843	1.05879e-56	6.89622e-55	up	yes
ENSAPLG00000021375	ENSAPLG00000021375	ENSAPLT00000045785;ENSAPLT00000033686	GO:0005901(caveola);GO:0006363(termination of RNA polymerase I transcription);GO:0006363(termination of RNA polymerase I transcription)	NA	NA	NA		NA	21.7338	40.3168	48.8362	51.146	35.919	48.6384	42.6296	44.9647	169.511	215.408	188.683	199.32	153.194	237.619	251.716	187.939	0.208424	-2.26241	1.67101e-56	1.08183e-54	down	yes
ENSAPLG00000029297	ENSAPLG00000029297	ENSAPLT00000033772	NA	00830(Retinol metabolism)	K15734	EC:1.1.1.105		NA	3.66554	7.00359	8.81031	5.35919	5.38534	5.56377	4.24438	5.82129	26.8841	34.9198	26.3535	29.8544	39.489	40.5148	40.7423	34.3109	0.167919	-2.57416	1.96263e-56	1.26302e-54	down	yes
ENSAPLG00000025244	TTPA	ENSAPLT00000032252	GO:0001890(placenta development);GO:0001892(embryonic placenta development);GO:0005546(phosphatidylinositol-4,5-bisphosphate binding);GO:0008431(vitamin E binding);GO:0009636(response to toxic substance);GO:0042360(vitamin E metabolic process);GO:0043325(phosphatidylinositol-3,4-bisphosphate binding);GO:0051180(vitamin transport);GO:0090212(negative regulation of establishment of blood-brain barr…	NA	NA	NA	alpha tocopherol transfer protein [Source:HGNC Symbol;Acc:HGNC:12404]	NA	0.415303	0.831983	0.575073	0.498883	0.214771	0.583765	0.49153	0.402147	6.22453	3.80438	5.15116	6.39668	7.32722	5.62997	6.59644	4.32294	0.0882984	-3.50147	2.57174e-56	1.64515e-54	down	yes
ENSAPLG00000030244	ENSAPLG00000030244	ENSAPLT00000028464	NA	NA	NA	NA		NA	0.10965	0.601401	0.441138	0.476848	0.285206	0.215669	0.435072	0.483516	5.8518	6.90635	4.61987	6.35199	5.91795	7.12935	4.32044	9.24236	0.0605581	-4.04554	2.67109e-56	1.69859e-54	down	yes
ENSAPLG00000028797	ENSAPLG00000028797	ENSAPLT00000041776;ENSAPLT00000018772	GO:0000785(chromatin);GO:0003677(DNA binding);GO:0005634(nucleus);GO:0006355(regulation of transcription, DNA-templated);GO:0006355(regulation of transcription, DNA-templated)	NA	NA	NA		NA	26.1248	21.1307	20.5909	21.9225	13.4273	24.8845	25.3184	24.0941	0.933068	0.282428	0.635197	0.735406	0.635926	0.326806	0.445205	0.13085	43.0298	5.42727	1.06348e-55	6.72308e-54	up	yes
ENSAPLG00000014846	UBE2B	ENSAPLT00000015468;ENSAPLT00000020680	GO:0000209(protein polyubiquitination);GO:0000785(chromatin);GO:0000790(nuclear chromatin);GO:0001701(in utero embryonic development);GO:0001741(XY body);GO:0004842(ubiquitin-protein transferase activity);GO:0005634(nucleus);GO:0005657(replication fork);GO:0005737(cytoplasm);GO:0006281(DNA repair);GO:0006301(postreplication repair);GO:0006344(maintenance of chromatin silencing);GO:0006511(ubiquit…	04120(Ubiquitin mediated proteolysis);04120(Ubiquitin mediated proteolysis)	K10574	EC:2.3.2.23	ubiquitin conjugating enzyme E2 B [Source:HGNC Symbol;Acc:HGNC:12473]	NA	20.2459	18.1828	14.4297	14.7443	16.9691	22.2098	19.8477	20.3888	38.6594	52.4915	46.9804	52.3184	52.7088	54.547	57.2857	47.2507	0.365497	-1.45207	1.64669e-55	1.03491e-53	down	yes
ENSAPLG00000003284	HMGB2	ENSAPLT00000003355;ENSAPLT00000027202	GO:0000790(nuclear chromatin);GO:0000793(condensed chromosome);GO:0001158(enhancer sequence-specific DNA binding);GO:0001938(positive regulation of endothelial cell proliferation);GO:0002437(inflammatory response to antigenic stimulus);GO:0003677(DNA binding);GO:0003684(damaged DNA binding);GO:0003690(double-stranded DNA binding);GO:0003713(transcription coactivator activity);GO:0005615(extracell…	NA	NA	NA	high mobility group box 2 [Source:HGNC Symbol;Acc:HGNC:5000]	NA	466.374	803.209	841.71	926.929	848.337	687.538	755.333	794	77.824	80.2126	60.8566	73.4138	62.4401	80.2018	84.5731	82.791	10.1665	3.34575	2.16519e-55	1.35287e-53	up	yes
ENSAPLG00000015665	SCD	ENSAPLT00000016337	GO:0004768(stearoyl-CoA 9-desaturase activity);GO:0005506(iron ion binding);GO:0005730(nucleolus);GO:0005783(endoplasmic reticulum);GO:0005789(endoplasmic reticulum membrane);GO:0006629(lipid metabolic process);GO:0006636(unsaturated fatty acid biosynthetic process);GO:0016021(integral component of membrane);GO:0016491(oxidoreductase activity);GO:0016717(oxidoreductase activity, acting on paired …	01040(Biosynthesis of unsaturated fatty acids);03320(PPAR signaling pathway)	K00507	EC:1.14.19.1	stearoyl-CoA desaturase [Source:HGNC Symbol;Acc:HGNC:10571]	NA	53.9296	31.6113	30.5957	33.8752	23.7078	24.0557	41.675	31.6912	2.03495	1.81348	1.65699	2.89614	3.23079	2.1061	1.21873	1.69379	16.2838	4.02537	2.41112e-55	1.49782e-53	up	yes
ENSAPLG00000000969	TBC1D8	ENSAPLT00000024218;ENSAPLT00000001210	NA	NA	NA	NA	TBC1 domain family member 8 [Source:HGNC Symbol;Acc:HGNC:17791]	NA	16.5613	10.0217	9.7563	9.11832	10.9455	9.65307	9.13186	11.8352	25.6852	33.8895	21.9217	33.9323	34.7637	27.6138	33.3869	28.3961	0.363218	-1.46109	3.95441e-55	2.44241e-53	down	yes
ENSAPLG00000008216	HAGH	ENSAPLT00000008564;ENSAPLT00000032421	GO:0004416(hydroxyacylglutathione hydrolase activity);GO:0006750(glutathione biosynthetic process);GO:0019243(methylglyoxal catabolic process to D-lactate via S-lactoyl-glutathione);GO:0019243(methylglyoxal catabolic process to D-lactate via S-lactoyl-glutathione)	00620(Pyruvate metabolism);00620(Pyruvate metabolism)	K01069	EC:3.1.2.6	hydroxyacylglutathione hydrolase [Source:HGNC Symbol;Acc:HGNC:4805]	NA	17.6084	32.6125	27.0455	32.8465	29.3998	28.8461	29.052	41.8889	113.614	143.271	133.216	124.662	101.765	138.447	107.553	131.862	0.24065	-2.05499	5.00986e-55	3.07663e-53	down	yes
ENSAPLG00000010138	STIL	ENSAPLT00000010565	GO:0005737(cytoplasm);GO:0005813(centrosome);GO:0005814(centriole);GO:0007052(mitotic spindle organization);GO:0042802(identical protein binding);GO:0046599(regulation of centriole replication);GO:0051298(centrosome duplication);GO:0071539(protein localization to centrosome)	NA	NA	NA	STIL, centriolar assembly protein [Source:HGNC Symbol;Acc:HGNC:10879]	NA	11.0317	9.35074	9.21575	9.30112	9.31003	10.3066	9.81155	8.6082	0.584432	0.819748	0.6487	1.17408	1.09205	0.67571	0.675215	0.578044	12.3137	3.62219	5.61902e-55	3.43112e-53	up	yes
ENSAPLG00000023537	ENSAPLG00000023537	ENSAPLT00000025989	NA	04370(VEGF signaling pathway);04510(Focal adhesion);04810(Regulation of actin cytoskeleton)	K05760	NA		NA	22.4463	32.1623	38.2469	38.1157	24.1217	32.0615	31.0832	38.0384	98.3429	95.5234	101.588	109.676	127.235	111.426	104.559	102.428	0.301225	-1.73109	7.19326e-55	4.36757e-53	down	yes
ENSAPLG00000011947	CCNB2	ENSAPLT00000030244;ENSAPLT00000012452	GO:0001701(in utero embryonic development);GO:0005634(nucleus);GO:0005813(centrosome);GO:0005829(cytosol);GO:0015630(microtubule cytoskeleton);GO:0016020(membrane);GO:0040008(regulation of growth);GO:0043029(T cell homeostasis);GO:0048538(thymus development);GO:0048538(thymus development)	04068(FoxO signaling pathway);04110(Cell cycle);04114(Oocyte meiosis);04115(p53 signaling pathway);04218(Cellular senescence);04914(Progesterone-mediated oocyte maturation);04914(Progesterone-mediated oocyte maturation)	K21770	NA	cyclin B2 [Source:HGNC Symbol;Acc:HGNC:1580]	NA	271.442	198.815	215.666	219.1	346.862	226.601	212.1	227.393	29.6939	35.4941	23.1376	26.2421	30.6382	23.953	28.6723	29.529	8.43587	3.07654	8.72821e-55	5.26978e-53	up	yes
ENSAPLG00000025844	MYOZ1	ENSAPLT00000032388	GO:0000122(negative regulation of transcription by RNA polymerase II);GO:0004865(protein serine/threonine phosphatase inhibitor activity);GO:0007519(skeletal muscle tissue development);GO:0015629(actin cytoskeleton);GO:0043417(negative regulation of skeletal muscle tissue regeneration);GO:0043503(skeletal muscle fiber adaptation);GO:0045214(sarcomere organization);GO:0051373(FATZ binding);GO:0070…	NA	NA	NA	myozenin 1 [Source:HGNC Symbol;Acc:HGNC:13752]	NA	2.3028	22.0103	27.1505	20.7233	50.8928	17.4076	23.4343	35.3449	1058.42	1002	1206.99	1472.65	1227.69	1181.96	1026.8	1254.4	0.0211291	-5.56463	3.10053e-54	1.86153e-52	down	yes
ENSAPLG00000002314	SIAH1	ENSAPLT00000019577;ENSAPLT00000002315	GO:0004842(ubiquitin-protein transferase activity);GO:0005515(protein binding);GO:0005634(nucleus);GO:0006511(ubiquitin-dependent protein catabolic process);GO:0007275(multicellular organism development);GO:0008022(protein C-terminus binding);GO:0008270(zinc ion binding);GO:0030163(protein catabolic process);GO:0030877(beta-catenin destruction complex);GO:0042802(identical protein binding);GO:004…	04120(Ubiquitin mediated proteolysis);04310(Wnt signaling pathway);04115(p53 signaling pathway);04115(p53 signaling pathway)	K04506	EC:2.3.2.27	siah E3 ubiquitin protein ligase 1 [Source:HGNC Symbol;Acc:HGNC:10857]	NA	21.5568	18.5234	20.7869	18.7993	19.997	18.4964	19.5091	18.1668	41.0211	52.8975	36.5595	43.0371	49.9353	40.8195	40.9706	49.5274	0.439261	-1.18685	9.01449e-54	5.38215e-52	down	yes
ENSAPLG00000008187	PLEKHN1	ENSAPLT00000043567;ENSAPLT00000008500;ENSAPLT00000008495	GO:0001666(response to hypoxia);GO:0001786(phosphatidylserine binding);GO:0005739(mitochondrion);GO:0005856(cytoskeleton);GO:0031966(mitochondrial membrane);GO:0043065(positive regulation of apoptotic process);GO:0061158(3'-UTR-mediated mRNA destabilization);GO:0070300(phosphatidic acid binding);GO:1901612(cardiolipin binding);GO:1901981(phosphatidylinositol phosphate binding);GO:1901981(phosphat…	NA	NA	NA	pleckstrin homology domain containing N1 [Source:HGNC Symbol;Acc:HGNC:25284]	NA	11.8387	8.43066	11.1003	10.2307	10.8577	8.18862	8.34991	11.1478	30.8833	39.5757	29.5285	41.5138	26.8521	46.0974	25.2508	36.5008	0.290165	-1.78505	2.28521e-53	1.35686e-51	down	yes
ENSAPLG00000022427	ENSAPLG00000022427	ENSAPLT00000026242;ENSAPLT00000031852	NA	NA	NA	NA		NA	0.0001	0.0001	0.0001	0.0001	0.0001	0.0001	0.0001	0.0001	4.13812	7.32768	15.0405	25.386	25.1545	22.6214	19.7751	9.04278	6.22635e-06	-17.2932	2.69101e-53	1.58902e-51	down	yes
ENSAPLG00000005068	CRMP1	ENSAPLT00000019302;ENSAPLT00000005333	GO:0000226(microtubule cytoskeleton organization);GO:0005737(cytoplasm);GO:0005813(centrosome);GO:0005829(cytosol);GO:0007399(nervous system development);GO:0007411(axon guidance);GO:0010977(negative regulation of neuron projection development);GO:0016787(hydrolase activity);GO:0016810(hydrolase activity, acting on carbon-nitrogen (but not peptide) bonds);GO:0030496(midbody);GO:0031005(filamin bi…	04360(Axon guidance);04360(Axon guidance)	K07528	NA	collapsin response mediator protein 1 [Source:HGNC Symbol;Acc:HGNC:2365]	NA	47.2261	27.0352	22.3389	39.4434	27.9484	37.9769	27.986	36.3977	1.9583	3.97274	2.65865	2.14996	3.27295	2.6895	3.51906	2.67846	11.6313	3.53994	2.82217e-53	1.65737e-51	up	yes
ENSAPLG00000023845	ENSAPLG00000023845	ENSAPLT00000029578	GO:0005509(calcium ion binding)	04371(Apelin signaling pathway);04260(Cardiac muscle contraction);04261(Adrenergic signaling in cardiomyocytes)	K12750	NA		NA	12.1131	19.6492	29.6921	27.603	23.9751	16.3548	26.8152	25.1122	0.821531	0.314653	0.383941	0.358707	0.678643	0.757598	1.1532	0.37967	37.4003	5.22498	2.92355e-53	1.70757e-51	up	yes
ENSAPLG00000014385	ENSAPLG00000014385	ENSAPLT00000046304;ENSAPLT00000027310;ENSAPLT00000041410;ENSAPLT00000038027;ENSAPLT00000015027;ENSAPLT00000025146;ENSAPLT00000026869;ENSAPLT00000035262;ENSAPLT00000034627	NA	NA	NA	NA		NA	0.3163	1.65524	1.75642	0.482459	1.61401	2.36457	1.05803	0.464214	32.864	25.2826	29.1374	35.9575	36.7225	27.1822	30.0155	19.1653	0.0410924	-4.60499	9.85537e-53	5.72517e-51	down	yes
ENSAPLG00000008480	B3GAT1	ENSAPLT00000008817	GO:0008499(UDP-galactose:beta-N-acetylglucosamine beta-1,3-galactosyltransferase activity);GO:0015018(galactosylgalactosylxylosylprotein 3-beta-glucuronosyltransferase activity);GO:0016020(membrane);GO:0043231(intracellular membrane-bounded organelle)	00515(Mannose type O-glycan biosyntheis)	K00735	EC:2.4.1.135	beta-1,3-glucuronyltransferase 1 [Source:HGNC Symbol;Acc:HGNC:921]	NA	10.2675	15.7493	17.8068	14.726	18.2253	13.777	13.0462	20.0819	44.6477	66.0583	53.4848	63.5826	68.9775	42.8476	59.5768	60.7105	0.268936	-1.89467	1.09526e-52	6.32838e-51	down	yes
ENSAPLG00000014812	ASB15	ENSAPLT00000015451;ENSAPLT00000047525	GO:0005515(protein binding);GO:0035556(intracellular signal transduction);GO:0035556(intracellular signal transduction)	NA	NA	NA	ankyrin repeat and SOCS box containing 15 [Source:HGNC Symbol;Acc:HGNC:19767]	NA	0.0001	1.13803	1.17032	1.07526	1.83399	1.94829	1.03004	0.931556	51.712	32.707	51.4497	46.03	56.1364	45.6906	41.7789	33.9109	0.0253956	-5.29928	1.12358e-52	6.4573e-51	down	yes
ENSAPLG00000008347	MEIOB	ENSAPLT00000008663	GO:0000712(resolution of meiotic recombination intermediates);GO:0000724(double-strand break repair via homologous recombination);GO:0003682(chromatin binding);GO:0003697(single-stranded DNA binding);GO:0005737(cytoplasm);GO:0007129(synapsis);GO:0007140(male meiotic nuclear division);GO:0007141(male meiosis I);GO:0007144(female meiosis I);GO:0008310(single-stranded DNA 3'-5' exodeoxyribonuclease …	NA	NA	NA	meiosis specific with OB domains [Source:HGNC Symbol;Acc:HGNC:28569]	NA	0.379182	0.38656	0.109095	0.094544	0.472538	0.265981	0.275069	0.183486	9.06576	11.6842	10.6205	11.8249	6.31359	10.7231	3.72283	4.68968	0.0315605	-4.98574	1.60171e-52	9.15614e-51	down	yes
ENSAPLG00000018912	ENSAPLG00000018912	ENSAPLT00000043593;ENSAPLT00000031006;ENSAPLT00000019450;ENSAPLT00000046626	NA	NA	NA	NA		NA	0.849335	1.36977	1.59963	0.894965	1.39962	0.995991	1.25925	1.40733	7.82521	4.87083	9.122	11.967	14.1064	7.18259	9.13264	7.76117	0.135837	-2.88005	2.64587e-52	1.50451e-50	down	yes
ENSAPLG00000007797	ENSAPLG00000007797	ENSAPLT00000008093	GO:0022857(transmembrane transporter activity);GO:0055085(transmembrane transport)	NA	NA	NA		NA	5.12131	4.71604	4.03729	3.78334	5.07639	5.07125	3.82642	4.68622	10.2637	13.505	13.0883	15.7245	14.1357	11.7117	14.1042	12.075	0.347184	-1.52623	3.26035e-52	1.84416e-50	down	yes
ENSAPLG00000003803	HADHA	ENSAPLT00000022260;ENSAPLT00000037246;ENSAPLT00000019598;ENSAPLT00000003977	GO:0003824(catalytic activity);GO:0003857(3-hydroxyacyl-CoA dehydrogenase activity);GO:0004300(enoyl-CoA hydratase activity);GO:0005739(mitochondrion);GO:0006631(fatty acid metabolic process);GO:0006635(fatty acid beta-oxidation);GO:0016491(oxidoreductase activity);GO:0016507(mitochondrial fatty acid beta-oxidation multienzyme complex);GO:0016509(long-chain-3-hydroxyacyl-CoA dehydrogenase activit…	00640(Propanoate metabolism);00650(Butanoate metabolism);00062(Fatty acid elongation);00071(Fatty acid degradation);01040(Biosynthesis of unsaturated fatty acids);00280(Valine, leucine and isoleucine degradation);00310(Lysine degradation);00380(Tryptophan metabolism);00410(beta-Alanine metabolism);00410(beta-Alanine metabolism)	K07515	EC:4.2.1.17;EC:1.1.1.211	hydroxyacyl-CoA dehydrogenase trifunctional multienzyme complex subunit alpha [Source:HGNC Symbol;Acc:HGNC:4801]	NA	170.353	178.951	204.631	217.503	181.762	247.542	183.854	199.607	479.111	570.728	422.808	450.601	526.401	494.377	646.087	596.042	0.378439	-1.40187	3.70761e-52	2.08616e-50	down	yes
ENSAPLG00000004622	ENSAPLG00000004622	ENSAPLT00000004777	GO:0004252(serine-type endopeptidase activity);GO:0006508(proteolysis)	04080(Neuroactive ligand-receptor interaction);04142(Lysosome)	K01319	EC:3.4.21.20		NA	0.898902	1.23986	1.01926	2.63646	1.23409	1.11622	1.98717	0.323965	32.3003	41.1773	12.6806	23.9683	24.6719	44.054	36.5502	49.772	0.0394303	-4.66455	4.61435e-52	2.58284e-50	down	yes
ENSAPLG00000017562	TFPI2	ENSAPLT00000046042;ENSAPLT00000018144;ENSAPLT00000048455;ENSAPLT00000017933	GO:0004867(serine-type endopeptidase inhibitor activity);GO:0005576(extracellular region);GO:0010466(negative regulation of peptidase activity);GO:0030414(peptidase inhibitor activity);GO:0030414(peptidase inhibitor activity)	04610(Complement and coagulation cascades);04610(Complement and coagulation cascades)	K03909	NA	tissue factor pathway inhibitor 2 [Source:HGNC Symbol;Acc:HGNC:11761]	NA	5.64324	9.18337	5.59374	9.05856	4.28612	8.24134	5.70755	6.85046	32.3392	24.1033	33.4422	32.7258	28.7175	46.5678	32.3601	38.7866	0.202809	-2.3018	4.90645e-52	2.7321e-50	down	yes
ENSAPLG00000024207	TMEM38A	ENSAPLT00000025000	GO:0005261(cation channel activity);GO:0005267(potassium channel activity);GO:0007029(endoplasmic reticulum organization);GO:0010881(regulation of cardiac muscle contraction by regulation of the release of sequestered calcium ion);GO:0014808(release of sequestered calcium ion into cytosol by sarcoplasmic reticulum);GO:0015672(monovalent inorganic cation transport);GO:0016020(membrane);GO:0016529(…	NA	NA	NA	transmembrane protein 38A [Source:HGNC Symbol;Acc:HGNC:28462]	NA	10.8033	44.9198	30.8131	31.3387	18.8635	29.5478	25.6146	43.2432	191.063	207.963	188.86	226.91	247.496	236.661	199.081	197.644	0.138673	-2.85025	5.37429e-52	2.97719e-50	down	yes
ENSAPLG00000015576	DNA2	ENSAPLT00000016279	GO:0000076(DNA replication checkpoint);GO:0000723(telomere maintenance);GO:0000729(DNA double-strand break processing);GO:0000784(nuclear chromosome, telomeric region);GO:0003677(DNA binding);GO:0003678(DNA helicase activity);GO:0004518(nuclease activity);GO:0005634(nucleus);GO:0005739(mitochondrion);GO:0005760(gamma DNA polymerase complex);GO:0006260(DNA replication);GO:0006264(mitochondrial DNA…	03030(DNA replication)	K10742	EC:3.6.4.12	DNA replication helicase/nuclease 2 [Source:HGNC Symbol;Acc:HGNC:2939]	NA	15.3662	8.61227	7.62416	6.20407	7.47534	8.65183	9.51568	7.06163	0.389896	0.216284	0.133064	0.156014	0.398652	0.329889	0.45865	0.234049	30.4387	4.92784	1.13793e-51	6.27143e-50	up	yes
ENSAPLG00000000614	RMDN1	ENSAPLT00000000927;ENSAPLT00000040847;ENSAPLT00000036260;ENSAPLT00000028989	GO:0005515(protein binding);GO:0005515(protein binding)	NA	NA	NA	regulator of microtubule dynamics 1 [Source:HGNC Symbol;Acc:HGNC:24285]	NA	5.71253	6.08448	6.4018	7.88046	5.86791	6.92731	6.39994	7.90921	24.9623	34.2499	26.7387	21.1992	17.3034	20.2685	25.5964	27.9242	0.268276	-1.89821	1.19131e-51	6.53214e-50	down	yes
ENSAPLG00000012275	PHTF2	ENSAPLT00000032328;ENSAPLT00000012860;ENSAPLT00000048392;ENSAPLT00000020118	GO:0005783(endoplasmic reticulum);GO:0005783(endoplasmic reticulum)	NA	NA	NA	putative homeodomain transcription factor 2 [Source:HGNC Symbol;Acc:HGNC:13411]	NA	5.50453	7.88058	7.63798	5.154	3.51408	6.26332	8.19708	7.72509	51.0355	33.3064	20.2149	33.7471	45.4605	20.8635	42.5042	43.3529	0.178586	-2.48531	4.71033e-51	2.56964e-49	down	yes
ENSAPLG00000009390	PLK4	ENSAPLT00000009839	GO:0001741(XY body);GO:0004672(protein kinase activity);GO:0004674(protein serine/threonine kinase activity);GO:0005515(protein binding);GO:0005524(ATP binding);GO:0005730(nucleolus);GO:0005813(centrosome);GO:0005814(centriole);GO:0005829(cytosol);GO:0006468(protein phosphorylation);GO:0007099(centriole replication);GO:0042802(identical protein binding);GO:0046601(positive regulation of centriole…	04068(FoxO signaling pathway)	K08863	EC:2.7.11.21	polo like kinase 4 [Source:HGNC Symbol;Acc:HGNC:11397]	NA	30.6919	20.1311	21.2276	16.8675	21.3922	21.5228	23.2198	19.9086	2.79007	2.36875	2.18482	2.4046	2.43645	2.28641	1.76053	1.17355	10.0523	3.32945	4.87919e-51	2.64832e-49	up	yes
ENSAPLG00000005260	CKAP2	ENSAPLT00000005431	GO:0000281(mitotic cytokinesis);GO:0005813(centrosome);GO:0005829(cytosol);GO:0005881(cytoplasmic microtubule);GO:0015630(microtubule cytoskeleton);GO:0045944(positive regulation of transcription by RNA polymerase II)	NA	NA	NA	cytoskeleton associated protein 2 [Source:HGNC Symbol;Acc:HGNC:1990]	NA	37.3019	24.5418	22.8662	18.4817	26.7352	32.0916	22.2286	17.2477	0.536488	1.43292	0.84025	1.83871	2.20031	1.25552	0.971343	0.871251	20.2572	4.34036	6.79961e-51	3.67213e-49	up	yes
ENSAPLG00000011353	FOXM1	ENSAPLT00000011827	GO:0000086(G2/M transition of mitotic cell cycle);GO:0000122(negative regulation of transcription by RNA polymerase II);GO:0000977(RNA polymerase II regulatory region sequence-specific DNA binding);GO:0003700(DNA-binding transcription factor activity);GO:0006355(regulation of transcription, DNA-templated);GO:0006978(DNA damage response, signal transduction by p53 class mediator resulting in trans…	04218(Cellular senescence)	K09406	NA	forkhead box M1 [Source:HGNC Symbol;Acc:HGNC:3818]	NA	29.5961	22.2937	23.5713	20.4075	19.4647	19.3334	22.3359	25.3243	1.35546	1.31719	0.546734	1.26551	1.34834	1.07415	0.756848	0.228693	23.1	4.52982	1.15408e-50	6.20144e-49	up	yes
ENSAPLG00000008665	ENSAPLG00000008665	ENSAPLT00000040413;ENSAPLT00000009017	NA	NA	NA	NA		NA	2.63118	3.81271	2.01445	3.72515	2.28856	1.20858	1.99728	2.6978	14.5962	11.8772	19.5085	19.6181	15.3886	17.7221	16.8279	25.9936	0.143965	-2.79621	1.30741e-50	6.99043e-49	down	yes
ENSAPLG00000014005	MFAP5	ENSAPLT00000014580	GO:0001527(microfibril);GO:0031012(extracellular matrix);GO:0060216(definitive hemopoiesis);GO:0097435(supramolecular fiber organization)	NA	NA	NA	microfibril associated protein 5 [Source:HGNC Symbol;Acc:HGNC:29673]	NA	37.7942	73.351	57.7071	70.989	43.7657	55.6273	48.6793	28.0533	228.223	200.775	224.258	265.174	294.666	413.028	291.763	264.177	0.19063	-2.39115	1.31635e-50	7.00336e-49	down	yes
ENSAPLG00000011212	DNAJC28	ENSAPLT00000011665	NA	NA	NA	NA	DnaJ heat shock protein family (Hsp40) member C28 [Source:HGNC Symbol;Acc:HGNC:1297]	NA	8.30008	7.92073	6.13779	5.44474	6.45165	9.13084	6.67009	6.57793	17.7268	26.367	19.3157	16.328	24.6227	20.8939	20.7173	22.3927	0.336377	-1.57185	2.34484e-50	1.24138e-48	down	yes
ENSAPLG00000015868	BCL6	ENSAPLT00000016563;ENSAPLT00000045335	GO:0000122(negative regulation of transcription by RNA polymerase II);GO:0000902(cell morphogenesis);GO:0000977(RNA polymerase II regulatory region sequence-specific DNA binding);GO:0001161(intronic transcription regulatory region sequence-specific DNA binding);GO:0001227(DNA-binding transcription repressor activity, RNA polymerase II-specific);GO:0001953(negative regulation of cell-matrix adhesi…	04068(FoxO signaling pathway);04068(FoxO signaling pathway)	K15618	NA	BCL6, transcription repressor [Source:HGNC Symbol;Acc:HGNC:1001]	NA	38.7905	22.8719	25.6959	22.5533	25.4415	24.7237	20.1776	29.8189	80.489	62.082	70.5913	60.0705	111.981	70.537	89.5088	63.7376	0.34495	-1.53554	3.75068e-50	1.97591e-48	down	yes
ENSAPLG00000013104	ENSAPLG00000013104	ENSAPLT00000013824	GO:0060072(large conductance calcium-activated potassium channel activity)	04270(Vascular smooth muscle contraction)	K04936	NA		NA	9.85772	29.8828	21.2479	22.749	17.7783	20.8427	24.4733	24.8634	97.7633	110.686	102.771	88.4033	120.859	137.413	111.05	71.2335	0.204356	-2.29085	3.79897e-50	1.99159e-48	down	yes
ENSAPLG00000001108	TENT5C	ENSAPLT00000001091	GO:0005634(nucleus);GO:0005737(cytoplasm);GO:0048255(mRNA stabilization);GO:1990817(RNA adenylyltransferase activity)	04371(Apelin signaling pathway);04810(Regulation of actin cytoskeleton);04260(Cardiac muscle contraction);04261(Adrenergic signaling in cardiomyocytes)	K05742	NA	terminal nucleotidyltransferase 5C [Source:HGNC Symbol;Acc:HGNC:24712]	NA	1.85636	4.32536	4.00832	3.5336	4.05102	4.83282	3.2112	3.71761	33.5804	49.3621	20.9063	12.7514	32.3305	42.3874	39.1712	42.4136	0.10823	-3.20783	3.99621e-50	2.08482e-48	down	yes
ENSAPLG00000014182	HTRA1	ENSAPLT00000014805	GO:0001890(placenta development);GO:0004252(serine-type endopeptidase activity);GO:0005515(protein binding);GO:0005520(insulin-like growth factor binding);GO:0005576(extracellular region);GO:0005886(plasma membrane);GO:0006508(proteolysis);GO:0008236(serine-type peptidase activity);GO:0030512(negative regulation of transforming growth factor beta receptor signaling pathway);GO:0030514(negative re…	NA	NA	NA	HtrA serine peptidase 1 [Source:HGNC Symbol;Acc:HGNC:9476]	NA	100.384	98.6775	77.3283	100.679	72.2812	57.2136	91.9968	74.7288	243.62	343.119	267.147	165.725	273.004	302.504	269.254	298.141	0.311345	-1.68341	4.22897e-50	2.19559e-48	down	yes
ENSAPLG00000026342	CAV2	ENSAPLT00000044643	GO:0001937(negative regulation of endothelial cell proliferation);GO:0001938(positive regulation of endothelial cell proliferation);GO:0002080(acrosomal membrane);GO:0005886(plasma membrane);GO:0005887(integral component of plasma membrane);GO:0005901(caveola);GO:0005925(focal adhesion);GO:0006906(vesicle fusion);GO:0007005(mitochondrion organization);GO:0007029(endoplasmic reticulum organization…	04144(Endocytosis);04510(Focal adhesion)	K12958	NA	caveolin 2 [Source:HGNC Symbol;Acc:HGNC:1528]	NA	8.26615	7.36023	7.72283	9.1982	4.53694	9.59263	6.16466	10.452	35.5992	43.851	45.226	47.6139	52.6257	38.8759	46.7671	28.5361	0.186655	-2.42155	6.81316e-50	3.52024e-48	down	yes
ENSAPLG00000013474	AGL	ENSAPLT00000014147	GO:0003824(catalytic activity);GO:0004133(glycogen debranching enzyme activity);GO:0004134(4-alpha-glucanotransferase activity);GO:0004135(amylo-alpha-1,6-glucosidase activity);GO:0005634(nucleus);GO:0005737(cytoplasm);GO:0005977(glycogen metabolic process);GO:0005978(glycogen biosynthetic process);GO:0005980(glycogen catabolic process);GO:0016234(inclusion body);GO:0030247(polysaccharide binding…	00500(Starch and sucrose metabolism)	K01196	EC:2.4.1.25;EC:3.2.1.33	amylo-alpha-1, 6-glucosidase, 4-alpha-glucanotransferase [Source:HGNC Symbol;Acc:HGNC:321]	NA	3.88937	3.32479	5.28707	1.56337	1.58434	7.39039	2.61185	1.90901	43.605	35.6029	51.7115	31.5399	44.9382	36.1153	35.634	27.8326	0.0897786	-3.47748	9.39998e-50	4.83357e-48	down	yes
ENSAPLG00000013570	NUSAP1	ENSAPLT00000038590;ENSAPLT00000014134	GO:0000070(mitotic sister chromatid segregation);GO:0000226(microtubule cytoskeleton organization);GO:0000281(mitotic cytokinesis);GO:0005730(nucleolus);GO:0005819(spindle);GO:0005874(microtubule);GO:0005876(spindle microtubule);GO:0007076(mitotic chromosome condensation);GO:0008017(microtubule binding);GO:0040001(establishment of mitotic spindle localization);GO:0045840(positive regulation of mi…	NA	NA	NA	nucleolar and spindle associated protein 1 [Source:HGNC Symbol;Acc:HGNC:18538]	NA	71.4588	51.8107	50.0546	43.2135	40.7765	47.3843	46.9701	40.5234	2.97293	3.67435	3.1626	3.58597	3.11871	1.70852	3.02011	0.792372	17.7981	4.15365	1.01162e-49	5.1771e-48	up	yes
ENSAPLG00000005723	ENSAPLG00000005723	ENSAPLT00000005907	GO:0005515(protein binding)	00480(Glutathione metabolism);00980(Metabolism of xenobiotics by cytochrome P450);00982(Drug metabolism - cytochrome P450);00983(Drug metabolism - other enzymes)	K00799	EC:2.5.1.18		NA	3.03336	13.6082	11.9649	9.9647	16.5495	11.9469	11.349	8.52185	67.4554	101.037	73.3941	83.4671	117.57	84.1749	87.3052	120.325	0.118327	-3.07915	1.38182e-49	7.03812e-48	down	yes
ENSAPLG00000015285	RNF168	ENSAPLT00000015923	GO:0000151(ubiquitin ligase complex);GO:0003682(chromatin binding);GO:0004842(ubiquitin-protein transferase activity);GO:0005634(nucleus);GO:0005654(nucleoplasm);GO:0005829(cytosol);GO:0006302(double-strand break repair);GO:0006511(ubiquitin-dependent protein catabolic process);GO:0006974(cellular response to DNA damage stimulus);GO:0010212(response to ionizing radiation);GO:0016567(protein ubiqu…	NA	NA	NA	ring finger protein 168 [Source:HGNC Symbol;Acc:HGNC:26661]	NA	66.886	37.0233	34.4476	36.7583	30.0068	38.084	50.6577	44.4285	113.052	155.846	135.498	115.715	164.435	94.1573	180.423	120.078	0.313465	-1.67363	1.41488e-49	7.17248e-48	down	yes
ENSAPLG00000012464	ST8SIA2	ENSAPLT00000012987	GO:0001574(ganglioside biosynthetic process);GO:0003828(alpha-N-acetylneuraminate alpha-2,8-sialyltransferase activity);GO:0005769(early endosome);GO:0006486(protein glycosylation);GO:0006491(N-glycan processing);GO:0008373(sialyltransferase activity);GO:0009311(oligosaccharide metabolic process);GO:0055037(recycling endosome)	NA	NA	NA	ST8 alpha-N-acetyl-neuraminide alpha-2,8-sialyltransferase 2 [Source:HGNC Symbol;Acc:HGNC:10870]	NA	22.8117	102.376	106.551	105.527	81.6875	97.098	99.7028	128.416	5.25987	2.59085	3.43403	3.4518	3.30138	2.74785	3.88515	3.20018	26.7004	4.73879	1.59291e-49	8.03711e-48	up	yes
ENSAPLG00000005071	ARMC3	ENSAPLT00000005257	GO:0005515(protein binding)	NA	NA	NA	armadillo repeat containing 3 [Source:HGNC Symbol;Acc:HGNC:30964]	NA	0.0001	0.061288	0.0001	0.0001	0.0001	0.0001	0.0001	0.0001	3.31753	2.14864	4.35587	3.91158	9.66553	3.14147	2.97736	2.05808	0.00196313	-8.99263	3.09881e-49	1.55621e-47	down	yes
ENSAPLG00000028056	ENSAPLG00000028056	ENSAPLT00000031814	NA	NA	NA	NA		NA	0.210527	1.09269	1.12517	0.945348	0.274119	2.0674	0.916122	1.08849	34.5007	25.4854	81.0392	64.5443	41.5213	75.4733	27.3512	28.4399	0.0204038	-5.61502	3.82014e-49	1.90954e-47	down	yes
ENSAPLG00000008313	CDCA7	ENSAPLT00000008657	GO:0005634(nucleus);GO:0005654(nucleoplasm);GO:0005829(cytosol);GO:0006355(regulation of transcription, DNA-templated);GO:0042127(regulation of cell population proliferation)	NA	NA	NA	cell division cycle associated 7 [Source:HGNC Symbol;Acc:HGNC:14628]	NA	49.8413	50.317	55.3877	46.4167	36.7791	53.5898	47.3928	50.3931	2.17617	3.23397	2.94703	2.30911	3.90059	3.14994	1.01185	1.51907	19.2672	4.26808	5.07963e-49	2.52735e-47	up	yes
ENSAPLG00000013121	NCAPD2	ENSAPLT00000013732	GO:0000228(nuclear chromosome);GO:0000278(mitotic cell cycle);GO:0000793(condensed chromosome);GO:0000796(condensin complex);GO:0005634(nucleus);GO:0005654(nucleoplasm);GO:0005737(cytoplasm);GO:0005829(cytosol);GO:0007076(mitotic chromosome condensation);GO:0030261(chromosome condensation);GO:0042393(histone binding)	NA	NA	NA	non-SMC condensin I complex subunit D2 [Source:HGNC Symbol;Acc:HGNC:24305]	NA	93.2392	69.7618	86.7697	80.9178	78.7017	55.124	81.608	78.4077	10.2524	12.0756	10.0646	8.48156	10.7362	10.2174	13.5082	12.3708	7.12065	2.83201	7.68097e-49	3.80403e-47	up	yes
ENSAPLG00000001119	ENSAPLG00000001119	ENSAPLT00000001157;ENSAPLT00000033211;ENSAPLT00000046063;ENSAPLT00000044380	GO:0005515(protein binding);GO:0007165(signal transduction);GO:0007165(signal transduction)	NA	NA	NA		NA	5.91512	2.87605	2.88245	2.7495	2.51891	6.50274	3.25643	2.97959	16.6905	45.5463	21.6854	26.6851	17.1302	26.6521	19.1076	27.3645	0.147767	-2.7586	8.52177e-49	4.20108e-47	down	yes
ENSAPLG00000008793	SERINC3	ENSAPLT00000009197	GO:0005794(Golgi apparatus);GO:0005886(plasma membrane);GO:0006658(phosphatidylserine metabolic process);GO:0006665(sphingolipid metabolic process);GO:0009597(detection of virus);GO:0016020(membrane);GO:0045087(innate immune response);GO:0051607(defense response to virus);GO:1902237(positive regulation of endoplasmic reticulum stress-induced intrinsic apoptotic signaling pathway)	NA	NA	NA	serine incorporator 3 [Source:HGNC Symbol;Acc:HGNC:11699]	NA	31.3859	25.4728	29.2001	26.3842	30.5513	25.6096	29.8219	28.8566	53.4878	61.7571	56.532	55.8285	58.9468	58.6439	56.7608	65.3364	0.486381	-1.03984	1.23601e-48	6.06548e-47	down	yes
ENSAPLG00000015628	RASL12	ENSAPLT00000022148;ENSAPLT00000016289	GO:0003924(GTPase activity);GO:0005525(GTP binding);GO:0007165(signal transduction);GO:0016020(membrane);GO:0016020(membrane)	NA	NA	NA	RAS like family 12 [Source:HGNC Symbol;Acc:HGNC:30289]	NA	0.527728	1.04268	1.07707	0.875568	1.53198	2.227	1.20026	2.77648	15.9348	15.3819	22.6339	19.9987	13.4229	25.2431	16.4548	16.135	0.077537	-3.68897	1.285e-48	6.27723e-47	down	yes
ENSAPLG00000012909	PXN	ENSAPLT00000013484;ENSAPLT00000030120	GO:0001725(stress fiber);GO:0005829(cytosol);GO:0005856(cytoskeleton);GO:0005886(plasma membrane);GO:0005925(focal adhesion);GO:0007160(cell-matrix adhesion);GO:0007179(transforming growth factor beta receptor signaling pathway);GO:0008013(beta-catenin binding);GO:0017166(vinculin binding);GO:0019903(protein phosphatase binding);GO:0030027(lamellipodium);GO:0034614(cellular response to reactive o…	04370(VEGF signaling pathway);04510(Focal adhesion);04810(Regulation of actin cytoskeleton);04810(Regulation of actin cytoskeleton)	K05760	NA	paxillin [Source:HGNC Symbol;Acc:HGNC:9718]	NA	38.3887	54.0864	59.2323	60.6009	45.9277	50.7964	45.5934	57.3643	124.477	130.727	129.714	134.528	167.278	128.04	141.091	152.378	0.371754	-1.42758	2.13928e-48	1.04031e-46	down	yes
ENSAPLG00000025012	TNS1	ENSAPLT00000024108;ENSAPLT00000043156;ENSAPLT00000018274;ENSAPLT00000039903;ENSAPLT00000045619;ENSAPLT00000042608;ENSAPLT00000030362	GO:0005515(protein binding);GO:0005925(focal adhesion);GO:0005925(focal adhesion)	NA	NA	NA	tensin 1 [Source:HGNC Symbol;Acc:HGNC:11973]	NA	23.1806	15.8004	15.9438	18.0081	9.91344	22.0449	15.4996	15.7037	35.2022	56.5949	42.1555	49.7608	58.5278	56.8121	53.1401	47.0466	0.340884	-1.55265	2.17905e-48	1.05488e-46	down	yes
ENSAPLG00000014301	ENSAPLG00000014301	ENSAPLT00000014927;ENSAPLT00000042768;ENSAPLT00000028717;ENSAPLT00000017416;ENSAPLT00000027446	GO:0005634(nucleus);GO:0016491(oxidoreductase activity);GO:0042254(ribosome biogenesis);GO:0046872(metal ion binding);GO:0055114(oxidation-reduction process);GO:0055114(oxidation-reduction process)	NA	NA	NA		NA	7.56622	11.5874	7.53916	8.84169	6.39869	7.02354	7.28693	12.2026	25.8334	24.6534	22.4494	24.0464	27.3796	29.0694	25.3863	25.9794	0.334215	-1.58115	2.19084e-48	1.05583e-46	down	yes
ENSAPLG00000003940	ENSAPLG00000003940	ENSAPLT00000004027;ENSAPLT00000038910	NA	NA	NA	NA		NA	0.10045	0.0001	0.326172	0.0001	0.0001	0.178631	0.0001	0.0001	16.386	5.16174	9.50219	8.12661	14.3803	8.33939	10.0011	7.37488	0.00764142	-7.03194	2.36391e-48	1.13359e-46	down	yes
ENSAPLG00000010205	COX4I1	ENSAPLT00000010635	GO:0004129(cytochrome-c oxidase activity);GO:0005634(nucleus);GO:0005739(mitochondrion);GO:0005743(mitochondrial inner membrane);GO:0005751(mitochondrial respiratory chain complex IV);GO:0031966(mitochondrial membrane)	00190(Oxidative phosphorylation);04260(Cardiac muscle contraction)	K02263	NA	cytochrome c oxidase subunit 4I1 [Source:HGNC Symbol;Acc:HGNC:2265]	NA	503.688	547.203	566.517	574.149	776.836	695.853	535.776	644.131	1656.79	1629.07	1754.28	1482.78	1447.46	1522.72	1612.66	1912.45	0.372106	-1.42622	2.3733e-48	1.13359e-46	down	yes
ENSAPLG00000022691	TMEM140	ENSAPLT00000023307	NA	NA	NA	NA	transmembrane protein 140 [Source:HGNC Symbol;Acc:HGNC:21870]	NA	1.40601	2.28342	2.85485	1.78032	5.62293	3.26239	3.23977	3.68	42.7729	54.5751	35.6851	27.8871	30.1048	62.5931	102.96	99.2094	0.0529407	-4.23948	2.90634e-48	1.38205e-46	down	yes
ENSAPLG00000001889	MTERF2	ENSAPLT00000001882	GO:0003677(DNA binding);GO:0003690(double-stranded DNA binding);GO:0005739(mitochondrion);GO:0006355(regulation of transcription, DNA-templated);GO:0042645(mitochondrial nucleoid)	NA	NA	NA	mitochondrial transcription termination factor 2 [Source:HGNC Symbol;Acc:HGNC:30779]	NA	9.44671	9.52915	11.1868	12.7837	10.5652	10.7835	8.42911	14.006	74.0785	89.2131	37.0661	65.9349	34.1559	52.7738	39.3407	61.9449	0.190822	-2.3897	3.45401e-48	1.63525e-46	down	yes
ENSAPLG00000007426	GDPD4	ENSAPLT00000007729	GO:0006629(lipid metabolic process);GO:0008081(phosphoric diester hydrolase activity);GO:0008889(glycerophosphodiester phosphodiesterase activity)	NA	NA	NA	glycerophosphodiester phosphodiesterase domain containing 4 [Source:HGNC Symbol;Acc:HGNC:24849]	NA	14.8392	15.6706	8.59565	13.9385	9.05857	9.61776	5.03761	13.2047	0.118064	0.0001	0.0001	0.0001	0.0001	0.0001	0.111142	0.0001	391.472	8.61277	4.11161e-48	1.93805e-46	up	yes
ENSAPLG00000002947	ENSAPLG00000002947	ENSAPLT00000003007;ENSAPLT00000003009;ENSAPLT00000026967	GO:0005829(cytosol);GO:0005912(adherens junction);GO:0005913(cell-cell adherens junction);GO:0007015(actin filament organization);GO:0007155(cell adhesion);GO:0008013(beta-catenin binding);GO:0045296(cadherin binding);GO:0048854(brain morphogenesis);GO:0051015(actin filament binding);GO:0090136(epithelial cell-cell adhesion);GO:0090136(epithelial cell-cell adhesion)	04390(Hippo signaling pathway);04520(Adherens junction);04670(Leukocyte transendothelial migration);05200(Pathways in cancer);05226(Gastric cancer);05213(Endometrial cancer);05412(Arrhythmogenic right ventricular cardiomyopathy (ARVC));05100(Bacterial invasion of epithelial cells);05100(Bacterial invasion of epithelial cells)	K05691	NA		NA	19.9382	21.0257	19.1486	16.9157	15.2654	16.2692	21.7271	21.4908	1.83158	2.23018	1.94357	0.941863	1.63824	1.89838	1.85407	1.08551	11.3072	3.49917	4.16649e-48	1.95534e-46	up	yes
ENSAPLG00000016421	DPT	ENSAPLT00000017139	GO:0008285(negative regulation of cell population proliferation);GO:0030199(collagen fibril organization)	NA	NA	NA	dermatopontin [Source:HGNC Symbol;Acc:HGNC:3011]	NA	39.8178	41.6388	22.9874	17.9304	25.5151	26.4619	49.1928	14.0388	192.302	136.601	141.623	116.334	205.381	195.054	166.209	133.509	0.1846	-2.43752	4.9792e-48	2.32659e-46	down	yes
ENSAPLG00000001361	TENT5B	ENSAPLT00000039514;ENSAPLT00000001351	GO:1990817(RNA adenylyltransferase activity);GO:1990817(RNA adenylyltransferase activity)	04371(Apelin signaling pathway);04810(Regulation of actin cytoskeleton);04260(Cardiac muscle contraction);04261(Adrenergic signaling in cardiomyocytes);04261(Adrenergic signaling in cardiomyocytes)	K05742	NA	terminal nucleotidyltransferase 5B [Source:HGNC Symbol;Acc:HGNC:28273]	NA	6.1399	10.9187	12.5424	9.8515	12.1173	23.9648	11.5976	13.9086	93.8059	96.2451	100.574	91.2778	67.5743	52.5193	70.0662	79.3665	0.155107	-2.68867	5.9209e-48	2.75311e-46	down	yes
ENSAPLG00000013813	PKNOX2	ENSAPLT00000014416	GO:0000977(RNA polymerase II regulatory region sequence-specific DNA binding);GO:0003677(DNA binding);GO:0003785(actin monomer binding);GO:0005634(nucleus);GO:0005654(nucleoplasm);GO:0005737(cytoplasm);GO:0006355(regulation of transcription, DNA-templated);GO:0006357(regulation of transcription by RNA polymerase II);GO:0015629(actin cytoskeleton);GO:0015630(microtubule cytoskeleton);GO:0043565(se…	NA	NA	NA	PBX/knotted 1 homeobox 2 [Source:HGNC Symbol;Acc:HGNC:16714]	NA	22.9723	46.6544	55.3546	49.7383	46.9241	42.2565	47.8991	53.7587	164.639	176.769	160.285	192.252	146.136	172.706	160.002	190.576	0.268129	-1.899	5.94326e-48	2.75311e-46	down	yes
ENSAPLG00000011787	SEPT2	ENSAPLT00000012287;ENSAPLT00000030793;ENSAPLT00000018275	GO:0005525(GTP binding);GO:0005634(nucleus);GO:0005737(cytoplasm);GO:0005930(axoneme);GO:0031105(septin complex);GO:0032391(photoreceptor connecting cilium);GO:0051301(cell division);GO:0097227(sperm annulus);GO:0097730(non-motile cilium);GO:0097730(non-motile cilium)	NA	NA	NA	septin 2 [Source:HGNC Symbol;Acc:HGNC:7729]	NA	146.406	118.909	128.023	97.841	84.316	136.572	114.048	109.529	17.6548	11.8868	15.404	13.8331	15.5216	16.2959	9.71134	9.37643	8.53036	3.09261	1.04516e-47	4.82074e-46	up	yes
ENSAPLG00000002735	NRP2	ENSAPLT00000033840;ENSAPLT00000002886	GO:0001525(angiogenesis);GO:0001755(neural crest cell migration);GO:0001764(neuron migration);GO:0003148(outflow tract septum morphogenesis);GO:0005021(vascular endothelial growth factor-activated receptor activity);GO:0007411(axon guidance);GO:0007507(heart development);GO:0016020(membrane);GO:0017154(semaphorin receptor activity);GO:0021612(facial nerve structural organization);GO:0021649(vesti…	NA	NA	NA	neuropilin 2 [Source:HGNC Symbol;Acc:HGNC:8005]	NA	55.7078	57.0535	66.4553	80.355	55.1462	66.803	59.4147	62.2825	150.181	154.616	166.932	192.723	145.506	165.048	151.937	146.52	0.395157	-1.3395	1.22309e-47	5.61731e-46	down	yes
ENSAPLG00000014501	COQ8A	ENSAPLT00000015182	GO:0005739(mitochondrion);GO:0006744(ubiquinone biosynthetic process);GO:0016301(kinase activity);GO:0016310(phosphorylation);GO:0043531(ADP binding)	NA	NA	NA	coenzyme Q8A [Source:HGNC Symbol;Acc:HGNC:16812]	NA	37.8057	100.379	109.509	108.745	86.1973	122.175	76.9241	97.7684	402.615	505.661	359.185	363.781	417.427	491.287	447.705	473.009	0.213688	-2.22642	1.34584e-47	6.15479e-46	down	yes
ENSAPLG00000029582	ENSAPLG00000029582	ENSAPLT00000042408;ENSAPLT00000027989	NA	NA	NA	NA		NA	0.0001	0.123397	0.0617397	0.0001	0.0001	0.0001	0.0001	0.0001	4.62501	4.17996	5.89872	9.28158	3.3917	5.00554	3.5597	3.89074	0.0046629	-7.74456	1.5431e-47	7.02698e-46	down	yes
ENSAPLG00000006305	BCKDHB	ENSAPLT00000006557;ENSAPLT00000045591	GO:0003824(catalytic activity);GO:0003826(alpha-ketoacid dehydrogenase activity);GO:0005739(mitochondrion);GO:0005947(mitochondrial alpha-ketoglutarate dehydrogenase complex);GO:0009083(branched-chain amino acid catabolic process);GO:0009083(branched-chain amino acid catabolic process)	00640(Propanoate metabolism);00280(Valine, leucine and isoleucine degradation);00280(Valine, leucine and isoleucine degradation)	K00167	EC:1.2.4.4	branched chain keto acid dehydrogenase E1 subunit beta [Source:HGNC Symbol;Acc:HGNC:987]	NA	15.7185	17.8866	16.905	18.4325	17.0782	32.5752	17.8385	21.4467	58.8734	53.4877	63.0665	74.9483	65.9075	72.7414	69.9751	95.104	0.284931	-1.81132	1.98549e-47	9.00339e-46	down	yes
ENSAPLG00000013722	CLIC5	ENSAPLT00000046418;ENSAPLT00000014302	GO:0005515(protein binding);GO:0006821(chloride transport);GO:0007605(sensory perception of sound);GO:0015629(actin cytoskeleton);GO:0015629(actin cytoskeleton)	NA	NA	NA	chloride intracellular channel 5 [Source:HGNC Symbol;Acc:HGNC:13517]	NA	0.50346	0.107134	0.0685945	0.285679	0.466703	0.158486	0.0522321	0.251374	5.59436	8.37616	7.58947	3.68204	11.2622	6.62354	6.06684	9.29442	0.0323764	-4.94891	2.12454e-47	9.59345e-46	down	yes
ENSAPLG00000015571	KBTBD13	ENSAPLT00000016224	GO:0005515(protein binding)	NA	NA	NA	kelch repeat and BTB domain containing 13 [Source:HGNC Symbol;Acc:HGNC:37227]	NA	0.443909	1.3337	2.05423	1.54268	0.881051	3.43548	1.61903	1.8178	15.3659	24.4479	19.3724	19.0803	18.6924	34.9574	24.1236	28.0394	0.0713165	-3.80962	2.76738e-47	1.24439e-45	down	yes
ENSAPLG00000003375	ENSAPLG00000003375	ENSAPLT00000003450	GO:0005509(calcium ion binding);GO:0005886(plasma membrane);GO:0007155(cell adhesion);GO:0007156(homophilic cell adhesion via plasma membrane adhesion molecules);GO:0016020(membrane)	NA	NA	NA		NA	5.04239	17.1827	11.2125	7.19644	7.07698	5.30222	18.875	7.68734	0.150698	0.190517	0.084951	0.137407	0.196909	0.302492	0.110048	0.053012	64.9048	6.02025	3.27086e-47	1.46467e-45	up	yes
ENSAPLG00000010590	TMEM26	ENSAPLT00000011032	NA	NA	NA	NA	transmembrane protein 26 [Source:HGNC Symbol;Acc:HGNC:28550]	NA	28.9932	30.6553	21.5895	31.4285	30.0265	26.7341	25.4789	19.2575	1.96726	2.76862	1.93679	2.93042	2.34463	1.2676	2.70769	2.21566	11.807	3.56157	4.29683e-47	1.9161e-45	up	yes
ENSAPLG00000028889	ENSAPLG00000028889	ENSAPLT00000027703	NA	NA	NA	NA		NA	33.7333	24.5046	23.8475	24.7616	22.7449	27.8385	21.9092	31.4482	47.894	54.0348	52.8405	55.9688	71.0791	54.8269	58.9111	56.9531	0.465821	-1.10215	4.78998e-47	2.12719e-45	down	yes
ENSAPLG00000008178	SRMS	ENSAPLT00000045131;ENSAPLT00000008499	GO:0004672(protein kinase activity);GO:0004713(protein tyrosine kinase activity);GO:0005515(protein binding);GO:0005524(ATP binding);GO:0005737(cytoplasm);GO:0006468(protein phosphorylation);GO:0018108(peptidyl-tyrosine phosphorylation);GO:0038083(peptidyl-tyrosine autophosphorylation);GO:0038083(peptidyl-tyrosine autophosphorylation)	NA	NA	NA	src-related kinase lacking C-terminal regulatory tyrosine and N-terminal myristylation sites [Source:HGNC Symbol;Acc:HGNC:11298]	NA	12.0272	26.4211	32.7537	28.8043	38.2417	21.3752	28.6217	30.1502	1.86941	1.41325	0.924655	1.3209	0.998906	1.23609	1.59051	1.38326	20.3404	4.34628	4.83563e-47	2.13862e-45	up	yes
ENSAPLG00000024149	MN1	ENSAPLT00000045866;ENSAPLT00000037563;ENSAPLT00000040500;ENSAPLT00000020399	GO:0001957(intramembranous ossification);GO:0006355(regulation of transcription, DNA-templated);GO:0006355(regulation of transcription, DNA-templated)	NA	NA	NA	MN1 proto-oncogene, transcriptional regulator [Source:HGNC Symbol;Acc:HGNC:7180]	NA	6.28737	11.0387	11.3222	11.3578	7.8302	8.49932	7.60032	8.85987	62.3535	52.5562	40.2285	71.3763	25.2051	39.2151	41.2418	57.1884	0.186961	-2.41919	5.34528e-47	2.35433e-45	down	yes
ENSAPLG00000022903	ENSAPLG00000022903	ENSAPLT00000027704	NA	NA	NA	NA		NA	5.85338	4.71014	5.31583	4.34744	7.75967	5.62467	5.34306	6.59232	16.5676	24.8262	17.9522	15.8541	16.8459	20.472	20.1393	28.0298	0.283449	-1.81884	6.69271e-47	2.93578e-45	down	yes
ENSAPLG00000012722	HMMR	ENSAPLT00000045750;ENSAPLT00000013285;ENSAPLT00000027358	GO:0005540(hyaluronic acid binding);GO:0005813(centrosome);GO:0005829(cytosol);GO:0015630(microtubule cytoskeleton);GO:0015630(microtubule cytoskeleton)	04512(ECM-receptor interaction);04512(ECM-receptor interaction)	K06267	NA	hyaluronan mediated motility receptor [Source:HGNC Symbol;Acc:HGNC:5012]	NA	24.8849	14.5496	11.9234	8.28367	13.4308	16.1062	12.636	7.79399	0.474278	0.217714	0.656945	0.549256	0.919736	0.569345	0.446181	0.423749	25.7466	4.68631	8.38445e-47	3.66291e-45	up	yes
ENSAPLG00000022477	SLC25A34	ENSAPLT00000034565	GO:0001835(blastocyst hatching);GO:0022857(transmembrane transporter activity)	NA	NA	NA	solute carrier family 25 member 34 [Source:HGNC Symbol;Acc:HGNC:27653]	NA	2.3804	1.74222	2.13346	2.98611	3.01987	4.12004	2.62275	4.81201	16.6059	21.9908	15.5649	19.1196	20.0912	19.4838	23.741	16.2817	0.155789	-2.68233	1.21084e-46	5.26838e-45	down	yes
ENSAPLG00000019252	KNL1	ENSAPLT00000041578;ENSAPLT00000047019;ENSAPLT00000043186	GO:0008608(attachment of spindle microtubules to kinetochore);GO:0034501(protein localization to kinetochore);GO:0034501(protein localization to kinetochore)	NA	NA	NA	kinetochore scaffold 1 [Source:HGNC Symbol;Acc:HGNC:24054]	NA	7.53269	4.61702	5.58461	3.69575	3.87343	4.5111	4.31431	4.84245	0.22392	0.118604	0.127034	0.119621	0.308812	0.171706	0.291362	0.037695	27.8615	4.8002	1.29709e-46	5.62091e-45	up	yes
ENSAPLG00000004262	NDUFS1	ENSAPLT00000004426;ENSAPLT00000017684;ENSAPLT00000027710	GO:0005739(mitochondrion);GO:0005747(mitochondrial respiratory chain complex I);GO:0005758(mitochondrial intermembrane space);GO:0008137(NADH dehydrogenase (ubiquinone) activity);GO:0008637(apoptotic mitochondrial changes);GO:0009055(electron transfer activity);GO:0016020(membrane);GO:0016491(oxidoreductase activity);GO:0016651(oxidoreductase activity, acting on NAD(P)H);GO:0042773(ATP synthesis …	00190(Oxidative phosphorylation);00190(Oxidative phosphorylation)	K03934	EC:1.6.5.3;EC:1.6.99.3	NADH:ubiquinone oxidoreductase core subunit S1 [Source:HGNC Symbol;Acc:HGNC:7707]	NA	94.6111	106.545	105.639	107.352	107.708	148.152	97.2032	108.391	242	257.89	230.913	221.071	253.395	284.993	244.193	274.524	0.435844	-1.19812	2.21584e-46	9.56371e-45	down	yes
ENSAPLG00000008249	LAMB2	ENSAPLT00000019840;ENSAPLT00000008572	GO:0000904(cell morphogenesis involved in differentiation);GO:0005178(integrin binding);GO:0005604(basement membrane);GO:0005608(laminin-3 complex);GO:0007411(axon guidance);GO:0007528(neuromuscular junction development);GO:0007601(visual perception);GO:0014002(astrocyte development);GO:0014044(Schwann cell development);GO:0031175(neuron projection development);GO:0031594(neuromuscular junction);…	04512(ECM-receptor interaction);04510(Focal adhesion);04510(Focal adhesion)	K06243	NA	laminin subunit beta 2 [Source:HGNC Symbol;Acc:HGNC:6487]	NA	3.91809	10.1763	12.0063	13.5662	7.67765	14.1072	11.1206	11.6214	40.8719	69.2174	54.7065	52.874	57.2381	62.7287	63.0379	62.8877	0.181623	-2.46098	4.65391e-46	2.00062e-44	down	yes
ENSAPLG00000006114	ABCA5	ENSAPLT00000006428	GO:0005524(ATP binding);GO:0005764(lysosome);GO:0005770(late endosome);GO:0010745(negative regulation of macrophage derived foam cell differentiation);GO:0016021(integral component of membrane);GO:0016887(ATPase activity);GO:0030301(cholesterol transport);GO:0033344(cholesterol efflux);GO:0034375(high-density lipoprotein particle remodeling);GO:0042626(ATPase activity, coupled to transmembrane mo…	02010(ABC transporters)	K05648	NA	ATP binding cassette subfamily A member 5 [Source:HGNC Symbol;Acc:HGNC:35]	NA	10.8353	11.8544	11.1403	13.745	7.23966	14.0848	11.5554	14.5552	33.3994	58.0216	37.4315	30.5722	34.0264	52.5616	52.9485	37.8024	0.282127	-1.82558	6.37515e-46	2.72963e-44	down	yes
ENSAPLG00000009522	PHKA2	ENSAPLT00000009964;ENSAPLT00000044782	GO:0003824(catalytic activity);GO:0005516(calmodulin binding);GO:0005977(glycogen metabolic process);GO:0005977(glycogen metabolic process)	04020(Calcium signaling pathway);04910(Insulin signaling pathway);04910(Insulin signaling pathway)	K07190	NA	phosphorylase kinase regulatory subunit alpha 2 [Source:HGNC Symbol;Acc:HGNC:8926]	NA	15.2272	32.2946	26.6606	29.2442	16.2751	22.8231	23.9795	28.7175	81.6135	117.266	61.8363	85.4481	96.9261	79.5178	101.276	84.1598	0.27572	-1.85872	6.86915e-46	2.92947e-44	down	yes
ENSAPLG00000009916	DCLK1	ENSAPLT00000028232;ENSAPLT00000044267;ENSAPLT00000018643;ENSAPLT00000010329;ENSAPLT00000033771	GO:0001764(neuron migration);GO:0004672(protein kinase activity);GO:0005524(ATP binding);GO:0006468(protein phosphorylation);GO:0007409(axonogenesis);GO:0007420(brain development);GO:0009615(response to virus);GO:0014069(postsynaptic density);GO:0018105(peptidyl-serine phosphorylation);GO:0021952(central nervous system projection neuron axonogenesis);GO:0030900(forebrain development);GO:0035556(i…	NA	NA	NA	doublecortin like kinase 1 [Source:HGNC Symbol;Acc:HGNC:2700]	NA	9.52009	8.78669	12.5729	10.6087	14.0139	14.9423	10.8833	12.438	0.102105	0.183293	0.186573	0.620583	0.679423	0.346582	0.428993	0.354458	32.3107	5.01394	8.67159e-46	3.68354e-44	up	yes
ENSAPLG00000015247	TICRR	ENSAPLT00000015912	GO:0003682(chromatin binding);GO:0005634(nucleus);GO:0005654(nucleoplasm);GO:0006260(DNA replication);GO:0010212(response to ionizing radiation);GO:0030174(regulation of DNA-dependent DNA replication initiation);GO:0033314(mitotic DNA replication checkpoint)	NA	NA	NA	TOPBP1 interacting checkpoint and replication regulator [Source:HGNC Symbol;Acc:HGNC:28704]	NA	23.4462	20.5022	21.0026	21.4742	18.1901	19.4138	19.8163	22.4481	3.11067	3.44817	2.65087	2.8749	3.77218	2.61539	3.57414	4.26523	6.32017	2.65996	8.7494e-46	3.70196e-44	up	yes
ENSAPLG00000005511	COL6A3	ENSAPLT00000005838;ENSAPLT00000040566;ENSAPLT00000033606;ENSAPLT00000026823;ENSAPLT00000034921;ENSAPLT00000036619	GO:0004867(serine-type endopeptidase inhibitor activity);GO:0005515(protein binding);GO:0005581(collagen trimer);GO:0005615(extracellular space);GO:0031012(extracellular matrix);GO:0042383(sarcolemma);GO:0042383(sarcolemma)	04512(ECM-receptor interaction);04510(Focal adhesion);04510(Focal adhesion)	K06238	NA	collagen type VI alpha 3 chain [Source:HGNC Symbol;Acc:HGNC:2213]	NA	58.9606	53.3473	37.1665	47.2277	23.1808	40.8061	46.2031	47.3227	118.471	123.701	108.1	155.766	159.304	122.69	158.322	101.443	0.338057	-1.56466	9.28214e-46	3.91197e-44	down	yes
ENSAPLG00000008862	NDUFS3	ENSAPLT00000009225;ENSAPLT00000027456	GO:0004725(protein tyrosine phosphatase activity);GO:0006470(protein dephosphorylation);GO:0008137(NADH dehydrogenase (ubiquinone) activity);GO:0008138(protein tyrosine/serine/threonine phosphatase activity);GO:0016311(dephosphorylation);GO:0016651(oxidoreductase activity, acting on NAD(P)H);GO:0016791(phosphatase activity);GO:0055114(oxidation-reduction process);GO:0055114(oxidation-reduction pr…	00190(Oxidative phosphorylation);00190(Oxidative phosphorylation)	K03936	EC:1.6.5.3;EC:1.6.99.3	NADH:ubiquinone oxidoreductase core subunit S3 [Source:HGNC Symbol;Acc:HGNC:7710]	NA	106.788	131.7	120.62	145.019	197.39	158.692	119.482	132.986	373.461	373.402	493.204	435.548	366.876	428.829	440.076	508.711	0.325334	-1.62001	1.00713e-45	4.22799e-44	down	yes
ENSAPLG00000013985	C1orf198	ENSAPLT00000014564	GO:0005829(cytosol)	NA	NA	NA	chromosome 1 open reading frame 198 [Source:HGNC Symbol;Acc:HGNC:25900]	NA	164.58	201.807	204.469	181.764	162.941	174.74	196.636	212.258	27.5411	38.8454	21.825	27.0753	34.3769	29.661	26.987	26.1611	6.4489	2.68905	1.083e-45	4.52879e-44	up	yes
ENSAPLG00000005950	BNIP3	ENSAPLT00000006169	GO:0005635(nuclear envelope);GO:0005739(mitochondrion);GO:0005740(mitochondrial envelope);GO:0005741(mitochondrial outer membrane);GO:0006915(apoptotic process);GO:0008626(granzyme-mediated apoptotic signaling pathway);GO:0009617(response to bacterium);GO:0010637(negative regulation of mitochondrial fusion);GO:0010821(regulation of mitochondrion organization);GO:0014069(postsynaptic density);GO:0…	04068(FoxO signaling pathway);04140(Autophagy - animal);04137(Mitophagy - animal)	K15464	NA	BCL2 interacting protein 3 [Source:HGNC Symbol;Acc:HGNC:1084]	NA	21.1881	29.7104	33.6302	27.1373	28.2025	34.916	18.3232	40.5709	95.2554	88.7456	99.7305	87.2423	103.974	120.323	95.7264	98.5956	0.295948	-1.75658	2.32792e-45	9.69696e-44	down	yes
ENSAPLG00000004034	ART4	ENSAPLT00000027372;ENSAPLT00000024726;ENSAPLT00000004125	GO:0003956(NAD(P)+-protein-arginine ADP-ribosyltransferase activity);GO:0006471(protein ADP-ribosylation);GO:0006471(protein ADP-ribosylation)	NA	NA	NA	ADP-ribosyltransferase 4 (Dombrock blood group) [Source:HGNC Symbol;Acc:HGNC:726]	NA	0.0001	0.0644985	0.0001	0.0795679	0.0001	0.0001	0.0001	0.0001	1.38834	2.29474	2.48953	2.34066	2.56935	3.92053	3.35599	2.6893	0.00687302	-7.18484	2.3796e-45	9.87395e-44	down	yes
ENSAPLG00000007924	FGD5	ENSAPLT00000008272	GO:0046872(metal ion binding)	NA	NA	NA	FYVE, RhoGEF and PH domain containing 5 [Source:HGNC Symbol;Acc:HGNC:19117]	NA	8.04246	5.95851	5.22984	4.76484	3.67386	6.98416	5.353	3.73194	13.2901	15.461	14.8048	15.8585	18.0441	14.3589	16.2811	12.7905	0.361807	-1.46671	3.48771e-45	1.44163e-43	down	yes
ENSAPLG00000011980	TNNT3	ENSAPLT00000012535;ENSAPLT00000026755;ENSAPLT00000025535;ENSAPLT00000032722;ENSAPLT00000035197;ENSAPLT00000042675;ENSAPLT00000037771;ENSAPLT00000017855;ENSAPLT00000017207	GO:0005861(troponin complex);GO:0006937(regulation of muscle contraction);GO:0006942(regulation of striated muscle contraction);GO:0006942(regulation of striated muscle contraction)	NA	NA	NA	troponin T3, fast skeletal type [Source:HGNC Symbol;Acc:HGNC:11950]	NA	76.6606	766.536	818.759	713.287	825.78	486.463	610.971	735.27	9229.03	9541.99	11452.5	10441.7	8992.88	10182.1	9392.6	8691.22	0.0645979	-3.95237	6.92681e-45	2.8522e-43	down	yes
ENSAPLG00000005848	COQ9	ENSAPLT00000006083	GO:0006120(mitochondrial electron transport, NADH to ubiquinone);GO:0006744(ubiquinone biosynthetic process);GO:0008289(lipid binding);GO:0042803(protein homodimerization activity)	NA	NA	NA	coenzyme Q9 [Source:HGNC Symbol;Acc:HGNC:25302]	NA	85.2635	98.4215	110.159	105.011	140.201	156.38	108.511	116.223	334.34	290.387	339.679	298.799	289.368	308.617	312.929	350.508	0.364477	-1.4561	7.92532e-45	3.2509e-43	down	yes
ENSAPLG00000005073	LMO7	ENSAPLT00000030762;ENSAPLT00000005308;ENSAPLT00000034373;ENSAPLT00000020897;ENSAPLT00000019090;ENSAPLT00000042547;ENSAPLT00000020174;ENSAPLT00000045696;ENSAPLT00000044917;ENSAPLT00000037923	GO:0003779(actin binding);GO:0005515(protein binding);GO:0005635(nuclear envelope);GO:0005654(nucleoplasm);GO:0005737(cytoplasm);GO:0005886(plasma membrane);GO:0016324(apical plasma membrane);GO:0023051(regulation of signaling);GO:0030155(regulation of cell adhesion);GO:0031032(actomyosin structure organization);GO:0031032(actomyosin structure organization)	04520(Adherens junction);04520(Adherens junction)	K06084	NA	LIM domain 7 [Source:HGNC Symbol;Acc:HGNC:6646]	NA	38.9869	29.3356	18.3906	17.0109	15.7122	35.8092	23.0296	19.0877	100.209	71.4671	111.092	107.138	89.8449	91.4911	78.0464	72.0278	0.273615	-1.86978	8.60248e-45	3.51524e-43	down	yes
ENSAPLG00000007075	SPIC	ENSAPLT00000046024;ENSAPLT00000024552;ENSAPLT00000007337	GO:0000978(RNA polymerase II proximal promoter sequence-specific DNA binding);GO:0001228(DNA-binding transcription activator activity, RNA polymerase II-specific);GO:0001824(blastocyst development);GO:0003700(DNA-binding transcription factor activity);GO:0006355(regulation of transcription, DNA-templated);GO:0043565(sequence-specific DNA binding);GO:0045944(positive regulation of transcription by…	NA	NA	NA	Spi-C transcription factor [Source:HGNC Symbol;Acc:HGNC:29549]	NA	0.0001	0.0001	0.0001	0.0001	0.0001	0.037511	0.0920857	0.0001	4.00788	2.9785	6.37341	2.39488	2.89066	4.049	1.61231	1.99278	0.00495055	-7.65819	9.78614e-45	3.98378e-43	down	yes
ENSAPLG00000015932	ACSS2	ENSAPLT00000043150;ENSAPLT00000016650;ENSAPLT00000023811	GO:0003824(catalytic activity);GO:0003987(acetate-CoA ligase activity);GO:0005654(nucleoplasm);GO:0005829(cytosol);GO:0008610(lipid biosynthetic process);GO:0016208(AMP binding);GO:0019427(acetyl-CoA biosynthetic process from acetate);GO:0043231(intracellular membrane-bounded organelle);GO:0043231(intracellular membrane-bounded organelle)	00010(Glycolysis / Gluconeogenesis);00620(Pyruvate metabolism);00630(Glyoxylate and dicarboxylate metabolism);00640(Propanoate metabolism);00640(Propanoate metabolism)	K01895	EC:6.2.1.1	acyl-CoA synthetase short chain family member 2 [Source:HGNC Symbol;Acc:HGNC:15814]	NA	21.9289	23.5619	22.36	24.707	19.9523	34.7163	26.8226	30.8324	60.7886	74.1565	72.2115	50.4465	77.9266	61.2041	84.7191	75.3104	0.367987	-1.44227	1.28546e-44	5.21314e-43	down	yes
ENSAPLG00000007898	FAAH	ENSAPLT00000008231;ENSAPLT00000032614	GO:0004040(amidase activity);GO:0009062(fatty acid catabolic process);GO:0017064(fatty acid amide hydrolase activity);GO:0017064(fatty acid amide hydrolase activity)	04723(Retrograde endocannabinoid signaling);04723(Retrograde endocannabinoid signaling)	K15528	EC:3.5.1.99	fatty acid amide hydrolase [Source:HGNC Symbol;Acc:HGNC:3553]	NA	24.425	7.3405	10.553	11.2418	13.804	9.24343	10.332	7.96033	54.6722	81.1495	45.7965	39.1111	49.3602	55.7481	60.5834	84.713	0.201429	-2.31166	1.38409e-44	5.59205e-43	down	yes
ENSAPLG00000024762	ENSAPLG00000024762	ENSAPLT00000033008;ENSAPLT00000045223	NA	NA	NA	NA		NA	0.0001	0.0788063	0.0846919	0.0001	0.059518	0.0001	0.0001	0.0001	5.55962	3.55977	4.58512	4.51483	2.30731	5.80008	3.26146	2.33703	0.00700124	-7.15817	1.57502e-44	6.33958e-43	down	yes
ENSAPLG00000000749	OR5AS1	ENSAPLT00000000729	GO:0004930(G protein-coupled receptor activity);GO:0004984(olfactory receptor activity);GO:0007186(G protein-coupled receptor signaling pathway);GO:0016021(integral component of membrane)	NA	NA	NA	olfactory receptor family 5 subfamily AS member 1 [Source:HGNC Symbol;Acc:HGNC:15261]	NA	1.73205	0.888438	1.06124	1.30053	2.05282	1.09446	1.40521	0.764558	13.051	13.0529	10.5188	18.1183	7.40369	13.6081	13.5308	13.2573	0.100441	-3.31558	1.7682e-44	7.09061e-43	down	yes
ENSAPLG00000003607	DNMT3B	ENSAPLT00000032936;ENSAPLT00000023423;ENSAPLT00000046242;ENSAPLT00000003694;ENSAPLT00000017201	GO:0000122(negative regulation of transcription by RNA polymerase II);GO:0003714(transcription corepressor activity);GO:0003886(DNA (cytosine-5-)-methyltransferase activity);GO:0005634(nucleus);GO:0005654(nucleoplasm);GO:0006306(DNA methylation);GO:0008168(methyltransferase activity);GO:0009008(DNA-methyltransferase activity);GO:0010468(regulation of gene expression);GO:0010628(positive regulatio…	00270(Cysteine and methionine metabolism);00270(Cysteine and methionine metabolism)	K17399	EC:2.1.1.37	DNA methyltransferase 3 beta [Source:HGNC Symbol;Acc:HGNC:2979]	NA	9.81967	7.67955	10.1759	15.9754	9.54494	9.02878	11.2876	12.7808	1.18779	1.30044	0.80307	0.960574	0.918909	0.934853	0.968893	1.03312	10.6434	3.41188	1.8274e-44	7.30075e-43	up	yes
ENSAPLG00000003643	ENSAPLG00000003643	ENSAPLT00000003739	GO:0003676(nucleic acid binding)	NA	NA	NA		NA	368.721	349.223	353.966	376.837	353.543	331.703	327.801	381.361	48.7857	70.1366	47.7961	51.1534	74.2613	50.8616	73.6518	57.0658	6.00186	2.58541	3.7647e-44	1.49849e-42	up	yes
ENSAPLG00000014150	CHAF1B	ENSAPLT00000014815	GO:0000790(nuclear chromatin);GO:0005515(protein binding);GO:0005654(nucleoplasm);GO:0006335(DNA replication-dependent nucleosome assembly);GO:0031497(chromatin assembly);GO:0032991(protein-containing complex);GO:0033186(CAF-1 complex)	NA	NA	NA	chromatin assembly factor 1 subunit B [Source:HGNC Symbol;Acc:HGNC:1911]	NA	46.1687	27.9235	27.0078	20.6128	24.8445	30.9095	26.9942	30.4999	3.79328	2.37792	2.61271	2.88013	3.30562	2.0697	2.99315	1.48476	10.9196	3.44885	3.81304e-44	1.51213e-42	up	yes
ENSAPLG00000011329	YTHDF3	ENSAPLT00000011785;ENSAPLT00000026165	GO:0003723(RNA binding);GO:0003723(RNA binding)	NA	NA	NA	YTH N6-methyladenosine RNA binding protein 3 [Source:HGNC Symbol;Acc:HGNC:26465]	NA	51.9847	55.2243	50.8359	49.145	45.5279	50.4716	45.0398	56.9609	96.2071	99.1037	95.9784	95.1663	108.952	86.9805	104.72	96.5272	0.517065	-0.951583	3.84725e-44	1.52009e-42	down	no
ENSAPLG00000013493	ACAD9	ENSAPLT00000030577;ENSAPLT00000044271;ENSAPLT00000014117;ENSAPLT00000038392	GO:0001676(long-chain fatty acid metabolic process);GO:0003995(acyl-CoA dehydrogenase activity);GO:0004466(long-chain-acyl-CoA dehydrogenase activity);GO:0005634(nucleus);GO:0005739(mitochondrion);GO:0016627(oxidoreductase activity, acting on the CH-CH group of donors);GO:0030425(dendrite);GO:0031966(mitochondrial membrane);GO:0032981(mitochondrial respiratory chain complex I assembly);GO:0050660…	NA	NA	NA	acyl-CoA dehydrogenase family member 9 [Source:HGNC Symbol;Acc:HGNC:21497]	NA	55.5727	58.3724	48.049	40.1125	48.3751	55.9887	46.4505	51.4038	163.367	126.128	122.023	190.375	178.056	87.0883	121.996	122.117	0.363879	-1.45847	3.86792e-44	1.52266e-42	down	yes
ENSAPLG00000005104	HSPH1	ENSAPLT00000005327	GO:0000774(adenyl-nucleotide exchange factor activity);GO:0005654(nucleoplasm);GO:0005737(cytoplasm);GO:0005829(cytosol);GO:0005874(microtubule);GO:0032991(protein-containing complex);GO:0043014(alpha-tubulin binding);GO:0051085(chaperone cofactor-dependent protein refolding)	04141(Protein processing in endoplasmic reticulum)	K09485	NA	heat shock protein family H (Hsp110) member 1 [Source:HGNC Symbol;Acc:HGNC:16969]	NA	29.005	20.7101	19.3194	21.9337	22.0119	22.7515	16.7007	24.911	2.86505	3.3059	3.14734	2.82924	4.28866	3.09415	3.55657	2.78149	6.85559	2.77728	6.29589e-44	2.46941e-42	up	yes
ENSAPLG00000010132	DPYSL3	ENSAPLT00000022473;ENSAPLT00000033133;ENSAPLT00000010677;ENSAPLT00000032944	GO:0005737(cytoplasm);GO:0010975(regulation of neuron projection development);GO:0016787(hydrolase activity);GO:0016810(hydrolase activity, acting on carbon-nitrogen (but not peptide) bonds);GO:0030334(regulation of cell migration);GO:0031005(filamin binding);GO:0048678(response to axon injury);GO:0051017(actin filament bundle assembly);GO:0051491(positive regulation of filopodium assembly);GO:00…	04360(Axon guidance);04360(Axon guidance)	K07528	NA	dihydropyrimidinase like 3 [Source:HGNC Symbol;Acc:HGNC:3015]	NA	236.9	319.107	341.201	366.26	387.619	354.506	338.688	302.271	44.3806	50.6545	47.3011	48.3341	58.9271	43.6546	56.237	48.7639	6.6454	2.73236	7.37295e-44	2.88135e-42	up	yes
ENSAPLG00000009922	PDLIM3	ENSAPLT00000010349;ENSAPLT00000030109;ENSAPLT00000019244	GO:0005515(protein binding);GO:0007015(actin filament organization);GO:0007507(heart development);GO:0008092(cytoskeletal protein binding);GO:0008307(structural constituent of muscle);GO:0015629(actin cytoskeleton);GO:0015629(actin cytoskeleton)	NA	NA	NA	PDZ and LIM domain 3 [Source:HGNC Symbol;Acc:HGNC:20767]	NA	12.6056	34.0359	33.69	34.067	29.419	49.0132	30.9026	34.4657	167.086	124.746	266.353	225.62	268.653	142.543	320.992	243.508	0.146746	-2.76861	7.57628e-44	2.95008e-42	down	yes
ENSAPLG00000007989	SLC2A12	ENSAPLT00000008286	GO:0005215(transporter activity);GO:0016020(membrane);GO:0016021(integral component of membrane);GO:0022857(transmembrane transporter activity);GO:0055085(transmembrane transport);GO:1904659(glucose transmembrane transport)	NA	NA	NA	solute carrier family 2 member 12 [Source:HGNC Symbol;Acc:HGNC:18067]	NA	5.83191	8.64575	6.7149	7.46932	5.3484	7.51518	5.81961	6.24909	16.7266	27.6514	18.1753	18.2229	26.0136	17.5042	33.8062	23.5679	0.295011	-1.76116	7.62457e-44	2.95817e-42	down	yes
ENSAPLG00000008688	DONSON	ENSAPLT00000022391;ENSAPLT00000009045	GO:0000077(DNA damage checkpoint);GO:0005634(nucleus);GO:0005657(replication fork);GO:0006260(DNA replication);GO:0007095(mitotic G2 DNA damage checkpoint);GO:0016491(oxidoreductase activity);GO:0030894(replisome);GO:0048478(replication fork protection);GO:0055114(oxidation-reduction process);GO:0055114(oxidation-reduction process)	NA	NA	NA	downstream neighbor of SON [Source:HGNC Symbol;Acc:HGNC:2993]	NA	35.47	33.1846	32.813	37.7015	39.9703	32.1615	35.4908	36.3584	5.2184	6.45962	4.92901	4.19792	5.94559	4.69419	6.77619	6.332	6.35536	2.66797	8.66448e-44	3.34954e-42	up	yes
ENSAPLG00000007235	ENSAPLG00000007235	ENSAPLT00000007502	NA	NA	NA	NA		NA	79.1942	122.484	134.557	110.338	70.2928	183.406	116.95	115.147	10.4877	12.0893	8.08672	7.62338	11.7683	12.7816	13.2004	10.5194	10.7718	3.42918	8.98469e-44	3.46088e-42	up	yes
ENSAPLG00000004158	COLQ	ENSAPLT00000004275	GO:0005886(plasma membrane);GO:0030054(cell junction)	04146(Peroxisome)	K12261	EC:4.1.-.-	collagen like tail subunit of asymmetric acetylcholinesterase [Source:HGNC Symbol;Acc:HGNC:2226]	NA	0.57246	4.26109	3.51404	2.65105	1.85542	3.05372	2.28708	4.45515	33.3664	25.1126	34.5576	32.4475	26.6695	57.6676	32.4866	32.7961	0.0823326	-3.60239	1.13906e-43	4.37195e-42	down	yes
ENSAPLG00000012466	TMEM82	ENSAPLT00000012976	NA	04110(Cell cycle);04114(Oocyte meiosis);04914(Progesterone-mediated oocyte maturation)	K13728	NA	transmembrane protein 82 [Source:HGNC Symbol;Acc:HGNC:32350]	NA	2.0359	1.46126	2.48697	1.4925	2.37289	1.69975	2.49618	2.62907	10.7393	10.9726	12.9209	11.3928	13.8456	12.8048	13.0725	14.5728	0.166211	-2.58891	1.15082e-43	4.40137e-42	down	yes
ENSAPLG00000014555	MYO18A	ENSAPLT00000025432;ENSAPLT00000015221;ENSAPLT00000013656;ENSAPLT00000023494;ENSAPLT00000022537;ENSAPLT00000025662	GO:0003723(RNA binding);GO:0003774(motor activity);GO:0005515(protein binding);GO:0005524(ATP binding);GO:0005802(trans-Golgi network);GO:0007030(Golgi organization);GO:0016459(myosin complex);GO:0016477(cell migration);GO:0031032(actomyosin structure organization);GO:0042641(actomyosin);GO:0043030(regulation of macrophage activation);GO:0043066(negative regulation of apoptotic process);GO:004353…	NA	NA	NA	myosin XVIIIA [Source:HGNC Symbol;Acc:HGNC:31104]	NA	16.9924	24.3244	29.0313	28.1712	19.0906	27.5986	26.5554	29.0345	63.762	86.3835	65.5898	78.3863	67.7673	98.7801	70.7	61.0659	0.338937	-1.56091	1.49882e-43	5.71201e-42	down	yes
ENSAPLG00000006488	TBX5	ENSAPLT00000006752;ENSAPLT00000032077	GO:0000977(RNA polymerase II regulatory region sequence-specific DNA binding);GO:0000978(RNA polymerase II proximal promoter sequence-specific DNA binding);GO:0000981(DNA-binding transcription factor activity, RNA polymerase II-specific);GO:0001228(DNA-binding transcription activator activity, RNA polymerase II-specific);GO:0002009(morphogenesis of an epithelium);GO:0003166(bundle of His developm…	NA	NA	NA	T-box 5 [Source:HGNC Symbol;Acc:HGNC:11604]	NA	12.6258	65.2175	58.9041	77.7955	32.4262	76.1856	73.9242	51.4276	0.766732	1.7987	1.2084	2.4471	1.44866	1.42586	1.56695	1.38591	37.2256	5.21822	1.87427e-43	7.11759e-42	up	yes
ENSAPLG00000021252	MEX3B	ENSAPLT00000038517	GO:0003676(nucleic acid binding);GO:0003723(RNA binding);GO:0005654(nucleoplasm);GO:0005829(cytosol)	NA	NA	NA	mex-3 RNA binding family member B [Source:HGNC Symbol;Acc:HGNC:25297]	NA	29.7555	32.1452	28.0273	28.3285	29.1374	27.9235	32.7327	31.7976	4.19233	4.7304	3.36304	3.98192	4.59258	2.66943	3.30964	2.62567	8.14009	3.02504	1.91353e-43	7.24108e-42	up	yes
ENSAPLG00000013960	ROR1	ENSAPLT00000040384;ENSAPLT00000014563	GO:0004672(protein kinase activity);GO:0005515(protein binding);GO:0005524(ATP binding);GO:0005886(plasma membrane);GO:0006468(protein phosphorylation);GO:0007169(transmembrane receptor protein tyrosine kinase signaling pathway);GO:0007605(sensory perception of sound);GO:0017147(Wnt-protein binding);GO:0042813(Wnt-activated receptor activity);GO:0043123(positive regulation of I-kappaB kinase/NF-k…	NA	NA	NA	receptor tyrosine kinase like orphan receptor 1 [Source:HGNC Symbol;Acc:HGNC:10256]	NA	72.0307	44.5865	45.7433	41.6074	28.4962	43.4917	46.4829	46.9644	7.49775	4.93173	5.1748	6.07532	8.1828	6.6647	5.54388	5.11508	7.51033	2.90888	2.64226e-43	9.96364e-42	up	yes
ENSAPLG00000004625	SERPIND1	ENSAPLT00000004767	GO:0004867(serine-type endopeptidase inhibitor activity);GO:0005615(extracellular space);GO:0007596(blood coagulation)	NA	NA	NA	serpin family D member 1 [Source:HGNC Symbol;Acc:HGNC:4838]	NA	16.8847	17.144	22.6828	16.7387	25.5031	46.9651	15.7729	32.5404	161.143	89.4861	134.14	101.423	199.89	162.056	184.165	143.266	0.165223	-2.59751	2.66335e-43	1.0008e-41	down	yes
ENSAPLG00000015598	ENSAPLG00000015598	ENSAPLT00000026654;ENSAPLT00000031837;ENSAPLT00000016249	GO:0004896(cytokine receptor activity);GO:0005515(protein binding);GO:0016020(membrane);GO:0016020(membrane)	04060(Cytokine-cytokine receptor interaction);04060(Cytokine-cytokine receptor interaction)	K05073	NA		NA	0.0500547	0.205022	0.42748	0.165431	0.117723	0.0001	0.0001	0.147688	7.85259	10.5246	5.6102	7.1518	10.1013	5.73105	4.45201	7.39549	0.0189326	-5.72298	3.13351e-43	1.17338e-41	down	yes
ENSAPLG00000025372	ENSAPLG00000025372	ENSAPLT00000037390;ENSAPLT00000045011	NA	NA	NA	NA		NA	3.65449	6.40307	7.39605	4.91932	6.06023	5.5342	5.60916	6.97571	25.0794	31.192	13.5093	24.4276	25.8419	30.3246	20.1112	27.0735	0.235637	-2.08536	3.87372e-43	1.44552e-41	down	yes
ENSAPLG00000015224	ACACB	ENSAPLT00000046874;ENSAPLT00000015957	GO:0003989(acetyl-CoA carboxylase activity);GO:0005524(ATP binding);GO:0005634(nucleus);GO:0005739(mitochondrion);GO:0006084(acetyl-CoA metabolic process);GO:0006633(fatty acid biosynthetic process);GO:0010629(negative regulation of gene expression);GO:0010884(positive regulation of lipid storage);GO:0010906(regulation of glucose metabolic process);GO:0016874(ligase activity);GO:0031667(response …	00620(Pyruvate metabolism);00640(Propanoate metabolism);00061(Fatty acid biosynthesis);00254(Aflatoxin biosynthesis);04910(Insulin signaling pathway);04920(Adipocytokine signaling pathway);04920(Adipocytokine signaling pathway)	K01946	EC:6.4.1.2;EC:6.3.4.14	acetyl-CoA carboxylase beta [Source:HGNC Symbol;Acc:HGNC:85]	NA	3.96633	11.4968	9.88083	9.19258	6.43138	12.6252	6.82096	11.3281	57.8594	49.6383	53.138	41.5713	39.4065	90.0609	53.0498	44.5745	0.167115	-2.58109	4.34415e-43	1.61545e-41	down	yes
ENSAPLG00000013097	NSDHL	ENSAPLT00000027066;ENSAPLT00000038859;ENSAPLT00000032660;ENSAPLT00000013641	GO:0003854(3-beta-hydroxy-delta5-steroid dehydrogenase activity);GO:0005783(endoplasmic reticulum);GO:0005811(lipid droplet);GO:0006694(steroid biosynthetic process);GO:0016616(oxidoreductase activity, acting on the CH-OH group of donors, NAD or NADP as acceptor);GO:0055114(oxidation-reduction process);GO:0055114(oxidation-reduction process)	00100(Steroid biosynthesis);00100(Steroid biosynthesis)	K07748	EC:1.1.1.170	NAD(P) dependent steroid dehydrogenase-like [Source:HGNC Symbol;Acc:HGNC:13398]	NA	20.2754	13.6962	19.4661	17.832	19.0146	19.5599	19.3153	19.1655	2.07528	2.20836	1.58585	0.943771	1.43708	1.06153	1.15286	1.8044	12.0893	3.59566	5.74106e-43	2.12756e-41	up	yes
ENSAPLG00000013621	SLC20A2	ENSAPLT00000033376;ENSAPLT00000034266;ENSAPLT00000045431;ENSAPLT00000034498;ENSAPLT00000038790;ENSAPLT00000029143;ENSAPLT00000014229	GO:0005315(inorganic phosphate transmembrane transporter activity);GO:0006817(phosphate ion transport);GO:0016020(membrane);GO:0016020(membrane)	NA	NA	NA	solute carrier family 20 member 2 [Source:HGNC Symbol;Acc:HGNC:10947]	NA	14.4816	23.5376	22.675	21.5523	18.7519	17.0473	19.6259	22.6798	44.5148	49.0993	51.7237	52.4253	55.3095	70.917	52.5818	53.5443	0.37281	-1.42349	6.35665e-43	2.34759e-41	down	yes
ENSAPLG00000019084	ENSAPLG00000019084	ENSAPLT00000043705	NA	NA	NA	NA		NA	6.64467	35.4984	36.9918	28.1315	18.1804	22.5804	28.7726	31.8055	1.03318	0.365656	0.638569	0.74395	0.293666	0.305959	0.537513	0.333781	49.0573	5.6164	7.82565e-43	2.88021e-41	up	yes
ENSAPLG00000009561	SCARB2	ENSAPLT00000024405;ENSAPLT00000010020	GO:0001786(phosphatidylserine binding);GO:0005044(scavenger receptor activity);GO:0005548(phospholipid transporter activity);GO:0005764(lysosome);GO:0005765(lysosomal membrane);GO:0005886(plasma membrane);GO:0006622(protein targeting to lysosome);GO:0006898(receptor-mediated endocytosis);GO:0008565(protein transporter activity);GO:0015485(cholesterol binding);GO:0015917(aminophospholipid transpor…	04142(Lysosome);04142(Lysosome)	K12384	NA	scavenger receptor class B member 2 [Source:HGNC Symbol;Acc:HGNC:1665]	NA	54.2407	26.8468	24.1426	28.5915	24.5629	19.5212	25.7683	23.1995	88.7839	92.6814	75.2415	107.162	73.2208	77.605	76.3244	93.7465	0.331316	-1.59372	9.02213e-43	3.30924e-41	down	yes
ENSAPLG00000031006	ENSAPLG00000031006	ENSAPLT00000045935	NA	NA	NA	NA		NA	5.6512	6.57001	6.87515	8.39546	7.90188	8.33285	7.40826	7.75498	19.7918	23.398	17.7941	25.3582	18.2744	20.6046	19.928	21.0118	0.354414	-1.49649	1.01481e-42	3.70959e-41	down	yes
ENSAPLG00000013451	FAT3	ENSAPLT00000039744;ENSAPLT00000041352;ENSAPLT00000030538;ENSAPLT00000014065	GO:0005509(calcium ion binding);GO:0005886(plasma membrane);GO:0007155(cell adhesion);GO:0007156(homophilic cell adhesion via plasma membrane adhesion molecules);GO:0016020(membrane);GO:0016020(membrane)	NA	NA	NA	FAT atypical cadherin 3 [Source:HGNC Symbol;Acc:HGNC:23112]	NA	3.28984	2.93098	2.68868	2.00796	1.25134	3.11271	2.61857	1.76917	0.162657	0.146233	0.130416	0.106572	0.176559	0.0670543	0.140284	0.205955	17.3186	4.11425	1.07691e-42	3.92325e-41	up	yes
ENSAPLG00000002649	HELLS	ENSAPLT00000002725	GO:0005524(ATP binding)	NA	NA	NA	helicase, lymphoid specific [Source:HGNC Symbol;Acc:HGNC:4861]	NA	79.9707	44.0235	43.8154	42.8454	40.2354	45.8239	45.7196	48.3394	7.01798	5.33785	6.58297	6.3797	5.31551	6.93016	4.00008	3.88336	8.59832	3.10406	1.20592e-42	4.37839e-41	up	yes
ENSAPLG00000027519	ENSAPLG00000027519	ENSAPLT00000019753;ENSAPLT00000039889	GO:0016020(membrane);GO:0016020(membrane)	04512(ECM-receptor interaction);04514(Cell adhesion molecules (CAMs));04514(Cell adhesion molecules (CAMs))	K16338	NA		NA	11.3664	9.02277	11.1102	10.2183	9.678	7.66123	12.4281	10.067	24.2857	29.2445	21.8859	21.81	21.3028	22.4097	20.6328	27.8942	0.430431	-1.21615	1.21659e-42	4.40224e-41	down	yes
ENSAPLG00000004794	PGM2L1	ENSAPLT00000004965	GO:0005975(carbohydrate metabolic process);GO:0016868(intramolecular transferase activity, phosphotransferases);GO:0047933(glucose-1,6-bisphosphate synthase activity);GO:0071704(organic substance metabolic process)	00500(Starch and sucrose metabolism)	K11809	EC:2.7.1.106	phosphoglucomutase 2 like 1 [Source:HGNC Symbol;Acc:HGNC:20898]	NA	6.61016	4.4646	6.3242	5.13274	3.48513	6.54616	4.8438	5.57361	39.4762	18.9377	30.7751	29.6384	22.4747	32.6646	12.8226	17.8269	0.210054	-2.25117	2.26103e-42	8.15413e-41	down	yes
ENSAPLG00000015661	TYMS	ENSAPLT00000016346	GO:0000900(translation repressor activity, mRNA regulatory element binding);GO:0004799(thymidylate synthase activity);GO:0005634(nucleus);GO:0005737(cytoplasm);GO:0005739(mitochondrion);GO:0005743(mitochondrial inner membrane);GO:0005759(mitochondrial matrix);GO:0006231(dTMP biosynthetic process);GO:0017148(negative regulation of translation);GO:0035999(tetrahydrofolate interconversion);GO:004668…	00240(Pyrimidine metabolism);00670(One carbon pool by folate)	K00560	EC:2.1.1.45	thymidylate synthetase [Source:HGNC Symbol;Acc:HGNC:12441]	NA	120.553	104.232	79.1781	112.756	112.383	77.938	81.9904	118.84	7.55824	11.9955	4.03471	5.98907	12.9369	4.46168	9.94988	7.17603	12.6029	3.65568	2.38875e-42	8.5859e-41	up	yes
ENSAPLG00000021186	ENSAPLG00000021186	ENSAPLT00000026461	NA	NA	NA	NA		NA	2.59694	2.11943	1.35079	2.21915	2.15142	2.48043	1.82563	1.75635	7.91918	9.92564	9.91877	13.2415	11.3506	10.2856	8.61392	6.95087	0.210983	-2.2448	2.71167e-42	9.7141e-41	down	yes
ENSAPLG00000013492	NRAP	ENSAPLT00000047647;ENSAPLT00000014153	GO:0003779(actin binding);GO:0005916(fascia adherens);GO:0005927(muscle tendon junction);GO:0017166(vinculin binding);GO:0030016(myofibril);GO:0051371(muscle alpha-actinin binding);GO:0051371(muscle alpha-actinin binding)	NA	NA	NA	nebulin related anchoring protein [Source:HGNC Symbol;Acc:HGNC:7988]	NA	0.541485	5.44628	4.88368	4.59608	4.04862	8.83998	3.8056	2.20741	72.809	69.0176	97.608	74.6708	105.321	74.4234	114.798	63.5792	0.0511273	-4.28976	2.8767e-42	1.02503e-40	down	yes
ENSAPLG00000016064	RGS5	ENSAPLT00000016758	GO:0005829(cytosol)	NA	NA	NA	regulator of G protein signaling 5 [Source:HGNC Symbol;Acc:HGNC:10001]	NA	3.71131	4.19109	3.30428	4.10326	3.34241	2.25553	4.50668	6.86635	16.0015	32.1359	25.6893	27.7038	31.9351	46.4882	43.9797	39.6713	0.12246	-3.02962	2.88043e-42	1.02503e-40	down	yes
ENSAPLG00000003854	ENSAPLG00000003854	ENSAPLT00000003938	NA	NA	NA	NA		NA	6.93452	4.39435	3.37347	4.98565	4.68085	5.9966	8.15275	2.40519	31.0496	53.4631	17.1343	25.759	33.0254	39.2829	33.3973	37.1884	0.1514	-2.72356	4.38116e-42	1.55394e-40	down	yes
ENSAPLG00000014647	ENSAPLG00000014647	ENSAPLT00000015265;ENSAPLT00000032860	GO:0004930(G protein-coupled receptor activity);GO:0007186(G protein-coupled receptor signaling pathway);GO:0016021(integral component of membrane);GO:0016021(integral component of membrane)	NA	NA	NA		NA	0.0001	0.0001	0.0001	0.0001	0.0001	0.05093	0.0001	0.0001	3.39906	2.86781	2.59629	1.53556	1.78339	2.10451	2.57356	2.56595	0.00265776	-8.55557	4.71969e-42	1.6685e-40	down	yes
ENSAPLG00000016359	CTNND2	ENSAPLT00000017073	GO:0005515(protein binding);GO:0008013(beta-catenin binding);GO:0043204(perikaryon);GO:0050808(synapse organization);GO:0060828(regulation of canonical Wnt signaling pathway);GO:0060997(dendritic spine morphogenesis);GO:0098609(cell-cell adhesion)	04520(Adherens junction)	K05690	NA	catenin delta 2 [Source:HGNC Symbol;Acc:HGNC:2516]	NA	22.7252	25.1607	24.029	20.7807	19.3134	21.3369	22.5115	22.0036	3.39882	2.69843	1.81175	3.84816	2.96852	2.16046	2.7157	2.97279	7.8788	2.97798	5.68333e-42	2.00258e-40	up	yes
ENSAPLG00000003276	PODXL	ENSAPLT00000041358;ENSAPLT00000020062;ENSAPLT00000003337	GO:0016477(cell migration);GO:0022407(regulation of cell-cell adhesion);GO:0022407(regulation of cell-cell adhesion)	NA	NA	NA	podocalyxin like [Source:HGNC Symbol;Acc:HGNC:9171]	NA	2.28874	3.17054	2.95633	4.84113	1.48249	3.79048	3.45667	3.19239	10.6744	14.7427	14.8329	16.8097	11.7463	15.0298	14.9156	11.9225	0.227504	-2.13603	6.05972e-42	2.12823e-40	down	yes
ENSAPLG00000010868	NCAPD3	ENSAPLT00000011386	GO:0000799(nuclear condensin complex);GO:0005654(nucleoplasm);GO:0007076(mitotic chromosome condensation);GO:0031618(nuclear pericentric heterochromatin);GO:0035064(methylated histone binding)	NA	NA	NA	non-SMC condensin II complex subunit D3 [Source:HGNC Symbol;Acc:HGNC:28952]	NA	16.6524	14.8109	12.5293	15.0025	10.0897	12.7489	13.6	14.0736	0.818466	1.97489	1.15409	1.02923	2.20726	1.27029	1.8762	1.23475	9.46871	3.24317	6.54792e-42	2.2922e-40	up	yes
ENSAPLG00000009844	MAPKBP1	ENSAPLT00000041731;ENSAPLT00000010270	GO:0005515(protein binding);GO:0005737(cytoplasm);GO:0043124(negative regulation of I-kappaB kinase/NF-kappaB signaling);GO:0097431(mitotic spindle pole);GO:1900425(negative regulation of defense response to bacterium);GO:2000483(negative regulation of interleukin-8 secretion);GO:2000483(negative regulation of interleukin-8 secretion)	NA	NA	NA	mitogen-activated protein kinase binding protein 1 [Source:HGNC Symbol;Acc:HGNC:29536]	NA	15.0441	9.94742	10.6061	8.29321	4.61376	9.57102	8.41798	6.93989	35.381	28.149	28.967	22.7083	27.7801	34.2422	22.5815	33.9241	0.314176	-1.67035	6.9883e-42	2.43842e-40	down	yes
ENSAPLG00000002775	KIRREL3	ENSAPLT00000045217;ENSAPLT00000017930;ENSAPLT00000030204;ENSAPLT00000045988;ENSAPLT00000002848	GO:0001764(neuron migration);GO:0002121(inter-male aggressive behavior);GO:0005576(extracellular region);GO:0005886(plasma membrane);GO:0007156(homophilic cell adhesion via plasma membrane adhesion molecules);GO:0007416(synapse assembly);GO:0016021(integral component of membrane);GO:0021740(principal sensory nucleus of trigeminal nerve development);GO:0021766(hippocampus development);GO:0030097(h…	NA	NA	NA	kirre like nephrin family adhesion molecule 3 [Source:HGNC Symbol;Acc:HGNC:23204]	NA	11.0747	7.80026	8.87576	8.26037	11.2436	13.9974	9.59888	13.4376	0.620483	0.52885	0.692353	0.551147	0.340001	0.613837	0.677233	0.879788	17.1888	4.1034	8.53278e-42	2.9677e-40	up	yes
ENSAPLG00000021888	ENSAPLG00000021888	ENSAPLT00000023131	GO:0005515(protein binding);GO:0005635(nuclear envelope);GO:0016021(integral component of membrane);GO:0034993(meiotic nuclear membrane microtubule tethering complex);GO:0051015(actin filament binding);GO:0090286(cytoskeletal anchoring at nuclear membrane)	NA	NA	NA		NA	30.7648	15.9104	15.0968	15.0421	16.8536	17.322	17.6396	17.9449	43.7918	38.1124	64.2851	42.0785	59.3228	57.3045	70.9547	46.2683	0.347235	-1.52602	8.63479e-42	2.99349e-40	down	yes
ENSAPLG00000029808	ENSAPLG00000029808	ENSAPLT00000023132	GO:0005524(ATP binding);GO:0006139(nucleobase-containing compound metabolic process);GO:0019206(nucleoside kinase activity)	00230(Purine metabolism);00240(Pyrimidine metabolism)	K00893	EC:2.7.1.74		NA	18.0442	26.3611	29.8251	35.3211	25.7094	27.0423	23.6956	31.0046	1.34578	2.47808	0.974781	1.34682	2.92591	1.90261	1.44155	0.769738	16.458	4.04072	8.69938e-42	3.00618e-40	up	yes
ENSAPLG00000011593	ENSAPLG00000011593	ENSAPLT00000012104	GO:0003677(DNA binding)	NA	NA	NA		NA	29.1318	20.7547	19.2117	14.613	19.4816	19.8871	17.0743	17.9169	2.1126	1.62368	2.33934	1.85174	2.24951	1.25794	2.26581	0.792801	10.9064	3.4471	9.2692e-42	3.19282e-40	up	yes
ENSAPLG00000007776	CHRNA4	ENSAPLT00000008077	GO:0001508(action potential);GO:0001666(response to hypoxia);GO:0004888(transmembrane signaling receptor activity);GO:0005216(ion channel activity);GO:0005230(extracellular ligand-gated ion channel activity);GO:0005886(plasma membrane);GO:0005892(acetylcholine-gated channel complex);GO:0006281(DNA repair);GO:0006811(ion transport);GO:0006816(calcium ion transport);GO:0006979(response to oxidative…	04080(Neuroactive ligand-receptor interaction)	K04806	NA	cholinergic receptor nicotinic alpha 4 subunit [Source:HGNC Symbol;Acc:HGNC:1958]	NA	14.4584	23.2527	17.769	21.366	17.4828	17.2633	19.274	34.7009	1.53328	1.50028	1.11092	1.05488	1.00779	0.555856	0.580757	1.13148	19.5354	4.28802	1.31835e-41	4.52663e-40	up	yes
ENSAPLG00000005134	RYR3	ENSAPLT00000005441;ENSAPLT00000045920;ENSAPLT00000030790	GO:0005216(ion channel activity);GO:0005219(ryanodine-sensitive calcium-release channel activity);GO:0005262(calcium channel activity);GO:0005509(calcium ion binding);GO:0005515(protein binding);GO:0006811(ion transport);GO:0006816(calcium ion transport);GO:0006874(cellular calcium ion homeostasis);GO:0015278(calcium-release channel activity);GO:0016020(membrane);GO:0016021(integral component of …	04371(Apelin signaling pathway);04020(Calcium signaling pathway);04020(Calcium signaling pathway)	K04963	NA	ryanodine receptor 3 [Source:HGNC Symbol;Acc:HGNC:10485]	NA	0.728877	2.16527	2.27641	1.01487	1.72364	1.17381	1.65352	1.32071	9.34013	5.65493	8.73144	7.06871	10.2588	6.33334	8.7588	5.47886	0.195653	-2.35363	1.52077e-41	5.20501e-40	down	yes
ENSAPLG00000011401	ENSAPLG00000011401	ENSAPLT00000011874	GO:0003729(mRNA binding);GO:0006406(mRNA export from nucleus)	NA	NA	NA		NA	14.7995	40.8601	47.984	33.5233	40.9518	70.6315	38.4833	45.0325	179.566	236.884	235.589	197.328	196.114	246.771	189.532	222.237	0.194989	-2.35853	1.63858e-41	5.59043e-40	down	yes
ENSAPLG00000009484	BAMBI	ENSAPLT00000009870	GO:0005109(frizzled binding);GO:0005737(cytoplasm);GO:0005886(plasma membrane);GO:0008284(positive regulation of cell population proliferation);GO:0008360(regulation of cell shape);GO:0010718(positive regulation of epithelial to mesenchymal transition);GO:0016477(cell migration);GO:0030512(negative regulation of transforming growth factor beta receptor signaling pathway);GO:0032092(positive regul…	04310(Wnt signaling pathway);04350(TGF-beta signaling pathway)	K10162	NA	BMP and activin membrane bound inhibitor [Source:HGNC Symbol;Acc:HGNC:30251]	NA	84.0133	49.9738	32.5023	29.1615	38.1353	41.2815	52.688	24.7124	1.76605	2.87631	2.57034	3.14215	3.37545	2.82945	4.0557	1.60539	15.8621	3.98751	1.91006e-41	6.49601e-40	up	yes
ENSAPLG00000029654	FSTL3	ENSAPLT00000047446;ENSAPLT00000018813	GO:0005515(protein binding);GO:0005515(protein binding)	NA	NA	NA	follistatin like 3 [Source:HGNC Symbol;Acc:HGNC:3973]	NA	3.83591	3.23643	1.93642	3.00245	3.43848	2.54301	3.33394	2.11254	13.2939	15.1045	7.37069	8.53904	11.4829	15.134	13.8565	11.0415	0.244609	-2.03145	2.16651e-41	7.34496e-40	down	yes
ENSAPLG00000009197	ANLN	ENSAPLT00000034044;ENSAPLT00000034461;ENSAPLT00000029087;ENSAPLT00000009624	GO:0000281(mitotic cytokinesis);GO:0003779(actin binding);GO:0005654(nucleoplasm);GO:0005826(actomyosin contractile ring);GO:0015629(actin cytoskeleton);GO:0030496(midbody);GO:0032059(bleb);GO:0090521(glomerular visceral epithelial cell migration);GO:0099738(cell cortex region);GO:1904172(positive regulation of bleb assembly);GO:1904172(positive regulation of bleb assembly)	NA	NA	NA	anillin actin binding protein [Source:HGNC Symbol;Acc:HGNC:14082]	NA	30.554	18.4022	16.8293	10.9217	13.9676	22.1427	17.8077	12.7393	0.448309	0.649877	0.585437	0.795932	1.60073	0.507899	0.385066	0.182025	27.8093	4.79749	2.20197e-41	7.4417e-40	up	yes
ENSAPLG00000004032	AQP4	ENSAPLT00000034431;ENSAPLT00000004140	GO:0005737(cytoplasm);GO:0005886(plasma membrane);GO:0009897(external side of plasma membrane);GO:0015267(channel activity);GO:0016020(membrane);GO:0050891(multicellular organismal water homeostasis);GO:0055085(transmembrane transport);GO:0071346(cellular response to interferon-gamma);GO:0071346(cellular response to interferon-gamma)	NA	NA	NA	aquaporin 4 [Source:HGNC Symbol;Acc:HGNC:637]	NA	0.395629	1.1438	0.844391	0.19152	0.0001	0.323559	0.493296	0.399846	14.7577	20.796	21.4593	12.2757	14.7015	9.06989	9.7892	16.5576	0.0317582	-4.97673	2.89135e-41	9.74086e-40	down	yes
ENSAPLG00000003279	LAMC1	ENSAPLT00000003443	GO:0005201(extracellular matrix structural constituent);GO:0005604(basement membrane);GO:0007155(cell adhesion);GO:0016477(cell migration);GO:0022617(extracellular matrix disassembly);GO:0031581(hemidesmosome assembly);GO:0034446(substrate adhesion-dependent cell spreading);GO:0065003(protein-containing complex assembly)	04512(ECM-receptor interaction);04510(Focal adhesion)	K05635	NA	laminin subunit gamma 1 [Source:HGNC Symbol;Acc:HGNC:6492]	NA	182.23	296.279	275.648	307.135	168.033	272.626	260.526	268.812	851.142	1048.2	703.065	499.639	783.946	1087.63	826.687	1106.65	0.294093	-1.76566	3.19735e-41	1.0725e-39	down	yes
ENSAPLG00000000978	KLHL3	ENSAPLT00000026148;ENSAPLT00000001242;ENSAPLT00000026028	GO:0005515(protein binding);GO:0005829(cytosol);GO:0006511(ubiquitin-dependent protein catabolic process);GO:0016567(protein ubiquitination);GO:0031463(Cul3-RING ubiquitin ligase complex);GO:0050801(ion homeostasis);GO:0070294(renal sodium ion absorption);GO:0070936(protein K48-linked ubiquitination);GO:0072156(distal tubule morphogenesis);GO:0072156(distal tubule morphogenesis)	NA	NA	NA	kelch like family member 3 [Source:HGNC Symbol;Acc:HGNC:6354]	NA	4.249	3.14551	5.31942	4.27647	3.01529	5.32665	3.08996	4.31307	12.8282	24.2439	13.3804	14.919	14.2955	19.3763	12.2872	10.6387	0.26839	-1.8976	3.20344e-41	1.0725e-39	down	yes
ENSAPLG00000009303	FHAD1	ENSAPLT00000036630;ENSAPLT00000046530;ENSAPLT00000022238;ENSAPLT00000009694	GO:0005515(protein binding);GO:0005515(protein binding)	NA	NA	NA	forkhead associated phosphopeptide binding domain 1 [Source:HGNC Symbol;Acc:HGNC:29408]	NA	0.247122	0.361183	0.189219	0.254202	0.1086	0.0001	0.224988	0.36928	4.38671	5.91963	3.92798	8.01279	3.93382	5.40927	3.86525	3.0154	0.045611	-4.45447	3.47674e-41	1.16039e-39	down	yes
ENSAPLG00000013701	MYLK4	ENSAPLT00000014267;ENSAPLT00000032031	GO:0004672(protein kinase activity);GO:0005524(ATP binding);GO:0006468(protein phosphorylation);GO:0006468(protein phosphorylation)	04371(Apelin signaling pathway);04020(Calcium signaling pathway);04510(Focal adhesion);04810(Regulation of actin cytoskeleton);04270(Vascular smooth muscle contraction);04270(Vascular smooth muscle contraction)	K00907	EC:2.7.11.18	myosin light chain kinase family member 4 [Source:HGNC Symbol;Acc:HGNC:27972]	NA	1.57436	6.91329	7.36608	5.40073	4.25661	9.61113	6.77066	2.80484	0.0001	0.0001	0.0001	0.0001	0.0001	0.0001	0.0538411	0.0001	819.523	9.67864	4.0839e-41	1.35881e-39	up	yes
ENSAPLG00000007436	ENSAPLG00000007436	ENSAPLT00000007730	GO:0016846(carbon-sulfur lyase activity)	NA	NA	NA		NA	33.909	45.6891	39.3192	38.3886	60.9863	27.9645	52.8601	44.9344	159.1	135.393	269.906	193.255	133.729	225.391	155.855	158.173	0.24046	-2.05613	4.12527e-41	1.36834e-39	down	yes
ENSAPLG00000003858	ENSAPLG00000003858	ENSAPLT00000003944	GO:0007165(signal transduction)	NA	NA	NA		NA	5.54389	2.55377	2.39886	2.5382	1.46105	4.30313	4.70599	2.78064	27.535	40.4317	13.1005	22.8007	26.9435	25.9405	18.0941	29.2567	0.128786	-2.95695	4.31846e-41	1.42802e-39	down	yes
ENSAPLG00000028301	JUN	ENSAPLT00000023785	GO:0000980(RNA polymerase II distal enhancer sequence-specific DNA binding);GO:0000981(DNA-binding transcription factor activity, RNA polymerase II-specific);GO:0001102(RNA polymerase II activating transcription factor binding);GO:0001228(DNA-binding transcription activator activity, RNA polymerase II-specific);GO:0001525(angiogenesis);GO:0001774(microglial cell activation);GO:0001889(liver devel…	04010(MAPK signaling pathway);04012(ErbB signaling pathway);04310(Wnt signaling pathway);04137(Mitophagy - animal);04210(Apoptosis);04510(Focal adhesion);04530(Tight junction);04620(Toll-like receptor signaling pathway);04621(NOD-like receptor signaling pathway);04625(C-type lectin receptor signaling pathway);04912(GnRH signaling pathway);04933(AGE-RAGE signaling pathway in diabetic complications…	K04448	NA	Jun proto-oncogene, AP-1 transcription factor subunit [Source:HGNC Symbol;Acc:HGNC:6204]	NA	100.507	75.983	73.1257	75.6145	78.742	60.2637	70.0188	79.9638	123.792	203.085	144.413	147.692	224.994	168.367	183.123	198.425	0.44065	-1.18229	4.40269e-41	1.4514e-39	down	yes
ENSAPLG00000031108	ENSAPLG00000031108	ENSAPLT00000024829;ENSAPLT00000041705;ENSAPLT00000041025;ENSAPLT00000039709	NA	NA	NA	NA		NA	0.249075	0.984477	1.10459	0.371702	0.320742	0.538539	0.245456	0.429883	6.08864	12.8861	8.85544	11.4128	8.0658	9.52746	9.92399	4.64099	0.0594452	-4.07229	4.42051e-41	1.45282e-39	down	yes
ENSAPLG00000026654	ENSAPLG00000026654	ENSAPLT00000028686	NA	NA	NA	NA		NA	0.0001	0.0001	0.0001	0.0001	0.0001	0.0001	0.0001	0.0001	2.46452	3.3711	1.7546	2.95072	1.47362	2.17562	3.86954	3.96193	3.63279e-05	-14.7486	4.54395e-41	1.48884e-39	down	yes
ENSAPLG00000006772	ENSAPLG00000006772	ENSAPLT00000007025	GO:0016020(membrane);GO:0022857(transmembrane transporter activity);GO:0055085(transmembrane transport)	NA	NA	NA		NA	0.0001	0.809005	0.946981	0.375235	0.952552	0.688779	0.698906	0.552485	9.48592	15.2886	10.5933	5.79021	14.0625	13.2557	16.9304	12.6063	0.051259	-4.28605	5.24272e-41	1.71257e-39	down	yes
ENSAPLG00000007521	UCP3	ENSAPLT00000007829	GO:0000303(response to superoxide);GO:0005739(mitochondrion);GO:0006631(fatty acid metabolic process);GO:0006839(mitochondrial transport);GO:0017077(oxidative phosphorylation uncoupler activity);GO:0022857(transmembrane transporter activity);GO:0031966(mitochondrial membrane)	NA	NA	NA	uncoupling protein 3 [Source:HGNC Symbol;Acc:HGNC:12519]	NA	0.0001	0.246824	0.944008	0.682114	0.949967	0.513162	0.318834	0.510266	8.61664	13.5597	11.8558	9.54095	13.0397	21.9355	14.4188	17.1417	0.0378287	-4.72437	5.62514e-41	1.83192e-39	down	yes
ENSAPLG00000004059	AFF1	ENSAPLT00000004237;ENSAPLT00000031832	GO:0008023(transcription elongation factor complex);GO:0008023(transcription elongation factor complex)	NA	NA	NA	AF4/FMR2 family member 1 [Source:HGNC Symbol;Acc:HGNC:7135]	NA	32.3022	32.4005	31.2838	28.1701	16.5632	30.7266	32.4359	33.1114	65.7668	75.749	55.4619	64.5008	78.7746	69.8773	70.1681	57.1832	0.440934	-1.18137	5.9719e-41	1.93897e-39	down	yes
ENSAPLG00000002477	SGMS1	ENSAPLT00000018715;ENSAPLT00000037394;ENSAPLT00000021463;ENSAPLT00000042779;ENSAPLT00000002503;ENSAPLT00000046253;ENSAPLT00000032790;ENSAPLT00000040702	GO:0000138(Golgi trans cisterna);GO:0002950(ceramide phosphoethanolamine synthase activity);GO:0005515(protein binding);GO:0006686(sphingomyelin biosynthetic process);GO:0030173(integral component of Golgi membrane);GO:0033188(sphingomyelin synthase activity);GO:0046513(ceramide biosynthetic process);GO:0047493(ceramide cholinephosphotransferase activity);GO:0047493(ceramide cholinephosphotransfe…	00600(Sphingolipid metabolism);00600(Sphingolipid metabolism)	K04714	EC:2.7.8.27	sphingomyelin synthase 1 [Source:HGNC Symbol;Acc:HGNC:29799]	NA	11.0559	9.08744	11.1397	9.92486	8.82265	8.38163	9.14385	10.3898	18.8971	18.9645	19.3394	20.0513	26.3682	17.4981	17.4731	17.7171	0.498665	-1.00386	1.12406e-40	3.63863e-39	down	yes
ENSAPLG00000010931	ENSAPLG00000010931	ENSAPLT00000011409;ENSAPLT00000026172;ENSAPLT00000029275	GO:0003824(catalytic activity);GO:0016301(kinase activity);GO:0016772(transferase activity, transferring phosphorus-containing groups);GO:0016772(transferase activity, transferring phosphorus-containing groups)	00330(Arginine and proline metabolism);00330(Arginine and proline metabolism)	K00933	EC:2.7.3.2		NA	218.43	1137.88	1143.23	1298.93	1353.3	1134.85	1169.69	1403.17	54.0204	47.7939	51.9544	54.925	62.1408	54.2998	68.4297	61.3243	19.4761	4.28364	1.46922e-40	4.74165e-39	up	yes
ENSAPLG00000002749	ETV4	ENSAPLT00000002787;ENSAPLT00000031440	GO:0000978(RNA polymerase II proximal promoter sequence-specific DNA binding);GO:0003700(DNA-binding transcription factor activity);GO:0005634(nucleus);GO:0005730(nucleolus);GO:0006355(regulation of transcription, DNA-templated);GO:0043565(sequence-specific DNA binding);GO:0045944(positive regulation of transcription by RNA polymerase II);GO:0045944(positive regulation of transcription by RNA pol…	NA	NA	NA	ETS variant 4 [Source:HGNC Symbol;Acc:HGNC:3493]	NA	22.0535	59.8368	68.7926	67.9362	55.8167	51.7752	68.3539	63.625	2.9055	2.68829	3.39637	5.92184	2.48219	2.60769	3.30191	2.17086	17.9861	4.16881	1.6604e-40	5.3426e-39	up	yes
ENSAPLG00000006048	ACAT2	ENSAPLT00000006281;ENSAPLT00000038021	GO:0003824(catalytic activity);GO:0003985(acetyl-CoA C-acetyltransferase activity);GO:0005634(nucleus);GO:0005730(nucleolus);GO:0005737(cytoplasm);GO:0005829(cytosol);GO:0016747(transferase activity, transferring acyl groups other than amino-acyl groups);GO:0016747(transferase activity, transferring acyl groups other than amino-acyl groups)	00620(Pyruvate metabolism);00630(Glyoxylate and dicarboxylate metabolism);00640(Propanoate metabolism);00650(Butanoate metabolism);00071(Fatty acid degradation);00072(Synthesis and degradation of ketone bodies);00280(Valine, leucine and isoleucine degradation);00310(Lysine degradation);00380(Tryptophan metabolism);00900(Terpenoid backbone biosynthesis);00900(Terpenoid backbone biosynthesis)	K00626	EC:2.3.1.9	acetyl-CoA acetyltransferase 2 [Source:HGNC Symbol;Acc:HGNC:94]	NA	50.3181	27.9009	34.2434	43.6882	41.2549	29.5426	36.5225	36.5061	3.79867	6.41853	2.55126	3.97511	4.2699	2.9693	3.66975	2.63357	9.90476	3.30812	1.72599e-40	5.53708e-39	up	yes
ENSAPLG00000019259	METTL11B	ENSAPLT00000026715;ENSAPLT00000046720	GO:0006480(N-terminal protein amino acid methylation);GO:0008168(methyltransferase activity);GO:0008168(methyltransferase activity)	NA	NA	NA	methyltransferase like 11B [Source:HGNC Symbol;Acc:HGNC:31932]	NA	0.495803	0.63501	0.927821	0.733565	1.36992	0.89667	1.30882	1.01018	8.16698	7.08683	13.0268	5.67886	11.1236	14.196	7.16597	7.57021	0.0996793	-3.32656	2.29573e-40	7.34292e-39	down	yes
ENSAPLG00000006687	NCAPG	ENSAPLT00000024955;ENSAPLT00000006983	GO:0000779(condensed chromosome, centromeric region);GO:0000793(condensed chromosome);GO:0000796(condensin complex);GO:0005737(cytoplasm);GO:0007076(mitotic chromosome condensation);GO:0007076(mitotic chromosome condensation)	NA	NA	NA	non-SMC condensin I complex subunit G [Source:HGNC Symbol;Acc:HGNC:24304]	NA	21.1071	15.104	12.0634	9.02739	16.206	14.4225	13.1025	10.7026	0.753985	0.567084	0.739108	0.65643	1.74517	0.791355	1.42461	0.504723	15.5567	3.95946	2.50101e-40	7.97576e-39	up	yes
ENSAPLG00000004672	TPT1	ENSAPLT00000004815;ENSAPLT00000023074;ENSAPLT00000023128	GO:0005654(nucleoplasm);GO:0005829(cytosol);GO:0008134(transcription factor binding);GO:0019827(stem cell population maintenance);GO:2000384(negative regulation of ectoderm development);GO:2000384(negative regulation of ectoderm development)	00564(Glycerophospholipid metabolism);00565(Ether lipid metabolism);04144(Endocytosis);04144(Endocytosis)	K01115	EC:3.1.4.4	tumor protein, translationally-controlled 1 [Source:HGNC Symbol;Acc:HGNC:12022]	NA	1301.44	2262.22	2271.17	2244.71	2487.67	1322.7	1583.85	2285.78	7172.27	7506.12	8685.03	7246.6	6267.93	4778.31	6491.29	8184.91	0.27976	-1.83774	2.88269e-40	9.16577e-39	down	yes
ENSAPLG00000012810	EGFL6	ENSAPLT00000013350	GO:0005509(calcium ion binding);GO:0005604(basement membrane);GO:0010811(positive regulation of cell-substrate adhesion);GO:0016020(membrane);GO:0030198(extracellular matrix organization);GO:0031012(extracellular matrix)	NA	NA	NA	EGF like domain multiple 6 [Source:HGNC Symbol;Acc:HGNC:3235]	NA	170.421	700.2	558.038	678.14	552.822	446.932	569.924	637.497	22.1996	33.0272	20.436	49.4159	34.7052	30.9984	22.385	30.4851	17.7054	4.14612	3.16793e-40	1.0043e-38	up	yes
ENSAPLG00000010277	ENSAPLG00000010277	ENSAPLT00000020217;ENSAPLT00000010831	GO:0004842(ubiquitin-protein transferase activity);GO:0004842(ubiquitin-protein transferase activity)	04120(Ubiquitin mediated proteolysis);04120(Ubiquitin mediated proteolysis)	K10614	EC:2.3.2.26		NA	9.4784	10.6089	7.44109	8.82326	9.31734	7.49906	11.5432	10.2233	20.9685	17.9188	20.1226	22.1975	19.6959	22.7173	19.554	19.2826	0.461258	-1.11636	3.24097e-40	1.02443e-38	down	yes
ENSAPLG00000003098	CAV3	ENSAPLT00000003136	GO:0001778(plasma membrane repair);GO:0002027(regulation of heart rate);GO:0005246(calcium channel regulator activity);GO:0005783(endoplasmic reticulum);GO:0005886(plasma membrane);GO:0005901(caveola);GO:0006469(negative regulation of protein kinase activity);GO:0006641(triglyceride metabolic process);GO:0006897(endocytosis);GO:0007009(plasma membrane organization);GO:0007015(actin filament organ…	04144(Endocytosis);04510(Focal adhesion)	K12959	NA	caveolin 3 [Source:HGNC Symbol;Acc:HGNC:1529]	NA	15.3527	118.844	142.217	124.092	114.709	180.548	100.712	114.053	1247.3	1308.09	1228.27	1655.14	1051.84	1350.48	1034.92	1206.5	0.0903074	-3.46901	3.72103e-40	1.17273e-38	down	yes
ENSAPLG00000019694	ENSAPLG00000019694	ENSAPLT00000030541	GO:0000785(chromatin);GO:0005634(nucleus);GO:0031492(nucleosomal DNA binding)	NA	NA	NA		NA	568.352	378.532	335.554	382.858	565.589	396.335	398.742	473.62	75.1486	56.0822	59.4758	72.9621	70.8792	51.2174	72.575	55.2595	6.81383	2.76847	3.91996e-40	1.23181e-38	up	yes
ENSAPLG00000021521	RNF207	ENSAPLT00000020789	GO:0008270(zinc ion binding);GO:0030544(Hsp70 protein binding)	03010(Ribosome)	K02891	NA	ring finger protein 207 [Source:HGNC Symbol;Acc:HGNC:32947]	NA	0.548227	2.24132	2.57411	2.06641	1.94168	4.95688	1.15107	3.03938	21.4512	23.9366	17.0193	21.3811	21.7568	24.92	27.4482	28.4228	0.0993855	-3.33082	4.07671e-40	1.27733e-38	down	yes
ENSAPLG00000012868	ENSAPLG00000012868	ENSAPLT00000013437;ENSAPLT00000027572;ENSAPLT00000020770	GO:0005201(extracellular matrix structural constituent);GO:0005581(collagen trimer);GO:0005581(collagen trimer)	04512(ECM-receptor interaction);04510(Focal adhesion);04933(AGE-RAGE signaling pathway in diabetic complications);04933(AGE-RAGE signaling pathway in diabetic complications)	K06237	NA		NA	37.0671	24.1641	27.913	17.1138	20.7737	27.804	16.1082	20.3028	181.508	226.267	99.4557	42.3943	161.482	132.101	104.723	114.989	0.179926	-2.47453	4.33726e-40	1.35502e-38	down	yes
ENSAPLG00000011576	H2AFY2	ENSAPLT00000012121	GO:0000122(negative regulation of transcription by RNA polymerase II);GO:0000786(nucleosome);GO:0000790(nuclear chromatin);GO:0000977(RNA polymerase II regulatory region sequence-specific DNA binding);GO:0001740(Barr body);GO:0003677(DNA binding);GO:0005634(nucleus);GO:0005654(nucleoplasm);GO:0006334(nucleosome assembly);GO:0007420(brain development);GO:0007549(dosage compensation);GO:0031490(chr…	04217(Necroptosis)	K11251	NA	H2A histone family member Y2 [Source:HGNC Symbol;Acc:HGNC:14453]	NA	279.194	364.87	348.931	335.139	313.824	297.381	356.161	387.087	52.41	58.2386	54.6292	47.533	51.9483	43.7996	71.2439	55.1476	6.16757	2.6247	4.93638e-40	1.53772e-38	up	yes
ENSAPLG00000024839	IGFBP7	ENSAPLT00000036687	GO:0001558(regulation of cell growth);GO:0005515(protein binding);GO:0005520(insulin-like growth factor binding);GO:0005576(extracellular region);GO:0007155(cell adhesion)	NA	NA	NA	insulin like growth factor binding protein 7 [Source:HGNC Symbol;Acc:HGNC:5476]	NA	171.463	246.509	277.265	256.123	269.048	317.941	195.855	272.545	545.205	594.427	690.624	525.69	704.307	761.148	682.656	677.651	0.387276	-1.36857	4.99311e-40	1.55089e-38	down	yes
ENSAPLG00000007612	CCNE2	ENSAPLT00000007956	GO:0000082(G1/S transition of mitotic cell cycle);GO:0000723(telomere maintenance);GO:0005634(nucleus);GO:0006270(DNA replication initiation);GO:0007129(synapsis);GO:0016538(cyclin-dependent protein serine/threonine kinase regulator activity);GO:0051726(regulation of cell cycle);GO:0070192(chromosome organization involved in meiotic cell cycle);GO:0097135(cyclin E2-CDK2 complex);GO:1903827(regula…	04110(Cell cycle);04114(Oocyte meiosis);04115(p53 signaling pathway);04218(Cellular senescence)	K06626	NA	cyclin E2 [Source:HGNC Symbol;Acc:HGNC:1590]	NA	23.7935	15.9068	13.9039	12.704	14.7359	12.228	13.9832	17.588	30.4746	38.2101	40.561	34.7174	37.5887	32.9142	45.5354	36.3736	0.421234	-1.24731	5.2832e-40	1.63627e-38	down	yes
ENSAPLG00000020625	EGLN3	ENSAPLT00000028438	GO:0001666(response to hypoxia);GO:0005506(iron ion binding);GO:0005634(nucleus);GO:0005737(cytoplasm);GO:0005829(cytosol);GO:0006915(apoptotic process);GO:0006919(activation of cysteine-type endopeptidase activity involved in apoptotic process);GO:0016491(oxidoreductase activity);GO:0016705(oxidoreductase activity, acting on paired donors, with incorporation or reduction of molecular oxygen);GO:…	04066(HIF-1 signaling pathway);05200(Pathways in cancer);05211(Renal cell carcinoma)	K09592	EC:1.14.11.29	egl-9 family hypoxia inducible factor 3 [Source:HGNC Symbol;Acc:HGNC:14661]	NA	7.63982	1.11355	1.77881	2.13855	2.14357	5.52269	2.02767	1.65794	25.3364	28.3078	29.5674	29.0939	32.731	24.0369	21.2938	29.9484	0.109037	-3.19711	5.41174e-40	1.67126e-38	down	yes
ENSAPLG00000011319	FOXO3	ENSAPLT00000011774	GO:0000122(negative regulation of transcription by RNA polymerase II);GO:0000978(RNA polymerase II proximal promoter sequence-specific DNA binding);GO:0001227(DNA-binding transcription repressor activity, RNA polymerase II-specific);GO:0001228(DNA-binding transcription activator activity, RNA polymerase II-specific);GO:0001542(ovulation from ovarian follicle);GO:0001544(initiation of primordial o…	04068(FoxO signaling pathway);04137(Mitophagy - animal);04218(Cellular senescence)	K09408	NA	forkhead box O3 [Source:HGNC Symbol;Acc:HGNC:3821]	NA	18.6657	23.3957	28.2448	28.5918	14.828	18.3259	19.9134	28.5471	68.2514	100.528	101.614	106.501	69.4029	153.697	69.7599	79.4897	0.240926	-2.05334	5.73741e-40	1.76676e-38	down	yes
ENSAPLG00000008691	EEF1A2	ENSAPLT00000009057;ENSAPLT00000024254	GO:0003746(translation elongation factor activity);GO:0003924(GTPase activity);GO:0005525(GTP binding);GO:0005737(cytoplasm);GO:0005853(eukaryotic translation elongation factor 1 complex);GO:0006414(translational elongation);GO:0019901(protein kinase binding);GO:0043065(positive regulation of apoptotic process);GO:0045202(synapse);GO:0090218(positive regulation of lipid kinase activity);GO:009021…	03013(RNA transport);05134(Legionellosis);05134(Legionellosis)	K03231	NA	eukaryotic translation elongation factor 1 alpha 2 [Source:HGNC Symbol;Acc:HGNC:3192]	NA	44.0171	430.654	410.636	420.977	392.311	864.206	275.032	574.811	8475.18	6865.64	9736.18	8742.25	6270.2	7829.87	7599.43	8871.58	0.0529993	-4.23788	6.29245e-40	1.92904e-38	down	yes
ENSAPLG00000024895	SYNPO	ENSAPLT00000044489;ENSAPLT00000033984;ENSAPLT00000048298;ENSAPLT00000035612	GO:0003779(actin binding);GO:0004602(glutathione peroxidase activity);GO:0006979(response to oxidative stress);GO:0032233(positive regulation of actin filament bundle assembly);GO:0055114(oxidation-reduction process);GO:0055114(oxidation-reduction process)	04530(Tight junction);04530(Tight junction)	K21112	NA	synaptopodin [Source:HGNC Symbol;Acc:HGNC:30672]	NA	9.75932	17.0018	19.6266	16.4308	15.722	15.7036	17.2292	11.8005	42.7792	36.8627	41.4209	36.9724	44.6936	51.9855	39.8422	50.4607	0.357298	-1.4848	6.30031e-40	1.92904e-38	down	yes
ENSAPLG00000010087	FBLN1	ENSAPLT00000010574;ENSAPLT00000033236	GO:0001933(negative regulation of protein phosphorylation);GO:0001968(fibronectin binding);GO:0005201(extracellular matrix structural constituent);GO:0005509(calcium ion binding);GO:0005576(extracellular region);GO:0005604(basement membrane);GO:0005615(extracellular space);GO:0007162(negative regulation of cell adhesion);GO:0008022(protein C-terminus binding);GO:0016504(peptidase activator activi…	NA	NA	NA	fibulin 1 [Source:HGNC Symbol;Acc:HGNC:3600]	NA	110.349	108.397	94.4206	103.323	100.86	126.162	111.285	91.599	17.7725	13.2782	13.8336	19.5827	23.2892	18.8551	18.9616	17.6709	5.90877	2.56286	7.13863e-40	2.17951e-38	up	yes
ENSAPLG00000011101	CDCA7L	ENSAPLT00000026269;ENSAPLT00000011579	GO:0001650(fibrillar center);GO:0005634(nucleus);GO:0005730(nucleolus);GO:0005829(cytosol);GO:0006355(regulation of transcription, DNA-templated);GO:0008284(positive regulation of cell population proliferation);GO:0008284(positive regulation of cell population proliferation)	NA	NA	NA	cell division cycle associated 7 like [Source:HGNC Symbol;Acc:HGNC:30777]	NA	76.6422	44.8304	46.1423	41.31	48.4065	50.2058	44.3611	42.5904	6.90369	4.99105	5.67567	6.22229	10.2252	4.93773	7.50064	4.42266	7.75348	2.95484	1.32601e-39	4.03701e-38	up	yes
ENSAPLG00000015168	KCNG2	ENSAPLT00000015812	GO:0005216(ion channel activity);GO:0005249(voltage-gated potassium channel activity);GO:0005515(protein binding);GO:0006811(ion transport);GO:0006813(potassium ion transport);GO:0008076(voltage-gated potassium channel complex);GO:0016020(membrane);GO:0051260(protein homooligomerization);GO:0055085(transmembrane transport)	NA	NA	NA	potassium voltage-gated channel modifier subfamily G member 2 [Source:HGNC Symbol;Acc:HGNC:6249]	NA	0.743475	4.80425	3.44783	4.48179	3.5418	7.81137	2.95975	4.56654	47.3474	54.6251	29.7609	45.3808	44.3368	30.9437	32.0291	34.5474	0.101441	-3.30128	1.44288e-39	4.38041e-38	down	yes
ENSAPLG00000004666	COBL	ENSAPLT00000020194;ENSAPLT00000042977;ENSAPLT00000020276;ENSAPLT00000042812;ENSAPLT00000033289;ENSAPLT00000004807;ENSAPLT00000047824;ENSAPLT00000024206;ENSAPLT00000038044;ENSAPLT00000047580	GO:0000578(embryonic axis specification);GO:0001726(ruffle);GO:0001757(somite specification);GO:0001843(neural tube closure);GO:0001889(liver development);GO:0003779(actin binding);GO:0003785(actin monomer binding);GO:0005884(actin filament);GO:0005938(cell cortex);GO:0007165(signal transduction);GO:0016020(membrane);GO:0030041(actin filament polymerization);GO:0030424(axon);GO:0030425(dendrite);…	NA	NA	NA	cordon-bleu WH2 repeat protein [Source:HGNC Symbol;Acc:HGNC:22199]	NA	3.84627	11.1448	9.99496	9.01219	6.8552	6.33133	5.7877	9.02464	34.1794	31.606	25.4331	30.7664	29.0323	24.727	26.2771	33.9766	0.262702	-1.9285	1.46247e-39	4.42738e-38	down	yes
ENSAPLG00000006086	TTK	ENSAPLT00000006329	GO:0000776(kinetochore);GO:0004672(protein kinase activity);GO:0004712(protein serine/threonine/tyrosine kinase activity);GO:0005515(protein binding);GO:0005524(ATP binding);GO:0005737(cytoplasm);GO:0006468(protein phosphorylation);GO:0007093(mitotic cell cycle checkpoint);GO:0007094(mitotic spindle assembly checkpoint);GO:0016321(female meiosis chromosome segregation);GO:0018105(peptidyl-serine …	04110(Cell cycle)	K08866	EC:2.7.12.1	TTK protein kinase [Source:HGNC Symbol;Acc:HGNC:12401]	NA	28.1324	19.3384	19.6302	13.5949	21.144	23.3135	18.1505	14.9165	0.963792	0.63947	0.621784	1.28873	1.33327	0.308748	1.02014	0.189495	24.8562	4.63554	1.58402e-39	4.78188e-38	up	yes
ENSAPLG00000028338	ENSAPLG00000028338	ENSAPLT00000045091;ENSAPLT00000024291	NA	NA	NA	NA		NA	0.516339	1.37065	1.33731	1.05946	0.698273	1.09453	1.58624	1.36544	11.139	20.1415	5.9653	10.899	6.58255	10.7492	5.76971	7.24507	0.115022	-3.12002	1.65786e-39	4.99076e-38	down	yes
ENSAPLG00000011904	SNX10	ENSAPLT00000012403;ENSAPLT00000029643	GO:0001696(gastric acid secretion);GO:0005545(1-phosphatidylinositol binding);GO:0005634(nucleus);GO:0005783(endoplasmic reticulum);GO:0005813(centrosome);GO:0006897(endocytosis);GO:0007032(endosome organization);GO:0030141(secretory granule);GO:0030282(bone mineralization);GO:0030316(osteoclast differentiation);GO:0031313(extrinsic component of endosome membrane);GO:0035091(phosphatidylinositol …	NA	NA	NA	sorting nexin 10 [Source:HGNC Symbol;Acc:HGNC:14974]	NA	4.34407	6.3251	5.27351	3.74362	6.02936	4.32885	5.28466	7.56702	22.3909	20.8201	19.1245	14.8987	21.1074	15.1156	20.7977	22.3207	0.273965	-1.86794	1.69573e-39	5.09051e-38	down	yes
ENSAPLG00000007622	ABRA	ENSAPLT00000007903	GO:0003779(actin binding);GO:0005886(plasma membrane);GO:0006606(protein import into nucleus);GO:0015629(actin cytoskeleton);GO:0030016(myofibril);GO:0035025(positive regulation of Rho protein signal transduction);GO:0045893(positive regulation of transcription, DNA-templated);GO:0045944(positive regulation of transcription by RNA polymerase II);GO:0051091(positive regulation of DNA-binding trans…	NA	NA	NA	actin binding Rho activating protein [Source:HGNC Symbol;Acc:HGNC:30655]	NA	0.157034	1.14786	0.733608	0.531675	1.16878	1.12875	1.1307	1.46423	10.275	10.1868	24.2367	14.329	18.6878	12.6431	20.6602	8.98147	0.0621887	-4.0072	1.75042e-39	5.24004e-38	down	yes
ENSAPLG00000014564	ENSAPLG00000014564	ENSAPLT00000046289;ENSAPLT00000015198;ENSAPLT00000046583;ENSAPLT00000047742;ENSAPLT00000027441;ENSAPLT00000025270	GO:0006886(intracellular protein transport);GO:0017137(Rab GTPase binding);GO:0017137(Rab GTPase binding)	NA	NA	NA		NA	1.07639	1.32382	1.68629	1.63858	1.81224	2.30288	1.39707	1.58364	4.48904	5.44014	5.48457	6.41165	5.82195	6.71392	4.77066	5.63746	0.286377	-1.80401	1.86591e-39	5.57026e-38	down	yes
ENSAPLG00000021961	ENSAPLG00000021961	ENSAPLT00000036980	GO:0004672(protein kinase activity);GO:0005524(ATP binding);GO:0006468(protein phosphorylation)	NA	NA	NA		NA	9.10961	9.32677	7.63117	6.38758	6.45948	9.10272	7.88484	7.58532	0.636562	0.342718	0.261986	0.616628	0.540363	0.362442	0.564403	0.534142	16.4508	4.04008	1.87906e-39	5.59399e-38	up	yes
ENSAPLG00000006931	NT5C3A	ENSAPLT00000007222	GO:0000287(magnesium ion binding);GO:0005737(cytoplasm);GO:0008253(5'-nucleotidase activity)	00230(Purine metabolism);00240(Pyrimidine metabolism);00760(Nicotinate and nicotinamide metabolism)	K01081	EC:3.1.3.5	5'-nucleotidase, cytosolic IIIA [Source:HGNC Symbol;Acc:HGNC:17820]	NA	83.0064	73.1079	67.0066	67.2783	81.7349	81.4516	71.4989	81.9446	152.983	133.931	199.966	174.831	201.481	128.444	211.086	223.702	0.42556	-1.23256	1.95589e-39	5.8066e-38	down	yes
ENSAPLG00000017289	FEZ1	ENSAPLT00000025621	GO:0005737(cytoplasm);GO:0005794(Golgi apparatus);GO:0005813(centrosome);GO:0043015(gamma-tubulin binding);GO:1902902(negative regulation of autophagosome assembly)	NA	NA	NA	fasciculation and elongation protein zeta 1 [Source:HGNC Symbol;Acc:HGNC:3659]	NA	58.4276	58.5338	70.2806	89.3729	84.4885	63.6554	78.8896	70.2032	8.23883	13.427	6.68871	7.27544	9.17987	6.05505	8.84834	10.3595	8.18937	3.03375	2.72261e-39	8.06056e-38	up	yes
ENSAPLG00000014166	ENSAPLG00000014166	ENSAPLT00000045796;ENSAPLT00000014808;ENSAPLT00000019391;ENSAPLT00000025305	GO:0007165(signal transduction);GO:0007165(signal transduction)	NA	NA	NA		NA	22.6284	25.6608	26.5516	24.415	23.8332	19.3063	23.1664	29.7612	2.83682	3.29307	2.36532	1.80768	3.20924	3.45025	1.92161	3.98941	8.5393	3.09412	3.92399e-39	1.15855e-37	up	yes
ENSAPLG00000014572	ANGPTL1	ENSAPLT00000015187	GO:0005102(signaling receptor binding);GO:0005615(extracellular space);GO:0007169(transmembrane receptor protein tyrosine kinase signaling pathway)	NA	NA	NA	angiopoietin like 1 [Source:HGNC Symbol;Acc:HGNC:489]	NA	19.5623	51.8882	34.0486	34.9797	36.6972	42.7173	40.9966	32.2362	2.47524	2.73928	2.62536	2.81929	4.90327	3.99392	3.57881	2.54777	11.4133	3.51264	4.11576e-39	1.21184e-37	up	yes
ENSAPLG00000002886	ENSAPLG00000002886	ENSAPLT00000002925;ENSAPLT00000047371	GO:0004869(cysteine-type endopeptidase inhibitor activity);GO:0004869(cysteine-type endopeptidase inhibitor activity)	NA	NA	NA		NA	257.046	219.475	220.58	264.783	302.034	262.995	232.634	244.505	553.697	556.463	617.884	439.72	454.432	565.979	568.386	610.431	0.458909	-1.12372	4.58838e-39	1.3473e-37	down	yes
ENSAPLG00000009538	CENPN	ENSAPLT00000009948	GO:0005634(nucleus);GO:0007059(chromosome segregation);GO:0051382(kinetochore assembly)	NA	NA	NA	centromere protein N [Source:HGNC Symbol;Acc:HGNC:30873]	NA	23.3903	23.9746	23.7941	18.7946	26.5528	20.9227	18.9258	21.7482	0.787041	0.308224	0.129379	0.320537	1.30398	0.711592	0.783429	0.163827	39.5082	5.30408	5.24935e-39	1.53719e-37	up	yes
ENSAPLG00000023943	DSTN	ENSAPLT00000037012	GO:0003779(actin binding);GO:0005622(intracellular);GO:0005737(cytoplasm);GO:0015629(actin cytoskeleton);GO:0030042(actin filament depolymerization);GO:0030043(actin filament fragmentation);GO:0030836(positive regulation of actin filament depolymerization);GO:0030864(cortical actin cytoskeleton);GO:0051014(actin filament severing);GO:0051015(actin filament binding)	NA	NA	NA	destrin, actin depolymerizing factor [Source:HGNC Symbol;Acc:HGNC:15750]	NA	1975.06	1545.88	1475.32	1680.44	1667.99	1413.06	1621.5	1626.97	320.778	327.154	309.651	351.063	319.157	349.192	346.634	332.311	4.89703	2.29191	5.54861e-39	1.62041e-37	up	yes
ENSAPLG00000008518	PTPRM	ENSAPLT00000029550;ENSAPLT00000038143;ENSAPLT00000033580;ENSAPLT00000009028;ENSAPLT00000020518;ENSAPLT00000044365;ENSAPLT00000045800	GO:0001937(negative regulation of endothelial cell proliferation);GO:0004725(protein tyrosine phosphatase activity);GO:0005001(transmembrane receptor protein tyrosine phosphatase activity);GO:0005515(protein binding);GO:0005737(cytoplasm);GO:0005886(plasma membrane);GO:0005911(cell-cell junction);GO:0005913(cell-cell adherens junction);GO:0006470(protein dephosphorylation);GO:0007156(homophilic c…	04514(Cell adhesion molecules (CAMs));04520(Adherens junction);04520(Adherens junction)	K05693	EC:3.1.3.48	protein tyrosine phosphatase, receptor type M [Source:HGNC Symbol;Acc:HGNC:9675]	NA	25.6111	22.2185	21.1399	19.9085	16.0429	24.3105	22.1296	20.0308	36.5283	40.816	45.2457	49.4494	43.7483	42.689	43.0469	34.7277	0.509713	-0.972242	5.93576e-39	1.72877e-37	down	no
ENSAPLG00000009277	ENSAPLG00000009277	ENSAPLT00000039596;ENSAPLT00000009682;ENSAPLT00000037259;ENSAPLT00000037747	GO:0004672(protein kinase activity);GO:0004713(protein tyrosine kinase activity);GO:0004714(transmembrane receptor protein tyrosine kinase activity);GO:0005021(vascular endothelial growth factor-activated receptor activity);GO:0005524(ATP binding);GO:0005887(integral component of plasma membrane);GO:0006468(protein phosphorylation);GO:0007169(transmembrane receptor protein tyrosine kinase signali…	04010(MAPK signaling pathway);04510(Focal adhesion);04510(Focal adhesion)	K05096	EC:2.7.10.1		NA	35.2122	38.9176	44.1872	40.5041	16.3393	42.5232	35.8713	34.0145	85.3964	132.126	107.341	108.024	89.8336	116.219	99.8404	95.5722	0.344661	-1.53675	7.13014e-39	2.07102e-37	down	yes
ENSAPLG00000007110	HBP1	ENSAPLT00000007396;ENSAPLT00000021052	GO:0003723(RNA binding);GO:0005515(protein binding);GO:0005654(nucleoplasm);GO:0006355(regulation of transcription, DNA-templated);GO:0016607(nuclear speck);GO:0016607(nuclear speck)	NA	NA	NA	HMG-box transcription factor 1 [Source:HGNC Symbol;Acc:HGNC:23200]	NA	35.03	33.8037	30.9592	27.7501	30.8733	29.7462	32.0243	31.1914	51.4239	69.3841	51.3823	46.4785	61.8355	70.9863	59.7318	66.8618	0.525804	-0.927404	9.10878e-39	2.6386e-37	down	no
ENSAPLG00000007522	ENSAPLG00000007522	ENSAPLT00000007800	GO:0007165(signal transduction)	04350(TGF-beta signaling pathway)	K04658	NA		NA	4.63476	2.81958	3.71559	5.25384	2.44323	3.64459	3.29043	3.97665	9.15004	15.6326	9.70746	11.8984	9.03589	14.5949	13.0805	10.9423	0.316653	-1.65903	9.16427e-39	2.64754e-37	down	yes
ENSAPLG00000002201	PNRC1	ENSAPLT00000002199	NA	NA	NA	NA	proline rich nuclear receptor coactivator 1 [Source:HGNC Symbol;Acc:HGNC:17278]	NA	53.1212	81.9238	99.0568	84.4758	89.4836	95.0716	69.2715	80.7729	275.834	551.649	227.116	217.387	247.695	257.968	301.54	391.957	0.264322	-1.91963	9.44264e-39	2.72065e-37	down	yes
ENSAPLG00000021162	ENSAPLG00000021162	ENSAPLT00000047162	GO:0005515(protein binding)	NA	NA	NA		NA	13.453	96.9889	71.2867	73.8236	84.6297	54.1395	69.3072	86.8574	572.978	382.422	688.775	748.25	787.176	456.94	695.515	475.791	0.114497	-3.12661	1.95149e-38	5.60766e-37	down	yes
ENSAPLG00000005424	C16orf70	ENSAPLT00000034853;ENSAPLT00000005663	NA	NA	NA	NA	chromosome 16 open reading frame 70 [Source:HGNC Symbol;Acc:HGNC:29564]	NA	33.3106	28.1206	25.2503	27.217	24.0284	25.1363	27.8146	27.5908	50.2478	42.0205	52.4037	59.7112	57.5039	48.4992	65.29	44.0051	0.520558	-0.941868	2.61637e-38	7.49816e-37	down	no
ENSAPLG00000006447	C1orf112	ENSAPLT00000006702;ENSAPLT00000020831	NA	NA	NA	NA	chromosome 1 open reading frame 112 [Source:HGNC Symbol;Acc:HGNC:25565]	NA	27.6381	29.3337	30.8265	32.6476	29.6244	27.9436	30.7436	34.4643	4.87038	5.57566	2.65595	3.273	5.86462	4.27499	4.43164	3.13802	7.1359	2.8351	3.2637e-38	9.32846e-37	up	yes
ENSAPLG00000002355	GPX3	ENSAPLT00000002399	GO:0004602(glutathione peroxidase activity);GO:0005615(extracellular space);GO:0006979(response to oxidative stress);GO:0008430(selenium binding);GO:0042744(hydrogen peroxide catabolic process);GO:0051289(protein homotetramerization);GO:0055114(oxidation-reduction process)	00590(Arachidonic acid metabolism);00480(Glutathione metabolism)	K00432	EC:1.11.1.9	glutathione peroxidase 3 [Source:HGNC Symbol;Acc:HGNC:4555]	NA	135.137	524.21	623.523	387.138	498.585	558.697	407.019	404.939	2311.01	2076.58	1957.91	1675.91	2300.57	2222.23	2319.28	3080.57	0.197238	-2.34199	3.48735e-38	9.94126e-37	down	yes
ENSAPLG00000003836	OGT	ENSAPLT00000004014	GO:0000123(histone acetyltransferase complex);GO:0005515(protein binding);GO:0005547(phosphatidylinositol-3,4,5-trisphosphate binding);GO:0005634(nucleus);GO:0005654(nucleoplasm);GO:0005829(cytosol);GO:0005886(plasma membrane);GO:0006110(regulation of glycolytic process);GO:0006111(regulation of gluconeogenesis);GO:0006357(regulation of transcription by RNA polymerase II);GO:0006493(protein O-lin…	00514(Other types of O-glycan biosynthesis)	K09667	EC:2.4.1.255	O-linked N-acetylglucosamine (GlcNAc) transferase [Source:HGNC Symbol;Acc:HGNC:8127]	NA	194.571	158.276	143.315	134.837	133.93	147.213	145.353	152.096	246.981	255.118	257.297	233.882	319.032	234.351	291.552	233.609	0.583829	-0.776382	3.57911e-38	1.01758e-36	down	no
ENSAPLG00000016120	LONRF2	ENSAPLT00000016829;ENSAPLT00000020486	GO:0005515(protein binding);GO:0005515(protein binding)	NA	NA	NA	LON peptidase N-terminal domain and ring finger 2 [Source:HGNC Symbol;Acc:HGNC:24788]	NA	4.81999	7.22458	5.85745	4.39646	3.08875	6.01675	5.45216	3.39249	17.3112	17.3673	14.7407	11.1777	14.5405	22.3392	15.6861	15.9824	0.311654	-1.68198	4.36494e-38	1.23773e-36	down	yes
ENSAPLG00000016377	CHST14	ENSAPLT00000017092	GO:0001537(N-acetylgalactosamine 4-O-sulfotransferase activity);GO:0008146(sulfotransferase activity);GO:0016021(integral component of membrane);GO:0016051(carbohydrate biosynthetic process);GO:0050655(dermatan sulfate proteoglycan metabolic process)	00532(Glycosaminoglycan biosynthesis - chondroitin sulfate / dermatan sulfate)	K08105	EC:2.8.2.35	carbohydrate sulfotransferase 14 [Source:HGNC Symbol;Acc:HGNC:24464]	NA	85.6163	75.0225	67.4065	81.2861	74.8617	65.2972	85.1066	86.6238	14.2345	14.7486	9.4813	9.13339	15.943	11.5208	11.4388	14.5945	6.14493	2.6194	4.42173e-38	1.25054e-36	up	yes
ENSAPLG00000003864	KCNJ5	ENSAPLT00000032304;ENSAPLT00000003946	GO:0005242(inward rectifier potassium channel activity);GO:0006813(potassium ion transport);GO:0008076(voltage-gated potassium channel complex);GO:0015467(G-protein activated inward rectifier potassium channel activity);GO:0016020(membrane);GO:0016021(integral component of membrane);GO:0086089(voltage-gated potassium channel activity involved in atrial cardiac muscle cell action potential repolar…	NA	NA	NA	potassium voltage-gated channel subfamily J member 5 [Source:HGNC Symbol;Acc:HGNC:6266]	NA	0.589352	0.3279	0.448405	0.204713	0.707033	1.06114	0.573705	0.52881	3.08301	4.13261	6.17679	5.69661	5.22238	3.90901	3.92896	6.86612	0.113828	-3.13507	4.98385e-38	1.40581e-36	down	yes
ENSAPLG00000004747	MFSD4A	ENSAPLT00000017170;ENSAPLT00000004894	NA	NA	NA	NA	major facilitator superfamily domain containing 4A [Source:HGNC Symbol;Acc:HGNC:25433]	NA	7.61443	6.69293	7.31012	8.40413	5.2907	6.60338	6.0122	6.44455	12.4414	37.2209	18.6213	31.5043	20.5086	32.0228	24.5264	22.0443	0.273379	-1.87102	5.34249e-38	1.50303e-36	down	yes
ENSAPLG00000001986	GPR85	ENSAPLT00000001982	GO:0004930(G protein-coupled receptor activity);GO:0005783(endoplasmic reticulum);GO:0005886(plasma membrane);GO:0007186(G protein-coupled receptor signaling pathway);GO:0016021(integral component of membrane)	NA	NA	NA	G protein-coupled receptor 85 [Source:HGNC Symbol;Acc:HGNC:4536]	NA	4.39752	5.77056	4.35506	5.29533	2.48467	3.76199	5.20427	8.39253	26.1187	25.1085	24.5177	22.1219	21.3671	17.3401	17.0473	22.8006	0.224813	-2.1532	5.49362e-38	1.54151e-36	down	yes
ENSAPLG00000014230	TOGARAM2	ENSAPLT00000044295;ENSAPLT00000014818;ENSAPLT00000044994	NA	NA	NA	NA	TOG array regulator of axonemal microtubules 2 [Source:HGNC Symbol;Acc:HGNC:33715]	NA	0.0388983	0.0298778	0.0001	0.0001	0.0001	0.0103523	0.0001	0.0001	0.429639	1.49354	2.43558	2.01769	2.38296	1.44674	4.87956	1.32961	0.00485085	-7.68755	6.22689e-38	1.74272e-36	down	yes
ENSAPLG00000015304	ACSM3	ENSAPLT00000016010;ENSAPLT00000036018;ENSAPLT00000034744	GO:0003824(catalytic activity);GO:0005759(mitochondrial matrix);GO:0006633(fatty acid biosynthetic process);GO:0015645(fatty acid ligase activity);GO:0015645(fatty acid ligase activity)	00650(Butanoate metabolism);00650(Butanoate metabolism)	K01896	EC:6.2.1.2	acyl-CoA synthetase medium chain family member 3 [Source:HGNC Symbol;Acc:HGNC:10522]	NA	5.18776	8.75177	8.68417	7.50827	8.48375	9.69707	7.09301	10.0788	24.2951	20.4301	18.5168	26.654	21.1187	20.5712	23.6088	22.0961	0.369363	-1.43689	7.44591e-38	2.07847e-36	down	yes
ENSAPLG00000028127	ENSAPLG00000028127	ENSAPLT00000028591;ENSAPLT00000039101;ENSAPLT00000028106	NA	NA	NA	NA		NA	0.0001	0.0001	0.0001	0.0001	0.0001	0.0001	0.0001	0.0001	1.36427	1.26214	1.96685	0.6611	0.892496	2.25069	0.894283	0.709097	7.99926e-05	-13.6098	8.7547e-38	2.43748e-36	down	yes
ENSAPLG00000005334	FBXO40	ENSAPLT00000005501	GO:0005515(protein binding);GO:0008270(zinc ion binding);GO:0061630(ubiquitin protein ligase activity)	NA	NA	NA	F-box protein 40 [Source:HGNC Symbol;Acc:HGNC:29816]	NA	0.199557	0.817145	0.659567	0.851409	0.371238	1.19342	0.670614	0.711962	4.52977	8.35917	5.33094	4.47522	6.70669	7.11257	5.52058	5.40496	0.115407	-3.11519	9.73725e-38	2.70404e-36	down	yes
ENSAPLG00000015471	OSBP2	ENSAPLT00000025461;ENSAPLT00000016145	GO:0015485(cholesterol binding);GO:0015485(cholesterol binding)	NA	NA	NA	oxysterol binding protein 2 [Source:HGNC Symbol;Acc:HGNC:8504]	NA	20.7274	21.4071	28.6267	23.5847	17.9972	23.806	27.1723	22.1584	49.5481	64.7316	46.9206	63.8121	42.2913	56.4278	53.6693	42.9218	0.44128	-1.18023	1.15615e-37	3.20236e-36	down	yes
ENSAPLG00000006111	SFRP1	ENSAPLT00000006335	GO:0001649(osteoblast differentiation);GO:0001657(ureteric bud development);GO:0001756(somitogenesis);GO:0001843(neural tube closure);GO:0002244(hematopoietic progenitor cell differentiation);GO:0004197(cysteine-type endopeptidase activity);GO:0005109(frizzled binding);GO:0005515(protein binding);GO:0005615(extracellular space);GO:0005829(cytosol);GO:0008144(drug binding);GO:0008201(heparin bindi…	04310(Wnt signaling pathway)	K02166	NA	secreted frizzled related protein 1 [Source:HGNC Symbol;Acc:HGNC:10776]	NA	54.664	23.5461	30.039	26.2146	28.3741	21.9733	28.3874	28.5833	2.00419	1.02268	1.09518	2.637	3.22416	1.59238	3.03146	1.00399	15.4879	3.95307	1.35987e-37	3.75694e-36	up	yes
ENSAPLG00000019155	ENSAPLG00000019155	ENSAPLT00000042171	GO:0005089(Rho guanyl-nucleotide exchange factor activity);GO:0035023(regulation of Rho protein signal transduction)	NA	NA	NA		NA	1.5251	15.7172	14.9154	8.89511	6.26552	16.951	10.3387	7.50202	111	112.014	134.7	116.168	159.124	119.929	112.908	83.5226	0.0864894	-3.53133	1.59363e-37	4.39147e-36	down	yes
ENSAPLG00000004778	CYP46A1	ENSAPLT00000004984	GO:0005506(iron ion binding);GO:0005789(endoplasmic reticulum membrane);GO:0006707(cholesterol catabolic process);GO:0006805(xenobiotic metabolic process);GO:0008395(steroid hydroxylase activity);GO:0016705(oxidoreductase activity, acting on paired donors, with incorporation or reduction of molecular oxygen);GO:0020037(heme binding);GO:0030425(dendrite);GO:0033781(cholesterol 24-hydroxylase activ…	00120(Primary bile acid biosynthesis)	K07440	EC:1.14.14.25	cytochrome P450 family 46 subfamily A member 1 [Source:HGNC Symbol;Acc:HGNC:2641]	NA	6.29722	8.49469	7.75319	5.65059	6.56941	10.2303	7.74395	8.14296	19.1593	19.9268	15.5453	18.6146	16.137	18.6135	18.1138	20.1667	0.416212	-1.26461	1.62281e-37	4.46045e-36	down	yes
ENSAPLG00000013356	COL4A6	ENSAPLT00000014088	GO:0005198(structural molecule activity);GO:0005201(extracellular matrix structural constituent);GO:0005581(collagen trimer);GO:0005587(collagen type IV trimer);GO:0005604(basement membrane);GO:0030198(extracellular matrix organization);GO:0038063(collagen-activated tyrosine kinase receptor signaling pathway);GO:0071230(cellular response to amino acid stimulus)	04512(ECM-receptor interaction);04510(Focal adhesion);04933(AGE-RAGE signaling pathway in diabetic complications)	K06237	NA	collagen type IV alpha 6 chain [Source:HGNC Symbol;Acc:HGNC:2208]	NA	33.3026	33.4712	38.8851	25.518	21.8466	34.9179	25.8576	34.9653	112.535	151.733	82.0182	45.2316	105.157	131.96	88.9385	100.423	0.304114	-1.71731	1.98481e-37	5.44153e-36	down	yes
ENSAPLG00000011178	CLSPN	ENSAPLT00000011626;ENSAPLT00000010561	GO:0000077(DNA damage checkpoint);GO:0005654(nucleoplasm);GO:0005794(Golgi apparatus);GO:0007095(mitotic G2 DNA damage checkpoint);GO:0010997(anaphase-promoting complex binding);GO:0018105(peptidyl-serine phosphorylation);GO:0032147(activation of protein kinase activity);GO:0033314(mitotic DNA replication checkpoint);GO:0033314(mitotic DNA replication checkpoint)	NA	NA	NA	claspin [Source:HGNC Symbol;Acc:HGNC:19715]	NA	8.56474	4.66838	5.26804	3.11063	3.72586	5.35218	4.87127	2.77895	0.210418	0.116722	0.113728	0.130747	0.402847	0.193007	0.217006	0.0869927	26.0556	4.70352	2.2108e-37	6.04568e-36	up	yes
ENSAPLG00000004640	LRRFIP1	ENSAPLT00000004788;ENSAPLT00000028671	GO:0000122(negative regulation of transcription by RNA polymerase II);GO:0000978(RNA polymerase II proximal promoter sequence-specific DNA binding);GO:0001227(DNA-binding transcription repressor activity, RNA polymerase II-specific);GO:0003677(DNA binding);GO:0005829(cytosol);GO:0005886(plasma membrane);GO:0006355(regulation of transcription, DNA-templated);GO:0042803(protein homodimerization act…	NA	NA	NA	LRR binding FLII interacting protein 1 [Source:HGNC Symbol;Acc:HGNC:6702]	NA	13.2854	20.6221	17.4561	12.8171	13.7071	22.5327	18.3948	16.6945	36.1011	44.8776	41.6464	47.7557	50.2286	47.3416	52.9629	27.6944	0.388717	-1.36321	2.22392e-37	6.0661e-36	down	yes
ENSAPLG00000016332	MAPKAPK3	ENSAPLT00000038489;ENSAPLT00000033285;ENSAPLT00000017050	GO:0002224(toll-like receptor signaling pathway);GO:0004672(protein kinase activity);GO:0004674(protein serine/threonine kinase activity);GO:0005524(ATP binding);GO:0005654(nucleoplasm);GO:0006468(protein phosphorylation);GO:0018105(peptidyl-serine phosphorylation);GO:0032496(response to lipopolysaccharide);GO:0034097(response to cytokine);GO:0044351(macropinocytosis);GO:0044351(macropinocytosis)	04010(MAPK signaling pathway);04370(VEGF signaling pathway);04370(VEGF signaling pathway)	K04444	EC:2.7.11.1	mitogen-activated protein kinase-activated protein kinase 3 [Source:HGNC Symbol;Acc:HGNC:6888]	NA	14.0101	13.1152	13.1871	11.1158	7.37459	19.774	13.3917	12.8191	33.9759	31.1543	32.6666	30.9412	34.2135	31.6763	34.133	27.8742	0.408314	-1.29225	3.1366e-37	8.53394e-36	down	yes
ENSAPLG00000024024	ENSAPLG00000024024	ENSAPLT00000029898	NA	NA	NA	NA		NA	3.96639	1.04475	2.58216	1.3871	2.09289	1.49648	2.38164	1.65155	13.8888	41.657	30.1345	24.7999	8.79705	13.2132	27.0822	28.0771	0.0884784	-3.49853	3.6189e-37	9.8213e-36	down	yes
ENSAPLG00000008184	VILL	ENSAPLT00000042057;ENSAPLT00000008524	GO:0003779(actin binding);GO:0007010(cytoskeleton organization);GO:0051015(actin filament binding);GO:0051015(actin filament binding)	NA	NA	NA	villin like [Source:HGNC Symbol;Acc:HGNC:30906]	NA	19.7436	21.235	13.5172	17.9754	17.7646	18.575	18.1217	10.7095	1.11835	1.27124	1.57154	1.42883	2.78097	1.134	0.995497	0.772649	12.4303	3.63579	3.73601e-37	1.01136e-35	up	yes
ENSAPLG00000004131	INO80D	ENSAPLT00000004247;ENSAPLT00000020235	NA	NA	NA	NA	INO80 complex subunit D [Source:HGNC Symbol;Acc:HGNC:25997]	NA	7.75057	5.15265	4.91509	4.84575	2.57529	4.96132	4.53734	3.97607	11.7449	12.0982	10.7196	10.6168	14.6112	11.7416	13.965	10.1752	0.404652	-1.30525	3.79036e-37	1.02349e-35	down	yes
ENSAPLG00000019532	ENSAPLG00000019532	ENSAPLT00000027565;ENSAPLT00000040749;ENSAPLT00000045834	NA	NA	NA	NA		NA	0.0001	0.0001	0.0001	0.0001	0.0001	0.0001	0.0001	0.0001	1.16748	0.705314	1.71974	1.44199	1.17694	1.77692	0.784222	0.755973	8.3958e-05	-13.54	3.82526e-37	1.03033e-35	down	yes
ENSAPLG00000010508	ENSAPLG00000010508	ENSAPLT00000010960	GO:0005576(extracellular region);GO:0005634(nucleus);GO:0005737(cytoplasm);GO:0005829(cytosol);GO:0005874(microtubule);GO:0005886(plasma membrane);GO:0006814(sodium ion transport);GO:0007026(negative regulation of microtubule depolymerization);GO:0007612(learning);GO:0007613(memory);GO:0008017(microtubule binding);GO:0008083(growth factor activity);GO:0014704(intercalated disc);GO:0016328(lateral…	NA	NA	NA		NA	7.81187	22.3544	17.3483	18.3707	13.142	12.8902	11.0197	20.8813	79.8906	92.5131	56.3328	72.9458	71.6575	76.4408	43.4762	56.4242	0.225255	-2.15037	3.8992e-37	1.04762e-35	down	yes
ENSAPLG00000013147	SPDL1	ENSAPLT00000019605;ENSAPLT00000013721;ENSAPLT00000020055;ENSAPLT00000047335	GO:0000132(establishment of mitotic spindle orientation);GO:0000922(spindle pole);GO:0000940(condensed chromosome outer kinetochore);GO:0005634(nucleus);GO:0007080(mitotic metaphase plate congression);GO:0007094(mitotic spindle assembly checkpoint);GO:0019899(enzyme binding);GO:0034501(protein localization to kinetochore);GO:0043515(kinetochore binding);GO:0043515(kinetochore binding)	NA	NA	NA	spindle apparatus coiled-coil protein 1 [Source:HGNC Symbol;Acc:HGNC:26010]	NA	35.007	22.8116	20.5191	12.322	22.5955	23.1401	18.2437	11.563	2.00454	2.35811	2.0588	1.87237	2.50829	1.4573	2.66871	1.40616	10.1751	3.34696	4.70773e-37	1.26169e-35	up	yes
ENSAPLG00000001296	ENSAPLG00000001296	ENSAPLT00000001392	GO:0005509(calcium ion binding)	04371(Apelin signaling pathway);04510(Focal adhesion);04530(Tight junction);04810(Regulation of actin cytoskeleton);04260(Cardiac muscle contraction);04261(Adrenergic signaling in cardiomyocytes)	K10351	NA		NA	218.813	1441.7	1104.86	1068.55	1203.46	1051.01	1092.4	1294.59	33.6882	42.9935	14.2931	59.9649	52.7735	36.1791	52.4494	29.6251	26.3238	4.71829	5.94054e-37	1.58813e-35	up	yes
ENSAPLG00000011149	TOP1MT	ENSAPLT00000011608;ENSAPLT00000023225;ENSAPLT00000028992	GO:0003677(DNA binding);GO:0003917(DNA topoisomerase type I activity);GO:0005634(nucleus);GO:0005694(chromosome);GO:0005739(mitochondrion);GO:0006265(DNA topological change);GO:0042645(mitochondrial nucleoid);GO:0042645(mitochondrial nucleoid)	NA	NA	NA	DNA topoisomerase I mitochondrial [Source:HGNC Symbol;Acc:HGNC:29787]	NA	22.4889	16.8085	16.1134	20.7234	15.4141	19.2032	16.9151	14.6775	2.37002	1.49553	2.25861	3.0297	3.33552	2.29311	2.39876	2.08676	7.38758	2.8851	6.34038e-37	1.69082e-35	up	yes
ENSAPLG00000027090	TMEM200C	ENSAPLT00000032399	NA	NA	NA	NA	transmembrane protein 200C [Source:HGNC Symbol;Acc:HGNC:37208]	NA	9.30737	27.4474	20.3156	21.0795	28.0191	24.87	29.1004	27.198	0.387066	0.56458	0.530361	0.712265	0.421221	0.0001	0.555962	0.63073	49.2697	5.62263	6.59968e-37	1.75561e-35	up	yes
ENSAPLG00000002008	UQCRC2	ENSAPLT00000002236	GO:0003824(catalytic activity);GO:0005654(nucleoplasm);GO:0005739(mitochondrion);GO:0005750(mitochondrial respiratory chain complex III);GO:0005751(mitochondrial respiratory chain complex IV);GO:0046872(metal ion binding)	00190(Oxidative phosphorylation);04260(Cardiac muscle contraction)	K00415	NA	ubiquinol-cytochrome c reductase core protein 2 [Source:HGNC Symbol;Acc:HGNC:12586]	NA	151.711	160.888	153.474	163.775	187.937	202.365	142.062	186.801	317.187	310.249	290.201	286.627	376.892	309.194	334.613	339.76	0.525988	-0.926899	8.63451e-37	2.29124e-35	down	no
ENSAPLG00000020023	ENSAPLG00000020023	ENSAPLT00000025041	NA	NA	NA	NA		NA	5.2426	4.53308	5.22524	3.54418	3.32944	7.4742	4.33698	4.60562	13.9419	11.9202	15.3875	15.9989	21.8873	15.6246	18.4194	15.4403	0.297709	-1.74803	1.11331e-36	2.94699e-35	down	yes
ENSAPLG00000005523	MGLL	ENSAPLT00000005734;ENSAPLT00000038627;ENSAPLT00000038173;ENSAPLT00000022116	GO:0005654(nucleoplasm);GO:0005654(nucleoplasm)	00561(Glycerolipid metabolism);00561(Glycerolipid metabolism)	K01054	EC:3.1.1.23	monoglyceride lipase [Source:HGNC Symbol;Acc:HGNC:17038]	NA	8.41207	14.9669	20.6799	11.7296	18.6556	17.8286	15.7224	19.426	51.0237	44.8714	45.8415	46.3993	44.9571	48.1052	41.8579	41.7752	0.34926	-1.51763	1.1505e-36	3.03795e-35	down	yes
ENSAPLG00000005347	HEPH	ENSAPLT00000045856;ENSAPLT00000005585	GO:0004322(ferroxidase activity);GO:0005507(copper ion binding);GO:0005886(plasma membrane);GO:0006826(iron ion transport);GO:0006879(cellular iron ion homeostasis);GO:0008198(ferrous iron binding);GO:0016323(basolateral plasma membrane);GO:0016491(oxidoreductase activity);GO:0055114(oxidation-reduction process);GO:0055114(oxidation-reduction process)	00860(Porphyrin and chlorophyll metabolism);00860(Porphyrin and chlorophyll metabolism)	K14735	EC:1.16.3.1	hephaestin [Source:HGNC Symbol;Acc:HGNC:4866]	NA	19.8726	23.7908	24.3625	25.2967	13.925	28.4766	24.4561	25.078	59.0652	64.0842	59.5286	51.247	47.349	65.9978	45.9789	57.465	0.411031	-1.28268	1.39987e-36	3.68735e-35	down	yes
ENSAPLG00000012186	CYP27C1	ENSAPLT00000012710	GO:0001972(retinoic acid binding);GO:0005502(11-cis retinal binding);GO:0005503(all-trans retinal binding);GO:0005506(iron ion binding);GO:0016705(oxidoreductase activity, acting on paired donors, with incorporation or reduction of molecular oxygen);GO:0020037(heme binding);GO:0042572(retinol metabolic process);GO:0042573(retinoic acid metabolic process);GO:0042574(retinal metabolic process);GO:0…	00830(Retinol metabolism)	K17951	EC:1.14.19.53	cytochrome P450 family 27 subfamily C member 1 [Source:HGNC Symbol;Acc:HGNC:33480]	NA	5.37887	6.96762	6.24675	2.84388	3.29408	5.77728	6.4669	4.95011	0.068943	0.0001	0.0001	0.069236	0.08573	0.0001	0.0001	0.0001	186.826	7.54555	1.41271e-36	3.71207e-35	up	yes
ENSAPLG00000012062	TES	ENSAPLT00000027051;ENSAPLT00000012572	GO:0005829(cytosol);GO:0005886(plasma membrane);GO:0005925(focal adhesion);GO:0008270(zinc ion binding);GO:0008285(negative regulation of cell population proliferation);GO:0030054(cell junction);GO:0032991(protein-containing complex);GO:0042127(regulation of cell population proliferation);GO:0042127(regulation of cell population proliferation)	04310(Wnt signaling pathway);04310(Wnt signaling pathway)	K04511	NA	testin LIM domain protein [Source:HGNC Symbol;Acc:HGNC:14620]	NA	27.2122	35.6761	30.627	31.9068	22.7563	29.0345	29.5458	33.8618	3.6163	5.82885	2.733	4.25297	5.59648	4.95873	4.98701	3.18211	6.84447	2.77494	1.58194e-36	4.14661e-35	up	yes
ENSAPLG00000015564	BARD1	ENSAPLT00000016244	GO:0003723(RNA binding);GO:0004842(ubiquitin-protein transferase activity);GO:0005515(protein binding);GO:0005634(nucleus);GO:0005737(cytoplasm);GO:0016567(protein ubiquitination);GO:0016607(nuclear speck);GO:0031436(BRCA1-BARD1 complex);GO:0036464(cytoplasmic ribonucleoprotein granule);GO:0042325(regulation of phosphorylation);GO:0042803(protein homodimerization activity);GO:0043065(positive reg…	03440(Homologous recombination)	K10683	NA	BRCA1 associated RING domain 1 [Source:HGNC Symbol;Acc:HGNC:952]	NA	21.53	11.0512	12.4702	11.5659	13.4778	11.9214	13.7296	15.3123	0.823262	1.5668	0.558043	1.35055	0.843177	0.946109	1.69626	0.830629	12.8915	3.68835	1.63912e-36	4.28605e-35	up	yes
ENSAPLG00000012276	CLEC19A	ENSAPLT00000012771	NA	NA	NA	NA	C-type lectin domain containing 19A [Source:HGNC Symbol;Acc:HGNC:34522]	NA	2.21968	15.9505	24.4099	27.3946	27.9279	30.4044	14.7025	18.3004	309.097	285.501	253.135	210.434	171.188	222.938	205.937	263.836	0.0839253	-3.57475	2.9915e-36	7.80331e-35	down	yes
ENSAPLG00000010245	ENSAPLG00000010245	ENSAPLT00000010680;ENSAPLT00000042271	GO:0030246(carbohydrate binding);GO:0030246(carbohydrate binding)	NA	NA	NA		NA	132.881	377.812	475.018	559.955	770.021	325.352	385.8	458.557	23.0166	34.9626	21.98	20.8694	17.5156	15.2406	22.3089	29.5611	18.7938	4.23218	3.70378e-36	9.63789e-35	up	yes
ENSAPLG00000011378	ENSAPLG00000011378	ENSAPLT00000011833;ENSAPLT00000024918;ENSAPLT00000037092	GO:0005743(mitochondrial inner membrane);GO:0008137(NADH dehydrogenase (ubiquinone) activity);GO:0042773(ATP synthesis coupled electron transport);GO:0042773(ATP synthesis coupled electron transport)	00190(Oxidative phosphorylation);04723(Retrograde endocannabinoid signaling);04714(Thermogenesis);05010(Alzheimer disease);05012(Parkinson disease);05016(Huntington disease);04932(Non-alcoholic fatty liver disease (NAFLD));04932(Non-alcoholic fatty liver disease (NAFLD))	K03951	NA		NA	50.9674	57.0914	59.3745	59.9544	72.2915	54.4698	56.7354	54.1596	112.246	103.923	114.955	106.243	116.541	113.451	127.81	131.883	0.501638	-0.995283	3.78746e-36	9.83185e-35	down	no
ENSAPLG00000011390	RBBP4	ENSAPLT00000011927;ENSAPLT00000029035	GO:0000790(nuclear chromatin);GO:0005515(protein binding);GO:0005634(nucleus);GO:0005654(nucleoplasm);GO:0005829(cytosol);GO:0006335(DNA replication-dependent nucleosome assembly);GO:0006336(DNA replication-independent nucleosome assembly);GO:0006338(chromatin remodeling);GO:0008094(DNA-dependent ATPase activity);GO:0016581(NuRD complex);GO:0016589(NURF complex);GO:0031497(chromatin assembly);GO:…	04218(Cellular senescence);04218(Cellular senescence)	K10752	NA	RB binding protein 4, chromatin remodeling factor [Source:HGNC Symbol;Acc:HGNC:9887]	NA	604.957	541.494	592.131	636.142	532.086	508.341	572.896	607.873	121.449	140.648	94.7519	100.548	113.03	122.014	119.648	116.122	4.95137	2.30783	3.91996e-36	1.01513e-34	up	yes
ENSAPLG00000004563	CD36	ENSAPLT00000004725	GO:0000122(negative regulation of transcription by RNA polymerase II);GO:0001540(amyloid-beta binding);GO:0001954(positive regulation of cell-matrix adhesion);GO:0005041(low-density lipoprotein particle receptor activity);GO:0005044(scavenger receptor activity);GO:0005623(cell);GO:0005794(Golgi apparatus);GO:0005886(plasma membrane);GO:0006898(receptor-mediated endocytosis);GO:0006910(phagocytosi…	04512(ECM-receptor interaction);04145(Phagosome);04920(Adipocytokine signaling pathway);03320(PPAR signaling pathway)	K06259	NA	CD36 molecule [Source:HGNC Symbol;Acc:HGNC:1663]	NA	27.04	8.4854	6.94001	8.10436	4.27017	23.6279	7.89747	6.22416	100.68	67.9893	154.111	150.387	128.589	100.154	120.313	80.2901	0.102591	-3.28503	4.11389e-36	1.06279e-34	down	yes
ENSAPLG00000013528	ENSAPLG00000013528	ENSAPLT00000014099	GO:0003924(GTPase activity);GO:0005509(calcium ion binding);GO:0005525(GTP binding)	NA	NA	NA		NA	2.30891	0.860798	1.4282	1.54655	2.37633	1.48049	1.29891	3.86708	13.6857	9.43223	9.64308	7.99565	14.2441	18.1153	11.773	11.5668	0.157246	-2.66891	4.29941e-36	1.10805e-34	down	yes
ENSAPLG00000015154	CDH11	ENSAPLT00000015832	GO:0005509(calcium ion binding);GO:0005737(cytoplasm);GO:0005886(plasma membrane);GO:0007155(cell adhesion);GO:0007156(homophilic cell adhesion via plasma membrane adhesion molecules);GO:0016020(membrane);GO:0021957(corticospinal tract morphogenesis);GO:0045202(synapse);GO:0050804(modulation of chemical synaptic transmission);GO:0098609(cell-cell adhesion);GO:0098685(Schaffer collateral - CA1 syn…	NA	NA	NA	cadherin 11 [Source:HGNC Symbol;Acc:HGNC:1750]	NA	219.151	137.017	110.22	83.9101	99.7336	127.942	154.573	77.0678	12.1351	5.05363	6.7058	8.23259	16.1268	8.00137	9.94135	3.65031	14.4547	3.85346	4.34564e-36	1.11729e-34	up	yes
ENSAPLG00000020078	SMIM5	ENSAPLT00000019271	NA	NA	NA	NA	small integral membrane protein 5 [Source:HGNC Symbol;Acc:HGNC:40030]	NA	8.65262	30.6624	29.6062	36.9182	35.172	17.0323	27.0992	38.0665	201.344	254.615	165.298	103.725	245.037	128.641	162.218	217.62	0.15097	-2.72766	4.93454e-36	1.26366e-34	down	yes
ENSAPLG00000011945	LRIT2	ENSAPLT00000012428	GO:0005515(protein binding)	04013(MAPK signaling pathway - fly)	K20230	NA	leucine rich repeat, Ig-like and transmembrane domains 2 [Source:HGNC Symbol;Acc:HGNC:23443]	NA	0.0001	0.0001	0.0001	0.0001	0.0001	0.0001	0.0001	0.0001	2.29916	3.86004	1.28644	0.702305	2.6671	2.39931	0.878339	2.57919	4.7985e-05	-14.3471	4.9393e-36	1.26366e-34	down	yes
ENSAPLG00000015677	MDK	ENSAPLT00000016345	GO:0001662(behavioral fear response);GO:0007614(short-term memory);GO:0008083(growth factor activity);GO:0008201(heparin binding);GO:0009611(response to wounding);GO:0010996(response to auditory stimulus);GO:0021542(dentate gyrus development);GO:0021681(cerebellar granular layer development);GO:0021766(hippocampus development);GO:0021987(cerebral cortex development);GO:0030421(defecation);GO:0043…	NA	NA	NA	midkine [Source:HGNC Symbol;Acc:HGNC:6972]	NA	633.508	827.805	857.301	782.642	890.248	938.481	1219.84	929.058	69.3286	46.8822	35.9922	72.0132	100.923	36.2063	43.0838	118.102	13.5473	3.75993	4.95022e-36	1.26366e-34	up	yes
ENSAPLG00000005918	LDHA	ENSAPLT00000006177	GO:0003824(catalytic activity);GO:0004459(L-lactate dehydrogenase activity);GO:0005737(cytoplasm);GO:0005975(carbohydrate metabolic process);GO:0016491(oxidoreductase activity);GO:0016616(oxidoreductase activity, acting on the CH-OH group of donors, NAD or NADP as acceptor);GO:0019752(carboxylic acid metabolic process);GO:0055114(oxidation-reduction process)	00010(Glycolysis / Gluconeogenesis);00620(Pyruvate metabolism);00640(Propanoate metabolism);00270(Cysteine and methionine metabolism)	K00016	EC:1.1.1.27	lactate dehydrogenase A [Source:HGNC Symbol;Acc:HGNC:6535]	NA	278.975	184.714	161.139	189.833	238.118	172.994	167.725	210.98	498.766	330.038	626.797	524.154	627.742	388.795	426.137	576.137	0.401263	-1.31738	5.69233e-36	1.44966e-34	down	yes
ENSAPLG00000016053	DTL	ENSAPLT00000016765;ENSAPLT00000042058	GO:0000209(protein polyubiquitination);GO:0004842(ubiquitin-protein transferase activity);GO:0005515(protein binding);GO:0005634(nucleus);GO:0005730(nucleolus);GO:0005813(centrosome);GO:0005829(cytosol);GO:0006511(ubiquitin-dependent protein catabolic process);GO:0006513(protein monoubiquitination);GO:0006974(cellular response to DNA damage stimulus);GO:0009411(response to UV);GO:0010971(positive…	NA	NA	NA	denticleless E3 ubiquitin protein ligase homolog [Source:HGNC Symbol;Acc:HGNC:30288]	NA	16.2642	10.8833	12.4483	10.6828	9.81929	10.4771	9.73534	9.90538	1.08162	0.747674	0.332002	0.456991	1.17711	0.651267	0.541169	1.09345	14.835	3.89093	5.85834e-36	1.48841e-34	up	yes
ENSAPLG00000023146	CBX7	ENSAPLT00000030563;ENSAPLT00000047498	GO:0000122(negative regulation of transcription by RNA polymerase II);GO:0000790(nuclear chromatin);GO:0005634(nucleus);GO:0005654(nucleoplasm);GO:0005829(cytosol);GO:0031519(PcG protein complex);GO:0031519(PcG protein complex)	NA	NA	NA	chromobox 7 [Source:HGNC Symbol;Acc:HGNC:1557]	NA	5.40881	4.91243	3.31554	4.4862	1.31191	2.19081	3.66347	3.29131	12.0899	35.1054	16.5543	17.0226	20.0811	39.3848	18.2152	22.4613	0.157978	-2.66221	5.91263e-36	1.49866e-34	down	yes
ENSAPLG00000012971	KLF15	ENSAPLT00000013498	GO:0000977(RNA polymerase II regulatory region sequence-specific DNA binding);GO:0000978(RNA polymerase II proximal promoter sequence-specific DNA binding);GO:0001228(DNA-binding transcription activator activity, RNA polymerase II-specific);GO:0001678(cellular glucose homeostasis);GO:0003676(nucleic acid binding);GO:0003677(DNA binding);GO:0003700(DNA-binding transcription factor activity);GO:000…	NA	NA	NA	Kruppel like factor 15 [Source:HGNC Symbol;Acc:HGNC:14536]	NA	23.2317	26.1606	28.6108	27.4628	23.14	29.8215	18.5555	33.5168	49.4657	93.8489	58.2382	74.0788	60.2904	60.1306	107.555	75.7689	0.363321	-1.46068	7.75608e-36	1.96128e-34	down	yes
ENSAPLG00000007241	NSUN4	ENSAPLT00000007515;ENSAPLT00000028067	GO:0005739(mitochondrion);GO:0005762(mitochondrial large ribosomal subunit);GO:0008168(methyltransferase activity);GO:0031167(rRNA methylation);GO:0042256(mature ribosome assembly);GO:0070131(positive regulation of mitochondrial translation);GO:0070181(small ribosomal subunit rRNA binding);GO:0070181(small ribosomal subunit rRNA binding)	NA	NA	NA	NOP2/Sun RNA methyltransferase family member 4 [Source:HGNC Symbol;Acc:HGNC:31802]	NA	25.6635	18.851	22.0653	25.9319	23.2995	22.3148	20.6056	23.4343	65.5237	81.7341	35.0318	51.5749	48.674	56.4916	85.3023	91.892	0.352881	-1.50275	7.87193e-36	1.98591e-34	down	yes
ENSAPLG00000024989	GINS2	ENSAPLT00000031459	GO:0005634(nucleus);GO:0006260(DNA replication)	NA	NA	NA	GINS complex subunit 2 [Source:HGNC Symbol;Acc:HGNC:24575]	NA	16.7898	14.1214	18.6534	19.5986	23.6519	15.2213	18.5866	16.9843	1.18062	1.46124	1.45467	2.17047	1.54729	2.04916	2.37014	2.11735	10.0068	3.32291	1.29319e-35	3.25479e-34	up	yes
ENSAPLG00000021973	ENSAPLG00000021973	ENSAPLT00000033146	GO:0004620(phospholipase activity)	00564(Glycerophospholipid metabolism);00565(Ether lipid metabolism);00590(Arachidonic acid metabolism);00591(Linoleic acid metabolism);00592(alpha-Linolenic acid metabolism)	K14621	EC:3.1.1.4;EC:3.1.1.5		NA	0.295309	0.0001	0.769782	0.0001	0.0001	0.0001	0.0001	0.0001	9.31746	17.5476	13.7941	11.9099	12.4061	15.9738	11.9669	18.5834	0.00955783	-6.7091	2.08296e-35	5.23028e-34	down	yes
ENSAPLG00000011867	EGF	ENSAPLT00000012395;ENSAPLT00000038561	GO:0000186(activation of MAPKK activity);GO:0000187(activation of MAPK activity);GO:0001525(angiogenesis);GO:0002092(positive regulation of receptor internalization);GO:0005088(Ras guanyl-nucleotide exchange factor activity);GO:0005154(epidermal growth factor receptor binding);GO:0005509(calcium ion binding);GO:0005615(extracellular space);GO:0005886(plasma membrane);GO:0007173(epidermal growth f…	04010(MAPK signaling pathway);04012(ErbB signaling pathway);04068(FoxO signaling pathway);04510(Focal adhesion);04540(Gap junction);04810(Regulation of actin cytoskeleton);04810(Regulation of actin cytoskeleton)	K04357	NA	epidermal growth factor [Source:HGNC Symbol;Acc:HGNC:3229]	NA	0.418021	1.32254	1.23821	0.659209	0.292488	0.497289	1.05305	0.534955	8.55329	5.33948	5.4771	4.66168	5.24062	6.21647	4.5084	5.08026	0.133454	-2.90558	2.1526e-35	5.39253e-34	down	yes
ENSAPLG00000007025	ASPM	ENSAPLT00000007340	GO:0000922(spindle pole);GO:0001764(neuron migration);GO:0002052(positive regulation of neuroblast proliferation);GO:0005515(protein binding);GO:0005516(calmodulin binding);GO:0005634(nucleus);GO:0005737(cytoplasm);GO:0005874(microtubule);GO:0007051(spindle organization);GO:0007283(spermatogenesis);GO:0007420(brain development);GO:0008584(male gonad development);GO:0021873(forebrain neuroblast di…	NA	NA	NA	abnormal spindle microtubule assembly [Source:HGNC Symbol;Acc:HGNC:19048]	NA	9.42678	6.43896	6.34107	3.07535	6.42785	6.7345	4.63218	2.52404	0.237133	0.072009	0.292484	0.285865	0.466026	0.162011	0.267261	0.275342	22.1564	4.46965	2.63757e-35	6.59208e-34	up	yes
ENSAPLG00000002970	LMCD1	ENSAPLT00000032837;ENSAPLT00000003015;ENSAPLT00000022195;ENSAPLT00000032082	GO:0000122(negative regulation of transcription by RNA polymerase II);GO:0003714(transcription corepressor activity);GO:0005634(nucleus);GO:0008270(zinc ion binding);GO:0010611(regulation of cardiac muscle hypertrophy);GO:0070886(positive regulation of calcineurin-NFAT signaling cascade);GO:0070886(positive regulation of calcineurin-NFAT signaling cascade)	04310(Wnt signaling pathway);04310(Wnt signaling pathway)	K04511	NA	LIM and cysteine rich domains 1 [Source:HGNC Symbol;Acc:HGNC:6633]	NA	7.97059	7.50789	8.81284	7.80528	6.68611	15.0198	10.1193	8.93644	21.5114	26.8266	28.0263	23.4701	22.1052	35.0491	24.8951	22.4483	0.356568	-1.48775	2.75859e-35	6.87856e-34	down	yes
ENSAPLG00000006648	ROBO1	ENSAPLT00000026805;ENSAPLT00000017418;ENSAPLT00000036470;ENSAPLT00000029574;ENSAPLT00000026985;ENSAPLT00000031775;ENSAPLT00000006969	GO:0002042(cell migration involved in sprouting angiogenesis);GO:0005515(protein binding);GO:0005737(cytoplasm);GO:0005886(plasma membrane);GO:0006919(activation of cysteine-type endopeptidase activity involved in apoptotic process);GO:0007156(homophilic cell adhesion via plasma membrane adhesion molecules);GO:0007411(axon guidance);GO:0007507(heart development);GO:0009986(cell surface);GO:002183…	NA	NA	NA	roundabout guidance receptor 1 [Source:HGNC Symbol;Acc:HGNC:10249]	NA	51.4928	26.1368	20.7032	17.1047	15.4257	24.6985	27.8306	22.5195	3.5048	3.42288	2.43299	1.99417	3.86291	2.94892	3.51732	2.50347	8.51316	3.0897	3.67846e-35	9.15103e-34	up	yes
ENSAPLG00000004452	RAD51	ENSAPLT00000004596	GO:0000150(recombinase activity);GO:0000166(nucleotide binding);GO:0000722(telomere maintenance via recombination);GO:0000724(double-strand break repair via homologous recombination);GO:0000784(nuclear chromosome, telomeric region);GO:0000793(condensed chromosome);GO:0000794(condensed nuclear chromosome);GO:0000800(lateral element);GO:0001932(regulation of protein phosphorylation);GO:0003677(DNA …	03440(Homologous recombination);03460(Fanconi anemia pathway)	K04482	NA	RAD51 recombinase [Source:HGNC Symbol;Acc:HGNC:9817]	NA	41.3033	36.9443	39.0737	44.9738	40.6961	40.814	45.2188	41.0708	3.0592	7.13831	2.47849	3.54227	4.84436	3.90112	4.34805	1.84501	10.5946	3.40526	3.98822e-35	9.89871e-34	up	yes
ENSAPLG00000018309	ENSAPLG00000018309	ENSAPLT00000018171;ENSAPLT00000035420;ENSAPLT00000040372;ENSAPLT00000039479;ENSAPLT00000029878	NA	NA	NA	NA		NA	17.5858	4.64329	5.09837	7.19801	6.33764	7.37613	6.16908	6.26825	22.2705	24.7791	26.3159	35.7292	24.4892	23.0938	31.5782	24.5295	0.285154	-1.81019	4.19254e-35	1.03819e-33	down	yes
ENSAPLG00000008886	MGAT4B	ENSAPLT00000026690;ENSAPLT00000009297	GO:0006487(protein N-linked glycosylation);GO:0008375(acetylglucosaminyltransferase activity);GO:0016757(transferase activity, transferring glycosyl groups);GO:0016757(transferase activity, transferring glycosyl groups)	00510(N-Glycan biosynthesis);00510(N-Glycan biosynthesis)	K00738	EC:2.4.1.145	alpha-1,3-mannosyl-glycoprotein 4-beta-N-acetylglucosaminyltransferase B [Source:HGNC Symbol;Acc:HGNC:7048]	NA	49.2951	39.762	36.6585	38.1106	33.5884	43.1692	40.376	30.8275	58.7138	81.361	59.953	71.9944	64.6994	84.6721	89.6606	77.1693	0.530049	-0.915802	4.33559e-35	1.07114e-33	down	no
ENSAPLG00000021008	ENSAPLG00000021008	ENSAPLT00000035981;ENSAPLT00000036306;ENSAPLT00000035064	NA	NA	NA	NA		NA	0.0001	0.0001	0.0001	0.0001	0.0001	0.0001	0.0001	0.0001	0.656564	2.19489	1.01368	0.772252	1.31104	1.11809	1.09389	0.601701	9.13023e-05	-13.419	4.88746e-35	1.20471e-33	down	yes
ENSAPLG00000007022	KLHL41	ENSAPLT00000007200;ENSAPLT00000045038;ENSAPLT00000007300;ENSAPLT00000038420;ENSAPLT00000019732	GO:0005515(protein binding);GO:0005634(nucleus);GO:0005737(cytoplasm);GO:0005789(endoplasmic reticulum membrane);GO:0005829(cytosol);GO:0005856(cytoskeleton);GO:0005886(plasma membrane);GO:0016567(protein ubiquitination);GO:0030239(myofibril assembly);GO:0031430(M band);GO:0031463(Cul3-RING ubiquitin ligase complex);GO:0033017(sarcoplasmic reticulum membrane);GO:0034464(BBSome);GO:0035914(skeleta…	NA	NA	NA	kelch like family member 41 [Source:HGNC Symbol;Acc:HGNC:16905]	NA	15.8961	70.0841	68.1837	52.243	59.7996	61.0624	55.1572	72.1021	344.107	229.198	293.09	362.853	347.447	216.997	245.733	219.349	0.201228	-2.3131	6.15531e-35	1.51376e-33	down	yes
ENSAPLG00000016445	ABCC9	ENSAPLT00000017164	GO:0005267(potassium channel activity);GO:0005524(ATP binding);GO:0005886(plasma membrane);GO:0006813(potassium ion transport);GO:0008281(sulfonylurea receptor activity);GO:0008282(inward rectifying potassium channel);GO:0016020(membrane);GO:0016021(integral component of membrane);GO:0016887(ATPase activity);GO:0030017(sarcomere);GO:0042626(ATPase activity, coupled to transmembrane movement of su…	02010(ABC transporters)	K05033	NA	ATP binding cassette subfamily C member 9 [Source:HGNC Symbol;Acc:HGNC:60]	NA	4.09465	9.01964	10.6573	7.40534	5.87876	10.2493	7.889	8.25525	27.9748	21.2265	22.1471	25.1639	25.897	24.9112	25.236	16.1077	0.336308	-1.57215	7.5328e-35	1.84829e-33	down	yes
ENSAPLG00000004841	EEF1B2	ENSAPLT00000005005	GO:0003746(translation elongation factor activity);GO:0005737(cytoplasm);GO:0005783(endoplasmic reticulum);GO:0005853(eukaryotic translation elongation factor 1 complex);GO:0006414(translational elongation)	NA	NA	NA	eukaryotic translation elongation factor 1 beta 2 [Source:HGNC Symbol;Acc:HGNC:3208]	NA	3016.68	2244.04	2158.68	2243.67	2807.85	1988.81	2428.79	2364.65	5322.15	4062.96	5685.1	5128.16	4466.47	4168.47	4251.13	4782.63	0.508441	-0.975848	9.21713e-35	2.25641e-33	down	no
ENSAPLG00000005074	SPSB3	ENSAPLT00000034995;ENSAPLT00000005240	GO:0005515(protein binding);GO:0005515(protein binding)	NA	NA	NA	splA/ryanodine receptor domain and SOCS box containing 3 [Source:HGNC Symbol;Acc:HGNC:30629]	NA	65.9712	86.7905	98.0621	101.602	95.5772	89.9481	80.9923	110.906	198.499	226.835	158.657	215.843	175.271	223.17	279.154	265.974	0.418635	-1.25623	9.56832e-35	2.33706e-33	down	yes
ENSAPLG00000015855	EIF4EBP1	ENSAPLT00000016526	GO:0000082(G1/S transition of mitotic cell cycle);GO:0002192(IRES-dependent translational initiation of linear mRNA);GO:0005829(cytosol);GO:0008190(eukaryotic initiation factor 4E binding);GO:0008286(insulin receptor signaling pathway);GO:0030371(translation repressor activity);GO:0031929(TOR signaling);GO:0045931(positive regulation of mitotic cell cycle);GO:0045947(negative regulation of transl…	03013(RNA transport);04012(ErbB signaling pathway);04150(mTOR signaling pathway);04218(Cellular senescence);04910(Insulin signaling pathway)	K07205	NA	eukaryotic translation initiation factor 4E binding protein 1 [Source:HGNC Symbol;Acc:HGNC:3288]	NA	294.007	426.824	509.519	462.153	577.303	458.987	493.377	496.893	1263.31	1202.09	1217.93	1322.28	879.578	1293.35	1087.66	1635	0.375618	-1.41266	9.61474e-35	2.34307e-33	down	yes
ENSAPLG00000003331	GATM	ENSAPLT00000003424	GO:0005739(mitochondrion);GO:0005758(mitochondrial intermembrane space);GO:0006600(creatine metabolic process);GO:0006601(creatine biosynthetic process);GO:0007275(multicellular organism development);GO:0007611(learning or memory);GO:0014889(muscle atrophy);GO:0015067(amidinotransferase activity);GO:0015068(glycine amidinotransferase activity)	00260(Glycine, serine and threonine metabolism);00330(Arginine and proline metabolism)	K00613	EC:2.1.4.1	glycine amidinotransferase [Source:HGNC Symbol;Acc:HGNC:4175]	NA	7.89957	72.1796	81.7796	84.324	75.8502	59.8123	54.695	101.807	1060.42	607.696	1092.17	1171.92	974.115	571.832	693.143	588.028	0.0796451	-3.65027	1.03518e-34	2.51699e-33	down	yes
ENSAPLG00000030055	ARHGAP23	ENSAPLT00000025304	GO:0005515(protein binding);GO:0007165(signal transduction)	NA	NA	NA	Rho GTPase activating protein 23 [Source:HGNC Symbol;Acc:HGNC:29293]	NA	11.8987	12.7181	15.8218	14.8981	13.3056	14.4592	14.0071	14.6396	24.7343	39.1986	25.3352	27.6381	31.0037	32.2856	30.2376	48.7181	0.431208	-1.21354	1.10123e-34	2.67155e-33	down	yes
ENSAPLG00000008289	CHAF1A	ENSAPLT00000042335;ENSAPLT00000008641	GO:0000790(nuclear chromatin);GO:0006335(DNA replication-dependent nucleosome assembly);GO:0031497(chromatin assembly);GO:0032991(protein-containing complex);GO:0033186(CAF-1 complex);GO:0042802(identical protein binding);GO:0070087(chromo shadow domain binding);GO:0070087(chromo shadow domain binding)	NA	NA	NA	chromatin assembly factor 1 subunit A [Source:HGNC Symbol;Acc:HGNC:1910]	NA	87.0257	72.3016	84.2512	81.196	80.9785	77.6077	90.2508	90.614	18.9466	19.409	17.6789	17.409	19.0236	17.4104	15.7642	16.2058	4.68267	2.22733	1.24857e-34	3.02217e-33	up	yes
ENSAPLG00000010192	SEC31A	ENSAPLT00000010704	GO:0005515(protein binding);GO:0005737(cytoplasm);GO:0005783(endoplasmic reticulum);GO:0005829(cytosol);GO:0006888(endoplasmic reticulum to Golgi vesicle-mediated transport);GO:0030120(vesicle coat);GO:0030127(COPII vesicle coat);GO:0030134(COPII-coated ER to Golgi transport vesicle);GO:0043231(intracellular membrane-bounded organelle);GO:0048306(calcium-dependent protein binding);GO:0048471(peri…	04141(Protein processing in endoplasmic reticulum)	K14005	NA	SEC31 homolog A, COPII coat complex component [Source:HGNC Symbol;Acc:HGNC:17052]	NA	221.061	222.135	226.169	235.254	214.841	205.022	255.936	236.814	44.6541	55.3439	40.7006	41.1492	54.0276	45.1992	50.9826	50.7391	4.74726	2.24709	1.45824e-34	3.52173e-33	up	yes
ENSAPLG00000013391	PTPRB	ENSAPLT00000023708;ENSAPLT00000024261;ENSAPLT00000014019	GO:0001525(angiogenesis);GO:0004725(protein tyrosine phosphatase activity);GO:0005515(protein binding);GO:0006470(protein dephosphorylation);GO:0016311(dephosphorylation);GO:0016791(phosphatase activity);GO:0043235(receptor complex);GO:0043235(receptor complex)	04520(Adherens junction);04520(Adherens junction)	K05694	EC:3.1.3.48	protein tyrosine phosphatase, receptor type B [Source:HGNC Symbol;Acc:HGNC:9665]	NA	2.26288	2.63845	3.06047	1.93891	1.23039	3.42465	2.14623	1.58644	7.34104	8.7064	8.8914	10.4876	6.24329	10.3449	7.04476	5.32222	0.284063	-1.81572	1.49707e-34	3.60741e-33	down	yes
ENSAPLG00000011031	RTKN2	ENSAPLT00000011493	GO:0005634(nucleus);GO:0005737(cytoplasm);GO:0005886(plasma membrane);GO:0008284(positive regulation of cell population proliferation);GO:0030097(hemopoiesis);GO:0051092(positive regulation of NF-kappaB transcription factor activity);GO:1901224(positive regulation of NIK/NF-kappaB signaling);GO:2001243(negative regulation of intrinsic apoptotic signaling pathway)	NA	NA	NA	rhotekin 2 [Source:HGNC Symbol;Acc:HGNC:19364]	NA	16.6072	20.4983	18.9767	9.3661	8.60922	14.25	12.9511	11.7687	1.31778	0.88746	0.592917	0.364972	0.571194	0.627889	0.728592	0.492353	20.2444	4.33945	1.51699e-34	3.64721e-33	up	yes
ENSAPLG00000010581	NIPSNAP2	ENSAPLT00000011053;ENSAPLT00000043099	GO:0005739(mitochondrion);GO:0005741(mitochondrial outer membrane);GO:0006119(oxidative phosphorylation);GO:0007005(mitochondrion organization);GO:0007005(mitochondrion organization)	00630(Glyoxylate and dicarboxylate metabolism);00630(Glyoxylate and dicarboxylate metabolism)	K19269	EC:3.1.3.18;EC:3.1.3.48	nipsnap homolog 2 [Source:HGNC Symbol;Acc:HGNC:4179]	NA	146.97	150.3	142.452	139.676	139.92	187.25	131.952	166.669	266.695	255.531	247.682	254.689	278.494	275.688	264.661	310.657	0.559486	-0.837825	1.66709e-34	3.99915e-33	down	no
ENSAPLG00000007638	NAT10	ENSAPLT00000008019	GO:0005524(ATP binding);GO:0005697(telomerase holoenzyme complex);GO:0005730(nucleolus);GO:0008080(N-acetyltransferase activity);GO:0016072(rRNA metabolic process);GO:0030496(midbody);GO:0032211(negative regulation of telomere maintenance via telomerase);GO:0034470(ncRNA processing);GO:0045727(positive regulation of translation);GO:0070182(DNA polymerase binding)	03008(Ribosome biogenesis in eukaryotes)	K14521	EC:2.3.1.-	N-acetyltransferase 10 [Source:HGNC Symbol;Acc:HGNC:29830]	NA	64.5853	37.893	44.5048	36.9304	40.7174	38.6617	42.5122	45.5103	10.6284	8.1947	7.47478	8.91107	8.27362	8.8601	7.61171	7.41544	5.21473	2.38259	1.73788e-34	4.1597e-33	up	yes
ENSAPLG00000003421	TPH2	ENSAPLT00000045384;ENSAPLT00000039933;ENSAPLT00000003534	GO:0004497(monooxygenase activity);GO:0004510(tryptophan 5-monooxygenase activity);GO:0005506(iron ion binding);GO:0009072(aromatic amino acid family metabolic process);GO:0016714(oxidoreductase activity, acting on paired donors, with incorporation or reduction of molecular oxygen, reduced pteridine as one donor, and incorporation of one atom of oxygen);GO:0042427(serotonin biosynthetic process);…	00380(Tryptophan metabolism);00790(Folate biosynthesis);00790(Folate biosynthesis)	K00502	EC:1.14.16.4	tryptophan hydroxylase 2 [Source:HGNC Symbol;Acc:HGNC:20692]	NA	1.18486	2.56945	3.94404	3.61558	4.35592	5.09439	3.09659	2.01669	0.0001	0.0001	0.0001	0.0001	0.0001	0.0001	0.0001	0.0579694	441.073	8.78488	2.39037e-34	5.70873e-33	up	yes
ENSAPLG00000024457	FAHD1	ENSAPLT00000025796	GO:0003824(catalytic activity);GO:0005654(nucleoplasm);GO:0005739(mitochondrion);GO:0005829(cytosol);GO:0008948(oxaloacetate decarboxylase activity);GO:0018773(acetylpyruvate hydrolase activity);GO:0034545(fumarylpyruvate hydrolase activity)	00350(Tyrosine metabolism)	K01557	EC:3.7.1.5	fumarylacetoacetate hydrolase domain containing 1 [Source:HGNC Symbol;Acc:HGNC:14169]	NA	16.7208	14.7503	15.1257	15.2577	16.9206	18.0935	16.8523	19.0618	41.189	42.1754	39.715	37.0116	31.6436	36.2562	33.727	46.6816	0.430554	-1.21573	2.82361e-34	6.72844e-33	down	yes
ENSAPLG00000026568	C11orf96	ENSAPLT00000030198;ENSAPLT00000044517	NA	NA	NA	NA	chromosome 11 open reading frame 96 [Source:HGNC Symbol;Acc:HGNC:38675]	NA	1.74967	1.87948	3.54349	3.6745	3.85185	4.09093	3.80474	4.73442	7.8531	24.2368	18.6463	22.5956	27.6868	21.8243	23.7225	18.4585	0.165607	-2.59417	3.80719e-34	9.05219e-33	down	yes
ENSAPLG00000016278	UBE2T	ENSAPLT00000016982	NA	03460(Fanconi anemia pathway)	K13960	EC:2.3.2.23	ubiquitin conjugating enzyme E2 T [Source:HGNC Symbol;Acc:HGNC:25009]	NA	18.9417	18.9455	20.2377	21.5523	26.5341	19.4584	23.2837	21.5602	2.33831	1.56741	1.39286	2.27502	2.28355	2.6032	1.42374	2.07756	10.6827	3.41721	4.11381e-34	9.75963e-33	up	yes
ENSAPLG00000004615	MYL1	ENSAPLT00000035206;ENSAPLT00000026667;ENSAPLT00000042657;ENSAPLT00000004759	GO:0005509(calcium ion binding);GO:0006936(muscle contraction);GO:0030016(myofibril);GO:0030016(myofibril)	NA	NA	NA	myosin light chain 1 [Source:HGNC Symbol;Acc:HGNC:7582]	NA	170.87	1705.71	1787.61	1764.98	2119.21	1317.56	1519.91	1921.79	15275.7	12515.7	17545	16865.4	15463.3	14770.3	15310.9	12127.4	0.102672	-3.28389	4.49864e-34	1.06491e-32	down	yes
ENSAPLG00000027607	EPM2A	ENSAPLT00000025714	GO:0000045(autophagosome assembly);GO:0001558(regulation of cell growth);GO:0001932(regulation of protein phosphorylation);GO:0004721(phosphoprotein phosphatase activity);GO:0004722(protein serine/threonine phosphatase activity);GO:0004725(protein tyrosine phosphatase activity);GO:0005634(nucleus);GO:0005654(nucleoplasm);GO:0005737(cytoplasm);GO:0005829(cytosol);GO:0005844(polysome);GO:0005977(gl…	NA	NA	NA	EPM2A, laforin glucan phosphatase [Source:HGNC Symbol;Acc:HGNC:3413]	NA	1.63848	2.04254	1.49831	1.67168	1.46654	1.53477	1.01776	2.26294	7.28803	7.54642	5.74207	5.43142	6.36084	5.07061	5.35345	7.5297	0.260977	-1.93801	7.68485e-34	1.81473e-32	down	yes
ENSAPLG00000005280	ALS2CL	ENSAPLT00000022344;ENSAPLT00000005504;ENSAPLT00000038866;ENSAPLT00000019967	GO:0007032(endosome organization);GO:0042802(identical protein binding);GO:0042802(identical protein binding)	NA	NA	NA	ALS2 C-terminal like [Source:HGNC Symbol;Acc:HGNC:20605]	NA	3.49918	2.56248	2.32189	2.55919	2.02541	1.77537	2.62257	1.8656	5.17383	5.66898	5.76167	7.55475	6.92181	8.30031	7.72083	6.63987	0.357852	-1.48257	7.7e-34	1.81473e-32	down	yes
ENSAPLG00000014937	SMARCC1	ENSAPLT00000030423;ENSAPLT00000038184;ENSAPLT00000035479;ENSAPLT00000015679;ENSAPLT00000025065;ENSAPLT00000046273;ENSAPLT00000038362;ENSAPLT00000017626;ENSAPLT00000017188;ENSAPLT00000045670	GO:0001741(XY body);GO:0003677(DNA binding);GO:0003682(chromatin binding);GO:0005515(protein binding);GO:0005634(nucleus);GO:0005654(nucleoplasm);GO:0005737(cytoplasm);GO:0006337(nucleosome disassembly);GO:0006338(chromatin remodeling);GO:0008286(insulin receptor signaling pathway);GO:0009887(animal organ morphogenesis);GO:0016514(SWI/SNF complex);GO:0032435(negative regulation of proteasomal ubi…	NA	NA	NA	SWI/SNF related, matrix associated, actin dependent regulator of chromatin subfamily c member 1 [Source:HGNC Symbol;Acc:HGNC:11104]	NA	158.209	148.787	151.546	134.627	105.983	116.176	131.147	142.865	28.4178	31.9497	25.4477	29.3502	27.184	27.6281	23.9799	27.9202	4.90964	2.29562	8.16747e-34	1.9207e-32	up	yes
ENSAPLG00000004337	ATP2A3	ENSAPLT00000023557;ENSAPLT00000004631	GO:0000166(nucleotide binding);GO:0005388(calcium-transporting ATPase activity);GO:0005524(ATP binding);GO:0005783(endoplasmic reticulum);GO:0006816(calcium ion transport);GO:0016021(integral component of membrane);GO:0016529(sarcoplasmic reticulum);GO:0033017(sarcoplasmic reticulum membrane);GO:0070588(calcium ion transmembrane transport);GO:0070588(calcium ion transmembrane transport)	04020(Calcium signaling pathway);04020(Calcium signaling pathway)	K05853	EC:3.6.3.8	ATPase sarcoplasmic/endoplasmic reticulum Ca2+ transporting 3 [Source:HGNC Symbol;Acc:HGNC:813]	NA	2.88138	3.49886	3.42925	3.85519	1.85777	3.33373	3.11331	3.06489	6.28027	8.35493	11.9654	13.7882	7.88394	12.7782	9.07742	10.2247	0.311555	-1.68244	8.40872e-34	1.97311e-32	down	yes
ENSAPLG00000014969	PCSK2	ENSAPLT00000015649	GO:0004252(serine-type endopeptidase activity);GO:0005615(extracellular space);GO:0005634(nucleus);GO:0006508(proteolysis);GO:0016020(membrane);GO:0016486(peptide hormone processing);GO:0030070(insulin processing);GO:0043231(intracellular membrane-bounded organelle)	NA	NA	NA	proprotein convertase subtilisin/kexin type 2 [Source:HGNC Symbol;Acc:HGNC:8744]	NA	11.2815	18.3165	18.587	23.4541	9.87759	19.8598	19.1285	17.0225	46.3745	49.2713	55.2786	58.6276	56.0024	47.5841	40.9718	36.2069	0.352348	-1.50493	8.51562e-34	1.99384e-32	down	yes
ENSAPLG00000006582	SLC25A42	ENSAPLT00000006825	GO:0005347(ATP transmembrane transporter activity);GO:0005739(mitochondrion);GO:0005743(mitochondrial inner membrane);GO:0015217(ADP transmembrane transporter activity);GO:0015228(coenzyme A transmembrane transporter activity);GO:0015866(ADP transport);GO:0015867(ATP transport);GO:0022857(transmembrane transporter activity);GO:0035349(coenzyme A transmembrane transport);GO:0043262(adenosine-dipho…	NA	NA	NA	solute carrier family 25 member 42 [Source:HGNC Symbol;Acc:HGNC:28380]	NA	11.5375	38.0236	19.6197	18.8482	8.11296	16.2076	25.531	25.1774	134.571	84.6728	98.2198	64.5054	118.887	89.0638	111.736	89.8731	0.206004	-2.27926	9.22228e-34	2.1546e-32	down	yes
ENSAPLG00000004068	PDLIM5	ENSAPLT00000022490;ENSAPLT00000004192;ENSAPLT00000037074	GO:0005515(protein binding);GO:0015629(actin cytoskeleton);GO:0015629(actin cytoskeleton)	NA	NA	NA	PDZ and LIM domain 5 [Source:HGNC Symbol;Acc:HGNC:17468]	NA	4.40989	11.2906	10.076	7.77392	7.30351	26.8321	8.68854	8.96716	62.7096	55.8337	79.4811	85.747	92.8468	64.6328	68.0063	40.9366	0.155112	-2.68862	1.38001e-33	3.21714e-32	down	yes
ENSAPLG00000013046	GPM6B	ENSAPLT00000046435;ENSAPLT00000020637;ENSAPLT00000030705;ENSAPLT00000037038;ENSAPLT00000045722;ENSAPLT00000025475;ENSAPLT00000021012;ENSAPLT00000013589	GO:0016021(integral component of membrane);GO:0016021(integral component of membrane)	NA	NA	NA	glycoprotein M6B [Source:HGNC Symbol;Acc:HGNC:4461]	NA	38.0112	59.2918	61.7705	51.0952	46.92	57.3416	64.8011	54.836	9.76728	6.7026	6.00655	6.56596	12.5617	7.24941	9.22148	7.51232	6.61816	2.72643	1.49836e-33	3.48547e-32	up	yes
ENSAPLG00000009992	NUDT13	ENSAPLT00000010414	GO:0016787(hydrolase activity);GO:0046872(metal ion binding)	00760(Nicotinate and nicotinamide metabolism);04146(Peroxisome)	K03426	EC:3.6.1.22	nudix hydrolase 13 [Source:HGNC Symbol;Acc:HGNC:18827]	NA	3.45701	4.73747	4.03699	2.85961	3.16028	4.10302	3.22335	2.52754	12.2824	18.1069	9.05319	13.5332	13.4068	10.8969	18.2328	19.1955	0.245016	-2.02905	1.78361e-33	4.14005e-32	down	yes
ENSAPLG00000004239	APLP2	ENSAPLT00000020125;ENSAPLT00000023111;ENSAPLT00000036373;ENSAPLT00000004414;ENSAPLT00000039782;ENSAPLT00000030029;ENSAPLT00000020751	GO:0004867(serine-type endopeptidase inhibitor activity);GO:0005634(nucleus);GO:0008201(heparin binding);GO:0016021(integral component of membrane);GO:0042802(identical protein binding);GO:0046914(transition metal ion binding);GO:0046914(transition metal ion binding)	NA	NA	NA	amyloid beta precursor like protein 2 [Source:HGNC Symbol;Acc:HGNC:598]	NA	258.384	227.448	222.321	208.661	185.198	220.798	187.595	202.979	418.93	487.805	282.43	279.731	438.581	385.679	394.789	387.646	0.557091	-0.844015	1.96228e-33	4.54496e-32	down	no
ENSAPLG00000022938	ENSAPLG00000022938	ENSAPLT00000032907;ENSAPLT00000031662	NA	NA	NA	NA		NA	2.18202	4.22454	5.05207	3.01809	1.91015	3.03664	3.62797	3.98234	14.3382	12.3851	11.8837	13.1486	10.7395	14.4122	12.2845	13.4562	0.263364	-1.92487	2.21257e-33	5.11367e-32	down	yes
ENSAPLG00000026401	OTUD1	ENSAPLT00000025313	GO:0004843(thiol-dependent ubiquitin-specific protease activity);GO:0070536(protein K63-linked deubiquitination)	NA	NA	NA	OTU deubiquitinase 1 [Source:HGNC Symbol;Acc:HGNC:27346]	NA	5.05909	5.13814	4.14021	3.98795	3.85016	3.74842	4.60832	4.84434	8.98541	20.9041	17.0525	12.5043	30.5349	14.0739	22.5189	24.7796	0.233735	-2.09705	2.23504e-33	5.1545e-32	down	yes
ENSAPLG00000009531	ODC1	ENSAPLT00000009969	GO:0001822(kidney development);GO:0003824(catalytic activity);GO:0004586(ornithine decarboxylase activity);GO:0005737(cytoplasm);GO:0005829(cytosol);GO:0006596(polyamine biosynthetic process);GO:0008284(positive regulation of cell population proliferation);GO:0009615(response to virus);GO:0033387(putrescine biosynthetic process from ornithine);GO:0042176(regulation of protein catabolic process);G…	00330(Arginine and proline metabolism);00480(Glutathione metabolism)	K01581	EC:4.1.1.17	ornithine decarboxylase 1 [Source:HGNC Symbol;Acc:HGNC:8109]	NA	139.32	134.626	121.572	132.746	147.022	141.611	124.196	125.881	24.7554	21.8278	27.6789	30.1023	30.1531	27.1752	24.2993	18.7182	5.21212	2.38187	3.43782e-33	7.91139e-32	up	yes
ENSAPLG00000000726	GJA1	ENSAPLT00000000699	GO:0001649(osteoblast differentiation);GO:0001701(in utero embryonic development);GO:0001764(neuron migration);GO:0001947(heart looping);GO:0002070(epithelial cell maturation);GO:0002088(lens development in camera-type eye);GO:0003294(atrial ventricular junction remodeling);GO:0005102(signaling receptor binding);GO:0005243(gap junction channel activity);GO:0005654(nucleoplasm);GO:0005737(cytoplas…	04540(Gap junction)	K07372	NA	gap junction protein alpha 1 [Source:HGNC Symbol;Acc:HGNC:4274]	NA	775.93	155.039	131.942	122.041	151.517	121.4	173.607	198.021	5.25502	7.43849	7.12688	7.3118	12.2564	4.3914	10.2722	3.4171	31.8343	4.99251	3.91985e-33	9.00142e-32	up	yes
ENSAPLG00000012652	FN1	ENSAPLT00000013302	GO:0001932(regulation of protein phosphorylation);GO:0002020(protease binding);GO:0005102(signaling receptor binding);GO:0005178(integrin binding);GO:0005515(protein binding);GO:0005576(extracellular region);GO:0005577(fibrinogen complex);GO:0005604(basement membrane);GO:0005615(extracellular space);GO:0005793(endoplasmic reticulum-Golgi intermediate compartment);GO:0007044(cell-substrate junctio…	04512(ECM-receptor interaction);04510(Focal adhesion);04810(Regulation of actin cytoskeleton);04933(AGE-RAGE signaling pathway in diabetic complications)	K05717	NA	fibronectin 1 [Source:HGNC Symbol;Acc:HGNC:3778]	NA	487.276	739.758	703.747	911.485	368.208	639.732	738.766	513.52	75.9719	94.7795	79.0472	78.0483	115.438	93.0088	102.904	89.4112	7.00306	2.80799	4.06573e-33	9.31651e-32	up	yes
ENSAPLG00000012260	SAT1	ENSAPLT00000012791;ENSAPLT00000043776	GO:0001525(angiogenesis);GO:0004145(diamine N-acetyltransferase activity);GO:0005515(protein binding);GO:0042127(regulation of cell population proliferation);GO:0042802(identical protein binding);GO:0042802(identical protein binding)	00330(Arginine and proline metabolism);04216(Ferroptosis);04216(Ferroptosis)	K00657	EC:2.3.1.57	spermidine/spermine N1-acetyltransferase 1 [Source:HGNC Symbol;Acc:HGNC:10540]	NA	51.663	65.3453	72.5356	69.6482	82.1026	74.9293	66	77.4453	148.78	155.353	173.865	128.127	129.778	153.965	133.511	171.75	0.468292	-1.09452	5.7425e-33	1.31308e-31	down	yes
ENSAPLG00000016297	DMD	ENSAPLT00000042654;ENSAPLT00000017032	GO:0001954(positive regulation of cell-matrix adhesion);GO:0002027(regulation of heart rate);GO:0002162(dystroglycan binding);GO:0003779(actin binding);GO:0005515(protein binding);GO:0005886(plasma membrane);GO:0006355(regulation of transcription, DNA-templated);GO:0007517(muscle organ development);GO:0007519(skeletal muscle tissue development);GO:0008065(establishment of blood-nerve barrier);GO:…	NA	NA	NA	dystrophin [Source:HGNC Symbol;Acc:HGNC:2928]	NA	15.9901	12.8971	14.4736	8.62248	7.89469	15.3426	13.4092	12.1139	48.2864	30.3034	35.8815	34.3176	44.3526	28.0394	29.823	18.3853	0.373971	-1.419	6.30326e-33	1.43824e-31	down	yes
ENSAPLG00000006354	ENSAPLG00000006354	ENSAPLT00000006579	GO:0004930(G protein-coupled receptor activity);GO:0004983(neuropeptide Y receptor activity);GO:0007186(G protein-coupled receptor signaling pathway);GO:0016021(integral component of membrane)	04080(Neuroactive ligand-receptor interaction)	K04210	NA		NA	23.2241	9.68286	9.9015	7.73011	11.1774	18.3802	8.65238	5.92912	50.2227	38.6753	37.2321	46.137	43.7569	53.6845	31.9499	36.4782	0.279999	-1.83651	6.413e-33	1.46018e-31	down	yes
ENSAPLG00000006375	ENSAPLG00000006375	ENSAPLT00000026127;ENSAPLT00000006608	GO:0005515(protein binding);GO:0005887(integral component of plasma membrane);GO:0005887(integral component of plasma membrane)	04060(Cytokine-cytokine receptor interaction);04060(Cytokine-cytokine receptor interaction)	K05163	NA		NA	13.9814	9.42887	8.4991	7.06706	5.65147	10.3116	6.767	7.42759	20.8858	20.521	18.414	21.0323	25.8515	15.0087	17.4956	20.4751	0.432944	-1.20775	6.57637e-33	1.49421e-31	down	yes
ENSAPLG00000011264	TNNI2	ENSAPLT00000011745	GO:0003009(skeletal muscle contraction);GO:0003779(actin binding);GO:0005634(nucleus);GO:0005861(troponin complex);GO:0031014(troponin T binding);GO:0045893(positive regulation of transcription, DNA-templated)	NA	NA	NA	troponin I2, fast skeletal type [Source:HGNC Symbol;Acc:HGNC:11946]	NA	135.813	1304.14	1594.24	1289.28	1706.07	798.51	1094.09	1373.64	10899.3	9595.26	12156.3	11893.1	10481.1	10308.8	10648.7	11750.7	0.105955	-3.23848	6.8124e-33	1.54457e-31	down	yes
ENSAPLG00000011718	KLHL34	ENSAPLT00000012188	GO:0005515(protein binding)	NA	NA	NA	kelch like family member 34 [Source:HGNC Symbol;Acc:HGNC:26634]	NA	0.0001	0.460233	0.29226	0.380636	0.253571	0.354658	0.933088	0.366115	6.75849	7.05448	8.18531	5.83691	10.146	6.1921	6.14805	3.2983	0.056708	-4.1403	7.04943e-33	1.59495e-31	down	yes
ENSAPLG00000021360	ENSAPLG00000021360	ENSAPLT00000026310	GO:0005576(extracellular region);GO:0006955(immune response);GO:0008009(chemokine activity)	04060(Cytokine-cytokine receptor interaction);04620(Toll-like receptor signaling pathway);04623(Cytosolic DNA-sensing pathway);05132(Salmonella infection)	K12964	NA		NA	0.066554	0.459275	0.514962	0.166741	0.773801	0.0001	0.462545	0.546437	29.1678	19.222	11.3484	5.41216	14.0084	12.879	14.1941	21.4949	0.0234126	-5.41657	9.34442e-33	2.10976e-31	down	yes
ENSAPLG00000007575	APBA2	ENSAPLT00000007880;ENSAPLT00000023098;ENSAPLT00000045889;ENSAPLT00000019960;ENSAPLT00000045909	GO:0001540(amyloid-beta binding);GO:0001701(in utero embryonic development);GO:0005515(protein binding);GO:0007268(chemical synaptic transmission);GO:0007626(locomotory behavior);GO:0008021(synaptic vesicle);GO:0010468(regulation of gene expression);GO:0035264(multicellular organism growth);GO:0042802(identical protein binding);GO:0098685(Schaffer collateral - CA1 synapse);GO:2000300(regulation o…	NA	NA	NA	amyloid beta precursor protein binding family A member 2 [Source:HGNC Symbol;Acc:HGNC:579]	NA	12.1674	10.8009	12.0477	9.81526	9.28868	22.6985	12.5905	12.339	1.06827	0.947967	0.731958	0.758968	0.89371	0.720234	1.17435	0.154231	15.7756	3.97963	1.15454e-32	2.60122e-31	up	yes
ENSAPLG00000004759	FSD2	ENSAPLT00000004914	GO:0005515(protein binding)	NA	NA	NA	fibronectin type III and SPRY domain containing 2 [Source:HGNC Symbol;Acc:HGNC:18024]	NA	0.186606	1.81485	0.403799	0.0001	0.84829	2.89022	0.407783	1.28485	84.3912	81.8807	76.1271	78.9196	82.2807	83.3475	76.0067	75.6883	0.0122706	-6.34866	1.27562e-32	2.86801e-31	down	yes
ENSAPLG00000021794	ENSAPLG00000021794	ENSAPLT00000034319	NA	NA	NA	NA		NA	4.46384	6.04068	12.4631	11.0985	9.02262	12.0787	9.56173	15.4231	47.1168	56.5166	52.7058	73.2809	40.6126	62.3068	39.6261	61.3272	0.184899	-2.43519	1.44611e-32	3.24453e-31	down	yes
ENSAPLG00000003470	CDCA8	ENSAPLT00000003550	GO:0000775(chromosome, centromeric region);GO:0005634(nucleus);GO:0005730(nucleolus);GO:0007080(mitotic metaphase plate congression);GO:0010369(chromocenter);GO:0030496(midbody);GO:0032133(chromosome passenger complex);GO:0032991(protein-containing complex);GO:0045171(intercellular bridge);GO:0051276(chromosome organization)	NA	NA	NA	cell division cycle associated 8 [Source:HGNC Symbol;Acc:HGNC:14629]	NA	23.8289	17.0798	15.6682	19.3217	20.8552	21.8959	16.233	17.1528	0.37238	0.917887	0.467792	0.918781	0.569582	0.0001	0.243083	0.564684	37.4999	5.22882	1.59092e-32	3.562e-31	up	yes
ENSAPLG00000004815	SEMA5B	ENSAPLT00000004964;ENSAPLT00000037293;ENSAPLT00000048529	GO:0005515(protein binding);GO:0048675(axon extension);GO:0050908(detection of light stimulus involved in visual perception);GO:0097485(neuron projection guidance);GO:1990138(neuron projection extension);GO:1990138(neuron projection extension)	04360(Axon guidance);04360(Axon guidance)	K06841	NA	semaphorin 5B [Source:HGNC Symbol;Acc:HGNC:10737]	NA	28.8341	44.0347	44.7759	42.8359	20.9501	39.2222	43.6593	39.5818	6.00411	7.57936	4.59835	4.18216	5.78595	5.7203	5.85101	4.44316	6.88097	2.78261	2.00666e-32	4.48349e-31	up	yes
ENSAPLG00000007958	PACSIN3	ENSAPLT00000008312	GO:0005515(protein binding);GO:0005737(cytoplasm);GO:0005829(cytosol);GO:0005886(plasma membrane);GO:0008092(cytoskeletal protein binding);GO:0008289(lipid binding);GO:0019855(calcium channel inhibitor activity);GO:0045806(negative regulation of endocytosis);GO:0051044(positive regulation of membrane protein ectodomain proteolysis);GO:0051926(negative regulation of calcium ion transport);GO:00973…	NA	NA	NA	protein kinase C and casein kinase substrate in neurons 3 [Source:HGNC Symbol;Acc:HGNC:8572]	NA	71.9384	273.142	305.202	261.775	261.539	200.99	221.221	283.52	1055.26	962.295	1236.79	956.508	789.36	1222.76	861.064	900.378	0.235374	-2.08697	2.17585e-32	4.8489e-31	down	yes
ENSAPLG00000012803	KIF15	ENSAPLT00000013432	GO:0003777(microtubule motor activity);GO:0005524(ATP binding);GO:0007018(microtubule-based movement);GO:0008017(microtubule binding)	NA	NA	NA	kinesin family member 15 [Source:HGNC Symbol;Acc:HGNC:17273]	NA	25.807	16.1421	14.8639	8.14566	14.8189	18.3073	14.6679	7.17299	0.070239	0.22185	0.291333	0.338872	0.559863	0.026941	0.33562	0.034068	63.8315	5.9962	2.17923e-32	4.8489e-31	up	yes
ENSAPLG00000001729	ADRB2	ENSAPLT00000001722	GO:0001540(amyloid-beta binding);GO:0002032(desensitization of G protein-coupled receptor signaling pathway by arrestin);GO:0004930(G protein-coupled receptor activity);GO:0004935(adrenergic receptor activity);GO:0004941(beta2-adrenergic receptor activity);GO:0005886(plasma membrane);GO:0005887(integral component of plasma membrane);GO:0006898(receptor-mediated endocytosis);GO:0006940(regulation …	04020(Calcium signaling pathway);04080(Neuroactive ligand-receptor interaction);04261(Adrenergic signaling in cardiomyocytes)	K04142	NA	adrenoceptor beta 2 [Source:HGNC Symbol;Acc:HGNC:286]	NA	2.03904	1.52778	1.2355	1.1537	1.32177	1.99338	0.992898	1.91307	5.2481	5.58333	3.47265	6.25488	7.00672	7.44361	7.48147	10.0377	0.23182	-2.10892	2.33014e-32	5.17167e-31	down	yes
ENSAPLG00000030373	ENSAPLG00000030373	ENSAPLT00000038220	NA	NA	NA	NA		NA	124.522	127.098	119.948	78.1281	104.282	105.099	116.136	110.251	13.7683	10.7688	8.41766	4.80748	9.808	5.63727	8.41571	6.70955	12.9581	3.69578	2.33392e-32	5.17167e-31	up	yes
ENSAPLG00000015786	SLC30A7	ENSAPLT00000016490;ENSAPLT00000036232	GO:0005737(cytoplasm);GO:0005794(Golgi apparatus);GO:0006812(cation transport);GO:0006829(zinc ion transport);GO:0008324(cation transmembrane transporter activity);GO:0016021(integral component of membrane);GO:0031410(cytoplasmic vesicle);GO:0031982(vesicle);GO:0032119(sequestering of zinc ion);GO:0048471(perinuclear region of cytoplasm);GO:0055085(transmembrane transport);GO:0055085(transmembran…	NA	NA	NA	solute carrier family 30 member 7 [Source:HGNC Symbol;Acc:HGNC:19306]	NA	44.4372	52.1388	46.4277	41.1327	38.093	43.6861	51.8736	40.6618	9.2709	10.0491	7.833	7.59199	9.50637	10.1923	8.76806	6.69033	5.12791	2.35837	2.44738e-32	5.41194e-31	up	yes
ENSAPLG00000015775	EI24	ENSAPLT00000016476	GO:0005783(endoplasmic reticulum);GO:0005794(Golgi apparatus);GO:0005829(cytosol);GO:0030308(negative regulation of cell growth)	04115(p53 signaling pathway)	K10134	NA	EI24, autophagy associated transmembrane protein [Source:HGNC Symbol;Acc:HGNC:13276]	NA	201.375	244.954	280.25	255.721	302.646	240.342	257.078	276.287	475.76	497.957	507.811	539.987	429.052	465.751	496.315	520.082	0.523468	-0.933826	2.71717e-32	5.99618e-31	down	no
ENSAPLG00000014019	MATN2	ENSAPLT00000020971;ENSAPLT00000040671;ENSAPLT00000035971;ENSAPLT00000031224;ENSAPLT00000014656;ENSAPLT00000045349;ENSAPLT00000019094;ENSAPLT00000040029;ENSAPLT00000025829;ENSAPLT00000025401	GO:0001764(neuron migration);GO:0005509(calcium ion binding);GO:0005604(basement membrane);GO:0007411(axon guidance);GO:0008347(glial cell migration);GO:0031012(extracellular matrix);GO:0031104(dendrite regeneration);GO:0031175(neuron projection development);GO:0048678(response to axon injury);GO:0048678(response to axon injury)	NA	NA	NA	matrilin 2 [Source:HGNC Symbol;Acc:HGNC:6908]	NA	10.2324	15.6252	9.75216	7.27572	8.40088	6.32387	11.1816	9.18538	35.2742	26.2825	30.8746	18.6821	44.7772	24.5537	25.746	20.8347	0.343474	-1.54173	2.74464e-32	6.04438e-31	down	yes
ENSAPLG00000013857	MYOM2	ENSAPLT00000047158;ENSAPLT00000014616;ENSAPLT00000025131	GO:0005515(protein binding);GO:0006936(muscle contraction);GO:0019900(kinase binding);GO:0031430(M band);GO:0031430(M band)	NA	NA	NA	myomesin 2 [Source:HGNC Symbol;Acc:HGNC:7614]	NA	5.11648	60.6251	64.8275	33.1242	39.6073	53.4455	35.3683	49.0218	359.23	354.984	404.025	460.694	431.998	438.211	292.103	310.114	0.111798	-3.16103	2.80852e-32	6.17242e-31	down	yes
ENSAPLG00000008378	CRY1	ENSAPLT00000030407;ENSAPLT00000047778;ENSAPLT00000008754	GO:0000122(negative regulation of transcription by RNA polymerase II);GO:0003690(double-stranded DNA binding);GO:0005634(nucleus);GO:0019902(phosphatase binding);GO:0035257(nuclear hormone receptor binding);GO:0045892(negative regulation of transcription, DNA-templated);GO:0045892(negative regulation of transcription, DNA-templated)	NA	NA	NA	cryptochrome circadian regulator 1 [Source:HGNC Symbol;Acc:HGNC:2384]	NA	57.2052	55.2139	48.2566	46.9076	52.4846	49.5507	46.0572	52.0107	75.8764	75.9716	69.5249	73.2697	97.837	81.7241	91.2361	86.5761	0.625271	-0.677447	4.65567e-32	1.02111e-30	down	no
ENSAPLG00000007164	SH3KBP1	ENSAPLT00000029641;ENSAPLT00000007449;ENSAPLT00000007452	GO:0005515(protein binding);GO:0005737(cytoplasm);GO:0005911(cell-cell junction);GO:0007010(cytoskeleton organization);GO:0008360(regulation of cell shape);GO:0016477(cell migration);GO:0030139(endocytic vesicle);GO:0030139(endocytic vesicle)	04144(Endocytosis);04144(Endocytosis)	K12470	NA	SH3 domain containing kinase binding protein 1 [Source:HGNC Symbol;Acc:HGNC:13867]	NA	58.3705	83.0301	78.5667	78.5011	75.8307	70.6324	79.9949	76.4816	15.4379	14.1962	13.0892	17.0182	17.381	14.9695	14.5408	12.1371	5.06364	2.34018	4.78173e-32	1.04662e-30	up	yes
ENSAPLG00000009439	PAICS	ENSAPLT00000022530;ENSAPLT00000025618;ENSAPLT00000009901;ENSAPLT00000028579;ENSAPLT00000025625	GO:0004639(phosphoribosylaminoimidazolesuccinocarboxamide synthase activity);GO:0006164(purine nucleotide biosynthetic process);GO:0006189('de novo' IMP biosynthetic process);GO:0006189('de novo' IMP biosynthetic process)	00230(Purine metabolism);00230(Purine metabolism)	K01587	EC:4.1.1.21;EC:6.3.2.6	phosphoribosylaminoimidazole carboxylase and phosphoribosylaminoimidazolesuccinocarboxamide synthase [Source:HGNC Symbol;Acc:HGNC:8587]	NA	81.1762	58.8145	57.3602	59.1106	63.4032	57.3282	60.1147	64.6286	14.7202	14.3339	10.8472	14.3615	15.8196	14.4308	15.3487	13.2917	4.43589	2.14922	5.79566e-32	1.26598e-30	up	yes
ENSAPLG00000015341	ENSAPLG00000015341	ENSAPLT00000042576;ENSAPLT00000015984	GO:0005576(extracellular region);GO:0006935(chemotaxis);GO:0006952(defense response);GO:0006955(immune response);GO:0008009(chemokine activity);GO:0070098(chemokine-mediated signaling pathway);GO:0070098(chemokine-mediated signaling pathway)	04060(Cytokine-cytokine receptor interaction);04810(Regulation of actin cytoskeleton);04672(Intestinal immune network for IgA production);04672(Intestinal immune network for IgA production)	K10031	NA		NA	41.2326	64.2984	85.009	81.2278	54.6964	81.094	78.4517	79.6044	162.685	201.499	161.668	132.268	165.621	184.596	175.017	201.708	0.408368	-1.29206	5.86081e-32	1.27761e-30	down	yes
ENSAPLG00000016172	KAT14	ENSAPLT00000042753;ENSAPLT00000016874	GO:0000086(G2/M transition of mitotic cell cycle);GO:0004402(histone acetyltransferase activity);GO:0005634(nucleus);GO:0005671(Ada2/Gcn5/Ada3 transcription activator complex);GO:0016573(histone acetylation);GO:0043966(histone H3 acetylation);GO:0043966(histone H3 acetylation)	04210(Apoptosis);04210(Apoptosis)	K08731	NA	lysine acetyltransferase 14 [Source:HGNC Symbol;Acc:HGNC:15904]	NA	43.09	30.9042	32.842	28.9054	32.6549	32.8626	37.3652	38.4742	6.1754	8.20075	6.4007	7.44268	8.89209	5.88922	5.75788	7.73636	4.90483	2.2942	5.97447e-32	1.29975e-30	up	yes
ENSAPLG00000009485	PDGFD	ENSAPLT00000045121;ENSAPLT00000035486;ENSAPLT00000046947;ENSAPLT00000009890;ENSAPLT00000028737;ENSAPLT00000017509;ENSAPLT00000027882;ENSAPLT00000034544;ENSAPLT00000037512	GO:0005161(platelet-derived growth factor receptor binding);GO:0008083(growth factor activity);GO:0016020(membrane);GO:0048008(platelet-derived growth factor receptor signaling pathway);GO:0048008(platelet-derived growth factor receptor signaling pathway)	04010(MAPK signaling pathway);04510(Focal adhesion);04540(Gap junction);04810(Regulation of actin cytoskeleton);04810(Regulation of actin cytoskeleton)	K05450	NA	platelet derived growth factor D [Source:HGNC Symbol;Acc:HGNC:30620]	NA	17.3056	29.324	28.9185	18.5355	18.3452	25.4911	28.5652	21.0269	3.71561	1.49236	2.31714	2.98177	3.16896	1.62276	2.40656	1.37739	9.82635	3.29666	6.30729e-32	1.36938e-30	up	yes
ENSAPLG00000003370	P4HA2	ENSAPLT00000046612;ENSAPLT00000029919;ENSAPLT00000003507	GO:0004656(procollagen-proline 4-dioxygenase activity);GO:0005506(iron ion binding);GO:0005515(protein binding);GO:0005654(nucleoplasm);GO:0005783(endoplasmic reticulum);GO:0005829(cytosol);GO:0016491(oxidoreductase activity);GO:0016702(oxidoreductase activity, acting on single donors with incorporation of molecular oxygen, incorporation of two atoms of oxygen);GO:0016705(oxidoreductase activity,…	00330(Arginine and proline metabolism);00330(Arginine and proline metabolism)	K00472	EC:1.14.11.2	prolyl 4-hydroxylase subunit alpha 2 [Source:HGNC Symbol;Acc:HGNC:8547]	NA	23.2565	18.2949	13.2509	14.0124	16.9566	13.3652	13.4432	12.0787	32.6129	46.096	25.2656	24.6856	60.2462	32.8056	50.0099	40.3117	0.399504	-1.32372	6.54842e-32	1.41887e-30	down	yes
ENSAPLG00000006404	ENSAPLG00000006404	ENSAPLT00000037228;ENSAPLT00000006638	GO:0000276(mitochondrial proton-transporting ATP synthase complex, coupling factor F(o));GO:0015078(proton transmembrane transporter activity);GO:0015986(ATP synthesis coupled proton transport);GO:0015986(ATP synthesis coupled proton transport)	00190(Oxidative phosphorylation);00190(Oxidative phosphorylation)	K02138	NA		NA	76.4212	59.9344	53.7492	86.5278	96.68	96.4642	48.1	66.0284	196.763	172.668	176.834	145.455	196.934	138.786	212.198	226.151	0.398356	-1.32787	6.62145e-32	1.4318e-30	down	yes
ENSAPLG00000029972	CDIP1	ENSAPLT00000043215	GO:0005634(nucleus);GO:0006915(apoptotic process);GO:0033209(tumor necrosis factor-mediated signaling pathway);GO:0042771(intrinsic apoptotic signaling pathway in response to DNA damage by p53 class mediator);GO:0098560(cytoplasmic side of late endosome membrane);GO:0098574(cytoplasmic side of lysosomal membrane)	04142(Lysosome)	K19363	NA	cell death inducing p53 target 1 [Source:HGNC Symbol;Acc:HGNC:13234]	NA	7.70759	9.76346	9.4937	6.78478	8.00975	7.17973	9.34762	5.91387	18.9058	27.919	16.4627	14.6155	16.3539	18.2941	25.4184	28.0988	0.386591	-1.37112	7.83577e-32	1.69098e-30	down	yes
ENSAPLG00000002781	PPP2R3A	ENSAPLT00000002845	GO:0000159(protein phosphatase type 2A complex);GO:0005509(calcium ion binding)	03015(mRNA surveillance pathway);04261(Adrenergic signaling in cardiomyocytes)	K11583	NA	protein phosphatase 2 regulatory subunit B''alpha [Source:HGNC Symbol;Acc:HGNC:9307]	NA	26.9308	21.5933	22.2902	19.4169	18.9946	20.3895	20.2568	21.9283	36.8333	35.3601	33.6186	37.2485	29.7479	40.889	32.1575	38.8429	0.603448	-0.728699	8.90849e-32	1.91863e-30	down	no
ENSAPLG00000029187	PPP1R3A	ENSAPLT00000040496	GO:0005515(protein binding)	04910(Insulin signaling pathway)	K07189	NA	protein phosphatase 1 regulatory subunit 3A [Source:HGNC Symbol;Acc:HGNC:9291]	NA	0.387577	2.47516	2.29176	1.13707	1.81955	1.81958	1.31664	1.63262	8.66992	10.4275	7.90708	8.12068	17.9845	7.10767	12.1263	7.97341	0.160364	-2.64058	9.67005e-32	2.07848e-30	down	yes
ENSAPLG00000021642	LLGL1	ENSAPLT00000039465;ENSAPLT00000027983;ENSAPLT00000017516	GO:0005515(protein binding);GO:0005737(cytoplasm);GO:0019901(protein kinase binding);GO:0030864(cortical actin cytoskeleton);GO:0030866(cortical actin cytoskeleton organization);GO:0065003(protein-containing complex assembly);GO:0065003(protein-containing complex assembly)	04530(Tight junction);04530(Tight junction)	K06094	NA	LLGL scribble cell polarity complex component 1 [Source:HGNC Symbol;Acc:HGNC:6628]	NA	29.6331	21.3768	26.5294	30.7514	25.0457	24.2992	31.1789	28.3449	4.4732	6.53039	4.94843	5.07725	5.365	5.74524	6.18611	5.43793	4.96211	2.31095	1.16059e-31	2.48959e-30	up	yes
ENSAPLG00000010876	NEK2	ENSAPLT00000011362	GO:0000070(mitotic sister chromatid segregation);GO:0000776(kinetochore);GO:0000794(condensed nuclear chromosome);GO:0000922(spindle pole);GO:0001824(blastocyst development);GO:0004672(protein kinase activity);GO:0005524(ATP binding);GO:0005654(nucleoplasm);GO:0005813(centrosome);GO:0006468(protein phosphorylation);GO:0007059(chromosome segregation);GO:0019903(protein phosphatase binding);GO:0030…	NA	NA	NA	NIMA related kinase 2 [Source:HGNC Symbol;Acc:HGNC:7745]	NA	26.1547	9.17991	9.97287	9.92338	13.6203	9.53552	12.3681	11.2468	1.06061	0.611688	1.00998	0.670413	1.37798	0.70089	0.72582	0.365642	15.6372	3.96691	1.17944e-31	2.52499e-30	up	yes
ENSAPLG00000007161	CRAT	ENSAPLT00000007450	GO:0004092(carnitine O-acetyltransferase activity);GO:0005102(signaling receptor binding);GO:0005739(mitochondrion);GO:0005777(peroxisome);GO:0016746(transferase activity, transferring acyl groups);GO:0019254(carnitine metabolic process, CoA-linked)	04146(Peroxisome)	K00624	EC:2.3.1.7	carnitine O-acetyltransferase [Source:HGNC Symbol;Acc:HGNC:2342]	NA	7.34071	5.52797	6.66469	5.25967	3.44864	10.9844	6.01171	8.59593	19.391	18.2004	18.3454	15.9744	21.7885	23.5099	16.6693	18.6	0.353057	-1.50203	1.20585e-31	2.57638e-30	down	yes
ENSAPLG00000017806	ANKRD9	ENSAPLT00000045474	GO:0005515(protein binding)	NA	NA	NA	ankyrin repeat domain 9 [Source:HGNC Symbol;Acc:HGNC:20096]	NA	0.730462	2.06728	1.12774	2.1933	1.84552	2.6415	1.67012	1.62322	9.37108	11.559	11.364	11.2498	6.84567	18.8063	12.0464	15.834	0.143177	-2.80412	1.21439e-31	2.5895e-30	down	yes
ENSAPLG00000021570	ENSAPLG00000021570	ENSAPLT00000044236	GO:0006486(protein glycosylation);GO:0016021(integral component of membrane);GO:0016757(transferase activity, transferring glycosyl groups)	00534(Glycosaminoglycan biosynthesis - heparan sulfate / heparin)	K02366	EC:2.4.1.224;EC:2.4.1.225		NA	2.32588	0.752298	1.03769	1.33364	1.09612	3.10799	0.909831	1.57468	7.314	12.4656	11.4163	7.66002	5.09631	19.0761	10.4519	12.3322	0.141449	-2.82164	1.25212e-31	2.66466e-30	down	yes
ENSAPLG00000006784	FGF1	ENSAPLT00000007040	GO:0000187(activation of MAPK activity);GO:0001759(organ induction);GO:0001934(positive regulation of protein phosphorylation);GO:0005104(fibroblast growth factor receptor binding);GO:0005178(integrin binding);GO:0005576(extracellular region);GO:0005615(extracellular space);GO:0005829(cytosol);GO:0008083(growth factor activity);GO:0008201(heparin binding);GO:0008284(positive regulation of cell po…	04010(MAPK signaling pathway);04810(Regulation of actin cytoskeleton)	K18496	NA	fibroblast growth factor 1 [Source:HGNC Symbol;Acc:HGNC:3665]	NA	6.96029	12.0534	9.85655	14.3399	10.0513	12.4344	9.22579	10.5232	32.3165	40.1883	47.1633	26.0511	34.5699	50.7777	47.0036	61.2226	0.251832	-1.98947	1.26937e-31	2.69602e-30	down	yes
ENSAPLG00000016603	MYOC	ENSAPLT00000029605	GO:0001649(osteoblast differentiation);GO:0001952(regulation of cell-matrix adhesion);GO:0001953(negative regulation of cell-matrix adhesion);GO:0001968(fibronectin binding);GO:0005109(frizzled binding);GO:0005615(extracellular space);GO:0005741(mitochondrial outer membrane);GO:0005743(mitochondrial inner membrane);GO:0005758(mitochondrial intermembrane space);GO:0005783(endoplasmic reticulum);GO…	NA	NA	NA	myocilin [Source:HGNC Symbol;Acc:HGNC:7610]	NA	1.00292	1.48476	0.433614	0.677365	0.871694	0.431034	1.31675	0.529803	36.1207	45.0566	27.8839	3.79256	14.5826	13.5272	9.41234	9.72697	0.0421475	-4.56841	1.39713e-31	2.96152e-30	down	yes
ENSAPLG00000007692	PINK1	ENSAPLT00000007984	GO:0000287(magnesium ion binding);GO:0000422(autophagy of mitochondrion);GO:0000785(chromatin);GO:0001934(positive regulation of protein phosphorylation);GO:0002020(protease binding);GO:0002082(regulation of oxidative phosphorylation);GO:0004672(protein kinase activity);GO:0004674(protein serine/threonine kinase activity);GO:0005524(ATP binding);GO:0005634(nucleus);GO:0005737(cytoplasm);GO:000573…	04137(Mitophagy - animal)	K05688	EC:2.7.11.1	PTEN induced kinase 1 [Source:HGNC Symbol;Acc:HGNC:14581]	NA	38.891	55.9158	88.8332	64.392	67.0358	54.5221	53.617	60.9789	139.738	157.425	100.84	156.277	165.8	150.338	130.168	167.655	0.414457	-1.27071	1.47426e-31	3.11887e-30	down	yes
ENSAPLG00000030998	ENSAPLG00000030998	ENSAPLT00000036822	GO:0006470(protein dephosphorylation);GO:0008138(protein tyrosine/serine/threonine phosphatase activity)	NA	NA	NA		NA	0.356943	0.166897	0.278151	0.175314	0.348973	0.0001	0.0001	0.0001	5.5294	6.54776	7.64239	3.51983	4.40893	8.34148	8.33826	9.45608	0.0246649	-5.3414	1.47811e-31	3.12088e-30	down	yes
ENSAPLG00000004591	MDH2	ENSAPLT00000004740	GO:0003824(catalytic activity);GO:0005739(mitochondrion);GO:0005975(carbohydrate metabolic process);GO:0006099(tricarboxylic acid cycle);GO:0006108(malate metabolic process);GO:0006475(internal protein amino acid acetylation);GO:0009060(aerobic respiration);GO:0016020(membrane);GO:0016491(oxidoreductase activity);GO:0016615(malate dehydrogenase activity);GO:0016616(oxidoreductase activity, acting…	00020(Citrate cycle (TCA cycle));00620(Pyruvate metabolism);00630(Glyoxylate and dicarboxylate metabolism);00270(Cysteine and methionine metabolism)	K00026	EC:1.1.1.37	malate dehydrogenase 2 [Source:HGNC Symbol;Acc:HGNC:6971]	NA	214.537	221.47	265.348	269.306	316.246	349.806	249.783	257.182	501.168	500.137	478.945	441.716	536.013	494.81	546.986	554.077	0.5288	-0.919206	1.55594e-31	3.27876e-30	down	no
ENSAPLG00000010740	RPL23	ENSAPLT00000011180	GO:0000122(negative regulation of transcription by RNA polymerase II);GO:0001223(transcription coactivator binding);GO:0003735(structural constituent of ribosome);GO:0005654(nucleoplasm);GO:0005730(nucleolus);GO:0005737(cytoplasm);GO:0005840(ribosome);GO:0006412(translation);GO:0008284(positive regulation of cell population proliferation);GO:0010628(positive regulation of gene expression);GO:0031…	03010(Ribosome)	K02894	NA	ribosomal protein L23 [Source:HGNC Symbol;Acc:HGNC:10316]	NA	2717.98	2066.86	2170	2931.06	3057.11	2402.93	2684.86	3146.89	5743.44	5415.78	6246.45	4404.78	5872.21	5632.08	4254.8	7277.37	0.472222	-1.08246	1.79815e-31	3.78175e-30	down	yes
ENSAPLG00000006069	ENSAPLG00000006069	ENSAPLT00000006297;ENSAPLT00000024499	NA	NA	NA	NA		NA	35.0912	46.2958	48.9456	51.537	36.9887	75.2265	46.5002	48.0375	128.468	98.482	138.955	162.04	112.439	134.662	108.496	97.1717	0.396265	-1.33546	2.31772e-31	4.86494e-30	down	yes
ENSAPLG00000008136	C1orf21	ENSAPLT00000008438	NA	NA	NA	NA	chromosome 1 open reading frame 21 [Source:HGNC Symbol;Acc:HGNC:15494]	NA	80.8379	60.2755	49.7559	51.3821	62.7806	59.8201	54.1577	53.9775	86.9889	91.8015	201.02	164.18	180.274	133.632	146.13	167.174	0.403848	-1.30811	2.53035e-31	5.30091e-30	down	yes
ENSAPLG00000008417	SUCLA2	ENSAPLT00000008802	GO:0003824(catalytic activity);GO:0005524(ATP binding);GO:0005739(mitochondrion);GO:0006099(tricarboxylic acid cycle);GO:0046872(metal ion binding)	00020(Citrate cycle (TCA cycle));00640(Propanoate metabolism)	K01900	EC:6.2.1.4;EC:6.2.1.5	succinate-CoA ligase ADP-forming beta subunit [Source:HGNC Symbol;Acc:HGNC:11448]	NA	59.2359	49.5053	44.6908	34.2557	47.5601	74.8768	42.3741	50.3228	104.938	90.5985	95.3736	94.3013	118.156	94.5244	85.9869	90.7821	0.519997	-0.943425	2.53572e-31	5.30183e-30	down	no
ENSAPLG00000006367	PGD	ENSAPLT00000006632	GO:0004616(phosphogluconate dehydrogenase (decarboxylating) activity);GO:0006098(pentose-phosphate shunt);GO:0009051(pentose-phosphate shunt, oxidative branch);GO:0016491(oxidoreductase activity);GO:0019322(pentose biosynthetic process);GO:0050661(NADP binding);GO:0055114(oxidation-reduction process)	00030(Pentose phosphate pathway);00480(Glutathione metabolism)	K00033	EC:1.1.1.44;EC:1.1.1.343	phosphogluconate dehydrogenase [Source:HGNC Symbol;Acc:HGNC:8891]	NA	146.508	109.394	120.606	130.827	125.758	119.286	132.656	122.274	23.1883	31.4003	14.1338	22.2213	27.128	23.0136	26.5439	27.7543	5.15555	2.36613	2.67772e-31	5.58785e-30	up	yes
ENSAPLG00000009102	CACNG1	ENSAPLT00000009470	GO:0005245(voltage-gated calcium channel activity);GO:0005891(voltage-gated calcium channel complex);GO:0006816(calcium ion transport);GO:0016020(membrane);GO:0016021(integral component of membrane);GO:0070296(sarcoplasmic reticulum calcium ion transport);GO:0070588(calcium ion transmembrane transport)	04010(MAPK signaling pathway);04260(Cardiac muscle contraction);04261(Adrenergic signaling in cardiomyocytes)	K04866	NA	calcium voltage-gated channel auxiliary subunit gamma 1 [Source:HGNC Symbol;Acc:HGNC:1405]	NA	13.8644	151.23	205.97	181.03	182.264	102.155	124.953	161.245	1252.09	1503.91	1317.33	1287.1	1295.45	1193.12	1225.43	1771.46	0.103515	-3.27209	2.78806e-31	5.80684e-30	down	yes
ENSAPLG00000007460	POGLUT1	ENSAPLT00000007771	GO:0001756(somitogenesis);GO:0005788(endoplasmic reticulum lumen);GO:0006493(protein O-linked glycosylation);GO:0008593(regulation of Notch signaling pathway);GO:0010470(regulation of gastrulation);GO:0018242(protein O-linked glycosylation via serine);GO:0035251(UDP-glucosyltransferase activity);GO:0035252(UDP-xylosyltransferase activity);GO:0045747(positive regulation of Notch signaling pathway)…	00514(Other types of O-glycan biosynthesis)	K13667	EC:2.4.1.-	protein O-glucosyltransferase 1 [Source:HGNC Symbol;Acc:HGNC:22954]	NA	120.463	176.393	140.409	152.86	130.569	146.262	146.195	160.496	27.5577	33.9789	24.6778	23.6698	33.992	26.8779	27.1626	32.7152	5.08883	2.34733	3.02089e-31	6.2796e-30	up	yes
ENSAPLG00000004656	NPNT	ENSAPLT00000021324;ENSAPLT00000004808	GO:0001657(ureteric bud development);GO:0001658(branching involved in ureteric bud morphogenesis);GO:0005178(integrin binding);GO:0005509(calcium ion binding);GO:0005576(extracellular region);GO:0005604(basement membrane);GO:0007160(cell-matrix adhesion);GO:0010694(positive regulation of alkaline phosphatase activity);GO:0010811(positive regulation of cell-substrate adhesion);GO:0016020(membrane)…	NA	NA	NA	nephronectin [Source:HGNC Symbol;Acc:HGNC:27405]	NA	102.477	112.158	144.444	126.718	75.2051	104.854	135.112	152.057	18.2804	12.429	7.55988	18.5259	13.9628	19.1111	15.488	8.84861	8.34481	3.06088	3.48063e-31	7.22131e-30	up	yes
ENSAPLG00000015233	KLHL30	ENSAPLT00000015878	GO:0005515(protein binding)	NA	NA	NA	kelch like family member 30 [Source:HGNC Symbol;Acc:HGNC:24770]	NA	2.89735	20.7091	29.4839	29.2014	27.3306	24.9793	27.1728	30.1716	132.145	191.445	149.255	180.319	180.748	206.673	193.298	178.6	0.135893	-2.87946	3.70936e-31	7.68101e-30	down	yes
ENSAPLG00000004376	IRAK1BP1	ENSAPLT00000004489	GO:0006955(immune response);GO:0007249(I-kappaB kinase/NF-kappaB signaling)	NA	NA	NA	interleukin 1 receptor associated kinase 1 binding protein 1 [Source:HGNC Symbol;Acc:HGNC:17368]	NA	47.697	32.5339	33.1526	38.7505	47.6794	43.0403	38.7296	45.5336	3.42406	2.84755	2.03774	5.35557	6.17343	3.66441	2.67002	1.75106	11.7146	3.55024	3.78231e-31	7.81702e-30	up	yes
ENSAPLG00000002071	WWP1	ENSAPLT00000002459	GO:0004842(ubiquitin-protein transferase activity);GO:0005515(protein binding);GO:0006511(ubiquitin-dependent protein catabolic process);GO:0016567(protein ubiquitination);GO:0043161(proteasome-mediated ubiquitin-dependent protein catabolic process);GO:0045892(negative regulation of transcription, DNA-templated);GO:0061630(ubiquitin protein ligase activity)	04120(Ubiquitin mediated proteolysis);04144(Endocytosis)	K05633	EC:2.3.2.26	WW domain containing E3 ubiquitin protein ligase 1 [Source:HGNC Symbol;Acc:HGNC:17004]	NA	26.9307	13.8284	12.2911	8.35036	11.6439	13.985	11.5507	9.95416	40.7419	30.4815	37.3989	25.9539	43.8392	29.79	34.1163	27.0105	0.402976	-1.31124	3.80643e-31	7.85176e-30	down	yes
ENSAPLG00000000868	ENSAPLG00000000868	ENSAPLT00000000963;ENSAPLT00000022559	GO:0006812(cation transport);GO:0006814(sodium ion transport);GO:0015299(solute:proton antiporter activity);GO:0016021(integral component of membrane);GO:0055085(transmembrane transport);GO:0055085(transmembrane transport)	00561(Glycerolipid metabolism);00561(Glycerolipid metabolism)	K16816	EC:3.1.1.3		NA	4.10894	6.31683	4.59386	4.74092	4.62672	3.02864	5.20895	5.94051	12.5546	31.5406	25.5932	9.16404	21.0184	17.6433	21.3666	30.9262	0.227113	-2.13852	4.1464e-31	8.53666e-30	down	yes
ENSAPLG00000003600	ANKRD10	ENSAPLT00000003716;ENSAPLT00000043455	GO:0005515(protein binding);GO:0005515(protein binding)	NA	NA	NA	ankyrin repeat domain 10 [Source:HGNC Symbol;Acc:HGNC:20265]	NA	65.4263	39.3994	31.6274	37.0331	33.9568	33.5667	39.2115	41.5662	69.4165	73.351	95.193	81.0583	154.476	88.7031	143.739	83.8879	0.407416	-1.29543	4.25241e-31	8.73817e-30	down	yes
ENSAPLG00000014906	WLS	ENSAPLT00000015568	GO:0001707(mesoderm formation);GO:0005769(early endosome);GO:0005794(Golgi apparatus);GO:0005802(trans-Golgi network);GO:0005886(plasma membrane);GO:0006886(intracellular protein transport);GO:0009948(anterior/posterior axis specification);GO:0016055(Wnt signaling pathway);GO:0017147(Wnt-protein binding);GO:0030177(positive regulation of Wnt signaling pathway);GO:0030901(midbrain development);GO:…	NA	NA	NA	Wnt ligand secretion mediator [Source:HGNC Symbol;Acc:HGNC:30238]	NA	635.669	362.708	390.089	412.159	417.685	690.527	480.278	407.168	73.5903	107.231	62.8041	95.1938	83.511	86.6735	77.6692	62.4601	5.84823	2.548	4.51317e-31	9.25631e-30	up	yes
ENSAPLG00000021067	ENSAPLG00000021067	ENSAPLT00000035404;ENSAPLT00000034548;ENSAPLT00000044215;ENSAPLT00000029589	GO:0004672(protein kinase activity);GO:0005515(protein binding);GO:0005524(ATP binding);GO:0006468(protein phosphorylation);GO:0006468(protein phosphorylation)	NA	NA	NA		NA	9.70937	74.2735	67.8146	42.0523	54.3743	119.558	53.1038	46.4525	477.326	332.896	530.029	529.073	549.424	386.261	448.972	373.857	0.12882	-2.95657	4.59e-31	9.39595e-30	down	yes
ENSAPLG00000014226	FILIP1	ENSAPLT00000014840	GO:0005730(nucleolus);GO:0005886(plasma membrane);GO:0015629(actin cytoskeleton)	04530(Tight junction)	K10352	NA	filamin A interacting protein 1 [Source:HGNC Symbol;Acc:HGNC:21015]	NA	7.07988	13.4692	14.4905	6.4626	8.58498	18.0718	9.64341	7.45742	34.3518	27.972	38.6694	38.6558	38.376	40.0346	27.4302	28.453	0.311232	-1.68394	4.93134e-31	1.00755e-29	down	yes
ENSAPLG00000004308	EGFL7	ENSAPLT00000004453;ENSAPLT00000026089	GO:0001938(positive regulation of endothelial cell proliferation);GO:0005509(calcium ion binding);GO:0005515(protein binding);GO:0045746(negative regulation of Notch signaling pathway);GO:0045746(negative regulation of Notch signaling pathway)	NA	NA	NA	EGF like domain multiple 7 [Source:HGNC Symbol;Acc:HGNC:20594]	NA	56.6235	54.2256	80.4113	84.2102	94.495	73.8512	77.5196	74.0456	134.972	156.621	195.286	212.761	143.664	192.314	185.387	215.61	0.414434	-1.27079	5.64885e-31	1.15092e-29	down	yes
ENSAPLG00000008300	CDC25A	ENSAPLT00000008649	GO:0004725(protein tyrosine phosphatase activity);GO:0005622(intracellular);GO:0005634(nucleus);GO:0005737(cytoplasm);GO:0006470(protein dephosphorylation);GO:0009314(response to radiation);GO:0019901(protein kinase binding);GO:0034644(cellular response to UV);GO:0051087(chaperone binding);GO:1902751(positive regulation of cell cycle G2/M phase transition)	04110(Cell cycle);04218(Cellular senescence);04914(Progesterone-mediated oocyte maturation)	K06645	EC:3.1.3.48	cell division cycle 25A [Source:HGNC Symbol;Acc:HGNC:1725]	NA	74.1733	46.1871	49.28	48.0147	45.3402	51.2955	53.3814	52.3803	8.79186	7.44066	6.07361	5.52238	9.93406	4.32045	9.86475	10.1315	6.76639	2.75839	5.65445e-31	1.15092e-29	up	yes
ENSAPLG00000029262	ENSAPLG00000029262	ENSAPLT00000037551	GO:0003676(nucleic acid binding)	03040(Spliceosome)	K12885	NA		NA	182.723	160.655	145.217	169.244	163.717	132.406	138.84	173.89	21.6503	32.0949	20.0687	21.8086	38.4901	20.1384	33.2465	32.8982	5.74735	2.5229	6.2657e-31	1.27292e-29	up	yes
ENSAPLG00000011845	ENSAPLG00000011845	ENSAPLT00000012331	GO:0003924(GTPase activity);GO:0005200(structural constituent of cytoskeleton);GO:0005525(GTP binding);GO:0005874(microtubule);GO:0007017(microtubule-based process)	04145(Phagosome);04540(Gap junction)	K07375	NA		NA	57.9814	123.838	122.652	140.625	121.89	141.894	124.317	143.781	17.5304	15.9492	17.3495	19.6705	18.9491	19.1657	15.0676	12.9604	7.14989	2.83792	6.27979e-31	1.27338e-29	up	yes
ENSAPLG00000012455	ITGA8	ENSAPLT00000013106	GO:0001656(metanephros development);GO:0001822(kidney development);GO:0005783(endoplasmic reticulum);GO:0007155(cell adhesion);GO:0007160(cell-matrix adhesion);GO:0007613(memory);GO:0008305(integrin complex);GO:0009986(cell surface);GO:0030030(cell projection organization);GO:0030198(extracellular matrix organization);GO:0030511(positive regulation of transforming growth factor beta receptor sign…	04512(ECM-receptor interaction);04514(Cell adhesion molecules (CAMs));04510(Focal adhesion);04810(Regulation of actin cytoskeleton)	K06584	NA	integrin subunit alpha 8 [Source:HGNC Symbol;Acc:HGNC:6144]	NA	33.6483	16.493	15.5519	11.9484	14.5394	22.5848	15.9698	16.2463	2.79464	2.86116	2.18021	1.99254	3.95459	2.39293	3.0091	2.42821	6.80051	2.76564	7.25082e-31	1.46751e-29	up	yes
ENSAPLG00000004363	RAMP1	ENSAPLT00000004479	GO:0001525(angiogenesis);GO:0001635(calcitonin gene-related peptide receptor activity);GO:0005623(cell);GO:0005886(plasma membrane);GO:0006816(calcium ion transport);GO:0006886(intracellular protein transport);GO:0007186(G protein-coupled receptor signaling pathway);GO:0007189(adenylate cyclase-activating G protein-coupled receptor signaling pathway);GO:0008277(regulation of G protein-coupled rec…	04270(Vascular smooth muscle contraction)	K08447	NA	receptor activity modifying protein 1 [Source:HGNC Symbol;Acc:HGNC:9843]	NA	5.03554	14.9768	20.6413	20.4685	22.9713	19.4063	15.5746	26.1803	69.1929	117.719	77.9548	73.396	76.3499	74.6927	87.0512	102.554	0.213952	-2.22464	7.29063e-31	1.47279e-29	down	yes
ENSAPLG00000012845	ACTR3	ENSAPLT00000039461;ENSAPLT00000031477;ENSAPLT00000019658;ENSAPLT00000013405	GO:0005200(structural constituent of cytoskeleton);GO:0005524(ATP binding);GO:0005634(nucleus);GO:0005737(cytoplasm);GO:0005885(Arp2/3 protein complex);GO:0005903(brush border);GO:0005911(cell-cell junction);GO:0007015(actin filament organization);GO:0007163(establishment or maintenance of cell polarity);GO:0008356(asymmetric cell division);GO:0016344(meiotic chromosome movement towards spindle p…	04530(Tight junction);04530(Tight junction)	K18584	NA	ARP3 actin related protein 3 homolog [Source:HGNC Symbol;Acc:HGNC:170]	NA	64.1287	46.2646	39.1737	41.9746	47.7252	46.747	42.5796	44.1744	10.2656	10.2106	10.1216	9.48346	13.4767	8.47655	9.68649	9.03974	4.61571	2.20655	7.83625e-31	1.58004e-29	up	yes
ENSAPLG00000006245	ENSAPLG00000006245	ENSAPLT00000006471	NA	NA	NA	NA		NA	43.237	61.7401	50.9296	69.2596	76.4218	75.8186	55.4434	53.0452	128.64	135.439	124.956	123.722	179.374	118.947	143.7	130.145	0.447861	-1.15888	8.07305e-31	1.62474e-29	down	yes
ENSAPLG00000009738	HORMAD1	ENSAPLT00000044384;ENSAPLT00000010150	GO:0000794(condensed nuclear chromosome);GO:0000795(synaptonemal complex);GO:0001824(blastocyst development);GO:0005634(nucleus);GO:0005694(chromosome);GO:0007129(synapsis);GO:0007130(synaptonemal complex assembly);GO:0007283(spermatogenesis);GO:0042138(meiotic DNA double-strand break formation);GO:0048477(oogenesis);GO:0051177(meiotic sister chromatid cohesion);GO:0051321(meiotic cell cycle);GO:…	NA	NA	NA	HORMA domain containing 1 [Source:HGNC Symbol;Acc:HGNC:25245]	NA	3.70123	1.51859	2.27484	1.48144	1.9866	2.76836	3.28646	1.50029	9.40278	8.77128	16.7328	13.0744	5.6682	12.4457	8.43702	8.8525	0.222077	-2.17087	8.3314e-31	1.6736e-29	down	yes
ENSAPLG00000005751	ASB5	ENSAPLT00000023987;ENSAPLT00000005977	GO:0005515(protein binding);GO:0035556(intracellular signal transduction);GO:0035556(intracellular signal transduction)	NA	NA	NA	ankyrin repeat and SOCS box containing 5 [Source:HGNC Symbol;Acc:HGNC:17180]	NA	10.0575	22.4132	22.1732	23.4184	28.2317	28.4612	19.0635	27.8251	55.5744	76.7895	54.9288	52.0054	74.5229	65.4342	88.8037	81.7764	0.33036	-1.59789	8.80513e-31	1.76546e-29	down	yes
ENSAPLG00000014516	SLIT3	ENSAPLT00000027194;ENSAPLT00000015357	GO:0003180(aortic valve morphogenesis);GO:0003181(atrioventricular valve morphogenesis);GO:0005509(calcium ion binding);GO:0005515(protein binding);GO:0005615(extracellular space);GO:0007411(axon guidance);GO:0008285(negative regulation of cell population proliferation);GO:0009887(animal organ morphogenesis);GO:0010629(negative regulation of gene expression);GO:0030308(negative regulation of cell…	NA	NA	NA	slit guidance ligand 3 [Source:HGNC Symbol;Acc:HGNC:11087]	NA	74.2283	33.8553	35.635	32.6594	31.495	46.8921	46.7233	26.805	2.8573	2.78042	2.65573	6.0502	5.19161	3.22625	6.03558	2.03582	10.6475	3.41244	9.36952e-31	1.87513e-29	up	yes
ENSAPLG00000006991	RMC1	ENSAPLT00000007274;ENSAPLT00000021022	GO:0005515(protein binding);GO:0010506(regulation of autophagy);GO:0031902(late endosome membrane);GO:0035658(Mon1-Ccz1 complex);GO:0035658(Mon1-Ccz1 complex)	NA	NA	NA	regulator of MON1-CCZ1 [Source:HGNC Symbol;Acc:HGNC:24326]	NA	30.7791	25.4462	22.9644	22.1558	25.7128	22.3585	19.3184	23.2613	34.7291	49.9657	35.5402	31.6415	52.0253	44.0912	53.1572	52.7716	0.542483	-0.882351	9.65967e-31	1.9296e-29	down	no
ENSAPLG00000005263	MMAB	ENSAPLT00000005430	GO:0008817(cob(I)yrinic acid a,c-diamide adenosyltransferase activity);GO:0031419(cobalamin binding)	00860(Porphyrin and chlorophyll metabolism)	K00798	EC:2.5.1.17	metabolism of cobalamin associated B [Source:HGNC Symbol;Acc:HGNC:19331]	NA	27.076	22.4638	36.2908	39.0588	39.4168	26.993	32.0392	36.5837	53.0654	83.608	109.905	103.328	88.715	100.422	125.566	70.5777	0.353545	-1.50003	1.05598e-30	2.1055e-29	down	yes
ENSAPLG00000010734	BTBD6	ENSAPLT00000011173	GO:0005515(protein binding)	NA	NA	NA	BTB domain containing 6 [Source:HGNC Symbol;Acc:HGNC:19897]	NA	95.2862	120.738	113.012	105.822	125.411	83.7569	103.973	125.25	212.474	206.225	182.169	215.724	201.968	185.948	183.278	217.052	0.544135	-0.877962	1.06378e-30	2.11712e-29	down	no
ENSAPLG00000028023	LHFPL5	ENSAPLT00000041681	GO:0005886(plasma membrane);GO:0007605(sensory perception of sound);GO:0016324(apical plasma membrane);GO:0032421(stereocilium bundle);GO:0032426(stereocilium tip);GO:0050910(detection of mechanical stimulus involved in sensory perception of sound);GO:0060088(auditory receptor cell stereocilium organization)	NA	NA	NA	LHFPL tetraspan subfamily member 5 [Source:HGNC Symbol;Acc:HGNC:21253]	NA	8.36181	2.9271	4.27973	3.74112	4.26429	4.65116	6.86004	2.76159	12.792	32.2325	12.8928	17.8582	16.1736	20.6986	21.7303	30.9406	0.228933	-2.127	1.09509e-30	2.17539e-29	down	yes
ENSAPLG00000020372	ENSAPLG00000020372	ENSAPLT00000037299	NA	NA	NA	NA		NA	0.0001	0.140004	0.0001	0.0001	0.0001	0.0001	0.0001	0.0001	0.771338	2.43506	2.8089	4.46885	4.63348	3.55284	2.65461	3.61506	0.00564167	-7.46966	1.11522e-30	2.21131e-29	down	yes
ENSAPLG00000005630	SAPCD2	ENSAPLT00000005812	GO:0005634(nucleus);GO:0005730(nucleolus);GO:0005829(cytosol);GO:0008284(positive regulation of cell population proliferation);GO:0043296(apical junction complex);GO:0045179(apical cortex);GO:1904777(negative regulation of protein localization to cell cortex)	00230(Purine metabolism)	K01509	EC:3.6.1.3	suppressor APC domain containing 2 [Source:HGNC Symbol;Acc:HGNC:28055]	NA	35.8294	21.0482	20.3747	22.5597	22.2247	16.7366	17.1227	20.0856	0.607452	2.07526	1.09783	1.62512	0.79263	1.22584	2.10906	0.485013	17.5662	4.13473	1.27816e-30	2.52973e-29	up	yes
ENSAPLG00000012832	DRP2	ENSAPLT00000031278;ENSAPLT00000020046;ENSAPLT00000026186;ENSAPLT00000013429	GO:0005515(protein binding);GO:0005886(plasma membrane);GO:0008270(zinc ion binding);GO:0008270(zinc ion binding)	NA	NA	NA	dystrophin related protein 2 [Source:HGNC Symbol;Acc:HGNC:3032]	NA	0.0001	0.379586	0.0877001	0.659412	0.0914267	0.176302	0.0921988	0.0291118	15.2946	8.5332	12.9753	15.8689	9.91314	22.129	9.69053	14.2121	0.0139558	-6.16299	2.07564e-30	4.10053e-29	down	yes
ENSAPLG00000013760	GJD4	ENSAPLT00000014328	GO:0005886(plasma membrane);GO:0005922(connexin complex);GO:0007154(cell communication);GO:0014717(regulation of satellite cell activation involved in skeletal muscle regeneration)	NA	NA	NA	gap junction protein delta 4 [Source:HGNC Symbol;Acc:HGNC:23296]	NA	4.59164	24.3228	22.29	23.1051	18.7805	17.0966	20.1431	31.4463	0.0001	0.0001	0.085948	0.085417	0.0001	0.0001	0.0001	0.326497	324.615	8.34259	2.13855e-30	4.21706e-29	up	yes
ENSAPLG00000013313	DYNLT1	ENSAPLT00000013867	GO:0005868(cytoplasmic dynein complex);GO:0005881(cytoplasmic microtubule);GO:0019060(intracellular transport of viral protein in host cell);GO:0042802(identical protein binding);GO:0099503(secretory vesicle)	NA	NA	NA	dynein light chain Tctex-type 1 [Source:HGNC Symbol;Acc:HGNC:11697]	NA	137.553	126.413	109.065	137.342	143.267	108.752	121.797	129.929	20.3519	23.7055	14.5822	17.493	21.7572	20.6292	20.6603	10.8969	6.75735	2.75646	2.24313e-30	4.41518e-29	up	yes
ENSAPLG00000003983	BCAR3	ENSAPLT00000022843;ENSAPLT00000019439;ENSAPLT00000004088	GO:0002089(lens morphogenesis in camera-type eye);GO:0005085(guanyl-nucleotide exchange factor activity);GO:0007165(signal transduction);GO:0007264(small GTPase mediated signal transduction);GO:0033138(positive regulation of peptidyl-serine phosphorylation);GO:0033138(positive regulation of peptidyl-serine phosphorylation)	04014(Ras signaling pathway);04012(ErbB signaling pathway);04072(Phospholipase D signaling pathway);04510(Focal adhesion);04650(Natural killer cell mediated cytotoxicity);04062(Chemokine signaling pathway);04910(Insulin signaling pathway);04915(Estrogen signaling pathway);04917(Prolactin signaling pathway);04926(Relaxin signaling pathway);04722(Neurotrophin signaling pathway);05225(Hepatocellular…	K17448	NA	BCAR3, NSP family adaptor protein [Source:HGNC Symbol;Acc:HGNC:973]	NA	3.61263	1.02681	0.960611	0.462913	1.28729	1.81666	1.19271	1.17698	9.47089	6.87494	13.362	10.533	19.3763	7.62253	13.7581	5.21442	0.133817	-2.90167	2.46693e-30	4.84681e-29	down	yes
ENSAPLG00000006587	KHDRBS1	ENSAPLT00000037905;ENSAPLT00000006859	GO:0000381(regulation of alternative mRNA splicing, via spliceosome);GO:0003676(nucleic acid binding);GO:0003723(RNA binding);GO:0005070(SH3/SH2 adaptor activity);GO:0005634(nucleus);GO:0005654(nucleoplasm);GO:0005737(cytoplasm);GO:0007166(cell surface receptor signaling pathway);GO:0008143(poly(A) binding);GO:0008266(poly(U) RNA binding);GO:0016020(membrane);GO:0019904(protein domain specific bi…	NA	NA	NA	KH RNA binding domain containing, signal transduction associated 1 [Source:HGNC Symbol;Acc:HGNC:18116]	NA	153.43	144.459	147.488	140.468	137.767	142.949	152.405	142.284	40.4839	36.7082	25.456	32.1272	32.8385	28.2122	28.3575	27.8766	4.60704	2.20384	2.50291e-30	4.90853e-29	up	yes
ENSAPLG00000003135	SMOX	ENSAPLT00000003186	GO:0005654(nucleoplasm);GO:0006598(polyamine catabolic process);GO:0016491(oxidoreductase activity);GO:0031965(nuclear membrane);GO:0043231(intracellular membrane-bounded organelle);GO:0046592(polyamine oxidase activity);GO:0055114(oxidation-reduction process)	00330(Arginine and proline metabolism);00410(beta-Alanine metabolism)	K12259	EC:1.5.3.16;EC:1.5.3.-	spermine oxidase [Source:HGNC Symbol;Acc:HGNC:15862]	NA	20.3428	22.9312	23.8406	26.5763	24.6659	20.6267	24.9686	26.3422	40.224	53.4878	36.2553	37.4198	39.8831	49.6098	42.8993	49.8914	0.54421	-0.877764	2.6699e-30	5.22649e-29	down	no
ENSAPLG00000002615	ACTN1	ENSAPLT00000002745;ENSAPLT00000021455;ENSAPLT00000036227;ENSAPLT00000029047	GO:0001725(stress fiber);GO:0001726(ruffle);GO:0003725(double-stranded RNA binding);GO:0005178(integrin binding);GO:0005509(calcium ion binding);GO:0005515(protein binding);GO:0005737(cytoplasm);GO:0005884(actin filament);GO:0005903(brush border);GO:0005911(cell-cell junction);GO:0005916(fascia adherens);GO:0005925(focal adhesion);GO:0007015(actin filament organization);GO:0017166(vinculin bindin…	04510(Focal adhesion);04520(Adherens junction);04530(Tight junction);04810(Regulation of actin cytoskeleton);04810(Regulation of actin cytoskeleton)	K05699	NA	actinin alpha 1 [Source:HGNC Symbol;Acc:HGNC:163]	NA	281.597	159.333	158.524	169.414	163.531	175.702	194.783	172.9	31.3028	40.3971	36.0176	39.4595	38.773	37.6733	45.9008	40.3794	4.76208	2.25159	2.71727e-30	5.30955e-29	up	yes
ENSAPLG00000002487	TSC1	ENSAPLT00000002539	GO:0001822(kidney development);GO:0001843(neural tube closure);GO:0001952(regulation of cell-matrix adhesion);GO:0002250(adaptive immune response);GO:0005737(cytoplasm);GO:0005811(lipid droplet);GO:0005829(cytosol);GO:0005884(actin filament);GO:0005938(cell cortex);GO:0006407(rRNA export from nucleus);GO:0006417(regulation of translation);GO:0006813(potassium ion transport);GO:0007160(cell-matrix…	04150(mTOR signaling pathway);04140(Autophagy - animal);04218(Cellular senescence);04910(Insulin signaling pathway)	K07206	NA	TSC complex subunit 1 [Source:HGNC Symbol;Acc:HGNC:12362]	NA	41.4279	47.3312	44.1342	35.8312	21.084	38.8759	38.9707	41.8009	79.2571	70.8206	82.1849	73.7253	87.6035	79.6075	85.058	58.408	0.501822	-0.994752	3.08938e-30	6.02569e-29	down	no
ENSAPLG00000006948	ENSAPLG00000006948	ENSAPLT00000007316	GO:0005524(ATP binding);GO:0016021(integral component of membrane);GO:0016887(ATPase activity);GO:0042626(ATPase activity, coupled to transmembrane movement of substances);GO:0055085(transmembrane transport)	02010(ABC transporters)	K05651	NA		NA	23.5553	19.5723	14.1186	18.0796	16.9159	19.1833	14.3231	9.58358	37.5903	63.4759	34.1743	25.2263	42.9048	42.2784	51.6749	56.6294	0.382342	-1.38706	3.46801e-30	6.75195e-29	down	yes
ENSAPLG00000012340	CRIM1	ENSAPLT00000012896	GO:0004857(enzyme inhibitor activity);GO:0004867(serine-type endopeptidase inhibitor activity);GO:0005515(protein binding);GO:0005520(insulin-like growth factor binding);GO:0005576(extracellular region);GO:0030165(PDZ domain binding)	04512(ECM-receptor interaction);04145(Phagosome);04510(Focal adhesion)	K04659	NA	cysteine rich transmembrane BMP regulator 1 [Source:HGNC Symbol;Acc:HGNC:2359]	NA	10.351	6.18685	6.01771	4.31919	3.88041	7.10934	6.12223	5.54986	12.7749	13.9795	12.3468	10.149	16.2946	13.0017	13.5466	12.066	0.475586	-1.07222	3.6265e-30	7.04179e-29	down	yes
ENSAPLG00000004247	CCDC88C	ENSAPLT00000029880;ENSAPLT00000004446;ENSAPLT00000017415;ENSAPLT00000037638;ENSAPLT00000032087	GO:0001932(regulation of protein phosphorylation);GO:0005737(cytoplasm);GO:0016055(Wnt signaling pathway);GO:0030165(PDZ domain binding);GO:0031098(stress-activated protein kinase signaling cascade);GO:0031648(protein destabilization);GO:0043621(protein self-association);GO:0051260(protein homooligomerization);GO:0051260(protein homooligomerization)	04530(Tight junction);04530(Tight junction)	K06091	NA	coiled-coil domain containing 88C [Source:HGNC Symbol;Acc:HGNC:19967]	NA	10.0717	5.81447	5.08916	4.14454	4.9104	8.31316	5.44756	4.19877	11.4889	11.8802	13.7649	14.3304	19.4177	11.5287	18.582	11.372	0.427089	-1.22739	3.62999e-30	7.04179e-29	down	yes
ENSAPLG00000007987	ATP5F1C	ENSAPLT00000047679;ENSAPLT00000008325;ENSAPLT00000017814	GO:0005753(mitochondrial proton-transporting ATP synthase complex);GO:0015986(ATP synthesis coupled proton transport);GO:0016887(ATPase activity);GO:0045261(proton-transporting ATP synthase complex, catalytic core F(1));GO:0046933(proton-transporting ATP synthase activity, rotational mechanism);GO:0046933(proton-transporting ATP synthase activity, rotational mechanism)	00190(Oxidative phosphorylation);00190(Oxidative phosphorylation)	K02136	NA	ATP synthase F1 subunit gamma [Source:HGNC Symbol;Acc:HGNC:833]	NA	275.636	287.314	292.972	308.548	381.671	389.492	294.573	314.403	609.293	539.384	558.648	489.099	577.427	497.972	582.414	600.413	0.571226	-0.807867	3.77522e-30	7.31032e-29	down	no
ENSAPLG00000020281	FOS	ENSAPLT00000040172	GO:0000978(RNA polymerase II proximal promoter sequence-specific DNA binding);GO:0000979(RNA polymerase II core promoter sequence-specific DNA binding);GO:0001102(RNA polymerase II activating transcription factor binding);GO:0001228(DNA-binding transcription activator activity, RNA polymerase II-specific);GO:0003677(DNA binding);GO:0003682(chromatin binding);GO:0003700(DNA-binding transcription f…	04010(MAPK signaling pathway);04210(Apoptosis);04620(Toll-like receptor signaling pathway);05132(Salmonella infection);05168(Herpes simplex infection)	K04379	NA	Fos proto-oncogene, AP-1 transcription factor subunit [Source:HGNC Symbol;Acc:HGNC:3796]	NA	2.44095	2.04299	1.52356	1.97214	1.65671	0.997451	1.63917	0.398722	7.44114	8.51526	16.5002	10.7382	26.1244	14.6549	16.7838	7.329	0.117236	-3.09251	3.78641e-30	7.31881e-29	down	yes
ENSAPLG00000015725	NEO1	ENSAPLT00000016455;ENSAPLT00000040772;ENSAPLT00000041144;ENSAPLT00000046122;ENSAPLT00000016454	GO:0005515(protein binding);GO:0005654(nucleoplasm);GO:0005794(Golgi apparatus);GO:0005886(plasma membrane);GO:0005887(integral component of plasma membrane);GO:0007399(nervous system development);GO:0007411(axon guidance);GO:0016021(integral component of membrane);GO:0030513(positive regulation of BMP signaling pathway);GO:0038023(signaling receptor activity);GO:0039706(co-receptor binding);GO:0…	04514(Cell adhesion molecules (CAMs));04514(Cell adhesion molecules (CAMs))	K06766	NA	neogenin 1 [Source:HGNC Symbol;Acc:HGNC:7754]	NA	122.883	120.523	119.656	96.1658	63.4867	123.717	129.186	99.4778	23.5639	22.7991	17.4364	20.044	24.4852	22.3258	18.1892	17.6767	5.25519	2.39374	3.81219e-30	7.3554e-29	up	yes
ENSAPLG00000007225	TCF12	ENSAPLT00000007562	GO:0000790(nuclear chromatin);GO:0000978(RNA polymerase II proximal promoter sequence-specific DNA binding);GO:0001228(DNA-binding transcription activator activity, RNA polymerase II-specific);GO:0003677(DNA binding);GO:0003700(DNA-binding transcription factor activity);GO:0005634(nucleus);GO:0005654(nucleoplasm);GO:0005667(transcription factor complex);GO:0005737(cytoplasm);GO:0008134(transcript…	NA	NA	NA	transcription factor 12 [Source:HGNC Symbol;Acc:HGNC:11623]	NA	239.912	212.502	199.686	160.776	137.689	184.732	201.485	189.167	41.6555	36.1366	36.2081	39.2696	52.6632	32.0253	40.648	29.3134	4.95567	2.30908	4.72596e-30	9.10213e-29	up	yes
ENSAPLG00000009440	ACTR2	ENSAPLT00000009885;ENSAPLT00000036036	GO:0005200(structural constituent of cytoskeleton);GO:0005524(ATP binding);GO:0005634(nucleus);GO:0005737(cytoplasm);GO:0005856(cytoskeleton);GO:0005885(Arp2/3 protein complex);GO:0005938(cell cortex);GO:0007015(actin filament organization);GO:0007163(establishment or maintenance of cell polarity);GO:0008356(asymmetric cell division);GO:0016344(meiotic chromosome movement towards spindle pole);GO…	04530(Tight junction);04530(Tight junction)	K17260	NA	ARP2 actin related protein 2 homolog [Source:HGNC Symbol;Acc:HGNC:169]	NA	198.704	170.961	160.046	184.066	141.351	172.778	173.627	163.341	40.0372	42.9339	34.8045	43.5371	36.7401	39.3933	40.2404	34.0188	4.37873	2.13051	4.90248e-30	9.42522e-29	up	yes
ENSAPLG00000009146	KLF11	ENSAPLT00000009521;ENSAPLT00000026504	GO:0000083(regulation of transcription involved in G1/S transition of mitotic cell cycle);GO:0000122(negative regulation of transcription by RNA polymerase II);GO:0000981(DNA-binding transcription factor activity, RNA polymerase II-specific);GO:0003676(nucleic acid binding);GO:0003700(DNA-binding transcription factor activity);GO:0005654(nucleoplasm);GO:0005829(cytosol);GO:0005925(focal adhesion)…	NA	NA	NA	Kruppel like factor 11 [Source:HGNC Symbol;Acc:HGNC:11811]	NA	8.50715	8.30618	8.98403	8.86453	9.18529	6.34904	9.44065	8.9008	17.6699	17.369	19.5635	14.3144	14.8093	25.2632	18.3751	23.0505	0.455657	-1.13398	5.37468e-30	1.03146e-28	down	yes
ENSAPLG00000009581	RERE	ENSAPLT00000009997	GO:0003677(DNA binding);GO:0003682(chromatin binding);GO:0006355(regulation of transcription, DNA-templated);GO:0008270(zinc ion binding);GO:0043565(sequence-specific DNA binding)	NA	NA	NA	arginine-glutamic acid dipeptide repeats [Source:HGNC Symbol;Acc:HGNC:9965]	NA	21.6956	20.0704	21.513	17.5821	9.00451	22.5999	18.0033	16.605	37.3457	54.0646	33.4648	29.6843	48.4049	45.297	38.5134	53.7488	0.431905	-1.21121	6.21137e-30	1.1899e-28	down	yes
ENSAPLG00000025499	ENSAPLG00000025499	ENSAPLT00000044605	GO:0001971(negative regulation of activation of membrane attack complex)	NA	NA	NA		NA	22.4511	29.7513	26.0526	21.8486	28.0383	23.5556	27.8387	24.702	37.0649	41.7243	37.0682	48.5562	50.1966	42.6111	46.119	51.5111	0.57556	-0.796963	6.33911e-30	1.21221e-28	down	no
ENSAPLG00000009896	DUSP8	ENSAPLT00000019890;ENSAPLT00000010312	GO:0000188(inactivation of MAPK activity);GO:0004725(protein tyrosine phosphatase activity);GO:0006470(protein dephosphorylation);GO:0008138(protein tyrosine/serine/threonine phosphatase activity);GO:0016311(dephosphorylation);GO:0016791(phosphatase activity);GO:0017017(MAP kinase tyrosine/serine/threonine phosphatase activity);GO:0017017(MAP kinase tyrosine/serine/threonine phosphatase activity)	04010(MAPK signaling pathway);04010(MAPK signaling pathway)	K04459	EC:3.1.3.16;EC:3.1.3.48	dual specificity phosphatase 8 [Source:HGNC Symbol;Acc:HGNC:3074]	NA	5.2419	6.15028	5.8666	8.24844	4.67015	7.2984	5.32627	6.35746	11.928	10.3666	11.2936	12.8131	15.2368	13.7828	14.6975	13.698	0.473524	-1.07849	6.75893e-30	1.2902e-28	down	yes
ENSAPLG00000012819	VASH1	ENSAPLT00000013355	GO:0001525(angiogenesis);GO:0001937(negative regulation of endothelial cell proliferation);GO:0003779(actin binding);GO:0004181(metallocarboxypeptidase activity);GO:0005615(extracellular space);GO:0005737(cytoplasm);GO:0005783(endoplasmic reticulum);GO:0006508(proteolysis);GO:0009611(response to wounding);GO:0010596(negative regulation of endothelial cell migration);GO:0016525(negative regulation…	NA	NA	NA	vasohibin 1 [Source:HGNC Symbol;Acc:HGNC:19964]	NA	113.962	361.533	478.839	435.218	190.697	283.891	391.805	453.556	35.7369	34.0559	22.0823	30.6678	26.6007	32.2225	24.0434	27.4931	11.6336	3.54023	6.79192e-30	1.2942e-28	up	yes
ENSAPLG00000010147	ACTB	ENSAPLT00000010581	GO:0005634(nucleus);GO:0005737(cytoplasm);GO:0005829(cytosol);GO:0005856(cytoskeleton);GO:0015629(actin cytoskeleton);GO:0019894(kinesin binding);GO:0019901(protein kinase binding);GO:0022898(regulation of transmembrane transporter activity);GO:0030863(cortical cytoskeleton);GO:0030957(Tat protein binding);GO:0032091(negative regulation of protein binding);GO:0032991(protein-containing complex);G…	04015(Rap1 signaling pathway);04390(Hippo signaling pathway);04145(Phagosome);04210(Apoptosis);04510(Focal adhesion);04520(Adherens junction);04530(Tight junction);04810(Regulation of actin cytoskeleton);04611(Platelet activation);04670(Leukocyte transendothelial migration);04921(Oxytocin signaling pathway);04919(Thyroid hormone signaling pathway);04714(Thermogenesis);05205(Proteoglycans in cance…	K05692	NA	actin beta [Source:HGNC Symbol;Acc:HGNC:132]	NA	5872.41	6754.25	6985.17	8597.85	7041.01	5934.11	7448.52	6902.37	1296.86	1265.02	1476.12	1567.41	1267.42	1397.59	1368.65	1233.01	5.1081	2.35279	7.01978e-30	1.33525e-28	up	yes
ENSAPLG00000018541	ENSAPLG00000018541	ENSAPLT00000017892	GO:0008381(mechanosensitive ion channel activity);GO:0016021(integral component of membrane)	NA	NA	NA		NA	13.6477	14.9814	13.1487	17.2559	16.0435	11.8055	15.1052	13.2708	27.4929	32.5226	27.3004	41.7009	24.427	33.5095	30.8269	32.8587	0.45986	-1.12073	7.07654e-30	1.34367e-28	down	yes
ENSAPLG00000001055	GAS2	ENSAPLT00000001097	GO:0001544(initiation of primordial ovarian follicle growth);GO:0001547(antral ovarian follicle growth);GO:0005515(protein binding);GO:0005856(cytoskeleton);GO:0006915(apoptotic process);GO:0008017(microtubule binding);GO:0008593(regulation of Notch signaling pathway);GO:0030728(ovulation);GO:0071711(basement membrane organization)	NA	NA	NA	growth arrest specific 2 [Source:HGNC Symbol;Acc:HGNC:4167]	NA	33.054	98.4681	75.8069	69.0439	62.7225	67.5896	87.1022	79.1429	1.06384	0.862971	0.357957	0.9201	3.34798	0.420556	1.20678	0.0001	70.0379	6.13006	7.46231e-30	1.41442e-28	up	yes
ENSAPLG00000004437	ANO1	ENSAPLT00000004623;ENSAPLT00000026662;ENSAPLT00000028657	GO:0005227(calcium activated cation channel activity);GO:0005229(intracellular calcium activated chloride channel activity);GO:0005254(chloride channel activity);GO:0005886(plasma membrane);GO:0006812(cation transport);GO:0006821(chloride transport);GO:0015111(iodide transmembrane transporter activity);GO:0015705(iodide transport);GO:0016324(apical plasma membrane);GO:0034605(cellular response to…	NA	NA	NA	anoctamin 1 [Source:HGNC Symbol;Acc:HGNC:21625]	NA	1.37177	0.610587	0.890747	0.134656	0.730086	0.655945	0.614939	0.473123	4.53634	5.07224	3.61947	4.18935	7.48434	3.37547	4.07413	3.98828	0.150851	-2.72881	7.62364e-30	1.44245e-28	down	yes
ENSAPLG00000014016	NUP93	ENSAPLT00000014675	GO:0005635(nuclear envelope);GO:0005643(nuclear pore);GO:0006998(nuclear envelope organization);GO:0017056(structural constituent of nuclear pore);GO:0031965(nuclear membrane);GO:0034399(nuclear periphery);GO:0051292(nuclear pore complex assembly);GO:0060391(positive regulation of SMAD protein signal transduction);GO:0060395(SMAD protein signal transduction)	03013(RNA transport)	K14309	NA	nucleoporin 93 [Source:HGNC Symbol;Acc:HGNC:28958]	NA	69.1926	57.3528	69.3645	63.1763	63.0369	55.9576	63.6953	62.1651	13.6628	15.5531	11.7443	13.708	13.4701	14.3222	14.3572	17.1305	4.42254	2.14488	8.85351e-30	1.67221e-28	up	yes
ENSAPLG00000010667	HSPA8	ENSAPLT00000048256;ENSAPLT00000011131	GO:0000151(ubiquitin ligase complex);GO:0000974(Prp19 complex);GO:0001664(G protein-coupled receptor binding);GO:0001786(phosphatidylserine binding);GO:0005524(ATP binding);GO:0005634(nucleus);GO:0005737(cytoplasm);GO:0005770(late endosome);GO:0005829(cytosol);GO:0006457(protein folding);GO:0016887(ATPase activity);GO:0019899(enzyme binding);GO:0030674(protein binding, bridging);GO:0031072(heat s…	03040(Spliceosome);04141(Protein processing in endoplasmic reticulum);04010(MAPK signaling pathway);04144(Endocytosis);05164(Influenza A);05164(Influenza A)	K03283	NA	heat shock protein family A (Hsp70) member 8 [Source:HGNC Symbol;Acc:HGNC:5241]	NA	1009.46	980.525	949.396	1083.67	992.431	906.187	902.051	1071.08	98.7965	206.811	99.924	87.5445	203.388	107.454	202.344	161.195	6.7624	2.75754	9.23922e-30	1.742e-28	up	yes
ENSAPLG00000004515	SCRN1	ENSAPLT00000004644;ENSAPLT00000036441	GO:0005634(nucleus);GO:0006508(proteolysis);GO:0016805(dipeptidase activity);GO:0031965(nuclear membrane);GO:0031965(nuclear membrane)	NA	NA	NA	secernin 1 [Source:HGNC Symbol;Acc:HGNC:22192]	NA	21.9304	33.3151	26.1057	25.8842	30.5435	32.4436	27.4779	31.6283	2.9396	4.62057	2.25063	3.34872	3.73147	5.60683	3.09805	4.26942	7.67877	2.94088	1.23651e-29	2.32728e-28	up	yes
ENSAPLG00000010820	MYO1E	ENSAPLT00000046452;ENSAPLT00000011335;ENSAPLT00000035815;ENSAPLT00000019857;ENSAPLT00000035163	GO:0001570(vasculogenesis);GO:0001701(in utero embryonic development);GO:0001822(kidney development);GO:0003094(glomerular filtration);GO:0003774(motor activity);GO:0005515(protein binding);GO:0005516(calmodulin binding);GO:0005524(ATP binding);GO:0005737(cytoplasm);GO:0005856(cytoskeleton);GO:0005903(brush border);GO:0005911(cell-cell junction);GO:0005912(adherens junction);GO:0006807(nitrogen c…	NA	NA	NA	myosin IE [Source:HGNC Symbol;Acc:HGNC:7599]	NA	10.7407	13.8365	12.3791	8.63294	13.7544	12.3338	13.4264	8.2802	25.6117	19.3667	24.0995	25.4128	30.6425	19.8916	29.3886	17.917	0.485539	-1.04234	1.40376e-29	2.63744e-28	down	yes
ENSAPLG00000011820	ADSS	ENSAPLT00000030661;ENSAPLT00000012361	GO:0004019(adenylosuccinate synthase activity);GO:0005525(GTP binding);GO:0005737(cytoplasm);GO:0005829(cytosol);GO:0005886(plasma membrane);GO:0006164(purine nucleotide biosynthetic process);GO:0006167(AMP biosynthetic process);GO:0006167(AMP biosynthetic process)	00230(Purine metabolism);00250(Alanine, aspartate and glutamate metabolism);00250(Alanine, aspartate and glutamate metabolism)	K01939	EC:6.3.4.4	adenylosuccinate synthase [Source:HGNC Symbol;Acc:HGNC:292]	NA	47.8112	44.7142	38.2841	38.926	40.6937	46.7575	36.4031	50.6096	10.7064	7.7284	8.75539	9.18228	10.8167	7.99045	9.07226	7.67713	4.78527	2.2586	1.51626e-29	2.84384e-28	up	yes
ENSAPLG00000011875	SNRPB	ENSAPLT00000012363	GO:0000387(spliceosomal snRNP assembly);GO:0000398(mRNA splicing, via spliceosome);GO:0003723(RNA binding);GO:0005634(nucleus);GO:0005654(nucleoplasm);GO:0005683(U7 snRNP);GO:0005685(U1 snRNP);GO:0005687(U4 snRNP);GO:0005689(U12-type spliceosomal complex);GO:0005697(telomerase holoenzyme complex);GO:0005829(cytosol);GO:0006479(protein methylation);GO:0034709(methylosome);GO:0034719(SMN-Sm protein…	03040(Spliceosome)	K11086	NA	small nuclear ribonucleoprotein polypeptides B and B1 [Source:HGNC Symbol;Acc:HGNC:11153]	NA	238.287	182.443	198.547	207.241	242.025	186.669	219.399	218.134	42.9542	34.4355	41.8807	46.9262	49.6887	45.6077	49.7834	51.4146	4.66718	2.22255	1.66962e-29	3.12603e-28	up	yes
ENSAPLG00000003954	RANBP1	ENSAPLT00000004056	GO:0005737(cytoplasm);GO:0005813(centrosome);GO:0005829(cytosol);GO:0007051(spindle organization);GO:0046604(positive regulation of mitotic centrosome separation);GO:0046907(intracellular transport)	05203(Viral carcinogenesis);05166(HTLV-I infection)	K15306	NA	RAN binding protein 1 [Source:HGNC Symbol;Acc:HGNC:9847]	NA	353.765	194.941	207.652	206.247	275.827	222.66	229.371	236.118	51.51	46.0624	47.8154	50.6784	63.8975	42.7943	45.076	46.4589	4.88616	2.2887	1.75197e-29	3.27452e-28	up	yes
ENSAPLG00000010896	ENSAPLG00000010896	ENSAPLT00000011352	GO:0003995(acyl-CoA dehydrogenase activity);GO:0016627(oxidoreductase activity, acting on the CH-CH group of donors);GO:0050660(flavin adenine dinucleotide binding);GO:0055114(oxidation-reduction process)	00650(Butanoate metabolism);00071(Fatty acid degradation);00280(Valine, leucine and isoleucine degradation)	K00248	EC:1.3.8.1		NA	17.6108	23.9255	23.1043	18.7961	35.2205	24.678	16.7626	24.7108	57.5035	46.0422	44.4996	45.7116	57.9087	55.513	45.7321	52.0397	0.456373	-1.13171	1.75971e-29	3.28326e-28	down	yes
ENSAPLG00000007251	TEKT3	ENSAPLT00000007539	GO:0005737(cytoplasm);GO:0030317(flagellated sperm motility);GO:0060271(cilium assembly);GO:0060378(regulation of brood size)	NA	NA	NA	tektin 3 [Source:HGNC Symbol;Acc:HGNC:14293]	NA	0.985523	1.14493	1.18048	3.37353	1.05432	0.496551	1.39237	0.958252	20.9754	19.282	13.5754	15.3704	8.28878	35.7936	7.27233	33.067	0.0689078	-3.85919	1.86e-29	3.46436e-28	down	yes
ENSAPLG00000010339	ECT2	ENSAPLT00000019315;ENSAPLT00000010847	GO:0000281(mitotic cytokinesis);GO:0000902(cell morphogenesis);GO:0005085(guanyl-nucleotide exchange factor activity);GO:0005089(Rho guanyl-nucleotide exchange factor activity);GO:0005096(GTPase activator activity);GO:0005634(nucleus);GO:0005737(cytoplasm);GO:0005829(cytosol);GO:0005911(cell-cell junction);GO:0005923(bicellular tight junction);GO:0017048(Rho GTPase binding);GO:0030496(midbody);GO…	NA	NA	NA	epithelial cell transforming 2 [Source:HGNC Symbol;Acc:HGNC:3155]	NA	19.8509	11.8394	9.65627	7.21785	11.6688	14.8293	10.6309	9.20409	0.636234	0.473865	1.17335	0.93661	1.21989	1.15323	1.51038	0.526314	12.4376	3.63664	2.06998e-29	3.8488e-28	up	yes
ENSAPLG00000024836	ENSAPLG00000024836	ENSAPLT00000033604;ENSAPLT00000025281	GO:0005245(voltage-gated calcium channel activity);GO:0005891(voltage-gated calcium channel complex);GO:0070588(calcium ion transmembrane transport);GO:0070588(calcium ion transmembrane transport)	04010(MAPK signaling pathway);04020(Calcium signaling pathway);04912(GnRH signaling pathway);04260(Cardiac muscle contraction);04261(Adrenergic signaling in cardiomyocytes);04270(Vascular smooth muscle contraction);04270(Vascular smooth muscle contraction)	K04857	NA		NA	2.42964	22.1792	23.7029	24.5603	19.3641	11.8224	20.6713	22.734	111.508	156.014	119.476	103.868	128.963	138.35	127.732	169.751	0.139688	-2.83972	2.10964e-29	3.91576e-28	down	yes
ENSAPLG00000011265	PDZRN4	ENSAPLT00000033469;ENSAPLT00000026920;ENSAPLT00000043658;ENSAPLT00000042599;ENSAPLT00000025893;ENSAPLT00000011727;ENSAPLT00000017774;ENSAPLT00000037545	GO:0005515(protein binding);GO:0005515(protein binding)	NA	NA	NA	PDZ domain containing ring finger 4 [Source:HGNC Symbol;Acc:HGNC:30552]	NA	15.8804	6.41302	5.67258	3.61403	5.61289	3.65807	8.12596	4.05918	0.450243	0.284075	0.344416	0.579639	0.403428	0.220728	0.353137	0.183086	18.8155	4.23385	2.56176e-29	4.74676e-28	up	yes
ENSAPLG00000002867	AKR1D1	ENSAPLT00000002944;ENSAPLT00000036162	GO:0005829(cytosol);GO:0006699(bile acid biosynthetic process);GO:0006707(cholesterol catabolic process);GO:0007586(digestion);GO:0008207(C21-steroid hormone metabolic process);GO:0008209(androgen metabolic process);GO:0016491(oxidoreductase activity);GO:0055114(oxidation-reduction process);GO:0055114(oxidation-reduction process)	00120(Primary bile acid biosynthesis);00140(Steroid hormone biosynthesis);00140(Steroid hormone biosynthesis)	K00251	EC:1.3.1.3	aldo-keto reductase family 1 member D1 [Source:HGNC Symbol;Acc:HGNC:388]	NA	13.7538	68.3281	72.7688	75.2941	75.1336	92.6964	118.851	83.2526	2.70726	3.61608	3.86457	6.94483	4.76288	3.49991	4.88422	2.5583	18.2739	4.19171	2.7241e-29	5.03888e-28	up	yes
ENSAPLG00000030115	ENSAPLG00000030115	ENSAPLT00000025114;ENSAPLT00000024412	GO:0005201(extracellular matrix structural constituent);GO:0005581(collagen trimer);GO:0005581(collagen trimer)	04512(ECM-receptor interaction);04510(Focal adhesion);04933(AGE-RAGE signaling pathway in diabetic complications);04933(AGE-RAGE signaling pathway in diabetic complications)	K06237	NA		NA	16.0619	43.1617	41.2421	41.2304	29.5353	29.8627	30.2932	44.9057	118.67	91.6033	111.143	66.5643	131.891	113.355	109.812	85.1761	0.3336	-1.58381	2.75004e-29	5.07813e-28	down	yes
ENSAPLG00000023484	TIMP3	ENSAPLT00000037987	GO:0005515(protein binding);GO:0005604(basement membrane);GO:0008191(metalloendopeptidase inhibitor activity);GO:0051045(negative regulation of membrane protein ectodomain proteolysis);GO:0070373(negative regulation of ERK1 and ERK2 cascade);GO:0071310(cellular response to organic substance);GO:1903984(positive regulation of TRAIL-activated apoptotic signaling pathway);GO:1904684(negative regulat…	05206(MicroRNAs in cancer);05205(Proteoglycans in cancer)	K16866	NA	TIMP metallopeptidase inhibitor 3 [Source:HGNC Symbol;Acc:HGNC:11822]	NA	88.5132	51.2866	43.3829	54.6697	44.1348	52.1938	53.0084	43.2761	87.7328	90.6301	113.902	116.597	121.81	107.714	112.992	74.5251	0.521206	-0.940075	3.0123e-29	5.55287e-28	down	no
ENSAPLG00000012409	GUSB	ENSAPLT00000012949	GO:0004553(hydrolase activity, hydrolyzing O-glycosyl compounds);GO:0004566(beta-glucuronidase activity);GO:0005102(signaling receptor binding);GO:0005615(extracellular space);GO:0005764(lysosome);GO:0005975(carbohydrate metabolic process);GO:0016787(hydrolase activity);GO:0019391(glucuronoside catabolic process);GO:0019904(protein domain specific binding);GO:0043231(intracellular membrane-bounde…	00040(Pentose and glucuronate interconversions);00531(Glycosaminoglycan degradation);00860(Porphyrin and chlorophyll metabolism);00983(Drug metabolism - other enzymes);04142(Lysosome)	K01195	EC:3.2.1.31	glucuronidase beta [Source:HGNC Symbol;Acc:HGNC:4696]	NA	73.4337	47.7006	46.3259	59.3938	68.7073	56.4128	57.3075	65.1445	12.6902	12.569	7.06848	11.0995	11.6661	13.3698	11.892	10.6094	5.21551	2.38281	3.50402e-29	6.44824e-28	up	yes
ENSAPLG00000008935	MYEF2	ENSAPLT00000009351;ENSAPLT00000031901;ENSAPLT00000038101;ENSAPLT00000046975	GO:0000981(DNA-binding transcription factor activity, RNA polymerase II-specific);GO:0003676(nucleic acid binding);GO:0003697(single-stranded DNA binding);GO:0003697(single-stranded DNA binding)	03040(Spliceosome);03040(Spliceosome)	K12887	NA	myelin expression factor 2 [Source:HGNC Symbol;Acc:HGNC:17940]	NA	48.8641	40.7491	37.4972	39.3158	33.1673	34.5988	37.4047	45.9607	8.49935	6.17294	7.04139	6.75126	10.6522	5.76897	8.63577	6.39433	5.30003	2.406	3.89768e-29	7.1604e-28	up	yes
ENSAPLG00000027640	IDH2	ENSAPLT00000044475	GO:0000287(magnesium ion binding);GO:0004448(isocitrate dehydrogenase activity);GO:0004450(isocitrate dehydrogenase (NADP+) activity);GO:0005739(mitochondrion);GO:0005777(peroxisome);GO:0005829(cytosol);GO:0006102(isocitrate metabolic process);GO:0016616(oxidoreductase activity, acting on the CH-OH group of donors, NAD or NADP as acceptor);GO:0051287(NAD binding);GO:0055114(oxidation-reduction pr…	00020(Citrate cycle (TCA cycle));00480(Glutathione metabolism);04146(Peroxisome)	K00031	EC:1.1.1.42	isocitrate dehydrogenase (NADP(+)) 2, mitochondrial [Source:HGNC Symbol;Acc:HGNC:5383]	NA	163.648	251.834	290.322	328.886	277.609	431.056	288.19	312.531	637.519	802.912	660.354	571.145	638.537	700.003	686.703	871.78	0.420919	-1.24839	3.91491e-29	7.17978e-28	down	yes
ENSAPLG00000007971	OSR1	ENSAPLT00000008262;ENSAPLT00000018496	GO:0000122(negative regulation of transcription by RNA polymerase II);GO:0001655(urogenital system development);GO:0001656(metanephros development);GO:0001657(ureteric bud development);GO:0001823(mesonephros development);GO:0002062(chondrocyte differentiation);GO:0003676(nucleic acid binding);GO:0005634(nucleus);GO:0007507(heart development);GO:0008406(gonad development);GO:0010628(positive regul…	NA	NA	NA	odd-skipped related transcription factor 1 [Source:HGNC Symbol;Acc:HGNC:8111]	NA	93.7326	46.3914	57.623	54.3626	58.5284	53.3892	53.8158	60.947	13.6601	10.6389	12.7494	12.078	12.0675	12.3426	12.1644	9.32073	5.03875	2.33307	3.94969e-29	7.23123e-28	up	yes
ENSAPLG00000006077	C1R	ENSAPLT00000006378	GO:0004252(serine-type endopeptidase activity);GO:0005509(calcium ion binding);GO:0006508(proteolysis)	04145(Phagosome)	K01330	EC:3.4.21.41	complement C1r [Source:HGNC Symbol;Acc:HGNC:1246]	NA	2.31992	4.40087	5.51852	3.2472	3.91569	4.49592	4.81877	2.88957	10.3425	14.2968	10.5225	10.188	14.925	14.7139	11.782	7.58039	0.334988	-1.57782	4.29858e-29	7.85661e-28	down	yes
ENSAPLG00000003875	STK17A	ENSAPLT00000003984	GO:0004672(protein kinase activity);GO:0004674(protein serine/threonine kinase activity);GO:0005524(ATP binding);GO:0005634(nucleus);GO:0005886(plasma membrane);GO:0006468(protein phosphorylation);GO:0016607(nuclear speck);GO:0035556(intracellular signal transduction);GO:0043065(positive regulation of apoptotic process);GO:2000271(positive regulation of fibroblast apoptotic process);GO:2000377(re…	NA	NA	NA	serine/threonine kinase 17a [Source:HGNC Symbol;Acc:HGNC:11395]	NA	119.137	76.368	66.3971	58.516	64.2711	51.9974	66.385	72.4569	15.5233	12.4515	9.33832	14.3964	12.2527	12.6454	13.3516	11.4369	5.67604	2.50489	4.55282e-29	8.30715e-28	up	yes
ENSAPLG00000019226	FXYD6	ENSAPLT00000042411;ENSAPLT00000038309;ENSAPLT00000023221;ENSAPLT00000019037	GO:0016020(membrane);GO:0043269(regulation of ion transport);GO:0099106(ion channel regulator activity);GO:0099106(ion channel regulator activity)	NA	NA	NA	FXYD domain containing ion transport regulator 6 [Source:HGNC Symbol;Acc:HGNC:4030]	NA	17.2984	45.3927	70.602	58.6161	51.0174	58.2405	51.0173	59.4547	160.545	204.91	156.089	165.033	175.611	237.114	155.17	137.287	0.295769	-1.75746	4.75762e-29	8.66613e-28	down	yes
ENSAPLG00000023763	ENSAPLG00000023763	ENSAPLT00000031410	GO:0016021(integral component of membrane)	NA	NA	NA		NA	69.8983	70.4199	87.8887	107.848	90.8526	87.6666	109.1	92.7022	145.317	194.668	151.996	157.022	164.214	177.628	200.136	193.898	0.517284	-0.950971	5.71175e-29	1.03865e-27	down	no
ENSAPLG00000012323	SLC25A6	ENSAPLT00000023901;ENSAPLT00000012833;ENSAPLT00000017906	GO:0005739(mitochondrion);GO:0005743(mitochondrial inner membrane);GO:0022857(transmembrane transporter activity);GO:0055085(transmembrane transport);GO:0055085(transmembrane transport)	04020(Calcium signaling pathway);04217(Necroptosis);04218(Cellular senescence);05164(Influenza A);05164(Influenza A)	K05863	NA	solute carrier family 25 member 6 [Source:HGNC Symbol;Acc:HGNC:10992]	NA	2065.46	1909.36	1824.66	1838.55	1968.13	1633.23	2011.11	1912.58	442.413	465.544	407.307	389.347	426.403	465.839	505.905	480.337	4.23184	2.08129	5.85145e-29	1.06226e-27	up	yes
ENSAPLG00000011344	TRMT61A	ENSAPLT00000011800	GO:0016429(tRNA (adenine-N1-)-methyltransferase activity);GO:0030488(tRNA methylation);GO:0031515(tRNA (m1A) methyltransferase complex);GO:0061953(mRNA (adenine-N1-)-methyltransferase activity);GO:0080009(mRNA methylation)	NA	NA	NA	tRNA methyltransferase 61A [Source:HGNC Symbol;Acc:HGNC:23790]	NA	47.3591	70.9943	57.9811	62.8219	54.4563	64.5553	55.221	66.0216	11.2184	12.3679	10.142	8.92409	9.69881	12.7297	12.1102	12.1949	5.36337	2.42314	5.93806e-29	1.07616e-27	up	yes
ENSAPLG00000025776	VASN	ENSAPLT00000038804	GO:0005515(protein binding);GO:0005615(extracellular space);GO:0005739(mitochondrion);GO:0005886(plasma membrane);GO:0009986(cell surface);GO:0010719(negative regulation of epithelial to mesenchymal transition);GO:0030512(negative regulation of transforming growth factor beta receptor signaling pathway);GO:0050431(transforming growth factor beta binding);GO:0070062(extracellular exosome);GO:00714…	NA	NA	NA	vasorin [Source:HGNC Symbol;Acc:HGNC:18517]	NA	26.9092	49.7356	46.7451	50.3849	45.2931	42.6979	56.4332	38.0873	6.48288	7.05246	5.90731	7.26291	9.30076	7.9249	6.9376	7.13287	6.14269	2.61887	6.2503e-29	1.13084e-27	up	yes
ENSAPLG00000002512	ENSAPLG00000002512	ENSAPLT00000002355;ENSAPLT00000002526	GO:0003677(DNA binding);GO:0003700(DNA-binding transcription factor activity);GO:0006355(regulation of transcription, DNA-templated);GO:0016021(integral component of membrane);GO:0043565(sequence-specific DNA binding);GO:0043565(sequence-specific DNA binding)	NA	NA	NA		NA	14.6568	13.8672	18.1265	17.1091	18.9166	13.7505	21.5497	16.5408	28.9101	44.6532	29.9427	28.3008	30.8875	31.0683	37.2691	38.774	0.49857	-1.00413	6.28861e-29	1.13586e-27	down	yes
ENSAPLG00000004521	PIP4K2A	ENSAPLT00000004674	GO:0005776(autophagosome);GO:0010506(regulation of autophagy);GO:0016307(phosphatidylinositol phosphate kinase activity);GO:0035855(megakaryocyte development);GO:0046488(phosphatidylinositol metabolic process);GO:2000786(positive regulation of autophagosome assembly)	00562(Inositol phosphate metabolism);04070(Phosphatidylinositol signaling system);04810(Regulation of actin cytoskeleton)	K00920	EC:2.7.1.149	phosphatidylinositol-5-phosphate 4-kinase type 2 alpha [Source:HGNC Symbol;Acc:HGNC:8997]	NA	28.857	24.9267	24.6946	23.9488	23.8518	21.9594	25.5732	28.4539	52.4881	37.5483	41.4472	50.0963	62.2001	38.8099	46.6061	36.2857	0.553421	-0.853549	7.17063e-29	1.293e-27	down	no
ENSAPLG00000004523	SLC4A11	ENSAPLT00000033164;ENSAPLT00000028770;ENSAPLT00000034703;ENSAPLT00000041143;ENSAPLT00000020641;ENSAPLT00000004670	GO:0005272(sodium channel activity);GO:0005452(inorganic anion exchanger activity);GO:0006814(sodium ion transport);GO:0006820(anion transport);GO:0015106(bicarbonate transmembrane transporter activity);GO:0015252(proton channel activity);GO:0015701(bicarbonate transport);GO:0016020(membrane);GO:0016021(integral component of membrane);GO:0030003(cellular cation homeostasis);GO:0042044(fluid trans…	NA	NA	NA	solute carrier family 4 member 11 [Source:HGNC Symbol;Acc:HGNC:16438]	NA	4.73853	2.42343	1.4771	2.77802	0.634443	2.27623	1.9452	2.94302	8.81275	12.3745	8.64809	6.80055	11.1524	9.90068	13.5771	11.9812	0.23083	-2.1151	7.44847e-29	1.34085e-27	down	yes
ENSAPLG00000005501	C1S	ENSAPLT00000005757	GO:0004252(serine-type endopeptidase activity);GO:0005509(calcium ion binding);GO:0006508(proteolysis);GO:0006958(complement activation, classical pathway);GO:0042802(identical protein binding)	NA	NA	NA	complement C1s [Source:HGNC Symbol;Acc:HGNC:1247]	NA	2.51692	4.55958	3.60836	3.24494	5.32852	3.41753	3.36596	3.21708	10.3639	11.2251	6.92085	8.96135	11.6544	9.99205	12.1014	6.09608	0.378437	-1.40188	8.01089e-29	1.43968e-27	down	yes
ENSAPLG00000025522	ENSAPLG00000025522	ENSAPLT00000030277	NA	NA	NA	NA		NA	36.0769	26.1566	36.5029	35.7569	40.4785	20.1891	42.6554	35.7277	3.62602	3.03927	2.49461	3.90792	4.85572	4.91361	3.0759	2.0207	9.7926	3.29169	9.21516e-29	1.65334e-27	up	yes
ENSAPLG00000014979	RTN1	ENSAPLT00000032449;ENSAPLT00000015661;ENSAPLT00000005790	GO:0000139(Golgi membrane);GO:0005783(endoplasmic reticulum);GO:0005783(endoplasmic reticulum)	NA	NA	NA	reticulon 1 [Source:HGNC Symbol;Acc:HGNC:10467]	NA	3.32555	3.07836	2.27317	2.46213	2.52519	3.62742	3.88196	3.27705	6.29071	6.53519	7.59596	8.859	7.9221	6.83287	6.66235	6.08196	0.430623	-1.2155	1.07776e-28	1.93045e-27	down	yes
ENSAPLG00000015720	ZNF326	ENSAPLT00000016398	GO:0000993(RNA polymerase II complex binding);GO:0003677(DNA binding);GO:0005634(nucleus);GO:0005654(nucleoplasm);GO:0032784(regulation of DNA-templated transcription, elongation);GO:0043231(intracellular membrane-bounded organelle);GO:0043484(regulation of RNA splicing);GO:0044609(DBIRD complex)	NA	NA	NA	zinc finger protein 326 [Source:HGNC Symbol;Acc:HGNC:14104]	NA	182.97	95.7811	95.2384	71.2763	114.39	113.067	102.448	88.5872	20.543	12.8267	15.6301	19.9461	24.9815	16.6978	16.4555	12.0119	6.20996	2.63458	1.17592e-28	2.10276e-27	up	yes
ENSAPLG00000005355	ENSAPLG00000005355	ENSAPLT00000040835;ENSAPLT00000027677;ENSAPLT00000031779	GO:0006974(cellular response to DNA damage stimulus);GO:0019005(SCF ubiquitin ligase complex);GO:0030332(cyclin binding);GO:0031146(SCF-dependent proteasomal ubiquitin-dependent protein catabolic process);GO:0031571(mitotic G1 DNA damage checkpoint);GO:0031571(mitotic G1 DNA damage checkpoint)	NA	NA	NA		NA	12.4254	27.4656	20.9775	18.5914	19.9156	15.9237	11.1703	19.079	45.1853	46.0707	38.4258	41.0551	41.1318	57.2761	45.0578	39.1948	0.411855	-1.27979	1.3476e-28	2.40576e-27	down	yes
ENSAPLG00000005002	ENSAPLG00000005002	ENSAPLT00000039488;ENSAPLT00000040602;ENSAPLT00000023654;ENSAPLT00000005182;ENSAPLT00000032180;ENSAPLT00000044341;ENSAPLT00000046457;ENSAPLT00000029902	GO:0005515(protein binding);GO:0016055(Wnt signaling pathway);GO:0016055(Wnt signaling pathway)	NA	NA	NA		NA	14.4845	8.80068	8.3201	9.11435	5.50686	6.76137	8.92252	8.90861	0.640869	0.166648	0.437758	0.931191	0.66391	0.256723	0.821627	0.508381	15.9967	3.9997	1.37982e-28	2.4592e-27	up	yes
ENSAPLG00000010886	CCNI	ENSAPLT00000011351	GO:0051726(regulation of cell cycle)	04068(FoxO signaling pathway);04115(p53 signaling pathway)	K10146	NA	cyclin I [Source:HGNC Symbol;Acc:HGNC:1595]	NA	239.088	538.291	670.583	470.342	445.891	364.308	501.79	678.959	1743.02	1640.79	938.875	1613.71	1432.59	1193.38	1199.96	1612.85	0.343666	-1.54092	1.56032e-28	2.77629e-27	down	yes
ENSAPLG00000006151	BRI3	ENSAPLT00000006367	GO:0042802(identical protein binding)	NA	NA	NA	brain protein I3 [Source:HGNC Symbol;Acc:HGNC:1109]	NA	39.611	50.962	51.3636	65.8525	63.7865	43.5478	50.484	59.1288	99.8514	105.09	141.823	107.127	103.106	132.827	136.887	123.439	0.44702	-1.16159	1.7844e-28	3.16974e-27	down	yes
ENSAPLG00000008393	ST6GAL2	ENSAPLT00000008719;ENSAPLT00000029009	GO:0003835(beta-galactoside alpha-2,6-sialyltransferase activity);GO:0006486(protein glycosylation);GO:0008373(sialyltransferase activity);GO:0009311(oligosaccharide metabolic process);GO:0009311(oligosaccharide metabolic process)	00510(N-Glycan biosynthesis);00514(Other types of O-glycan biosynthesis);00514(Other types of O-glycan biosynthesis)	K00779	EC:2.4.99.1	ST6 beta-galactoside alpha-2,6-sialyltransferase 2 [Source:HGNC Symbol;Acc:HGNC:10861]	NA	2.01688	6.77061	7.07917	3.24527	4.07164	6.4624	6.7461	4.42195	0.0001	0.102548	0.0001	0.0525304	0.0001	0.0001	0.0001	0.0751602	176.884	7.46666	1.79781e-28	3.18829e-27	up	yes
ENSAPLG00000007153	RETREG1	ENSAPLT00000035259;ENSAPLT00000025444;ENSAPLT00000007423;ENSAPLT00000017851	GO:0005730(nucleolus);GO:0005783(endoplasmic reticulum);GO:0005801(cis-Golgi network);GO:0016604(nuclear body);GO:0019233(sensory perception of pain);GO:0030176(integral component of endoplasmic reticulum membrane);GO:0043524(negative regulation of neuron apoptotic process);GO:0061709(reticulophagy);GO:0061709(reticulophagy)	03040(Spliceosome);03040(Spliceosome)	K12855	NA	reticulophagy regulator 1 [Source:HGNC Symbol;Acc:HGNC:25964]	NA	4.19373	3.9892	3.63264	2.41085	2.67739	6.45216	4.98804	4.33471	18.8877	15.858	16.4511	8.04698	23.4872	17.1891	19.2963	7.70838	0.257465	-1.95755	1.80084e-28	3.18841e-27	down	yes
ENSAPLG00000014648	PHLDA2	ENSAPLT00000015261	GO:0001890(placenta development);GO:0009887(animal organ morphogenesis);GO:0010468(regulation of gene expression);GO:0030334(regulation of cell migration);GO:0045995(regulation of embryonic development);GO:0060721(regulation of spongiotrophoblast cell proliferation);GO:0070873(regulation of glycogen metabolic process);GO:1903547(regulation of growth hormone activity)	NA	NA	NA	pleckstrin homology like domain family A member 2 [Source:HGNC Symbol;Acc:HGNC:12385]	NA	128.678	89.1236	71.3122	97.8549	71.8119	72.5056	96.7698	61.1595	7.77487	14.3166	9.88155	5.39469	12.413	7.0609	13.9878	9.18487	8.61365	3.10663	1.81931e-28	3.21581e-27	up	yes
ENSAPLG00000001202	GPX1	ENSAPLT00000001185	GO:0000302(response to reactive oxygen species);GO:0001659(temperature homeostasis);GO:0001885(endothelial cell development);GO:0002862(negative regulation of inflammatory response to antigenic stimulus);GO:0004602(glutathione peroxidase activity);GO:0005737(cytoplasm);GO:0005739(mitochondrion);GO:0005829(cytosol);GO:0006629(lipid metabolic process);GO:0006641(triglyceride metabolic process);GO:0…	00590(Arachidonic acid metabolism);00480(Glutathione metabolism)	K00432	EC:1.11.1.9	glutathione peroxidase 1 [Source:HGNC Symbol;Acc:HGNC:4553]	NA	171.127	146.725	169.638	223.125	275.186	237.092	173.918	160.83	382.322	436.379	544.406	552.691	602.838	308.683	457.48	653.161	0.395545	-1.33809	1.83128e-28	3.23165e-27	down	yes
ENSAPLG00000005281	PWWP2B	ENSAPLT00000025825;ENSAPLT00000005450	GO:0005654(nucleoplasm);GO:0005654(nucleoplasm)	00270(Cysteine and methionine metabolism);05206(MicroRNAs in cancer);05206(MicroRNAs in cancer)	K17398	EC:2.1.1.37	PWWP domain containing 2B [Source:HGNC Symbol;Acc:HGNC:25150]	NA	13.4007	9.98007	9.34141	9.85556	11.3852	11.274	9.21639	10.0004	12.9639	17.7738	15.7222	18.553	19.7003	18.6944	19.5026	16.1498	0.607319	-0.719474	1.90776e-28	3.3611e-27	down	no
ENSAPLG00000002417	DEPDC1	ENSAPLT00000020308;ENSAPLT00000002470	GO:0005634(nucleus);GO:0007165(signal transduction);GO:0017053(transcriptional repressor complex);GO:0035556(intracellular signal transduction);GO:0045892(negative regulation of transcription, DNA-templated);GO:0045892(negative regulation of transcription, DNA-templated)	NA	NA	NA	DEP domain containing 1 [Source:HGNC Symbol;Acc:HGNC:22949]	NA	24.6572	15.1315	14.4205	11.1094	15.9752	14.7483	12.3306	9.93001	0.433806	0.036351	0.283853	0.559483	0.701178	0.252768	0.352717	0.0001	45.1493	5.49663	2.16766e-28	3.81253e-27	up	yes
ENSAPLG00000000148	MIR133A2	ENSAPLT00000000148	NA	NA	NA	NA	microRNA 133a-2 [Source:HGNC Symbol;Acc:HGNC:31518]	NA	0.300089	10.6235	6.998	7.90168	10.9671	3.73546	6.24477	11.2634	84.5168	101.161	115.693	120.938	166.721	60.4869	176.229	59.6509	0.0655458	-3.93135	2.17109e-28	3.81253e-27	down	yes
ENSAPLG00000011063	FKBP3	ENSAPLT00000011514	GO:0005634(nucleus)	NA	NA	NA	FKBP prolyl isomerase 3 [Source:HGNC Symbol;Acc:HGNC:3719]	NA	115.936	231.626	248.604	267.062	298.347	236.702	256.35	268.705	719.016	542.583	585.963	567.776	597.426	579.171	482.565	734.277	0.399963	-1.32206	2.64437e-28	4.63606e-27	down	yes
ENSAPLG00000007350	FAM129A	ENSAPLT00000007682	GO:0001933(negative regulation of protein phosphorylation);GO:0001934(positive regulation of protein phosphorylation);GO:0005737(cytoplasm);GO:0005829(cytosol);GO:0005886(plasma membrane);GO:0034976(response to endoplasmic reticulum stress);GO:0045727(positive regulation of translation)	NA	NA	NA	family with sequence similarity 129 member A [Source:HGNC Symbol;Acc:HGNC:16784]	NA	34.7027	57.7359	42.9506	27.9186	41.7889	48.6901	49.9576	29.7735	5.74876	3.53464	3.90727	8.01166	7.9738	4.06539	5.07904	3.59174	7.95752	2.99232	2.65756e-28	4.6516e-27	up	yes
ENSAPLG00000021497	ENSAPLG00000021497	ENSAPLT00000025982;ENSAPLT00000017815	GO:0005634(nucleus);GO:1901031(regulation of response to reactive oxygen species);GO:1901031(regulation of response to reactive oxygen species)	04115(p53 signaling pathway);04115(p53 signaling pathway)	K10141	NA		NA	6.28919	4.28162	5.04955	5.42615	5.61441	4.22984	4.98512	4.3305	10.5875	12.5633	7.60363	7.21732	9.13438	11.5519	10.0441	15.8176	0.475704	-1.07186	2.72161e-28	4.75595e-27	down	yes
ENSAPLG00000006519	FRY	ENSAPLT00000006897;ENSAPLT00000035992;ENSAPLT00000037869	GO:0000902(cell morphogenesis);GO:0004857(enzyme inhibitor activity);GO:1904428(negative regulation of tubulin deacetylation);GO:1904428(negative regulation of tubulin deacetylation)	03015(mRNA surveillance pathway);03015(mRNA surveillance pathway)	K08873	EC:2.7.11.1	FRY microtubule binding protein [Source:HGNC Symbol;Acc:HGNC:20367]	NA	0.835657	2.52172	3.67854	1.93622	1.99332	4.803	2.86589	2.68703	9.68437	9.34154	13.0527	10.3611	9.28224	12.0306	10.4535	11.0511	0.250083	-1.99952	2.73448e-28	4.77068e-27	down	yes
ENSAPLG00000010503	EEF2	ENSAPLT00000010983	GO:0003924(GTPase activity);GO:0005525(GTP binding);GO:0005737(cytoplasm);GO:0005829(cytosol);GO:0005886(plasma membrane);GO:0016235(aggresome);GO:0019901(protein kinase binding);GO:0045727(positive regulation of translation);GO:1990904(ribonucleoprotein complex)	NA	NA	NA	eukaryotic translation elongation factor 2 [Source:HGNC Symbol;Acc:HGNC:3214]	NA	1971.91	2282.34	2491.71	2376.06	2017.53	1845.12	2229.51	2313.33	3596.26	3974.14	3974.65	4026.08	2995.48	3932.22	3821.3	4514.5	0.568436	-0.81493	2.9774e-28	5.18608e-27	down	no
ENSAPLG00000026013	ENSAPLG00000026013	ENSAPLT00000018318;ENSAPLT00000039756;ENSAPLT00000032172;ENSAPLT00000044286	NA	NA	NA	NA		NA	0.0001	0.0602923	0.0001	0.181285	0.0001	0.12143	0.123899	0.193213	4.06308	15.7175	3.18606	6.07436	11.5143	11.3313	1.19468	10.8693	0.0106398	-6.55439	3.00426e-28	5.2244e-27	down	yes
ENSAPLG00000004223	TENM4	ENSAPLT00000045238;ENSAPLT00000040747;ENSAPLT00000048225;ENSAPLT00000019353;ENSAPLT00000004388;ENSAPLT00000027228;ENSAPLT00000031543	GO:0001702(gastrulation with mouth forming second);GO:0005634(nucleus);GO:0005737(cytoplasm);GO:0005886(plasma membrane);GO:0005887(integral component of plasma membrane);GO:0007165(signal transduction);GO:0016021(integral component of membrane);GO:0031641(regulation of myelination);GO:0031643(positive regulation of myelination);GO:0032289(central nervous system myelin formation);GO:0042803(prote…	NA	NA	NA	teneurin transmembrane protein 4 [Source:HGNC Symbol;Acc:HGNC:29945]	NA	29.4639	23.0601	24.2977	20.0884	13.6046	26.1601	31.1879	20.0809	3.96687	4.6461	2.6941	4.12641	4.24166	5.53213	4.10619	3.58911	5.71213	2.51403	3.11864e-28	5.41455e-27	up	yes
ENSAPLG00000013791	ENSAPLG00000013791	ENSAPLT00000014370	GO:0004252(serine-type endopeptidase activity);GO:0006508(proteolysis);GO:0008236(serine-type peptidase activity)	NA	NA	NA		NA	2.42064	0.907435	0.800573	1.48184	2.44747	0.884095	0.595214	2.02266	10.2454	11.7241	8.07766	8.50787	8.06117	14.7611	9.66548	12.7033	0.138035	-2.85689	3.33566e-28	5.78198e-27	down	yes
ENSAPLG00000026000	ENSAPLG00000026000	ENSAPLT00000037240;ENSAPLT00000026833;ENSAPLT00000025997;ENSAPLT00000028408;ENSAPLT00000030805;ENSAPLT00000025494	GO:0005102(signaling receptor binding);GO:0016020(membrane);GO:0016021(integral component of membrane);GO:0016529(sarcoplasmic reticulum);GO:0016529(sarcoplasmic reticulum)	NA	NA	NA		NA	0.135983	1.83794	1.6116	0.226907	0.644429	1.80425	0.513807	0.249717	17.0172	15.1974	17.4559	17.5519	19.2272	13.815	15.3351	9.42612	0.0561854	-4.15366	3.80366e-28	6.5826e-27	down	yes
ENSAPLG00000013431	PTPRK	ENSAPLT00000040009;ENSAPLT00000032740;ENSAPLT00000018538;ENSAPLT00000025205;ENSAPLT00000014135	GO:0001750(photoreceptor outer segment);GO:0004725(protein tyrosine phosphatase activity);GO:0005515(protein binding);GO:0005886(plasma membrane);GO:0005911(cell-cell junction);GO:0006470(protein dephosphorylation);GO:0007155(cell adhesion);GO:0007165(signal transduction);GO:0007179(transforming growth factor beta receptor signaling pathway);GO:0008013(beta-catenin binding);GO:0008285(negative re…	NA	NA	NA	protein tyrosine phosphatase, receptor type K [Source:HGNC Symbol;Acc:HGNC:9674]	NA	25.4298	17.8082	19.8334	14.5221	16.3797	31.0992	19.012	18.7997	3.66789	3.93811	2.26678	2.8084	4.08828	3.97097	3.66683	3.818	5.77086	2.52879	3.92384e-28	6.77967e-27	up	yes
ENSAPLG00000022237	ENSAPLG00000022237	ENSAPLT00000032314	NA	NA	NA	NA		NA	19.4845	13.7586	14.0349	11.1148	15.9752	16.5539	14.2537	14.2315	2.29135	1.54703	1.62791	2.35704	2.07022	1.87739	2.44496	1.10304	7.79475	2.9625	4.20748e-28	7.25807e-27	up	yes
ENSAPLG00000006288	VRK1	ENSAPLT00000039532;ENSAPLT00000006567;ENSAPLT00000023857	GO:0004672(protein kinase activity);GO:0004674(protein serine/threonine kinase activity);GO:0005524(ATP binding);GO:0005634(nucleus);GO:0005654(nucleoplasm);GO:0005730(nucleolus);GO:0005795(Golgi stack);GO:0005829(cytosol);GO:0006468(protein phosphorylation);GO:0019901(protein kinase binding);GO:0031493(nucleosomal histone binding);GO:0035175(histone kinase activity (H3-S10 specific));GO:0043987(…	NA	NA	NA	VRK serine/threonine kinase 1 [Source:HGNC Symbol;Acc:HGNC:12718]	NA	32.986	15.4862	16.4226	12.5609	18.8495	21.189	17.2518	16.0421	3.21694	1.84393	2.03394	2.10764	3.62567	2.13442	3.12275	2.1485	7.45229	2.89768	5.46147e-28	9.40615e-27	up	yes
ENSAPLG00000009401	FGL1	ENSAPLT00000031040;ENSAPLT00000009825	NA	NA	NA	NA	fibrinogen like 1 [Source:HGNC Symbol;Acc:HGNC:3695]	NA	2.48217	1.77613	1.73711	1.05305	1.25991	5.12729	2.35515	0.615882	13.1874	8.10973	9.84533	14.2375	17.137	13.8703	14.4238	13.6358	0.157082	-2.67041	6.19663e-28	1.06552e-26	down	yes
ENSAPLG00000010396	ST7	ENSAPLT00000024222;ENSAPLT00000035573;ENSAPLT00000010858;ENSAPLT00000039925;ENSAPLT00000028075;ENSAPLT00000034889	NA	NA	NA	NA	suppression of tumorigenicity 7 [Source:HGNC Symbol;Acc:HGNC:11351]	NA	10.4574	12.5506	15.8633	13.1215	12.8698	15.9194	11.3825	15.028	34.249	25.4222	34.1127	31.572	21.5601	28.9448	22.6707	27.731	0.473753	-1.07779	6.56808e-28	1.12759e-26	down	yes
ENSAPLG00000023228	ENSAPLG00000023228	ENSAPLT00000018180	GO:0001569(branching involved in blood vessel morphogenesis);GO:0001837(epithelial to mesenchymal transition);GO:0004721(phosphoprotein phosphatase activity);GO:0005509(calcium ion binding);GO:0005955(calcineurin complex);GO:0006470(protein dephosphorylation);GO:0006606(protein import into nucleus);GO:0007507(heart development);GO:0014044(Schwann cell development);GO:0019902(phosphatase binding);…	04010(MAPK signaling pathway);04310(Wnt signaling pathway);04370(VEGF signaling pathway);04020(Calcium signaling pathway);04022(cGMP - PKG signaling pathway);04114(Oocyte meiosis);04218(Cellular senescence);04625(C-type lectin receptor signaling pathway);04650(Natural killer cell mediated cytotoxicity);04660(T cell receptor signaling pathway);04658(Th1 and Th2 cell differentiation);04659(Th17 cel…	K06268	NA		NA	85.8386	66.1774	61.2342	64.678	55.9805	59.9743	58.9398	65.8223	86.5756	98.5373	90.3495	91.9451	130.172	94.9942	123.334	130.988	0.612408	-0.707435	6.62697e-28	1.13589e-26	down	no
ENSAPLG00000014950	PPM1H	ENSAPLT00000029160;ENSAPLT00000015609	GO:0003824(catalytic activity);GO:0004721(phosphoprotein phosphatase activity);GO:0004722(protein serine/threonine phosphatase activity);GO:0005634(nucleus);GO:0005654(nucleoplasm);GO:0005737(cytoplasm);GO:0006470(protein dephosphorylation);GO:0045202(synapse);GO:0098978(glutamatergic synapse);GO:0098978(glutamatergic synapse)	NA	NA	NA	protein phosphatase, Mg2+/Mn2+ dependent 1H [Source:HGNC Symbol;Acc:HGNC:18583]	NA	3.99141	7.12039	5.8032	7.41919	4.69738	7.53756	5.79684	3.93043	0.241579	0.208817	0.306083	0.0856025	0.241455	0.235331	0.622762	0.146226	22.1741	4.47081	6.64366e-28	1.13693e-26	up	yes
ENSAPLG00000015400	USP28	ENSAPLT00000016123	GO:0000077(DNA damage checkpoint);GO:0004843(thiol-dependent ubiquitin-specific protease activity);GO:0005515(protein binding);GO:0005654(nucleoplasm);GO:0006511(ubiquitin-dependent protein catabolic process);GO:0006974(cellular response to DNA damage stimulus);GO:0007265(Ras protein signal transduction);GO:0008283(cell population proliferation);GO:0010212(response to ionizing radiation);GO:00165…	NA	NA	NA	ubiquitin specific peptidase 28 [Source:HGNC Symbol;Acc:HGNC:12625]	NA	24.6099	40.497	34.7397	31.0217	31.2265	50.1095	31.987	40.8817	74.4339	71.0402	59.2363	60.6042	71.7979	72.6758	75.128	63.7319	0.519592	-0.944549	6.78786e-28	1.15976e-26	down	no
ENSAPLG00000005106	ORC1	ENSAPLT00000005367	GO:0000784(nuclear chromosome, telomeric region);GO:0000808(origin recognition complex);GO:0003682(chromatin binding);GO:0005524(ATP binding);GO:0005634(nucleus);GO:0005664(nuclear origin of replication recognition complex);GO:0005730(nucleolus);GO:0005829(cytosol);GO:0005886(plasma membrane)	04110(Cell cycle)	K02603	NA	origin recognition complex subunit 1 [Source:HGNC Symbol;Acc:HGNC:8487]	NA	15.3518	8.56985	8.77723	8.66976	9.44317	10.6638	10.209	11.47	1.38284	1.47355	1.54543	1.46665	1.63057	1.60277	1.80111	1.49665	6.70625	2.74551	7.13086e-28	1.21643e-26	up	yes
ENSAPLG00000007065	NUP85	ENSAPLT00000007378;ENSAPLT00000044360	GO:0000776(kinetochore);GO:0005634(nucleus);GO:0005829(cytosol);GO:0006935(chemotaxis);GO:0030032(lamellipodium assembly);GO:0031080(nuclear pore outer ring);GO:0048246(macrophage chemotaxis);GO:0072006(nephron development);GO:0072006(nephron development)	03013(RNA transport);03013(RNA transport)	K14304	NA	nucleoporin 85 [Source:HGNC Symbol;Acc:HGNC:8734]	NA	83.6609	73.6869	77.3861	78.1242	101.227	74.0202	81.4892	89.2258	17.1253	18.5684	15.8496	15.4692	17.2201	17.5698	20.2095	21.9117	4.57756	2.19458	7.3841e-28	1.25764e-26	up	yes
ENSAPLG00000009653	SLC43A2	ENSAPLT00000010086	GO:0005886(plasma membrane);GO:0015179(L-amino acid transmembrane transporter activity);GO:0015807(L-amino acid transport);GO:0055085(transmembrane transport)	NA	NA	NA	solute carrier family 43 member 2 [Source:HGNC Symbol;Acc:HGNC:23087]	NA	15.726	26.4021	25.8865	26.5697	20.3021	22.3968	23.2329	25.3591	57.6028	104.753	52.2168	45.5169	44.8491	110.401	92.6841	93.2475	0.309137	-1.69368	7.83761e-28	1.33277e-26	down	yes
ENSAPLG00000012523	OLFM3	ENSAPLT00000013059	GO:0005615(extracellular space);GO:0005794(Golgi apparatus);GO:0032281(AMPA glutamate receptor complex)	NA	NA	NA	olfactomedin 3 [Source:HGNC Symbol;Acc:HGNC:17990]	NA	4.72357	19.6349	11.1006	16.7707	9.70614	14.9278	10.8654	13.2324	0.937777	0.82829	0.468194	0.277907	0.636789	0.388393	0.611479	0.438271	22.0099	4.46008	8.23426e-28	1.3966e-26	up	yes
ENSAPLG00000005734	UBR3	ENSAPLT00000025218;ENSAPLT00000005959	GO:0001701(in utero embryonic development);GO:0001967(suckling behavior);GO:0004842(ubiquitin-protein transferase activity);GO:0006511(ubiquitin-dependent protein catabolic process);GO:0007608(sensory perception of smell);GO:0008270(zinc ion binding);GO:0009792(embryo development ending in birth or egg hatching);GO:0042048(olfactory behavior);GO:0061630(ubiquitin protein ligase activity);GO:00715…	NA	NA	NA	ubiquitin protein ligase E3 component n-recognin 3 [Source:HGNC Symbol;Acc:HGNC:30467]	NA	7.66182	6.38381	6.66074	3.93788	4.36759	8.28101	5.98881	4.01197	11.3855	12.5558	13.6559	12.4566	12.344	13.9918	9.59892	10.3445	0.490938	-1.02639	8.23899e-28	1.3966e-26	down	yes
ENSAPLG00000022692	ENSAPLG00000022692	ENSAPLT00000018173	GO:0005249(voltage-gated potassium channel activity);GO:0006811(ion transport);GO:0016020(membrane)	NA	NA	NA		NA	0.0001	0.0001	0.0001	0.02172	0.0001	0.0001	0.0001	0.0001	9.00237	15.9178	3.24141	5.85177	5.64493	6.86552	1.0949	13.2996	0.000368034	-11.4079	8.8246e-28	1.49351e-26	down	yes
ENSAPLG00000015182	YES1	ENSAPLT00000015864	GO:0001784(phosphotyrosine residue binding);GO:0004672(protein kinase activity);GO:0004713(protein tyrosine kinase activity);GO:0005515(protein binding);GO:0005524(ATP binding);GO:0005794(Golgi apparatus);GO:0005829(cytosol);GO:0005886(plasma membrane);GO:0006468(protein phosphorylation);GO:0019899(enzyme binding);GO:0044325(ion channel binding)	04520(Adherens junction)	K05705	EC:2.7.10.2	YES proto-oncogene 1, Src family tyrosine kinase [Source:HGNC Symbol;Acc:HGNC:12841]	NA	34.1713	35.5894	33.0445	18.6206	24.961	30.876	33.7444	27.7219	5.52297	3.91275	5.22018	4.67749	6.79416	3.80585	3.95236	2.58373	6.546	2.71061	9.39941e-28	1.58829e-26	up	yes
ENSAPLG00000025869	SNRPF	ENSAPLT00000043107;ENSAPLT00000028192	GO:0000387(spliceosomal snRNP assembly);GO:0000398(mRNA splicing, via spliceosome);GO:0003723(RNA binding);GO:0005634(nucleus);GO:0005681(spliceosomal complex);GO:0005683(U7 snRNP);GO:0005685(U1 snRNP);GO:0005687(U4 snRNP);GO:0005689(U12-type spliceosomal complex);GO:0005732(small nucleolar ribonucleoprotein complex);GO:0005829(cytosol);GO:0008380(RNA splicing);GO:0030532(small nuclear ribonucleo…	03040(Spliceosome);03040(Spliceosome)	K11098	NA	small nuclear ribonucleoprotein polypeptide F [Source:HGNC Symbol;Acc:HGNC:11162]	NA	403.733	300.624	371.89	478.623	538.048	477.935	469.158	415.453	92.1684	82.7775	73.7708	99.6272	80.1843	63.9967	78.5014	71.8464	5.37504	2.42627	1.15291e-27	1.9451e-26	up	yes
ENSAPLG00000011137	LAMB3	ENSAPLT00000036972;ENSAPLT00000011586	GO:0005604(basement membrane);GO:0005610(laminin-5 complex);GO:0035987(endodermal cell differentiation);GO:0050873(brown fat cell differentiation);GO:0050873(brown fat cell differentiation)	04512(ECM-receptor interaction);04510(Focal adhesion);04510(Focal adhesion)	K06244	NA	laminin subunit beta 3 [Source:HGNC Symbol;Acc:HGNC:6490]	NA	3.88644	0.737341	0.798629	0.737229	1.24102	0.540237	1.06526	0.853232	7.29906	8.21974	7.85025	5.98253	7.54414	7.20147	4.25335	7.81238	0.17555	-2.51005	1.20333e-27	2.02699e-26	down	yes
ENSAPLG00000009025	ABCC8	ENSAPLT00000009557;ENSAPLT00000030308;ENSAPLT00000039181;ENSAPLT00000025423	GO:0005524(ATP binding);GO:0005886(plasma membrane);GO:0006813(potassium ion transport);GO:0008281(sulfonylurea receptor activity);GO:0016020(membrane);GO:0016021(integral component of membrane);GO:0016887(ATPase activity);GO:0042626(ATPase activity, coupled to transmembrane movement of substances);GO:0055085(transmembrane transport);GO:0055085(transmembrane transport)	02010(ABC transporters);02010(ABC transporters)	K05032	NA	ATP binding cassette subfamily C member 8 [Source:HGNC Symbol;Acc:HGNC:59]	NA	3.38555	11.926	13.703	13.6158	10.8703	17.3667	13.0247	11.97	49.2565	42.0756	46.3383	42.2761	59.5222	31.485	49.1854	33.1702	0.271326	-1.8819	1.30338e-27	2.19209e-26	down	yes
ENSAPLG00000008466	ENSAPLG00000008466	ENSAPLT00000008798;ENSAPLT00000027723	GO:0003824(catalytic activity);GO:0003824(catalytic activity)	00071(Fatty acid degradation);00071(Fatty acid degradation)	K13238	EC:5.3.3.8		NA	27.5318	48.5071	61.2578	54.8508	54.3697	56.661	50.9821	59.4427	108.195	159.305	94.6465	110.858	98.1857	130.287	119.822	127.706	0.435829	-1.19817	1.39204e-27	2.33754e-26	down	yes
ENSAPLG00000005198	ACO2	ENSAPLT00000005407;ENSAPLT00000035839	GO:0003994(aconitate hydratase activity);GO:0005506(iron ion binding);GO:0005739(mitochondrion);GO:0006099(tricarboxylic acid cycle);GO:0006101(citrate metabolic process);GO:0051539(4 iron, 4 sulfur cluster binding);GO:0051539(4 iron, 4 sulfur cluster binding)	00020(Citrate cycle (TCA cycle));00630(Glyoxylate and dicarboxylate metabolism);00630(Glyoxylate and dicarboxylate metabolism)	K01681	EC:4.2.1.3	aconitase 2 [Source:HGNC Symbol;Acc:HGNC:118]	NA	203.704	280.754	326.175	321.829	291.832	422.863	279.075	334.416	598.365	698.142	577.835	529.545	616.482	620.812	644.42	954.932	0.469542	-1.09068	1.4132e-27	2.36795e-26	down	yes
ENSAPLG00000014361	CMTM3	ENSAPLT00000014973	GO:0001835(blastocyst hatching);GO:0005737(cytoplasm);GO:0016020(membrane);GO:0031965(nuclear membrane);GO:0050861(positive regulation of B cell receptor signaling pathway)	NA	NA	NA	CKLF like MARVEL transmembrane domain containing 3 [Source:HGNC Symbol;Acc:HGNC:19174]	NA	77.6224	81.5127	75.3508	86.5645	84.8442	75.5016	92.0478	89.8423	15.4341	18.8472	11.1114	10.2476	17.4731	16.0783	14.3524	9.07888	5.88944	2.55813	1.41456e-27	2.36795e-26	up	yes
ENSAPLG00000005318	DHRS7	ENSAPLT00000024697;ENSAPLT00000032832;ENSAPLT00000005503;ENSAPLT00000021464;ENSAPLT00000022388;ENSAPLT00000026395;ENSAPLT00000026029;ENSAPLT00000022629	GO:0016491(oxidoreductase activity);GO:0016491(oxidoreductase activity)	NA	NA	NA	dehydrogenase/reductase 7 [Source:HGNC Symbol;Acc:HGNC:21524]	NA	68.9239	74.8099	74.8377	76.1117	79.9046	69.7408	71.7834	74.7468	92.9392	144.588	112.487	113.759	115.637	124.29	154.638	140.53	0.591528	-0.757481	1.43052e-27	2.39094e-26	down	no
ENSAPLG00000008971	ENSAPLG00000008971	ENSAPLT00000009326	GO:0005737(cytoplasm);GO:0042981(regulation of apoptotic process);GO:0043065(positive regulation of apoptotic process)	04210(Apoptosis);04217(Necroptosis);04115(p53 signaling pathway)	K04726	NA		NA	202.305	180.849	179.611	197.167	216.269	163.944	164.143	204.944	43.8181	45.8097	34.0243	42.4683	38.8466	42.9302	36.1105	45.7758	4.57643	2.19422	1.45903e-27	2.43482e-26	up	yes
ENSAPLG00000016367	ODF2	ENSAPLT00000017088	GO:0005813(centrosome);GO:0005814(centriole);GO:0005929(cilium);GO:0008104(protein localization);GO:0010457(centriole-centriole cohesion);GO:0036126(sperm flagellum);GO:0044782(cilium organization);GO:0097539(ciliary transition fiber);GO:0120103(centriolar subdistal appendage)	NA	NA	NA	outer dense fiber of sperm tails 2 [Source:HGNC Symbol;Acc:HGNC:8114]	NA	40.991	35.4115	36.0977	32.7562	29.8818	35.4637	39.6096	33.3753	7.82956	7.76409	5.60407	6.53988	8.70444	4.56614	8.17244	8.29201	4.93429	2.30284	1.53933e-27	2.56483e-26	up	yes
ENSAPLG00000010374	RFC3	ENSAPLT00000010823;ENSAPLT00000019250;ENSAPLT00000041906	GO:0003677(DNA binding);GO:0003689(DNA clamp loader activity);GO:0005663(DNA replication factor C complex);GO:0006260(DNA replication);GO:0016887(ATPase activity);GO:0031390(Ctf18 RFC-like complex);GO:0043142(single-stranded DNA-dependent ATPase activity);GO:0046683(response to organophosphorus);GO:1900264(positive regulation of DNA-directed DNA polymerase activity);GO:1900264(positive regulation…	03030(DNA replication);03420(Nucleotide excision repair);03430(Mismatch repair);03430(Mismatch repair)	K10756	NA	replication factor C subunit 3 [Source:HGNC Symbol;Acc:HGNC:9971]	NA	86.9513	49.7685	48.1227	39.894	53.6515	49.3235	44.6969	52.834	10.9567	9.9771	11.5216	9.76416	9.19619	10.217	8.81583	9.06339	5.34815	2.41904	1.57964e-27	2.62792e-26	up	yes
ENSAPLG00000007103	MYBPC1	ENSAPLT00000046080;ENSAPLT00000031287;ENSAPLT00000007443;ENSAPLT00000044144;ENSAPLT00000031822;ENSAPLT00000033973;ENSAPLT00000040800	GO:0005515(protein binding);GO:0006936(muscle contraction);GO:0006936(muscle contraction)	NA	NA	NA	myosin binding protein C, slow type [Source:HGNC Symbol;Acc:HGNC:7549]	NA	20.207	195.757	208.951	132.998	134.322	122.98	139.81	179.979	959.191	1281.3	566.121	837.954	999.537	1068.29	920.469	633.412	0.156202	-2.67852	1.66279e-27	2.76199e-26	down	yes
ENSAPLG00000027742	ENSAPLG00000027742	ENSAPLT00000025038	NA	NA	NA	NA		NA	0.0001	0.0001	0.0001	0.0001	0.0001	0.0001	0.0001	0.0001	2.34628	2.66351	2.50376	1.50377	0.748339	1.26412	1.83095	3.05943	5.02507e-05	-14.2805	1.69437e-27	2.81009e-26	down	yes
ENSAPLG00000006507	DHRS11	ENSAPLT00000006763	GO:0000253(3-keto sterol reductase activity);GO:0004303(estradiol 17-beta-dehydrogenase activity);GO:0006694(steroid biosynthetic process);GO:0016491(oxidoreductase activity);GO:0072555(17-beta-ketosteroid reductase activity);GO:0072582(17-beta-hydroxysteroid dehydrogenase (NADP+) activity)	00900(Terpenoid backbone biosynthesis);00981(Insect hormone biosynthesis)	K15890	EC:1.1.1.216	dehydrogenase/reductase 11 [Source:HGNC Symbol;Acc:HGNC:28639]	NA	18.9121	10.3265	13.8117	12.8951	12.6266	12.6452	13.7782	11.8161	2.08708	2.02895	1.09743	1.83742	1.19416	1.72103	1.73591	1.02673	8.3914	3.06891	1.81517e-27	3.00579e-26	up	yes
ENSAPLG00000011335	SCN2B	ENSAPLT00000011789	GO:0001518(voltage-gated sodium channel complex);GO:0016020(membrane);GO:0017080(sodium channel regulator activity)	04261(Adrenergic signaling in cardiomyocytes)	K04848	NA	sodium voltage-gated channel beta subunit 2 [Source:HGNC Symbol;Acc:HGNC:10589]	NA	10.5853	25.4039	34.0586	31.418	21.5056	26.7425	27.8313	35.3287	67.9355	78.1754	63.3526	69.9987	70.7734	67.8709	75.8688	80.3107	0.370676	-1.43177	1.87433e-27	3.09899e-26	down	yes
ENSAPLG00000010358	CAPN6	ENSAPLT00000010805;ENSAPLT00000030802;ENSAPLT00000036729	GO:0001578(microtubule bundle formation);GO:0004198(calcium-dependent cysteine-type endopeptidase activity);GO:0005622(intracellular);GO:0005829(cytosol);GO:0005874(microtubule);GO:0005876(spindle microtubule);GO:0006508(proteolysis);GO:0008017(microtubule binding);GO:0048471(perinuclear region of cytoplasm);GO:0051493(regulation of cytoskeleton organization);GO:0051493(regulation of cytoskeleton…	NA	NA	NA	calpain 6 [Source:HGNC Symbol;Acc:HGNC:1483]	NA	2.21151	2.36783	1.18851	2.04138	1.40125	4.04631	1.96723	1.19004	6.02822	7.59132	6.84085	6.02974	5.72848	7.38325	5.87361	7.19098	0.311661	-1.68195	1.90891e-27	3.15131e-26	down	yes
ENSAPLG00000002757	FMO3	ENSAPLT00000002820	GO:0004499(N,N-dimethylaniline monooxygenase activity);GO:0050660(flavin adenine dinucleotide binding);GO:0050661(NADP binding);GO:0055114(oxidation-reduction process)	00982(Drug metabolism - cytochrome P450)	K00485	EC:1.14.13.8	flavin containing monooxygenase 3 [Source:HGNC Symbol;Acc:HGNC:3771]	NA	2.66849	1.35135	3.33268	1.46425	2.65372	4.60853	2.95557	1.15469	8.76664	15.7148	8.07704	7.93799	11.6137	13.5559	12.5858	21.7359	0.201918	-2.30816	1.99177e-27	3.28306e-26	down	yes
ENSAPLG00000011197	SEMA7A	ENSAPLT00000033251;ENSAPLT00000011651;ENSAPLT00000011199;ENSAPLT00000048054	GO:0001934(positive regulation of protein phosphorylation);GO:0005178(integrin binding);GO:0005515(protein binding);GO:0007229(integrin-mediated signaling pathway);GO:0009897(external side of plasma membrane);GO:0021988(olfactory lobe development);GO:0031175(neuron projection development);GO:0045773(positive regulation of axon extension);GO:0048675(axon extension);GO:0050727(regulation of inflamm…	NA	NA	NA	semaphorin 7A (John Milton Hagen blood group) [Source:HGNC Symbol;Acc:HGNC:10741]	NA	8.322	8.52929	10.0723	10.6716	8.77549	9.30853	11.0763	8.06872	11.4845	20.0264	20.3556	20.8899	15.9592	23.2793	17.2983	21.9442	0.494747	-1.01524	2.36079e-27	3.88537e-26	down	yes
ENSAPLG00000005232	SSH1	ENSAPLT00000005403	GO:0000902(cell morphogenesis);GO:0003779(actin binding);GO:0004721(phosphoprotein phosphatase activity);GO:0004725(protein tyrosine phosphatase activity);GO:0005737(cytoplasm);GO:0005886(plasma membrane);GO:0006470(protein dephosphorylation);GO:0008138(protein tyrosine/serine/threonine phosphatase activity);GO:0016311(dephosphorylation);GO:0016791(phosphatase activity);GO:0030036(actin cytoskele…	04810(Regulation of actin cytoskeleton)	K05766	EC:3.1.3.16;EC:3.1.3.48	slingshot protein phosphatase 1 [Source:HGNC Symbol;Acc:HGNC:30579]	NA	17.6701	22.5224	24.6426	20.1252	14.3571	17.8687	23.0481	22.6469	28.5034	51.7346	40.1738	35.9967	35.283	52.2929	39.8448	47.3107	0.49188	-1.02362	2.40409e-27	3.95058e-26	down	yes
ENSAPLG00000016379	IGFBP3	ENSAPLT00000023443;ENSAPLT00000017093	GO:0001558(regulation of cell growth);GO:0001649(osteoblast differentiation);GO:0001933(negative regulation of protein phosphorylation);GO:0001968(fibronectin binding);GO:0005520(insulin-like growth factor binding);GO:0005576(extracellular region);GO:0005615(extracellular space);GO:0005634(nucleus);GO:0006468(protein phosphorylation);GO:0008160(protein tyrosine phosphatase activator activity);GO:…	04115(p53 signaling pathway);04218(Cellular senescence);04218(Cellular senescence)	K10138	NA	insulin like growth factor binding protein 3 [Source:HGNC Symbol;Acc:HGNC:5472]	NA	21.2261	15.3615	12.926	9.31134	9.49918	11.2106	10.5438	12.2884	43.0959	22.1505	37.7334	38.8835	30.6951	25.0781	30.2987	22.1187	0.409379	-1.28849	2.50523e-27	4.11049e-26	down	yes
ENSAPLG00000008715	MICU2	ENSAPLT00000009098	GO:0005509(calcium ion binding);GO:0005739(mitochondrion);GO:0005743(mitochondrial inner membrane);GO:0005758(mitochondrial intermembrane space);GO:0006851(mitochondrial calcium ion transmembrane transport);GO:0034704(calcium channel complex);GO:0036444(calcium import into the mitochondrion);GO:0046982(protein heterodimerization activity);GO:0051560(mitochondrial calcium ion homeostasis);GO:00515…	NA	NA	NA	mitochondrial calcium uptake 2 [Source:HGNC Symbol;Acc:HGNC:31830]	NA	32.3873	31.8574	30.1805	25.0695	23.6761	27.4898	24.6341	32.0634	68.4993	54.2685	56.3202	44.5811	65.9085	42.5077	45.0754	38.3515	0.547175	-0.869925	2.74091e-27	4.49033e-26	down	no
ENSAPLG00000029124	ENSAPLG00000029124	ENSAPLT00000047035;ENSAPLT00000038621;ENSAPLT00000025784	NA	NA	NA	NA		NA	0.0713723	1.99317	1.55991	1.06939	0.340307	1.24056	1.24631	0.991386	16.2508	11.9317	15.4856	9.44997	18.6583	12.7239	14.9648	7.75811	0.0793896	-3.65491	2.83566e-27	4.63848e-26	down	yes
ENSAPLG00000001694	LRRN1	ENSAPLT00000001687	GO:0005515(protein binding);GO:0051965(positive regulation of synapse assembly)	04622(RIG-I-like receptor signaling pathway)	K12655	EC:3.4.19.12	leucine rich repeat neuronal 1 [Source:HGNC Symbol;Acc:HGNC:20980]	NA	43.6279	64.5494	60.2073	40.2934	43.1487	70.0861	49.5532	41.5918	7.13501	5.44613	2.78441	9.88564	4.05052	5.80504	3.0732	4.49632	9.67886	3.27484	2.88289e-27	4.70857e-26	up	yes
ENSAPLG00000019122	ENSAPLG00000019122	ENSAPLT00000043009;ENSAPLT00000031529	GO:0005216(ion channel activity);GO:0005249(voltage-gated potassium channel activity);GO:0006811(ion transport);GO:0006813(potassium ion transport);GO:0008076(voltage-gated potassium channel complex);GO:0016020(membrane);GO:0055085(transmembrane transport);GO:0060072(large conductance calcium-activated potassium channel activity);GO:0060072(large conductance calcium-activated potassium channel ac…	04270(Vascular smooth muscle contraction);04270(Vascular smooth muscle contraction)	K04936	NA		NA	2.88257	9.35681	9.77203	8.26033	3.31944	7.50007	8.70753	6.43712	27.8974	33.738	25.1189	25.2647	30.5012	48.2432	27.0347	18.8087	0.237677	-2.07293	2.90835e-27	4.74294e-26	down	yes
ENSAPLG00000021425	HPRT1	ENSAPLT00000032493;ENSAPLT00000018916	GO:0000287(magnesium ion binding);GO:0001913(T cell mediated cytotoxicity);GO:0001975(response to amphetamine);GO:0004422(hypoxanthine phosphoribosyltransferase activity);GO:0005737(cytoplasm);GO:0005829(cytosol);GO:0006164(purine nucleotide biosynthetic process);GO:0006166(purine ribonucleoside salvage);GO:0006168(adenine salvage);GO:0006178(guanine salvage);GO:0007625(grooming behavior);GO:0007…	00230(Purine metabolism);00983(Drug metabolism - other enzymes);00983(Drug metabolism - other enzymes)	K00760	EC:2.4.2.8	hypoxanthine phosphoribosyltransferase 1 [Source:HGNC Symbol;Acc:HGNC:5157]	NA	32.8817	46.0309	42.5498	34.6466	51.7298	43.6026	34.5552	44.3195	75.0923	65.8357	69.3113	90.3561	85.8189	71.8335	76.5371	72.2673	0.544131	-0.877973	2.93687e-27	4.7822e-26	down	no
ENSAPLG00000017227	ENSAPLG00000017227	ENSAPLT00000029926	GO:0006813(potassium ion transport);GO:0016020(membrane);GO:0060072(large conductance calcium-activated potassium channel activity)	04270(Vascular smooth muscle contraction)	K04936	NA		NA	2.48761	10.8929	7.2014	8.24397	4.26824	6.24918	6.3745	5.17376	26.8528	34.5388	38.9465	26.4746	30.3343	42.7503	37.6676	19.5588	0.197926	-2.33697	3.10574e-27	5.04953e-26	down	yes
ENSAPLG00000005224	GSTK1	ENSAPLT00000005410;ENSAPLT00000018433;ENSAPLT00000037818;ENSAPLT00000035407	GO:0004364(glutathione transferase activity);GO:0004602(glutathione peroxidase activity);GO:0005102(signaling receptor binding);GO:0005739(mitochondrion);GO:0005777(peroxisome);GO:0006749(glutathione metabolic process);GO:0015035(protein disulfide oxidoreductase activity);GO:0030855(epithelial cell differentiation);GO:0030855(epithelial cell differentiation)	00480(Glutathione metabolism);00980(Metabolism of xenobiotics by cytochrome P450);00982(Drug metabolism - cytochrome P450);04146(Peroxisome);04146(Peroxisome)	K13299	EC:2.5.1.18	glutathione S-transferase kappa 1 [Source:HGNC Symbol;Acc:HGNC:16906]	NA	20.6818	18.3685	18.8875	18.3249	23.2363	19.8783	18.5276	19.5841	22.4515	37.5877	38.69	37.6091	47.8057	35.979	48.3817	33.3875	0.521673	-0.938783	3.1851e-27	5.17074e-26	down	no
ENSAPLG00000007380	RFC4	ENSAPLT00000007713	GO:0003677(DNA binding);GO:0003689(DNA clamp loader activity);GO:0005524(ATP binding);GO:0005654(nucleoplasm);GO:0005663(DNA replication factor C complex);GO:0006260(DNA replication);GO:0019899(enzyme binding);GO:0031390(Ctf18 RFC-like complex);GO:0031391(Elg1 RFC-like complex);GO:0043142(single-stranded DNA-dependent ATPase activity);GO:1900264(positive regulation of DNA-directed DNA polymerase …	03030(DNA replication);03420(Nucleotide excision repair);03430(Mismatch repair)	K10755	NA	replication factor C subunit 4 [Source:HGNC Symbol;Acc:HGNC:9972]	NA	96.9179	125.738	116.023	127.633	116.468	113.338	103.351	109.624	18.694	16.6276	18.2694	25.5179	13.102	26.8356	20.081	19.0196	5.7484	2.52316	3.21592e-27	5.21289e-26	up	yes
ENSAPLG00000016209	ENSAPLG00000016209	ENSAPLT00000016932	NA	NA	NA	NA		NA	40.3152	139.456	137.745	155.781	107.385	120.414	120.828	157.458	310.625	517.443	353.698	373.022	404.08	330.646	377.767	434.307	0.315768	-1.66306	3.59946e-27	5.82581e-26	down	yes
ENSAPLG00000006246	PSPC1	ENSAPLT00000045894;ENSAPLT00000006493	GO:0001650(fibrillar center);GO:0002218(activation of innate immune response);GO:0003676(nucleic acid binding);GO:0003723(RNA binding);GO:0005654(nucleoplasm);GO:0042382(paraspeckles);GO:0042752(regulation of circadian rhythm);GO:0045892(negative regulation of transcription, DNA-templated);GO:0070888(E-box binding);GO:0070888(E-box binding)	NA	NA	NA	paraspeckle component 1 [Source:HGNC Symbol;Acc:HGNC:20320]	NA	94.2754	78.2617	87.8005	84.0437	78.8703	74.2506	88.162	73.1363	20.5177	23.4215	19.5726	17.5655	21.906	16.8646	22.2028	18.174	4.11173	2.03974	3.86725e-27	6.24982e-26	up	yes
ENSAPLG00000008853	PCNX2	ENSAPLT00000029317;ENSAPLT00000009303	GO:0016021(integral component of membrane);GO:0016021(integral component of membrane)	NA	NA	NA	pecanex 2 [Source:HGNC Symbol;Acc:HGNC:8736]	NA	4.23058	3.31909	2.83823	2.6716	2.38602	3.04629	3.9064	2.57083	0.189783	0.519043	0.12685	0.179518	0.18079	0.278016	0.190312	0.207533	13.3393	3.73761	4.03024e-27	6.50345e-26	up	yes
ENSAPLG00000006033	BCAS1	ENSAPLT00000006262;ENSAPLT00000033513	GO:0042552(myelination);GO:0042552(myelination)	00100(Steroid biosynthesis);00100(Steroid biosynthesis)	K07436	EC:1.14.15.16	breast carcinoma amplified sequence 1 [Source:HGNC Symbol;Acc:HGNC:974]	NA	2.94437	1.21863	0.766784	1.08625	0.515839	1.09784	1.43203	1.19423	9.16546	6.92389	5.24039	4.64993	11.7514	4.76044	8.28846	4.02904	0.187122	-2.41795	4.66373e-27	7.51118e-26	down	yes
ENSAPLG00000002518	FAM107B	ENSAPLT00000002530;ENSAPLT00000020025	GO:0007605(sensory perception of sound);GO:0007605(sensory perception of sound)	NA	NA	NA	family with sequence similarity 107 member B [Source:HGNC Symbol;Acc:HGNC:23726]	NA	74.3585	59.8972	68.1024	79.6125	54.6219	56.6167	70.0487	66.6831	12.3184	13.5695	11.8219	11.0339	8.71144	15.1274	13.9098	12.2312	5.36793	2.42437	4.66872e-27	7.51118e-26	up	yes
ENSAPLG00000015956	GPR37	ENSAPLT00000016642	GO:0000151(ubiquitin ligase complex);GO:0004930(G protein-coupled receptor activity);GO:0005783(endoplasmic reticulum);GO:0005886(plasma membrane);GO:0007186(G protein-coupled receptor signaling pathway);GO:0007193(adenylate cyclase-inhibiting G protein-coupled receptor signaling pathway);GO:0008528(G protein-coupled peptide receptor activity);GO:0016021(integral component of membrane);GO:0030544…	NA	NA	NA	G protein-coupled receptor 37 [Source:HGNC Symbol;Acc:HGNC:4494]	NA	8.14923	13.2184	14.1268	17.7506	7.98414	9.57776	11.2565	14.6545	0.291929	0.458719	0.538489	0.607674	0.438462	1.45342	0.91584	0.399152	18.9506	4.24417	4.68766e-27	7.53039e-26	up	yes
ENSAPLG00000004278	NTN4	ENSAPLT00000025743;ENSAPLT00000022277;ENSAPLT00000004390	GO:0005515(protein binding);GO:0005604(basement membrane);GO:0016322(neuron remodeling);GO:0043237(laminin-1 binding);GO:0060668(regulation of branching involved in salivary gland morphogenesis by extracellular matrix-epithelial cell signaling);GO:0060668(regulation of branching involved in salivary gland morphogenesis by extracellular matrix-epithelial cell signaling)	04360(Axon guidance);04360(Axon guidance)	K06845	NA	netrin 4 [Source:HGNC Symbol;Acc:HGNC:13658]	NA	4.98511	4.08282	2.90051	3.82053	3.16869	13.0367	4.22545	5.73261	16.1119	23.517	21.7365	15.2278	19.5219	25.4711	28.9758	18.2507	0.248514	-2.0086	4.79698e-27	7.69451e-26	down	yes
ENSAPLG00000016512	ENSAPLG00000016512	ENSAPLT00000026197	GO:0005829(cytosol);GO:0006595(polyamine metabolic process);GO:0008073(ornithine decarboxylase inhibitor activity);GO:0043086(negative regulation of catalytic activity)	NA	NA	NA		NA	163.939	156.983	180.029	196.034	251.354	170.929	161.864	199.238	343.103	308.676	365.555	330.871	344.656	283.882	341.348	405.528	0.543531	-0.879566	4.86555e-27	7.79286e-26	down	no
ENSAPLG00000010660	CLMP	ENSAPLT00000011095	GO:0005881(cytoplasmic microtubule);GO:0005923(bicellular tight junction);GO:0048565(digestive tract development)	NA	NA	NA	CXADR like membrane protein [Source:HGNC Symbol;Acc:HGNC:24039]	NA	43.0634	30.9123	24.2658	25.7356	16.339	27.0598	32.1925	30.5338	4.19043	6.99339	2.91389	4.08855	4.7105	4.06122	4.61603	3.87492	6.49109	2.69846	5.01678e-27	8.02312e-26	up	yes
ENSAPLG00000027736	TUBB4B	ENSAPLT00000030136	GO:0003725(double-stranded RNA binding);GO:0003924(GTPase activity);GO:0005200(structural constituent of cytoskeleton);GO:0005525(GTP binding);GO:0005874(microtubule);GO:0007017(microtubule-based process)	04145(Phagosome);04540(Gap junction);05130(Pathogenic Escherichia coli infection)	K07375	NA	tubulin beta 4B class IVb [Source:HGNC Symbol;Acc:HGNC:20771]	NA	350.001	310.852	354.374	382.774	405.634	309.71	315.097	363.262	68.0109	85.8376	59.1732	67.0462	86.1896	57.6024	86.9874	86.8574	4.67071	2.22364	5.17906e-27	8.27034e-26	up	yes
ENSAPLG00000012257	FBXO21	ENSAPLT00000012785	GO:0003677(DNA binding);GO:0005515(protein binding)	NA	NA	NA	F-box protein 21 [Source:HGNC Symbol;Acc:HGNC:13592]	NA	18.9242	14.6151	17.3435	15.3434	14.9976	13.8832	13.4141	16.5297	24.3849	43.6282	23.7536	21.2342	25.6865	37.4484	35.3866	43.1194	0.491086	-1.02595	5.90872e-27	9.42152e-26	down	yes
ENSAPLG00000026434	GLYCTK	ENSAPLT00000033843	GO:0005737(cytoplasm);GO:0005794(Golgi apparatus);GO:0005829(cytosol);GO:0006468(protein phosphorylation);GO:0008887(glycerate kinase activity)	00030(Pentose phosphate pathway);00630(Glyoxylate and dicarboxylate metabolism);00561(Glycerolipid metabolism);00260(Glycine, serine and threonine metabolism)	K11529	EC:2.7.1.165	glycerate kinase [Source:HGNC Symbol;Acc:HGNC:24247]	NA	3.16855	3.08135	2.81832	3.56148	3.10329	3.47934	2.78708	3.99411	8.47548	9.18523	9.24394	6.13395	5.21697	7.90233	11.7536	13.2356	0.365349	-1.45265	6.1371e-27	9.77117e-26	down	yes
ENSAPLG00000009624	SLC25A17	ENSAPLT00000010028	GO:0005347(ATP transmembrane transporter activity);GO:0005777(peroxisome);GO:0005778(peroxisomal membrane);GO:0005779(integral component of peroxisomal membrane);GO:0006635(fatty acid beta-oxidation);GO:0015217(ADP transmembrane transporter activity);GO:0015228(coenzyme A transmembrane transporter activity);GO:0015230(FAD transmembrane transporter activity);GO:0015867(ATP transport);GO:0015908(fa…	04146(Peroxisome)	K13354	NA	solute carrier family 25 member 17 [Source:HGNC Symbol;Acc:HGNC:10987]	NA	171.183	69.4793	77.1394	76.2859	104.394	66.4878	72.622	97.3134	10.9701	17.9937	8.50082	13.4777	12.3509	11.1911	16.5463	14.6205	6.95597	2.79825	6.3487e-27	1.00931e-25	up	yes
ENSAPLG00000000946	TOB1	ENSAPLT00000000926	GO:0003714(transcription corepressor activity);GO:0005737(cytoplasm);GO:0008285(negative regulation of cell population proliferation);GO:0017148(negative regulation of translation);GO:0030014(CCR4-NOT complex);GO:0030514(negative regulation of BMP signaling pathway);GO:0030971(receptor tyrosine kinase binding);GO:0045668(negative regulation of osteoblast differentiation);GO:0046332(SMAD binding);…	03018(RNA degradation)	K14443	NA	transducer of ERBB2, 1 [Source:HGNC Symbol;Acc:HGNC:11979]	NA	78.6465	168.586	153.778	135.705	127.618	187.378	146.984	148.918	227.417	307.777	368.135	281.288	370.195	299.777	318.503	335.403	0.45749	-1.12819	7.90092e-27	1.25423e-25	down	yes
ENSAPLG00000030602	CTDSPL	ENSAPLT00000017425;ENSAPLT00000019864;ENSAPLT00000023072;ENSAPLT00000010273	GO:0001933(negative regulation of protein phosphorylation);GO:0006357(regulation of transcription by RNA polymerase II);GO:0008420(RNA polymerase II CTD heptapeptide repeat phosphatase activity);GO:0016791(phosphatase activity);GO:2000134(negative regulation of G1/S transition of mitotic cell cycle);GO:2000134(negative regulation of G1/S transition of mitotic cell cycle)	NA	NA	NA	CTD small phosphatase like [Source:HGNC Symbol;Acc:HGNC:16890]	NA	21.7412	14.246	12.848	11.6993	9.99099	14.4443	12.0287	10.802	22.451	20.8367	23.878	18.635	25.1779	24.2635	23.9737	22.0588	0.59468	-0.749814	7.98718e-27	1.26605e-25	down	no
ENSAPLG00000016365	MCM6	ENSAPLT00000017090;ENSAPLT00000032029	GO:0003677(DNA binding);GO:0003678(DNA helicase activity);GO:0003697(single-stranded DNA binding);GO:0004003(ATP-dependent DNA helicase activity);GO:0005524(ATP binding);GO:0005634(nucleus);GO:0005654(nucleoplasm);GO:0006260(DNA replication);GO:0006268(DNA unwinding involved in DNA replication);GO:0006270(DNA replication initiation);GO:0042555(MCM complex);GO:0042802(identical protein binding);GO…	03030(DNA replication);04110(Cell cycle);04110(Cell cycle)	K02542	EC:3.6.4.12	minichromosome maintenance complex component 6 [Source:HGNC Symbol;Acc:HGNC:6949]	NA	120.19	100.106	105.644	104.228	108.126	98.0469	101.889	104.145	28.5695	27.0506	23.2635	23.8637	22.6631	22.2328	17.1683	22.2283	4.50372	2.17112	8.05776e-27	1.27536e-25	up	yes
[truncated: 19,924 more rows]
