# Supplementary material for: Integrated transcriptomics and metabolomics study of embryonic breast muscle of Jiaji ducks
Source: BMC Genomics. 2024 Jun 1;25:551. doi: 10.1186/s12864-024-10452-6 (PMC11144331; doi:10.1186/s12864-024-10452-6)
Supplement: Supplementary file 5 — Supplementary Material 5: Table S4 E27VSE34_Gene_differential_expression [file 12864_2024_10452_MOESM5_ESM.xlsx]

## Sheet: Sheet1
Table S4 E27VSE34_Gene_differential_expression
gene_id	gene_name	transcript_id	GO	KEGG	KO_ENTRY	EC	Description	trans_type	FPKM.E27_1	FPKM.E27_2	FPKM.E27_3	FPKM.E27_4	FPKM.E27_5	FPKM.E27_6	FPKM.E27_7	FPKM.E27_8	FPKM.E34_1	FPKM.E34_2	FPKM.E34_3	FPKM.E34_4	FPKM.E34_5	FPKM.E34_6	FPKM.E34_7	FPKM.E34_8	fc	log2(fc)	pval	qval	regulation	significant
ENSAPLG00000004906	SCN4A	ENSAPLT00000005205	GO:0001518(voltage-gated sodium channel complex);GO:0005216(ion channel activity);GO:0005248(voltage-gated sodium channel activity);GO:0005515(protein binding);GO:0005887(integral component of plasma membrane);GO:0006811(ion transport);GO:0006814(sodium ion transport);GO:0016020(membrane);GO:0035725(sodium ion transmembrane transport);GO:0055085(transmembrane transport);GO:0100001(regulation of s…	NA	NA	NA	sodium voltage-gated channel alpha subunit 4 [Source:HGNC Symbol;Acc:HGNC:10591]	NA	2.81879	2.09114	3.55426	2.73332	4.94168	4.01444	3.52829	4.14655	30.6029	36.8986	38.6946	31.1151	34.1236	44.1042	32.3472	39.7864	0.0967366	-3.36979	8.01348e-118	8.31398e-114	down	yes
ENSAPLG00000002357	PLN	ENSAPLT00000002360	GO:0002026(regulation of the force of heart contraction);GO:0005246(calcium channel regulator activity);GO:0006816(calcium ion transport);GO:0006874(cellular calcium ion homeostasis);GO:0007219(Notch signaling pathway);GO:0008016(regulation of heart contraction);GO:0010459(negative regulation of heart rate);GO:0010880(regulation of release of sequestered calcium ion into cytosol by sarcoplasmic r…	04020(Calcium signaling pathway);04261(Adrenergic signaling in cardiomyocytes)	K05852	NA	phospholamban [Source:HGNC Symbol;Acc:HGNC:9080]	NA	8.37977	5.04267	19.0893	17.3885	16.1481	15.0039	27.6813	10.5429	946.552	809.08	591.166	632.66	1531.04	1378.01	1374.68	933.459	0.0145519	-6.10265	3.43069e-116	1.77967e-112	down	yes
ENSAPLG00000027345	ENSAPLG00000027345	ENSAPLT00000039325	GO:0003924(GTPase activity);GO:0005200(structural constituent of cytoskeleton);GO:0005525(GTP binding);GO:0005874(microtubule);GO:0007017(microtubule-based process)	04145(Phagosome);04540(Gap junction);05130(Pathogenic Escherichia coli infection)	K07375	NA		NA	518.429	441.737	391.04	308.061	308.031	356.349	421.386	452.177	33.8889	27.8954	22.1619	30.0713	28.3706	23.4511	27.0737	20.7608	14.9631	3.90333	1.96358e-111	6.79071e-108	up	yes
ENSAPLG00000005505	RDH10	ENSAPLT00000005699	GO:0001656(metanephros development);GO:0001701(in utero embryonic development);GO:0002138(retinoic acid biosynthetic process);GO:0004745(retinol dehydrogenase activity);GO:0005737(cytoplasm);GO:0007601(visual perception);GO:0008406(gonad development);GO:0009887(animal organ morphogenesis);GO:0014032(neural crest cell development);GO:0016020(membrane);GO:0016021(integral component of membrane);GO:…	00830(Retinol metabolism)	K11151	EC:1.1.1.-	retinol dehydrogenase 10 [Source:HGNC Symbol;Acc:HGNC:19975]	NA	176.794	160.062	171.967	182.281	135.742	147.545	199.336	145.902	13.1521	13.7893	8.42361	7.68012	7.65227	13.1074	10.3246	7.61471	16.1434	4.01287	1.22346e-110	3.17334e-107	up	yes
ENSAPLG00000003875	STK17A	ENSAPLT00000003984	GO:0004672(protein kinase activity);GO:0004674(protein serine/threonine kinase activity);GO:0005524(ATP binding);GO:0005634(nucleus);GO:0005886(plasma membrane);GO:0006468(protein phosphorylation);GO:0016607(nuclear speck);GO:0035556(intracellular signal transduction);GO:0043065(positive regulation of apoptotic process);GO:2000271(positive regulation of fibroblast apoptotic process);GO:2000377(re…	NA	NA	NA	serine/threonine kinase 17a [Source:HGNC Symbol;Acc:HGNC:11395]	NA	226.885	156.525	121.787	221.947	253.922	190.954	283.104	179.354	15.5233	12.4515	9.33832	14.3964	12.2527	12.6454	13.3516	11.4369	16.1197	4.01075	5.60746e-108	1.16355e-104	up	yes
ENSAPLG00000024683	ENSAPLG00000024683	ENSAPLT00000048113	GO:0002062(chondrocyte differentiation);GO:0005634(nucleus);GO:0010628(positive regulation of gene expression);GO:0032332(positive regulation of chondrocyte differentiation);GO:0035988(chondrocyte proliferation);GO:0042246(tissue regeneration);GO:1902730(positive regulation of proteoglycan biosynthetic process);GO:1902732(positive regulation of chondrocyte proliferation)	NA	NA	NA		NA	328.766	314.73	342.16	265.76	363.45	286.526	226.086	272.757	1890.4	1649.24	2562.54	3030.6	2662.86	2970.67	2928.84	1956.77	0.122137	-3.03342	2.4144e-106	4.17491e-103	down	yes
ENSAPLG00000012741	TNNT2	ENSAPLT00000013323	GO:0003779(actin binding);GO:0005523(tropomyosin binding);GO:0005861(troponin complex);GO:0005865(striated muscle thin filament);GO:0006937(regulation of muscle contraction);GO:0008016(regulation of heart contraction);GO:0030049(muscle filament sliding);GO:0030172(troponin C binding);GO:0031013(troponin I binding);GO:0032780(negative regulation of ATPase activity);GO:0032781(positive regulation o…	04260(Cardiac muscle contraction);04261(Adrenergic signaling in cardiomyocytes)	K12045	NA	troponin T2, cardiac type [Source:HGNC Symbol;Acc:HGNC:11949]	NA	2444.45	2536.89	2622.28	2627.98	2534.76	2205.69	2528.54	2091.02	168.911	148.876	91.8014	75.3263	72.205	62.9451	94.1435	97.0924	24.1484	4.59385	3.69068e-105	5.47012e-102	up	yes
ENSAPLG00000000622	ENSAPLG00000000622	ENSAPLT00000021521;ENSAPLT00000018553;ENSAPLT00000000882	GO:0036094(small molecule binding);GO:0036094(small molecule binding)	00590(Arachidonic acid metabolism);00590(Arachidonic acid metabolism)	K01830	EC:5.3.99.2		NA	7.26108	7.98557	5.13318	5.72543	7.76747	6.04632	6.24416	6.07266	58.3335	116.446	76.3803	52.5778	78.6894	111.162	124.712	123.557	0.0704123	-3.82803	2.80855e-103	3.64234e-100	down	yes
ENSAPLG00000009608	ASB10	ENSAPLT00000010007;ENSAPLT00000024004	GO:0005515(protein binding);GO:0005634(nucleus);GO:0005737(cytoplasm);GO:0035556(intracellular signal transduction);GO:0035556(intracellular signal transduction)	NA	NA	NA	ankyrin repeat and SOCS box containing 10 [Source:HGNC Symbol;Acc:HGNC:17185]	NA	0.0001	0.0001	0.0001	0.0001	0.0001	0.0001	0.0001	0.0001	3.41189	4.33077	9.03718	7.15219	12.6304	3.47107	9.75541	4.57213	1.47164e-05	-16.0522	5.24728e-102	6.04894e-99	down	yes
ENSAPLG00000003036	NHSL1	ENSAPLT00000034586;ENSAPLT00000022543;ENSAPLT00000003083	NA	NA	NA	NA	NHS like 1 [Source:HGNC Symbol;Acc:HGNC:21021]	NA	140.062	76.1138	113.127	118.976	123.374	122.89	123.835	114.599	13.4868	14.7685	8.41291	12.0451	12.3076	12.5609	10.9773	12.0014	9.66208	3.27233	6.57464e-102	6.82119e-99	up	yes
ENSAPLG00000006390	TOP2A	ENSAPLT00000006805	GO:0000228(nuclear chromosome);GO:0000287(magnesium ion binding);GO:0003677(DNA binding);GO:0003682(chromatin binding);GO:0003918(DNA topoisomerase type II (ATP-hydrolyzing) activity);GO:0005080(protein kinase C binding);GO:0005524(ATP binding);GO:0005634(nucleus);GO:0005654(nucleoplasm);GO:0005730(nucleolus);GO:0005814(centriole);GO:0006259(DNA metabolic process);GO:0006265(DNA topological chang…	NA	NA	NA	DNA topoisomerase II alpha [Source:HGNC Symbol;Acc:HGNC:11989]	NA	41.9528	44.5929	54.7018	56.0027	46.9696	58.7193	45.5273	42.7413	3.99215	5.23293	2.65757	4.53346	6.21695	3.30736	4.71392	3.20325	11.5545	3.53038	2.302e-100	2.1712e-97	up	yes
ENSAPLG00000012464	ST8SIA2	ENSAPLT00000012987	GO:0001574(ganglioside biosynthetic process);GO:0003828(alpha-N-acetylneuraminate alpha-2,8-sialyltransferase activity);GO:0005769(early endosome);GO:0006486(protein glycosylation);GO:0006491(N-glycan processing);GO:0008373(sialyltransferase activity);GO:0009311(oligosaccharide metabolic process);GO:0055037(recycling endosome)	NA	NA	NA	ST8 alpha-N-acetyl-neuraminide alpha-2,8-sialyltransferase 2 [Source:HGNC Symbol;Acc:HGNC:10870]	NA	48.0917	46.4643	40.1275	52.798	42.9202	39.2925	49.4927	34.728	5.25987	2.59085	3.43403	3.4518	3.30138	2.74785	3.88515	3.20018	12.6983	3.66656	1.05399e-97	9.11258e-95	up	yes
ENSAPLG00000004559	AMPD3	ENSAPLT00000004696	GO:0003876(AMP deaminase activity);GO:0006188(IMP biosynthetic process);GO:0009168(purine ribonucleoside monophosphate biosynthetic process);GO:0019239(deaminase activity);GO:0032264(IMP salvage);GO:0034101(erythrocyte homeostasis);GO:0046031(ADP metabolic process);GO:0046033(AMP metabolic process);GO:0046034(ATP metabolic process);GO:0046039(GTP metabolic process);GO:0097009(energy homeostasis)	00230(Purine metabolism)	K01490	EC:3.5.4.6	adenosine monophosphate deaminase 3 [Source:HGNC Symbol;Acc:HGNC:470]	NA	18.4441	22.7583	25.9964	31.5698	34.1309	29.3031	32.7688	31.1123	2.27195	1.96464	2.30869	1.74645	2.02886	1.59338	2.4652	1.70401	14.0571	3.81323	2.83334e-97	2.26123e-94	up	yes
ENSAPLG00000014288	ENSAPLG00000014288	ENSAPLT00000027033;ENSAPLT00000014983;ENSAPLT00000021348	GO:0006508(proteolysis);GO:0008237(metallopeptidase activity);GO:0008241(peptidyl-dipeptidase activity);GO:0016020(membrane);GO:0016020(membrane)	NA	NA	NA		NA	31.1811	21.5925	39.5647	15.9476	39.4971	25.6308	30.3169	28.7606	480.611	336.599	590.549	305.496	320.879	485.849	462.727	397.445	0.0687812	-3.86184	2.98593e-94	2.21279e-91	down	yes
ENSAPLG00000024554	ENSAPLG00000024554	ENSAPLT00000042512;ENSAPLT00000038153	GO:0005515(protein binding);GO:0005543(phospholipid binding);GO:0005543(phospholipid binding)	NA	NA	NA		NA	94.8834	112.977	99.3917	85.0905	107.512	90.5451	100.757	84.6445	10.5746	13.325	10.6128	12.1694	9.61568	13.9617	13.472	12.0205	8.10221	3.01832	3.35224e-91	2.31863e-88	up	yes
ENSAPLG00000013511	TAPBPL	ENSAPLT00000025992;ENSAPLT00000039689;ENSAPLT00000020082;ENSAPLT00000044654;ENSAPLT00000014139;ENSAPLT00000037890;ENSAPLT00000023369;ENSAPLT00000012874	GO:0002502(peptide antigen assembly with MHC class I protein complex);GO:0002590(negative regulation of antigen processing and presentation of peptide antigen via MHC class I);GO:0006006(glucose metabolic process);GO:0016620(oxidoreductase activity, acting on the aldehyde or oxo group of donors, NAD or NADP as acceptor);GO:0023024(MHC class I protein complex binding);GO:0044877(protein-containing…	00010(Glycolysis / Gluconeogenesis);00010(Glycolysis / Gluconeogenesis)	K00134	EC:1.2.1.12	TAP binding protein like [Source:HGNC Symbol;Acc:HGNC:30683]	NA	3136.21	3151.88	3260.69	2448.06	3064.32	4054.01	3445.52	3154.63	14726	14010.8	19175.5	15842.5	14047.2	15965.2	15454.7	17068.9	0.20362	-2.29605	4.76074e-91	3.08704e-88	down	yes
ENSAPLG00000001185	GJA5	ENSAPLT00000001171	GO:0001501(skeletal system development);GO:0001525(angiogenesis);GO:0001568(blood vessel development);GO:0003071(renal system process involved in regulation of systemic arterial blood pressure);GO:0003073(regulation of systemic arterial blood pressure);GO:0003151(outflow tract morphogenesis);GO:0003161(cardiac conduction system development);GO:0003174(mitral valve development);GO:0003193(pulmonar…	NA	NA	NA	gap junction protein alpha 5 [Source:HGNC Symbol;Acc:HGNC:4279]	NA	237.526	160.96	270.986	176.884	164.632	228.193	228.273	216.695	19.5841	24.6571	15.9425	20.0402	16.1119	13.5325	15.8339	16.832	11.8157	3.56264	5.38564e-91	3.28683e-88	up	yes
ENSAPLG00000007917	ENSAPLG00000007917	ENSAPLT00000022472;ENSAPLT00000008253	GO:0004601(peroxidase activity);GO:0005515(protein binding);GO:0006979(response to oxidative stress);GO:0020037(heme binding);GO:0055114(oxidation-reduction process);GO:0055114(oxidation-reduction process)	NA	NA	NA		NA	157.696	121.298	169.984	135.371	71.5974	144.724	137.227	110.536	10.6035	7.89848	5.17575	6.13846	6.37299	7.30092	4.73347	5.62448	19.4702	4.28319	2.44686e-89	1.41034e-86	up	yes
ENSAPLG00000007626	FHOD1	ENSAPLT00000007955;ENSAPLT00000047991	GO:0001725(stress fiber);GO:0005634(nucleus);GO:0005829(cytosol);GO:0007097(nuclear migration);GO:0014704(intercalated disc);GO:0019904(protein domain specific binding);GO:0042802(identical protein binding);GO:0043621(protein self-association);GO:0045944(positive regulation of transcription by RNA polymerase II);GO:0051492(regulation of stress fiber assembly);GO:0051496(positive regulation of str…	04320(Dorso-ventral axis formation);04320(Dorso-ventral axis formation)	K02184	NA	formin homology 2 domain containing 1 [Source:HGNC Symbol;Acc:HGNC:17905]	NA	8.08668	10.4574	10.7719	7.66471	10.0362	7.67982	11.0469	9.50972	47.2378	119.067	77.8392	50.0469	101.544	73.5462	98.969	75.1186	0.116968	-3.09582	9.12488e-89	4.98266e-86	down	yes
ENSAPLG00000006597	FABP5	ENSAPLT00000006872;ENSAPLT00000043629;ENSAPLT00000030966;ENSAPLT00000046778	GO:0001972(retinoic acid binding);GO:0005504(fatty acid binding);GO:0005615(extracellular space);GO:0005634(nucleus);GO:0005737(cytoplasm);GO:0006006(glucose metabolic process);GO:0006629(lipid metabolic process);GO:0006656(phosphatidylcholine biosynthetic process);GO:0008289(lipid binding);GO:0010829(negative regulation of glucose transmembrane transport);GO:0014069(postsynaptic density);GO:0031…	03320(PPAR signaling pathway);03320(PPAR signaling pathway)	K08754	NA	fatty acid binding protein 5 [Source:HGNC Symbol;Acc:HGNC:3560]	NA	73.6478	52.5825	52.9008	70.5383	65.8235	44.6982	55.4662	48.2161	216.088	252.477	302.515	202.231	265.895	226.526	295.176	222.79	0.233843	-2.09639	2.53329e-86	1.31414e-83	down	yes
ENSAPLG00000008188	NCAPH	ENSAPLT00000008534;ENSAPLT00000022989	GO:0000796(condensin complex);GO:0005634(nucleus);GO:0005829(cytosol);GO:0007076(mitotic chromosome condensation);GO:0007076(mitotic chromosome condensation)	NA	NA	NA	non-SMC condensin I complex subunit H [Source:HGNC Symbol;Acc:HGNC:1112]	NA	47.4967	55.7682	53.1211	54.3411	45.613	40.4782	48.6804	49.7013	8.42119	7.65909	6.6266	7.29328	9.10755	5.78013	7.24299	7.11916	6.67004	2.7377	4.55504e-86	2.25041e-83	up	yes
ENSAPLG00000013543	ASB11	ENSAPLT00000014107	GO:0005515(protein binding);GO:0005783(endoplasmic reticulum);GO:0035556(intracellular signal transduction)	NA	NA	NA	ankyrin repeat and SOCS box containing 11 [Source:HGNC Symbol;Acc:HGNC:17186]	NA	0.108421	0.0001	0.0001	0.405487	0.399466	0.0001	0.258826	0.227158	16.0298	21.2178	27.0817	22.28	34.8744	15.2121	23.8275	19.0683	0.00779356	-7.0035	1.34989e-82	6.36594e-80	down	yes
ENSAPLG00000013058	MCM3	ENSAPLT00000013655	GO:0003677(DNA binding);GO:0005524(ATP binding);GO:0005634(nucleus);GO:0005654(nucleoplasm);GO:0005737(cytoplasm);GO:0005813(centrosome);GO:0006260(DNA replication);GO:0006270(DNA replication initiation);GO:0042555(MCM complex);GO:0048471(perinuclear region of cytoplasm)	03030(DNA replication);04110(Cell cycle)	K02541	EC:3.6.4.12	minichromosome maintenance complex component 3 [Source:HGNC Symbol;Acc:HGNC:6945]	NA	21.6667	19.8224	25.1816	16.2672	14.6256	20.9561	19.8333	18.2333	1.75555	1.63501	1.64032	1.5436	1.57738	1.62756	1.85693	1.03304	12.3594	3.62754	1.57703e-82	7.1138e-80	up	yes
ENSAPLG00000027095	MAPRE1	ENSAPLT00000017897;ENSAPLT00000042876	GO:0005515(protein binding);GO:0005794(Golgi apparatus);GO:0005813(centrosome);GO:0005819(spindle);GO:0005874(microtubule);GO:0005881(cytoplasmic microtubule);GO:0005925(focal adhesion);GO:0008017(microtubule binding);GO:0015630(microtubule cytoskeleton);GO:0016477(cell migration);GO:0019901(protein kinase binding);GO:0030981(cortical microtubule cytoskeleton);GO:0031115(negative regulation of mi…	NA	NA	NA	microtubule associated protein RP/EB family member 1 [Source:HGNC Symbol;Acc:HGNC:6890]	NA	734.534	549.722	717.092	761.297	746.538	556.307	667.569	635.949	119.254	90.1727	76.8897	102.213	79.6055	86.4612	92.2236	110.264	7.0917	2.82613	4.6356e-81	2.00393e-78	up	yes
ENSAPLG00000002855	LARGE2	ENSAPLT00000002943	GO:0016757(transferase activity, transferring glycosyl groups);GO:0035269(protein O-linked mannosylation)	00515(Mannose type O-glycan biosyntheis)	K09668	EC:2.4.2.-;EC:2.4.1.-	LARGE xylosyl- and glucuronyltransferase 2 [Source:HGNC Symbol;Acc:HGNC:16522]	NA	8.28827	6.7036	10.5603	6.85081	9.63943	7.91567	8.87253	7.26071	28.1718	34.3775	37.9582	41.8081	39.343	38.9292	28.9239	35.5961	0.231812	-2.10898	2.68765e-80	1.11537e-77	down	yes
ENSAPLG00000009021	ATP1B4	ENSAPLT00000009430	GO:0005634(nucleus);GO:0005637(nuclear inner membrane);GO:0005890(sodium:potassium-exchanging ATPase complex);GO:0006355(regulation of transcription, DNA-templated);GO:0006813(potassium ion transport);GO:0006814(sodium ion transport)	04260(Cardiac muscle contraction);04261(Adrenergic signaling in cardiomyocytes)	K01540	NA	ATPase Na+/K+ transporting family member beta 4 [Source:HGNC Symbol;Acc:HGNC:808]	NA	27.9581	34.9596	44.4325	36.7048	34.2573	50.6041	37.4758	40.6836	177.871	169.118	295.317	262.498	225.365	187.426	194.704	214.08	0.177873	-2.49108	2.4811e-78	9.90054e-76	down	yes
ENSAPLG00000003627	FKBP5	ENSAPLT00000003745;ENSAPLT00000020372;ENSAPLT00000020037	GO:0000413(protein peptidyl-prolyl isomerization);GO:0003755(peptidyl-prolyl cis-trans isomerase activity);GO:0005515(protein binding);GO:0005528(FK506 binding);GO:0005654(nucleoplasm);GO:0009617(response to bacterium);GO:0031072(heat shock protein binding);GO:0061077(chaperone-mediated protein folding);GO:0061077(chaperone-mediated protein folding)	NA	NA	NA	FKBP prolyl isomerase 5 [Source:HGNC Symbol;Acc:HGNC:3721]	NA	10.4674	8.86718	10.8153	14.6593	26.3208	16.19	12.7772	13.9884	92.9354	167.906	102.269	117.274	114.313	165.731	174.825	130.016	0.107095	-3.22303	9.82309e-78	3.77461e-75	down	yes
ENSAPLG00000010270	CDK1	ENSAPLT00000010718	GO:0000307(cyclin-dependent protein kinase holoenzyme complex);GO:0003682(chromatin binding);GO:0004672(protein kinase activity);GO:0004674(protein serine/threonine kinase activity);GO:0004693(cyclin-dependent protein serine/threonine kinase activity);GO:0005524(ATP binding);GO:0005634(nucleus);GO:0005759(mitochondrial matrix);GO:0005813(centrosome);GO:0005829(cytosol);GO:0005876(spindle microtub…	04110(Cell cycle);04114(Oocyte meiosis);04115(p53 signaling pathway);04218(Cellular senescence);04540(Gap junction);04914(Progesterone-mediated oocyte maturation);05168(Herpes simplex infection)	K02087	EC:2.7.11.22;EC:2.7.11.23	cyclin dependent kinase 1 [Source:HGNC Symbol;Acc:HGNC:1722]	NA	121.815	121.891	127.654	125.349	92.6019	89.3917	102.149	101.009	12.8712	14.0137	12.4541	15.3354	19.3673	12.6493	14.714	9.67963	7.93864	2.98889	3.1113e-77	1.15285e-74	up	yes
ENSAPLG00000011845	ENSAPLG00000011845	ENSAPLT00000012331	GO:0003924(GTPase activity);GO:0005200(structural constituent of cytoskeleton);GO:0005525(GTP binding);GO:0005874(microtubule);GO:0007017(microtubule-based process)	04145(Phagosome);04540(Gap junction)	K07375	NA		NA	123.146	132.232	120.627	140.61	98.021	113.234	142.484	96.0347	17.5304	15.9492	17.3495	19.6705	18.9491	19.1657	15.0676	12.9604	7.07239	2.8222	8.04281e-77	2.87739e-74	up	yes
ENSAPLG00000009290	KIF2C	ENSAPLT00000009748;ENSAPLT00000045033;ENSAPLT00000040588	GO:0000775(chromosome, centromeric region);GO:0000776(kinetochore);GO:0003777(microtubule motor activity);GO:0005524(ATP binding);GO:0007018(microtubule-based movement);GO:0007019(microtubule depolymerization);GO:0007080(mitotic metaphase plate congression);GO:0008017(microtubule binding);GO:0015630(microtubule cytoskeleton);GO:0030951(establishment or maintenance of microtubule cytoskeleton pola…	NA	NA	NA	kinesin family member 2C [Source:HGNC Symbol;Acc:HGNC:6393]	NA	9.8626	10.261	9.33413	12.1513	9.01685	8.56873	8.79464	8.00348	1.2077	1.01222	0.596029	0.897942	0.852329	0.970622	1.11199	0.699071	10.3421	3.37045	6.4809e-76	2.24131e-73	up	yes
ENSAPLG00000015285	RNF168	ENSAPLT00000015923	GO:0000151(ubiquitin ligase complex);GO:0003682(chromatin binding);GO:0004842(ubiquitin-protein transferase activity);GO:0005634(nucleus);GO:0005654(nucleoplasm);GO:0005829(cytosol);GO:0006302(double-strand break repair);GO:0006511(ubiquitin-dependent protein catabolic process);GO:0006974(cellular response to DNA damage stimulus);GO:0010212(response to ionizing radiation);GO:0016567(protein ubiqu…	NA	NA	NA	ring finger protein 168 [Source:HGNC Symbol;Acc:HGNC:26661]	NA	30.7263	32.335	35.298	39.726	37.568	36.9907	42.1834	38.1108	113.052	155.846	135.498	115.715	164.435	94.1573	180.423	120.078	0.27144	-1.8813	8.16553e-76	2.73282e-73	down	yes
ENSAPLG00000019376	MYLK2	ENSAPLT00000024215	GO:0004672(protein kinase activity);GO:0005524(ATP binding);GO:0006468(protein phosphorylation)	04371(Apelin signaling pathway);04020(Calcium signaling pathway);04510(Focal adhesion);04810(Regulation of actin cytoskeleton);04270(Vascular smooth muscle contraction)	K00907	EC:2.7.11.18	myosin light chain kinase 2 [Source:HGNC Symbol;Acc:HGNC:16243]	NA	4.04963	2.774	3.10459	2.40512	3.53594	3.01731	4.70587	4.45782	31.5548	34.3554	60.7063	51.4923	27.0868	59.4971	31.3333	54.3868	0.0800493	-3.64297	5.88459e-75	1.90789e-72	down	yes
ENSAPLG00000010252	KPNA2	ENSAPLT00000010714	GO:0005515(protein binding);GO:0005634(nucleus);GO:0005654(nucleoplasm);GO:0005737(cytoplasm);GO:0005829(cytosol);GO:0006606(protein import into nucleus);GO:0006607(NLS-bearing protein import into nucleus);GO:0008139(nuclear localization sequence binding);GO:0008565(protein transporter activity);GO:0042826(histone deacetylase binding);GO:0061608(nuclear import signal receptor activity);GO:0075506…	05164(Influenza A)	K15043	NA	karyopherin subunit alpha 2 [Source:HGNC Symbol;Acc:HGNC:6395]	NA	78.4028	80.4045	77.6075	84.5278	56.4612	60.3855	68.3414	59.445	8.12085	6.61097	5.65548	8.97262	10.1033	7.22713	8.17785	4.40768	9.54141	3.2542	6.93674e-75	2.18087e-72	up	yes
ENSAPLG00000012819	VASH1	ENSAPLT00000013355	GO:0001525(angiogenesis);GO:0001937(negative regulation of endothelial cell proliferation);GO:0003779(actin binding);GO:0004181(metallocarboxypeptidase activity);GO:0005615(extracellular space);GO:0005737(cytoplasm);GO:0005783(endoplasmic reticulum);GO:0006508(proteolysis);GO:0009611(response to wounding);GO:0010596(negative regulation of endothelial cell migration);GO:0016525(negative regulation…	NA	NA	NA	vasohibin 1 [Source:HGNC Symbol;Acc:HGNC:19964]	NA	207.685	148.435	259.947	219.067	230.284	214.197	232.862	188.772	35.7369	34.0559	22.0823	30.6678	26.6007	32.2225	24.0434	27.4931	7.30455	2.8688	1.32038e-74	4.0291e-72	up	yes
ENSAPLG00000025844	MYOZ1	ENSAPLT00000032388	GO:0000122(negative regulation of transcription by RNA polymerase II);GO:0004865(protein serine/threonine phosphatase inhibitor activity);GO:0007519(skeletal muscle tissue development);GO:0015629(actin cytoskeleton);GO:0043417(negative regulation of skeletal muscle tissue regeneration);GO:0043503(skeletal muscle fiber adaptation);GO:0045214(sarcomere organization);GO:0051373(FATZ binding);GO:0070…	NA	NA	NA	myozenin 1 [Source:HGNC Symbol;Acc:HGNC:13752]	NA	237.636	283.91	227.354	165.902	286.103	157.823	249.879	183.269	1058.42	1002	1206.99	1472.65	1227.69	1181.96	1026.8	1254.4	0.19	-2.39593	1.44357e-74	4.27916e-72	down	yes
ENSAPLG00000005723	ENSAPLG00000005723	ENSAPLT00000005907	GO:0005515(protein binding)	00480(Glutathione metabolism);00980(Metabolism of xenobiotics by cytochrome P450);00982(Drug metabolism - cytochrome P450);00983(Drug metabolism - other enzymes)	K00799	EC:2.5.1.18		NA	22.5667	22.3553	20.5977	18.0064	20.3787	23.9481	21.8993	19.3393	67.4554	101.037	73.3941	83.4671	117.57	84.1749	87.3052	120.325	0.230142	-2.11941	9.86493e-74	2.84302e-71	down	yes
ENSAPLG00000011681	ENSAPLG00000011681	ENSAPLT00000012152	NA	04512(ECM-receptor interaction)	K06262	NA		NA	12.5488	10.5136	12.8271	10.8639	15.9394	16.1055	13.6327	14.792	0.756552	0.235187	0.179153	0.506038	0.289543	0.595291	0.2726	0.320009	33.9919	5.08712	1.79168e-72	5.02398e-70	up	yes
ENSAPLG00000008191	KIF4A	ENSAPLT00000025805;ENSAPLT00000043432;ENSAPLT00000008640	GO:0000281(mitotic cytokinesis);GO:0003777(microtubule motor activity);GO:0005524(ATP binding);GO:0005654(nucleoplasm);GO:0007018(microtubule-based movement);GO:0008017(microtubule binding);GO:0030496(midbody);GO:0045171(intercellular bridge);GO:0051256(mitotic spindle midzone assembly);GO:0051256(mitotic spindle midzone assembly)	NA	NA	NA	kinesin family member 4A [Source:HGNC Symbol;Acc:HGNC:13339]	NA	8.17759	8.10122	10.5911	10.963	8.61693	8.6771	7.64977	8.57662	0.786834	1.10658	0.88956	1.13232	1.41905	0.798646	1.20445	0.80766	8.76028	3.13098	6.50626e-72	1.77638e-69	up	yes
ENSAPLG00000012832	DRP2	ENSAPLT00000020046;ENSAPLT00000013429;ENSAPLT00000026186;ENSAPLT00000031278	GO:0005515(protein binding);GO:0005886(plasma membrane);GO:0008270(zinc ion binding);GO:0008270(zinc ion binding)	NA	NA	NA	dystrophin related protein 2 [Source:HGNC Symbol;Acc:HGNC:3032]	NA	0.555281	0.827236	0.709356	0.302071	0.679897	0.868483	0.602033	1.15651	15.2946	8.5332	12.9753	15.8689	9.91314	22.129	9.69053	14.2121	0.052486	-4.25192	8.15977e-72	2.17071e-69	down	yes
ENSAPLG00000008763	ADA	ENSAPLT00000009120	GO:0001666(response to hypoxia);GO:0001701(in utero embryonic development);GO:0001829(trophectodermal cell differentiation);GO:0001889(liver development);GO:0001890(placenta development);GO:0002314(germinal center B cell differentiation);GO:0002636(positive regulation of germinal center formation);GO:0002686(negative regulation of leukocyte migration);GO:0002906(negative regulation of mature B ce…	00230(Purine metabolism)	K01488	EC:3.5.4.4	adenosine deaminase [Source:HGNC Symbol;Acc:HGNC:186]	NA	13.4668	8.371	11.4368	18.948	14.0353	14.4163	12.0112	13.0182	48.3418	76.451	68.0683	65.9979	51.0373	88.926	64.6859	61.1211	0.201482	-2.31127	6.06325e-71	1.57265e-68	down	yes
ENSAPLG00000007205	FTH1	ENSAPLT00000007510;ENSAPLT00000022682;ENSAPLT00000040355	GO:0006826(iron ion transport);GO:0006879(cellular iron ion homeostasis);GO:0008199(ferric iron binding);GO:0008199(ferric iron binding)	04216(Ferroptosis);04217(Necroptosis);04217(Necroptosis)	K00522	EC:1.16.3.2	ferritin heavy chain 1 [Source:HGNC Symbol;Acc:HGNC:3976]	NA	6814.28	8447.83	7244.44	5291.82	6086.06	7369.16	8619.83	6756.2	22773.4	25360.1	27923.5	25685.1	26095.5	27902.4	24641.6	26371.7	0.273899	-1.86828	2.50758e-70	6.34541e-68	down	yes
ENSAPLG00000007896	SGK1	ENSAPLT00000008278;ENSAPLT00000019214;ENSAPLT00000045669;ENSAPLT00000021008;ENSAPLT00000018823	GO:0004672(protein kinase activity);GO:0004674(protein serine/threonine kinase activity);GO:0004712(protein serine/threonine/tyrosine kinase activity);GO:0005524(ATP binding);GO:0005829(cytosol);GO:0006468(protein phosphorylation);GO:0006974(cellular response to DNA damage stimulus);GO:0016607(nuclear speck);GO:0016607(nuclear speck)	04068(FoxO signaling pathway);04150(mTOR signaling pathway);04150(mTOR signaling pathway)	K13302	EC:2.7.11.1	serum/glucocorticoid regulated kinase 1 [Source:HGNC Symbol;Acc:HGNC:10810]	NA	24.1127	22.911	32.8352	21.0633	32.8654	25.2921	24.7659	28.9539	76.1772	97.9759	105.519	106.479	116.292	80.4993	103.965	117.571	0.264519	-1.91856	2.30008e-69	5.68174e-67	down	yes
ENSAPLG00000004009	CLCN1	ENSAPLT00000045237;ENSAPLT00000004156;ENSAPLT00000044841;ENSAPLT00000046486	GO:0005247(voltage-gated chloride channel activity);GO:0005887(integral component of plasma membrane);GO:0006821(chloride transport);GO:0006936(muscle contraction);GO:0016020(membrane);GO:0019227(neuronal action potential propagation);GO:0042383(sarcolemma);GO:0042803(protein homodimerization activity);GO:0055085(transmembrane transport);GO:1902476(chloride transmembrane transport);GO:1902476(chl…	NA	NA	NA	chloride voltage-gated channel 1 [Source:HGNC Symbol;Acc:HGNC:2019]	NA	2.0728	0.555112	1.06078	1.45928	1.70937	1.54885	1.33483	1.8486	12.5942	12.1848	12.9871	13.6274	23.2861	9.53337	14.42	15.1776	0.101833	-3.29573	3.21653e-69	7.76082e-67	down	yes
ENSAPLG00000013533	CLIP4	ENSAPLT00000037636;ENSAPLT00000014125;ENSAPLT00000017935	GO:0005515(protein binding);GO:0043231(intracellular membrane-bounded organelle);GO:0043231(intracellular membrane-bounded organelle)	NA	NA	NA	CAP-Gly domain containing linker protein family member 4 [Source:HGNC Symbol;Acc:HGNC:26108]	NA	6.90478	7.14286	11.8436	11.3163	10.1439	11.5006	10.9651	10.8595	28.708	41.0744	34.4616	40.53	49.0974	33.1162	34.8492	31.9733	0.274588	-1.86466	3.772e-68	8.89421e-66	down	yes
ENSAPLG00000001115	PKM	ENSAPLT00000029734;ENSAPLT00000001300	GO:0000287(magnesium ion binding);GO:0003824(catalytic activity);GO:0004743(pyruvate kinase activity);GO:0005634(nucleus);GO:0005737(cytoplasm);GO:0005829(cytosol);GO:0005929(cilium);GO:0006096(glycolytic process);GO:0012501(programmed cell death);GO:0030955(potassium ion binding);GO:1903672(positive regulation of sprouting angiogenesis);GO:1903672(positive regulation of sprouting angiogenesis)	00010(Glycolysis / Gluconeogenesis);00620(Pyruvate metabolism);00230(Purine metabolism);00230(Purine metabolism)	K00873	EC:2.7.1.40	pyruvate kinase M1/2 [Source:HGNC Symbol;Acc:HGNC:9021]	NA	581.38	550.429	611.487	388.027	571.076	602.673	611.826	619.847	1804.55	1771.36	2105.88	1897.78	1853.75	1976.85	2082.41	2147.32	0.290075	-1.7855	5.97629e-68	1.37787e-65	down	yes
ENSAPLG00000003513	ENSAPLG00000003513	ENSAPLT00000002436;ENSAPLT00000021638;ENSAPLT00000003588	GO:0004089(carbonate dehydratase activity);GO:0008270(zinc ion binding);GO:0008270(zinc ion binding)	00910(Nitrogen metabolism);00910(Nitrogen metabolism)	K01672	EC:4.2.1.1		NA	8.33798	5.26841	7.214	9.82645	3.63705	3.11484	6.03722	3.86276	0.0001	0.0001	0.0001	0.0719691	0.0001	0.0001	0.0001	0.0001	650.878	9.34624	2.08616e-67	4.7052e-65	up	yes
ENSAPLG00000030026	ENSAPLG00000030026	ENSAPLT00000046576	GO:0005328(neurotransmitter:sodium symporter activity);GO:0016021(integral component of membrane)	NA	NA	NA		NA	46.215	40.2626	52.5142	31.5656	38.1851	53.0107	46.6085	43.0595	135.548	142.748	145.215	139.159	161.535	158.288	150.539	148.785	0.297357	-1.74973	3.02308e-67	6.67329e-65	down	yes
ENSAPLG00000011028	ENSAPLG00000011028	ENSAPLT00000011490	GO:0005515(protein binding)	04210(Apoptosis);04620(Toll-like receptor signaling pathway);04621(NOD-like receptor signaling pathway);04622(RIG-I-like receptor signaling pathway);04623(Cytosolic DNA-sensing pathway);04625(C-type lectin receptor signaling pathway);04920(Adipocytokine signaling pathway);05164(Influenza A);05168(Herpes simplex infection)	K04734	NA		NA	51.9154	30.3189	33.9867	36.1207	66.8013	63.0113	33.6368	41.8355	296.994	308.203	373.968	389.569	242.026	502.967	340.175	324.516	0.128716	-2.95774	3.32054e-67	7.17721e-65	down	yes
ENSAPLG00000009529	KIF20A	ENSAPLT00000009966	GO:0000281(mitotic cytokinesis);GO:0001578(microtubule bundle formation);GO:0003777(microtubule motor activity);GO:0005524(ATP binding);GO:0005654(nucleoplasm);GO:0005794(Golgi apparatus);GO:0005819(spindle);GO:0005874(microtubule);GO:0007018(microtubule-based movement);GO:0008017(microtubule binding);GO:0019901(protein kinase binding);GO:0030496(midbody);GO:0032154(cleavage furrow);GO:0032465(re…	NA	NA	NA	kinesin family member 20A [Source:HGNC Symbol;Acc:HGNC:9787]	NA	18.9678	15.151	24.5583	23.7766	16.6353	17.7983	17.7097	17.249	2.52438	2.50675	1.72488	2.28284	3.2679	2.22172	2.85934	2.36949	7.68556	2.94215	2.90613e-66	6.15329e-64	up	yes
ENSAPLG00000018711	GOLGA7B	ENSAPLT00000027225	NA	00565(Ether lipid metabolism)	K16794	NA	golgin A7 family member B [Source:HGNC Symbol;Acc:HGNC:31668]	NA	5.32452	5.20533	6.7488	2.99828	7.14453	8.29265	6.67241	7.18324	46.1038	49.8215	42.5428	36.4682	38.7495	43.008	31.4672	59.9247	0.142407	-2.81191	3.63507e-64	7.54276e-62	down	yes
ENSAPLG00000028101	ENSAPLG00000028101	ENSAPLT00000032978	GO:0005200(structural constituent of cytoskeleton);GO:0005882(intermediate filament)	NA	NA	NA		NA	77.7347	50.5788	178.721	326.709	67.7193	52.6788	72.7005	181.295	0.0001	0.247692	0.0001	0.0001	0.0001	0.0001	0.413711	0.0001	1522.86	10.5726	4.20384e-64	8.55192e-62	up	yes
ENSAPLG00000023507	ENSAPLG00000023507	ENSAPLT00000029024;ENSAPLT00000031070	NA	NA	NA	NA		NA	2.80353	4.01677	1.99195	4.98552	6.2967	9.58103	7.74552	15.2502	172.017	186.097	308.666	234.395	284.993	309.971	273.48	241.167	0.0261944	-5.2546	2.04006e-62	4.07032e-60	down	yes
ENSAPLG00000002963	ZBTB16	ENSAPLT00000019751;ENSAPLT00000003008;ENSAPLT00000036522	GO:0000122(negative regulation of transcription by RNA polymerase II);GO:0000980(RNA polymerase II distal enhancer sequence-specific DNA binding);GO:0001227(DNA-binding transcription repressor activity, RNA polymerase II-specific);GO:0003676(nucleic acid binding);GO:0003677(DNA binding);GO:0005515(protein binding);GO:0005634(nucleus);GO:0016604(nuclear body);GO:0016605(PML body);GO:0016607(nuclea…	NA	NA	NA	zinc finger and BTB domain containing 16 [Source:HGNC Symbol;Acc:HGNC:12930]	NA	4.23745	2.31021	3.88896	5.66191	8.83958	5.08006	4.82167	6.21154	28.5085	57.4773	30.0031	30.6267	45.2404	54.9144	54.3063	38.6006	0.120854	-3.04866	2.83578e-62	5.55118e-60	down	yes
ENSAPLG00000007357	NUF2	ENSAPLT00000007697	GO:0000776(kinetochore);GO:0005634(nucleus);GO:0031262(Ndc80 complex)	NA	NA	NA	NDC80 kinetochore complex component NUF2 [Source:HGNC Symbol;Acc:HGNC:14621]	NA	29.5973	34.6665	33.0577	44.6359	22.1349	23.517	31.1362	25.5919	3.1415	3.96575	2.33035	3.56033	3.27624	1.93447	3.05111	2.26196	10.3877	3.37681	2.92413e-62	5.61813e-60	up	yes
ENSAPLG00000014812	ASB15	ENSAPLT00000015451;ENSAPLT00000047525	GO:0005515(protein binding);GO:0035556(intracellular signal transduction);GO:0035556(intracellular signal transduction)	NA	NA	NA	ankyrin repeat and SOCS box containing 15 [Source:HGNC Symbol;Acc:HGNC:19767]	NA	7.00544	7.19437	10.8845	13.9297	14.8159	9.12828	9.5809	10.1436	51.712	32.707	51.4497	46.03	56.1364	45.6906	41.7789	33.9109	0.230047	-2.12	1.26005e-61	2.37691e-59	down	yes
ENSAPLG00000013492	NRAP	ENSAPLT00000047647;ENSAPLT00000014153	GO:0003779(actin binding);GO:0005916(fascia adherens);GO:0005927(muscle tendon junction);GO:0017166(vinculin binding);GO:0030016(myofibril);GO:0051371(muscle alpha-actinin binding);GO:0051371(muscle alpha-actinin binding)	NA	NA	NA	nebulin related anchoring protein [Source:HGNC Symbol;Acc:HGNC:7988]	NA	5.6327	7.16867	5.5903	11.0723	19.4387	8.32785	11.6411	9.69934	72.809	69.0176	97.608	74.6708	105.321	74.4234	114.798	63.5792	0.116882	-3.09688	3.73092e-61	6.91219e-59	down	yes
ENSAPLG00000013109	UROC1	ENSAPLT00000013679;ENSAPLT00000025611	GO:0005829(cytosol);GO:0006548(histidine catabolic process);GO:0016153(urocanate hydratase activity);GO:0016153(urocanate hydratase activity)	00340(Histidine metabolism);00340(Histidine metabolism)	K01712	EC:4.2.1.49	urocanate hydratase 1 [Source:HGNC Symbol;Acc:HGNC:26444]	NA	4.97238	9.99649	7.1915	2.66613	16.3751	10.3591	7.42176	7.51467	212.846	131.589	188.515	222.401	107.339	172.271	134.404	199.759	0.0485691	-4.36382	1.3099e-60	2.38424e-58	down	yes
ENSAPLG00000010540	NT5C1A	ENSAPLT00000010963	GO:0000166(nucleotide binding);GO:0000287(magnesium ion binding);GO:0005737(cytoplasm);GO:0008253(5'-nucleotidase activity);GO:0009117(nucleotide metabolic process);GO:0009128(purine nucleoside monophosphate catabolic process)	00230(Purine metabolism);00240(Pyrimidine metabolism);00760(Nicotinate and nicotinamide metabolism)	K01081	EC:3.1.3.5	5'-nucleotidase, cytosolic IA [Source:HGNC Symbol;Acc:HGNC:17819]	NA	0.450921	1.11359	0.887925	0.659693	0.921922	1.73819	1.10423	2.59043	19.4177	18.6821	28.8505	23.7605	22.8874	29.7794	17.5195	18.2088	0.0528565	-4.24178	1.36222e-60	2.43673e-58	down	yes
ENSAPLG00000030295	ENSAPLG00000030295	ENSAPLT00000027798	NA	00970(Aminoacyl-tRNA biosynthesis)	K01886	EC:6.1.1.18		NA	0.111489	0.543914	0.18208	0.485815	0.237933	0.456587	0.474502	0.323075	4.85125	7.11397	6.25559	7.38975	11.3964	9.99735	7.33163	8.85378	0.0445547	-4.48828	3.50468e-59	6.16289e-57	down	yes
ENSAPLG00000005017	PHKA1	ENSAPLT00000005286;ENSAPLT00000029202;ENSAPLT00000032389;ENSAPLT00000028783;ENSAPLT00000038973;ENSAPLT00000019942	GO:0003824(catalytic activity);GO:0005516(calmodulin binding);GO:0005977(glycogen metabolic process);GO:0005977(glycogen metabolic process)	04020(Calcium signaling pathway);04910(Insulin signaling pathway);04910(Insulin signaling pathway)	K07190	NA	phosphorylase kinase regulatory subunit alpha 1 [Source:HGNC Symbol;Acc:HGNC:8925]	NA	10.1282	7.12255	10.7407	8.07266	11.2107	9.18132	9.64504	10.1193	24.4749	27.4299	34.6023	30.8223	34.7201	23.311	29.4369	30.4813	0.323959	-1.62612	3.81482e-59	6.59645e-57	down	yes
ENSAPLG00000024207	TMEM38A	ENSAPLT00000025000	GO:0005261(cation channel activity);GO:0005267(potassium channel activity);GO:0007029(endoplasmic reticulum organization);GO:0010881(regulation of cardiac muscle contraction by regulation of the release of sequestered calcium ion);GO:0014808(release of sequestered calcium ion into cytosol by sarcoplasmic reticulum);GO:0015672(monovalent inorganic cation transport);GO:0016020(membrane);GO:0016529(…	NA	NA	NA	transmembrane protein 38A [Source:HGNC Symbol;Acc:HGNC:28462]	NA	66.5115	54.7435	78.3424	76.3645	90.8287	65.8119	58.5066	95.2399	191.063	207.963	188.86	226.91	247.496	236.661	199.081	197.644	0.34579	-1.53203	6.29287e-59	1.0703e-56	down	yes
ENSAPLG00000008162	DEPTOR	ENSAPLT00000008488;ENSAPLT00000042322	GO:0005515(protein binding);GO:0006469(negative regulation of protein kinase activity);GO:0032007(negative regulation of TOR signaling);GO:0035556(intracellular signal transduction);GO:0045792(negative regulation of cell size);GO:2001236(regulation of extrinsic apoptotic signaling pathway);GO:2001236(regulation of extrinsic apoptotic signaling pathway)	04150(mTOR signaling pathway);04140(Autophagy - animal);04140(Autophagy - animal)	K20402	NA	DEP domain containing MTOR interacting protein [Source:HGNC Symbol;Acc:HGNC:22953]	NA	28.6374	26.9038	30.1295	36.2944	42.2109	32.5986	35.4099	33.9008	85.212	98.5356	76.5409	73.6219	87.2643	112.606	101.029	106.14	0.359114	-1.47749	7.12191e-59	1.19177e-56	down	yes
ENSAPLG00000003284	HMGB2	ENSAPLT00000003355;ENSAPLT00000027202	GO:0000790(nuclear chromatin);GO:0000793(condensed chromosome);GO:0001158(enhancer sequence-specific DNA binding);GO:0001938(positive regulation of endothelial cell proliferation);GO:0002437(inflammatory response to antigenic stimulus);GO:0003677(DNA binding);GO:0003684(damaged DNA binding);GO:0003690(double-stranded DNA binding);GO:0003713(transcription coactivator activity);GO:0005615(extracell…	NA	NA	NA	high mobility group box 2 [Source:HGNC Symbol;Acc:HGNC:5000]	NA	449.882	500.814	431.365	463.56	359.201	351.547	386.945	344.731	77.824	80.2126	60.8566	73.4138	62.4401	80.2018	84.5731	82.791	5.45903	2.44865	1.32918e-58	2.18892e-56	up	yes
ENSAPLG00000023535	ENSAPLG00000023535	ENSAPLT00000036719	GO:0005509(calcium ion binding);GO:0008017(microtubule binding);GO:0008270(zinc ion binding);GO:0035662(Toll-like receptor 4 binding);GO:0045087(innate immune response);GO:0050544(arachidonic acid binding);GO:0050727(regulation of inflammatory response);GO:0050786(RAGE receptor binding)	04657(IL-17 signaling pathway)	K21126	NA		NA	16.3722	12.1189	8.43119	26.7806	21.7736	2.10642	10.3024	9.55862	0.0001	0.0001	0.0001	0.0001	0.0001	0.0001	0.0001	0.0001	134305	17.0352	3.55632e-57	5.76513e-55	up	yes
ENSAPLG00000027680	ADSSL1	ENSAPLT00000030819	GO:0004019(adenylosuccinate synthase activity);GO:0005525(GTP binding);GO:0005737(cytoplasm);GO:0006164(purine nucleotide biosynthetic process);GO:0006167(AMP biosynthetic process)	00230(Purine metabolism);00250(Alanine, aspartate and glutamate metabolism)	K01939	EC:6.3.4.4	adenylosuccinate synthase like 1 [Source:HGNC Symbol;Acc:HGNC:20093]	NA	9.10475	11.1884	13.7387	20.2198	21.8379	13.2415	13.4972	13.3876	45.0032	65.2942	86.7816	71.7147	73.9278	51.5732	61.504	58.1021	0.226145	-2.14468	7.622e-57	1.21659e-54	down	yes
ENSAPLG00000004271	BUB1B	ENSAPLT00000036594;ENSAPLT00000035671;ENSAPLT00000004402;ENSAPLT00000026705;ENSAPLT00000040100	GO:0000776(kinetochore);GO:0000777(condensed chromosome kinetochore);GO:0000778(condensed nuclear chromosome kinetochore);GO:0000940(condensed chromosome outer kinetochore);GO:0004672(protein kinase activity);GO:0005524(ATP binding);GO:0005737(cytoplasm);GO:0005819(spindle);GO:0005829(cytosol);GO:0006468(protein phosphorylation);GO:0007091(metaphase/anaphase transition of mitotic cell cycle);GO:0…	04110(Cell cycle);04110(Cell cycle)	K06637	EC:2.7.11.1	BUB1 mitotic checkpoint serine/threonine kinase B [Source:HGNC Symbol;Acc:HGNC:1149]	NA	6.61228	7.75653	8.29688	8.32617	7.18574	6.47788	5.68726	6.28125	0.856149	0.818116	0.5844	0.928947	1.00309	0.85956	0.962497	0.375404	8.8639	3.14794	3.60034e-56	5.65963e-54	up	yes
ENSAPLG00000004714	ENSAPLG00000004714	ENSAPLT00000004848	NA	NA	NA	NA		NA	14.2177	6.0727	8.11847	15.2331	19.1054	12.2485	12.7027	12.4944	81.4262	101.849	54.1528	46.6371	79.1609	99.0542	93.9911	94.2722	0.154014	-2.69887	1.07382e-55	1.66282e-53	down	yes
ENSAPLG00000018333	SMPX	ENSAPLT00000027035;ENSAPLT00000026553	GO:0005634(nucleus);GO:0005737(cytoplasm);GO:0005927(muscle tendon junction);GO:0031430(M band);GO:0043034(costamere);GO:0043292(contractile fiber);GO:0043292(contractile fiber)	NA	NA	NA	small muscle protein X-linked [Source:HGNC Symbol;Acc:HGNC:11122]	NA	8.93736	16.5752	6.03556	6.32249	8.8762	9.23958	8.80921	9.53676	69.0661	48.9678	88.9285	107.083	122.115	75.3904	83.6517	50.5311	0.115113	-3.11888	1.38657e-55	2.11554e-53	down	yes
ENSAPLG00000004759	FSD2	ENSAPLT00000004914	GO:0005515(protein binding)	NA	NA	NA	fibronectin type III and SPRY domain containing 2 [Source:HGNC Symbol;Acc:HGNC:18024]	NA	15.0605	14.2088	13.3509	27.695	31.463	22.1651	18.3039	25.6601	84.3912	81.8807	76.1271	78.9196	82.2807	83.3475	76.0067	75.6883	0.262913	-1.92734	1.63789e-55	2.46277e-53	down	yes
ENSAPLG00000011980	TNNT3	ENSAPLT00000012535;ENSAPLT00000025535;ENSAPLT00000042675;ENSAPLT00000032722;ENSAPLT00000035197;ENSAPLT00000026755;ENSAPLT00000037771;ENSAPLT00000017855;ENSAPLT00000017207	GO:0005861(troponin complex);GO:0006937(regulation of muscle contraction);GO:0006942(regulation of striated muscle contraction);GO:0006942(regulation of striated muscle contraction)	NA	NA	NA	troponin T3, fast skeletal type [Source:HGNC Symbol;Acc:HGNC:11950]	NA	3577.93	3911.91	3285.6	2651.75	3659.06	3258.96	3498.09	3685.01	9229.03	9541.99	11452.5	10441.7	8992.88	10182.1	9392.6	8691.22	0.353271	-1.50115	1.69349e-55	2.51e-53	down	yes
ENSAPLG00000004370	CASS4	ENSAPLT00000039018;ENSAPLT00000004484;ENSAPLT00000032690	GO:0005515(protein binding);GO:0005925(focal adhesion);GO:0030335(positive regulation of cell migration);GO:0061098(positive regulation of protein tyrosine kinase activity);GO:1900026(positive regulation of substrate adhesion-dependent cell spreading);GO:1990782(protein tyrosine kinase binding);GO:1990782(protein tyrosine kinase binding)	NA	NA	NA	Cas scaffold protein family member 4 [Source:HGNC Symbol;Acc:HGNC:15878]	NA	10.4578	21.8535	18.1416	15.9938	20.0888	16.0481	15.0066	15.2847	2.24469	0.880629	1.61391	1.12518	1.19404	1.60701	1.74639	1.35529	11.292	3.49723	4.38059e-55	6.40122e-53	up	yes
ENSAPLG00000006640	KIAA0895L	ENSAPLT00000006886	NA	NA	NA	NA	KIAA0895 like [Source:HGNC Symbol;Acc:HGNC:34408]	NA	77.8851	84.6171	74.3356	54.8862	67.2259	47.6569	79.8496	66.8195	7.43445	8.455	4.26825	3.99912	5.07844	6.9892	8.11797	8.74703	10.4216	3.3815	1.15191e-54	1.65987e-52	up	yes
ENSAPLG00000004246	ENSAPLG00000004246	ENSAPLT00000004351	GO:0005515(protein binding)	04512(ECM-receptor interaction);04510(Focal adhesion)	K06248	NA		NA	11.8693	6.93594	16.538	7.37812	23.8616	15.1203	10.2568	11.208	130.006	86.42	75.2904	97.322	122.273	112.743	128.054	66.3613	0.12605	-2.98793	1.59791e-54	2.271e-52	down	yes
ENSAPLG00000013807	MAD2L1	ENSAPLT00000014388;ENSAPLT00000045160	GO:0000070(mitotic sister chromatid segregation);GO:0000775(chromosome, centromeric region);GO:0000776(kinetochore);GO:0000922(spindle pole);GO:0005634(nucleus);GO:0005654(nucleoplasm);GO:0005694(chromosome);GO:0005737(cytoplasm);GO:0005829(cytosol);GO:0007093(mitotic cell cycle checkpoint);GO:0007094(mitotic spindle assembly checkpoint);GO:0008022(protein C-terminus binding);GO:0042177(negative …	04110(Cell cycle);04114(Oocyte meiosis);04914(Progesterone-mediated oocyte maturation);04914(Progesterone-mediated oocyte maturation)	K02537	NA	mitotic arrest deficient 2 like 1 [Source:HGNC Symbol;Acc:HGNC:6763]	NA	50.6085	69.363	52.0319	50.8931	41.6965	46.3957	48.7153	46.0887	7.90831	10.316	7.42422	7.74784	6.68805	6.50702	7.28196	6.86358	6.68115	2.7401	1.67423e-54	2.34732e-52	up	yes
ENSAPLG00000011718	KLHL34	ENSAPLT00000012188	GO:0005515(protein binding)	NA	NA	NA	kelch like family member 34 [Source:HGNC Symbol;Acc:HGNC:26634]	NA	0.451458	0.48225	0.736088	0.577563	0.391989	0.724088	0.815947	0.542665	6.75849	7.05448	8.18531	5.83691	10.146	6.1921	6.14805	3.2983	0.0880656	-3.50528	3.87256e-54	5.35704e-52	down	yes
ENSAPLG00000013701	MYLK4	ENSAPLT00000014267;ENSAPLT00000032031	GO:0004672(protein kinase activity);GO:0005524(ATP binding);GO:0006468(protein phosphorylation);GO:0006468(protein phosphorylation)	04371(Apelin signaling pathway);04020(Calcium signaling pathway);04510(Focal adhesion);04810(Regulation of actin cytoskeleton);04270(Vascular smooth muscle contraction);04270(Vascular smooth muscle contraction)	K00907	EC:2.7.11.18	myosin light chain kinase family member 4 [Source:HGNC Symbol;Acc:HGNC:27972]	NA	3.66346	1.42095	3.33958	3.47906	3.30908	4.26544	2.13347	3.70689	0.0001	0.0001	0.0001	0.0001	0.0001	0.0001	0.0538411	0.0001	464.199	8.8586	5.4217e-54	7.40134e-52	up	yes
ENSAPLG00000014609	UHRF1	ENSAPLT00000015294	GO:0000122(negative regulation of transcription by RNA polymerase II);GO:0000790(nuclear chromatin);GO:0000792(heterochromatin);GO:0005515(protein binding);GO:0005634(nucleus);GO:0005657(replication fork);GO:0005720(nuclear heterochromatin);GO:0010216(maintenance of DNA methylation);GO:0010390(histone monoubiquitination);GO:0016363(nuclear matrix);GO:0031493(nucleosomal histone binding);GO:003506…	NA	NA	NA	ubiquitin like with PHD and ring finger domains 1 [Source:HGNC Symbol;Acc:HGNC:12556]	NA	23.8922	24.5077	27.5735	33.5158	22.2871	18.312	23.6297	20.1176	2.42288	1.62306	2.28635	2.61802	3.30051	2.28956	1.28768	0.950847	11.5523	3.53011	5.81628e-54	7.83687e-52	up	yes
ENSAPLG00000005660	TM6SF1	ENSAPLT00000005863	GO:0005765(lysosomal membrane)	NA	NA	NA	transmembrane 6 superfamily member 1 [Source:HGNC Symbol;Acc:HGNC:11860]	NA	120.647	103.426	159.585	58.6884	132.376	159.567	129.116	147.058	634.289	540.922	588.524	605.26	563.941	688.638	560.237	572.882	0.212519	-2.23433	8.12108e-54	1.08021e-51	down	yes
ENSAPLG00000002863	SLC25A12	ENSAPLT00000002912	GO:0005313(L-glutamate transmembrane transporter activity);GO:0005509(calcium ion binding);GO:0005739(mitochondrion);GO:0015183(L-aspartate transmembrane transporter activity);GO:0015810(aspartate transmembrane transport);GO:0015813(L-glutamate transmembrane transport);GO:0022857(transmembrane transporter activity);GO:0042802(identical protein binding);GO:0043490(malate-aspartate shuttle);GO:0051…	NA	NA	NA	solute carrier family 25 member 12 [Source:HGNC Symbol;Acc:HGNC:10982]	NA	21.1375	23.7494	19.134	30.1979	27.0334	21.146	22.1531	27.2463	66.5527	60.042	95.9407	64.7922	108.13	61.7922	104.375	90.9369	0.293914	-1.76653	2.12799e-53	2.79467e-51	down	yes
ENSAPLG00000008249	LAMB2	ENSAPLT00000019840;ENSAPLT00000008572	GO:0000904(cell morphogenesis involved in differentiation);GO:0005178(integrin binding);GO:0005604(basement membrane);GO:0005608(laminin-3 complex);GO:0007411(axon guidance);GO:0007528(neuromuscular junction development);GO:0007601(visual perception);GO:0014002(astrocyte development);GO:0014044(Schwann cell development);GO:0031175(neuron projection development);GO:0031594(neuromuscular junction);…	04512(ECM-receptor interaction);04510(Focal adhesion);04510(Focal adhesion)	K06243	NA	laminin subunit beta 2 [Source:HGNC Symbol;Acc:HGNC:6487]	NA	23.7566	18.731	21.6638	17.2001	20.6061	22.2823	21.6692	22.1136	40.8719	69.2174	54.7065	52.874	57.2381	62.7287	63.0379	62.8877	0.36246	-1.46411	2.66991e-53	3.46254e-51	down	yes
ENSAPLG00000011401	ENSAPLG00000011401	ENSAPLT00000011874	GO:0003729(mRNA binding);GO:0006406(mRNA export from nucleus)	NA	NA	NA		NA	62.3882	86.0547	76.0326	49.5791	68.3329	63.9689	68.2353	62.8935	179.566	236.884	235.589	197.328	196.114	246.771	189.532	222.237	0.315422	-1.66465	2.99745e-53	3.83932e-51	down	yes
ENSAPLG00000010382	TPX2	ENSAPLT00000023642;ENSAPLT00000010870	GO:0000922(spindle pole);GO:0005654(nucleoplasm);GO:0005815(microtubule organizing center);GO:0005819(spindle);GO:0005874(microtubule);GO:0015630(microtubule cytoskeleton);GO:0019901(protein kinase binding);GO:0032147(activation of protein kinase activity);GO:0043203(axon hillock);GO:0045171(intercellular bridge);GO:0060236(regulation of mitotic spindle organization);GO:0061676(importin-alpha fam…	NA	NA	NA	TPX2, microtubule nucleation factor [Source:HGNC Symbol;Acc:HGNC:1249]	NA	25.3779	22.7158	30.291	27.1686	27.3443	23.7624	27.7583	22.4314	4.80192	4.86247	5.28787	4.7899	4.29752	5.66931	5.14557	5.50461	5.12522	2.35761	5.42393e-53	6.86259e-51	up	yes
ENSAPLG00000008178	SRMS	ENSAPLT00000045131;ENSAPLT00000008499	GO:0004672(protein kinase activity);GO:0004713(protein tyrosine kinase activity);GO:0005515(protein binding);GO:0005524(ATP binding);GO:0005737(cytoplasm);GO:0006468(protein phosphorylation);GO:0018108(peptidyl-tyrosine phosphorylation);GO:0038083(peptidyl-tyrosine autophosphorylation);GO:0038083(peptidyl-tyrosine autophosphorylation)	NA	NA	NA	src-related kinase lacking C-terminal regulatory tyrosine and N-terminal myristylation sites [Source:HGNC Symbol;Acc:HGNC:11298]	NA	23.2598	26.0701	22.6752	20.8303	9.24595	20.5631	17.1928	15.965	1.86941	1.41325	0.924655	1.3209	0.998906	1.23609	1.59051	1.38326	14.5108	3.85905	1.09879e-52	1.37349e-50	up	yes
ENSAPLG00000019398	ENSAPLG00000019398	ENSAPLT00000026531;ENSAPLT00000034152	NA	04512(ECM-receptor interaction);04510(Focal adhesion);04510(Focal adhesion)	K05637	NA		NA	87.1641	112.372	81.2775	140.306	114.662	104.047	109.834	98.0036	366.078	339.397	317.473	176.357	359.461	326.516	344.077	336.388	0.330378	-1.59781	3.18495e-52	3.9338e-50	down	yes
ENSAPLG00000010245	ENSAPLG00000010245	ENSAPLT00000010680;ENSAPLT00000042271	GO:0030246(carbohydrate binding);GO:0030246(carbohydrate binding)	NA	NA	NA		NA	419.671	551.033	374.212	278.428	142.704	369.52	450.449	380.566	23.0166	34.9626	21.98	20.8694	17.5156	15.2406	22.3089	29.5611	15.9963	3.99966	6.95044e-52	8.48363e-50	up	yes
ENSAPLG00000004000	TPI1	ENSAPLT00000004110	GO:0003824(catalytic activity);GO:0004807(triose-phosphate isomerase activity);GO:0006006(glucose metabolic process);GO:0006096(glycolytic process);GO:0007275(multicellular organism development);GO:0016853(isomerase activity);GO:0019682(glyceraldehyde-3-phosphate metabolic process);GO:0031625(ubiquitin protein ligase binding);GO:0042803(protein homodimerization activity);GO:0046166(glyceraldehyde…	00010(Glycolysis / Gluconeogenesis);00051(Fructose and mannose metabolism);00562(Inositol phosphate metabolism)	K01803	EC:5.3.1.1	triosephosphate isomerase 1 [Source:HGNC Symbol;Acc:HGNC:12009]	NA	552.12	566.563	572.383	386.292	567.508	598.244	552.946	622.142	1463.74	1400.28	1836.58	1558.61	1731.47	1463.21	1445.74	1600.38	0.353456	-1.5004	8.31183e-52	1.00274e-49	down	yes
ENSAPLG00000014672	NAV3	ENSAPLT00000030444;ENSAPLT00000019516;ENSAPLT00000015318;ENSAPLT00000020353;ENSAPLT00000039035;ENSAPLT00000024052;ENSAPLT00000046946	GO:0005515(protein binding);GO:0005524(ATP binding);GO:0007026(negative regulation of microtubule depolymerization);GO:0008017(microtubule binding);GO:0022008(neurogenesis);GO:0030336(negative regulation of cell migration);GO:0031116(positive regulation of microtubule polymerization);GO:0032703(negative regulation of interleukin-2 production);GO:1905929(positive regulation of invadopodium disasse…	NA	NA	NA	neuron navigator 3 [Source:HGNC Symbol;Acc:HGNC:15998]	NA	21.9209	17.8983	20.1446	58.6864	24.7411	17.7527	25.8509	23.3818	2.75796	1.41523	2.16036	1.72612	3.18633	2.26451	1.75642	2.12511	12.0961	3.59648	2.40534e-51	2.86843e-49	up	yes
ENSAPLG00000016261	PRKAB2	ENSAPLT00000016975	GO:0004679(AMP-activated protein kinase activity);GO:0005515(protein binding);GO:0031588(nucleotide-activated protein kinase complex);GO:0042802(identical protein binding);GO:0050790(regulation of catalytic activity);GO:0120162(positive regulation of cold-induced thermogenesis)	04371(Apelin signaling pathway);04068(FoxO signaling pathway);04530(Tight junction);04910(Insulin signaling pathway);04920(Adipocytokine signaling pathway)	K07199	NA	protein kinase AMP-activated non-catalytic subunit beta 2 [Source:HGNC Symbol;Acc:HGNC:9379]	NA	143.359	134.849	151.931	111.553	127.669	162.749	155.689	156.695	301.516	444.224	329.237	430.75	392.413	413.717	374.728	401.857	0.370573	-1.43217	4.6989e-51	5.5399e-49	down	yes
ENSAPLG00000022114	ENSAPLG00000022114	ENSAPLT00000026262	GO:0016020(membrane)	NA	NA	NA		NA	148.029	208.244	195.98	145.974	158.934	162.782	140.783	176.302	505.746	380.16	469.046	493.78	432.113	475.859	469.03	434.604	0.365274	-1.45295	5.73811e-51	6.68909e-49	down	yes
ENSAPLG00000007931	MCM5	ENSAPLT00000008297	GO:0003677(DNA binding);GO:0003688(DNA replication origin binding);GO:0005524(ATP binding);GO:0005634(nucleus);GO:0005654(nucleoplasm);GO:0006260(DNA replication);GO:0006270(DNA replication initiation);GO:0042555(MCM complex)	03030(DNA replication);04110(Cell cycle)	K02209	EC:3.6.4.12	minichromosome maintenance complex component 5 [Source:HGNC Symbol;Acc:HGNC:6948]	NA	41.6104	40.0005	43.8953	30.9441	25.8112	34.8281	36.7065	33.1752	5.75509	6.20223	4.53241	6.08521	4.29605	5.28751	5.42282	3.42577	6.99809	2.80696	9.42482e-51	1.08647e-48	up	yes
ENSAPLG00000022527	ENSAPLG00000022527	ENSAPLT00000039258	NA	NA	NA	NA		NA	6.0731	5.27992	18.2626	28.6277	8.63611	6.01813	6.81736	20.9324	0.0001	0.0001	0.0001	0.0001	0.075305	0.0001	0.079303	0.047308	497.23	8.95777	2.20259e-50	2.5112e-48	up	yes
ENSAPLG00000009922	PDLIM3	ENSAPLT00000010349;ENSAPLT00000030109;ENSAPLT00000019244	GO:0005515(protein binding);GO:0007015(actin filament organization);GO:0007507(heart development);GO:0008092(cytoskeletal protein binding);GO:0008307(structural constituent of muscle);GO:0015629(actin cytoskeleton);GO:0015629(actin cytoskeleton)	NA	NA	NA	PDZ and LIM domain 3 [Source:HGNC Symbol;Acc:HGNC:20767]	NA	42.5782	32.4083	43.2093	50.7465	60.9429	33.4977	51.7736	49.3946	167.086	124.746	266.353	225.62	268.653	142.543	320.992	243.508	0.20719	-2.27097	2.34818e-50	2.64808e-48	down	yes
ENSAPLG00000005410	BDH1	ENSAPLT00000005592	GO:0003858(3-hydroxybutyrate dehydrogenase activity);GO:0005654(nucleoplasm);GO:0005739(mitochondrion);GO:0016491(oxidoreductase activity)	00650(Butanoate metabolism);00072(Synthesis and degradation of ketone bodies)	K00019	EC:1.1.1.30	3-hydroxybutyrate dehydrogenase 1 [Source:HGNC Symbol;Acc:HGNC:1027]	NA	45.3801	44.4387	48.5866	49.6764	41.3424	39.675	40.141	40.818	5.83675	7.16855	4.89018	9.14244	9.46951	4.19049	6.97376	5.59572	6.57172	2.71627	2.93377e-50	3.27288e-48	up	yes
ENSAPLG00000014087	PGM1	ENSAPLT00000014728	GO:0000287(magnesium ion binding);GO:0004614(phosphoglucomutase activity);GO:0005975(carbohydrate metabolic process);GO:0006006(glucose metabolic process);GO:0015629(actin cytoskeleton);GO:0016868(intramolecular transferase activity, phosphotransferases);GO:0071704(organic substance metabolic process)	00010(Glycolysis / Gluconeogenesis);00030(Pentose phosphate pathway);00052(Galactose metabolism);00500(Starch and sucrose metabolism);00520(Amino sugar and nucleotide sugar metabolism);00230(Purine metabolism)	K01835	EC:5.4.2.2	phosphoglucomutase 1 [Source:HGNC Symbol;Acc:HGNC:8905]	NA	156.476	154.693	181.365	111.197	135.324	175.303	175.904	198.011	639.214	470.688	687.721	487.161	577.981	430.992	521.968	619.767	0.290446	-1.78366	3.1687e-50	3.49736e-48	down	yes
ENSAPLG00000031131	FHL1	ENSAPLT00000036703;ENSAPLT00000017799;ENSAPLT00000035577;ENSAPLT00000043879	NA	04630(Jak-STAT signaling pathway);04630(Jak-STAT signaling pathway)	K14365	NA	four and a half LIM domains 1 [Source:HGNC Symbol;Acc:HGNC:3702]	NA	89.5169	167.014	217.774	164.981	201.359	274.96	97.32	119.206	844.77	859.928	952.193	965.83	1152.5	1385.16	1118.15	778.017	0.165348	-2.59643	5.44058e-50	5.94169e-48	down	yes
ENSAPLG00000004563	CD36	ENSAPLT00000004725	GO:0000122(negative regulation of transcription by RNA polymerase II);GO:0001540(amyloid-beta binding);GO:0001954(positive regulation of cell-matrix adhesion);GO:0005041(low-density lipoprotein particle receptor activity);GO:0005044(scavenger receptor activity);GO:0005623(cell);GO:0005794(Golgi apparatus);GO:0005886(plasma membrane);GO:0006898(receptor-mediated endocytosis);GO:0006910(phagocytosi…	04512(ECM-receptor interaction);04145(Phagosome);04920(Adipocytokine signaling pathway);03320(PPAR signaling pathway)	K06259	NA	CD36 molecule [Source:HGNC Symbol;Acc:HGNC:1663]	NA	28.0675	14.4415	15.2532	21.5151	30.0197	14.7576	23.4708	19.0046	100.68	67.9893	154.111	150.387	128.589	100.154	120.313	80.2901	0.184518	-2.43817	6.50121e-50	7.02604e-48	down	yes
ENSAPLG00000003050	DUSP26	ENSAPLT00000003089	GO:0000122(negative regulation of transcription by RNA polymerase II);GO:0001102(RNA polymerase II activating transcription factor binding);GO:0002039(p53 binding);GO:0004647(phosphoserine phosphatase activity);GO:0004721(phosphoprotein phosphatase activity);GO:0004725(protein tyrosine phosphatase activity);GO:0005634(nucleus);GO:0005737(cytoplasm);GO:0005794(Golgi apparatus);GO:0006470(protein d…	NA	NA	NA	dual specificity phosphatase 26 [Source:HGNC Symbol;Acc:HGNC:28161]	NA	106.795	95.776	93.2387	74.6668	95.6644	107.946	103.136	103.364	225.62	289.613	281.046	328.384	247.4	304.882	233.378	291.742	0.354479	-1.49623	8.78231e-50	9.39345e-48	down	yes
ENSAPLG00000017697	ENSAPLG00000017697	ENSAPLT00000026122	NA	NA	NA	NA		NA	4.28564	6.24027	24.7125	46.9342	8.11197	7.09189	10.8706	27.6618	0.05315	0.0001	0.0001	0.0001	0.0001	0.0001	0.0001	0.0001	2523.84	11.3014	1.29133e-49	1.3671e-47	up	yes
ENSAPLG00000004340	MCM10	ENSAPLT00000004478	GO:0003690(double-stranded DNA binding);GO:0003697(single-stranded DNA binding);GO:0005634(nucleus);GO:0005730(nucleolus);GO:0006260(DNA replication);GO:0006270(DNA replication initiation);GO:0006974(cellular response to DNA damage stimulus);GO:0008283(cell population proliferation);GO:0019899(enzyme binding);GO:0042802(identical protein binding)	NA	NA	NA	minichromosome maintenance 10 replication initiation factor [Source:HGNC Symbol;Acc:HGNC:18043]	NA	9.8309	9.60656	10.202	8.9159	8.28788	9.00859	10.4803	8.90883	1.37379	1.55159	0.57964	0.895867	1.31309	1.00297	0.892135	0.598404	9.16736	3.19651	1.66341e-49	1.74322e-47	up	yes
ENSAPLG00000028023	LHFPL5	ENSAPLT00000041681	GO:0005886(plasma membrane);GO:0007605(sensory perception of sound);GO:0016324(apical plasma membrane);GO:0032421(stereocilium bundle);GO:0032426(stereocilium tip);GO:0050910(detection of mechanical stimulus involved in sensory perception of sound);GO:0060088(auditory receptor cell stereocilium organization)	NA	NA	NA	LHFPL tetraspan subfamily member 5 [Source:HGNC Symbol;Acc:HGNC:21253]	NA	2.092	2.90617	1.72462	1.61438	3.29139	2.5357	1.27423	2.3341	12.792	32.2325	12.8928	17.8582	16.1736	20.6986	21.7303	30.9406	0.107505	-3.21752	3.28284e-49	3.40595e-47	down	yes
ENSAPLG00000017296	FOXO6	ENSAPLT00000029206	GO:0000981(DNA-binding transcription factor activity, RNA polymerase II-specific);GO:0003700(DNA-binding transcription factor activity);GO:0005634(nucleus);GO:0005737(cytoplasm);GO:0006355(regulation of transcription, DNA-templated);GO:0006357(regulation of transcription by RNA polymerase II);GO:0007613(memory);GO:0043565(sequence-specific DNA binding);GO:0060999(positive regulation of dendritic …	04068(FoxO signaling pathway)	K17847	NA	forkhead box O6 [Source:HGNC Symbol;Acc:HGNC:24814]	NA	2.51085	1.20895	2.02061	2.26731	3.69221	3.59022	1.84971	3.28892	10.8174	13.3588	11.318	17.3348	13.6068	13.4988	15.4338	11.4753	0.191203	-2.38683	4.17308e-49	4.2867e-47	down	yes
ENSAPLG00000016359	CTNND2	ENSAPLT00000017073	GO:0005515(protein binding);GO:0008013(beta-catenin binding);GO:0043204(perikaryon);GO:0050808(synapse organization);GO:0060828(regulation of canonical Wnt signaling pathway);GO:0060997(dendritic spine morphogenesis);GO:0098609(cell-cell adhesion)	04520(Adherens junction)	K05690	NA	catenin delta 2 [Source:HGNC Symbol;Acc:HGNC:2516]	NA	15.6973	16.0915	18.9354	20.0934	17.6969	18.444	17.5327	16.7883	3.39882	2.69843	1.81175	3.84816	2.96852	2.16046	2.7157	2.97279	6.25833	2.64578	2.40502e-48	2.44628e-46	up	yes
ENSAPLG00000008932	SHCBP1	ENSAPLT00000009311	NA	NA	NA	NA	SHC binding and spindle associated 1 [Source:HGNC Symbol;Acc:HGNC:29547]	NA	7.48553	6.88159	8.57017	10.1409	7.70539	7.70704	6.13034	6.1406	0.923598	1.23276	0.921207	1.21753	1.26032	0.624624	1.10102	0.949095	7.3828	2.88417	3.45191e-48	3.47705e-46	up	yes
ENSAPLG00000012518	KIF23	ENSAPLT00000004873;ENSAPLT00000013039;ENSAPLT00000004867	GO:0000281(mitotic cytokinesis);GO:0000915(actomyosin contractile ring assembly);GO:0003777(microtubule motor activity);GO:0005524(ATP binding);GO:0005634(nucleus);GO:0005654(nucleoplasm);GO:0005813(centrosome);GO:0005819(spindle);GO:0007018(microtubule-based movement);GO:0008017(microtubule binding);GO:0030496(midbody);GO:0032467(positive regulation of cytokinesis);GO:0045171(intercellular bridg…	NA	NA	NA	kinesin family member 23 [Source:HGNC Symbol;Acc:HGNC:6392]	NA	21.0319	22.2847	25.9618	30.3818	21.4862	23.0298	22.4686	18.0017	2.61334	2.98245	2.40643	3.33166	3.56118	1.80785	3.20531	1.03606	8.81608	3.14014	1.08292e-47	1.08031e-45	up	yes
ENSAPLG00000010138	STIL	ENSAPLT00000010565	GO:0005737(cytoplasm);GO:0005813(centrosome);GO:0005814(centriole);GO:0007052(mitotic spindle organization);GO:0042802(identical protein binding);GO:0046599(regulation of centriole replication);GO:0051298(centrosome duplication);GO:0071539(protein localization to centrosome)	NA	NA	NA	STIL, centriolar assembly protein [Source:HGNC Symbol;Acc:HGNC:10879]	NA	6.29729	6.16026	6.71564	8.62916	6.00931	5.5919	5.5431	5.22159	0.584432	0.819748	0.6487	1.17408	1.09205	0.67571	0.675215	0.578044	8.02952	3.00531	1.37562e-47	1.35924e-45	up	yes
ENSAPLG00000017806	ANKRD9	ENSAPLT00000045474	GO:0005515(protein binding)	NA	NA	NA	ankyrin repeat domain 9 [Source:HGNC Symbol;Acc:HGNC:20096]	NA	1.4118	1.45007	1.64743	1.59456	1.34573	1.27306	0.615243	0.903257	9.37108	11.559	11.364	11.2498	6.84567	18.8063	12.0464	15.834	0.105496	-3.24474	1.61322e-47	1.57898e-45	down	yes
ENSAPLG00000001262	TCIM	ENSAPLT00000001251	GO:0002264(endothelial cell activation involved in immune response);GO:0005112(Notch binding);GO:0005634(nucleus);GO:0005654(nucleoplasm);GO:0005730(nucleolus);GO:0005737(cytoplasm);GO:0005829(cytosol);GO:0005886(plasma membrane);GO:0010739(positive regulation of protein kinase A signaling);GO:0016607(nuclear speck);GO:0034605(cellular response to heat);GO:0043066(negative regulation of apoptotic…	NA	NA	NA	transcriptional and immune response regulator [Source:HGNC Symbol;Acc:HGNC:1357]	NA	71.098	56.2142	65.0389	57.2987	99.1509	60.8426	58.7773	55.8929	150.573	171.567	216.033	196.243	277.321	197.296	234.398	216.167	0.315928	-1.66233	3.1309e-47	3.0358e-45	down	yes
ENSAPLG00000008912	CHKA	ENSAPLT00000009283	GO:0004103(choline kinase activity);GO:0004104(cholinesterase activity);GO:0004305(ethanolamine kinase activity);GO:0006646(phosphatidylethanolamine biosynthetic process);GO:0006656(phosphatidylcholine biosynthetic process);GO:0008144(drug binding);GO:0042803(protein homodimerization activity)	00564(Glycerophospholipid metabolism)	K14156	EC:2.7.1.32;EC:2.7.1.82	choline kinase alpha [Source:HGNC Symbol;Acc:HGNC:1937]	NA	75.7729	68.5093	69.1297	123.672	92.665	71.1266	86.6652	64.9936	14.588	15.3253	5.17147	7.76311	10.2073	8.2193	9.27838	8.68056	8.2356	3.04187	3.89736e-47	3.74399e-45	up	yes
ENSAPLG00000009950	POLE	ENSAPLT00000010455;ENSAPLT00000021339	GO:0000082(G1/S transition of mitotic cell cycle);GO:0000166(nucleotide binding);GO:0000731(DNA synthesis involved in DNA repair);GO:0003676(nucleic acid binding);GO:0003677(DNA binding);GO:0003682(chromatin binding);GO:0003887(DNA-directed DNA polymerase activity);GO:0005634(nucleus);GO:0005654(nucleoplasm);GO:0005886(plasma membrane);GO:0006260(DNA replication);GO:0006281(DNA repair);GO:0006287…	00230(Purine metabolism);00240(Pyrimidine metabolism);03030(DNA replication);03410(Base excision repair);03420(Nucleotide excision repair);03420(Nucleotide excision repair)	K02324	EC:2.7.7.7	DNA polymerase epsilon, catalytic subunit [Source:HGNC Symbol;Acc:HGNC:9177]	NA	7.41768	6.09269	7.99937	6.00041	6.722	5.43894	6.90989	5.69147	0.876964	1.34849	0.635812	1.0884	1.2865	0.874461	0.928096	0.718719	6.73835	2.7524	4.03639e-47	3.83121e-45	up	yes
ENSAPLG00000016373	MYBPC3	ENSAPLT00000017104	GO:0003007(heart morphogenesis);GO:0005515(protein binding);GO:0005863(striated muscle myosin thick filament);GO:0008307(structural constituent of muscle);GO:0017022(myosin binding);GO:0030017(sarcomere);GO:0031672(A band);GO:0032036(myosin heavy chain binding);GO:0042802(identical protein binding);GO:0055010(ventricular cardiac muscle tissue morphogenesis);GO:0097512(cardiac myofibril)	05410(Hypertrophic cardiomyopathy (HCM));05414(Dilated cardiomyopathy (DCM))	K12568	NA	myosin binding protein C, cardiac [Source:HGNC Symbol;Acc:HGNC:7551]	NA	13.8666	19.2426	24.9747	75.4899	32.8346	9.68477	33.5065	24.8822	1.5167	1.05329	1.07107	1.03113	1.06296	0.882761	1.03129	0.594121	28.445	4.83011	4.06201e-47	3.83121e-45	up	yes
ENSAPLG00000004068	PDLIM5	ENSAPLT00000022490;ENSAPLT00000037074;ENSAPLT00000004192	GO:0005515(protein binding);GO:0015629(actin cytoskeleton);GO:0015629(actin cytoskeleton)	NA	NA	NA	PDZ and LIM domain 5 [Source:HGNC Symbol;Acc:HGNC:17468]	NA	22.1945	22.926	22.0886	28.6627	25.411	22.2966	25.5302	22.8598	62.7096	55.8337	79.4811	85.747	92.8468	64.6328	68.0063	40.9366	0.348912	-1.51906	7.76074e-47	7.25384e-45	down	yes
ENSAPLG00000014969	PCSK2	ENSAPLT00000015649	GO:0004252(serine-type endopeptidase activity);GO:0005615(extracellular space);GO:0005634(nucleus);GO:0006508(proteolysis);GO:0016020(membrane);GO:0016486(peptide hormone processing);GO:0030070(insulin processing);GO:0043231(intracellular membrane-bounded organelle)	NA	NA	NA	proprotein convertase subtilisin/kexin type 2 [Source:HGNC Symbol;Acc:HGNC:8744]	NA	14.8865	11.3762	19.0444	19.3166	16.3829	17.6545	20.0443	21.0352	46.3745	49.2713	55.2786	58.6276	56.0024	47.5841	40.9718	36.2069	0.358018	-1.4819	8.67475e-47	8.03576e-45	down	yes
ENSAPLG00000004615	MYL1	ENSAPLT00000026667;ENSAPLT00000035206;ENSAPLT00000042657;ENSAPLT00000004759	GO:0005509(calcium ion binding);GO:0006936(muscle contraction);GO:0030016(myofibril);GO:0030016(myofibril)	NA	NA	NA	myosin light chain 1 [Source:HGNC Symbol;Acc:HGNC:7582]	NA	5357.17	6163.5	6270.8	4463.15	5380.63	6592.9	6006.91	5810.67	15275.7	12515.7	17545	16865.4	15463.3	14770.3	15310.9	12127.4	0.384119	-1.38037	9.83224e-47	9.02738e-45	down	yes
ENSAPLG00000008136	C1orf21	ENSAPLT00000008438	NA	NA	NA	NA	chromosome 1 open reading frame 21 [Source:HGNC Symbol;Acc:HGNC:15494]	NA	41.2681	39.0065	40.2087	43.0642	29.2485	34.2336	32.0757	39.9468	86.9889	91.8015	201.02	164.18	180.274	133.632	146.13	167.174	0.255338	-1.96952	1.22594e-46	1.11571e-44	down	yes
ENSAPLG00000006587	KHDRBS1	ENSAPLT00000037905;ENSAPLT00000006859	GO:0000381(regulation of alternative mRNA splicing, via spliceosome);GO:0003676(nucleic acid binding);GO:0003723(RNA binding);GO:0005070(SH3/SH2 adaptor activity);GO:0005634(nucleus);GO:0005654(nucleoplasm);GO:0005737(cytoplasm);GO:0007166(cell surface receptor signaling pathway);GO:0008143(poly(A) binding);GO:0008266(poly(U) RNA binding);GO:0016020(membrane);GO:0019904(protein domain specific bi…	NA	NA	NA	KH RNA binding domain containing, signal transduction associated 1 [Source:HGNC Symbol;Acc:HGNC:18116]	NA	130.483	117.08	132.291	136.229	144.353	121.673	124.678	122.555	40.4839	36.7082	25.456	32.1272	32.8385	28.2122	28.3575	27.8766	4.08371	2.02988	1.90129e-46	1.7153e-44	up	yes
ENSAPLG00000011912	BUB1	ENSAPLT00000012454	GO:0000776(kinetochore);GO:0000777(condensed chromosome kinetochore);GO:0000942(condensed nuclear chromosome outer kinetochore);GO:0004672(protein kinase activity);GO:0005524(ATP binding);GO:0005654(nucleoplasm);GO:0005829(cytosol);GO:0006468(protein phosphorylation);GO:0007063(regulation of sister chromatid cohesion);GO:0007094(mitotic spindle assembly checkpoint);GO:0051983(regulation of chromo…	04110(Cell cycle);04114(Oocyte meiosis);04914(Progesterone-mediated oocyte maturation)	K02178	EC:2.7.11.1	BUB1 mitotic checkpoint serine/threonine kinase [Source:HGNC Symbol;Acc:HGNC:1148]	NA	16.956	18.3816	13.5244	17.9866	12.8465	10.7099	13.7693	12.1014	1.81786	1.82193	2.0343	2.05006	2.28164	1.39106	2.52473	1.11532	7.73269	2.95097	1.96554e-46	1.75797e-44	up	yes
ENSAPLG00000021521	RNF207	ENSAPLT00000020789	GO:0008270(zinc ion binding);GO:0030544(Hsp70 protein binding)	03010(Ribosome)	K02891	NA	ring finger protein 207 [Source:HGNC Symbol;Acc:HGNC:32947]	NA	8.89433	8.00107	9.74595	8.66328	8.56875	10.4287	10.1834	9.13836	21.4512	23.9366	17.0193	21.3811	21.7568	24.92	27.4482	28.4228	0.395113	-1.33966	7.04658e-46	6.24857e-44	down	yes
ENSAPLG00000010951	ASB2	ENSAPLT00000045518;ENSAPLT00000040970;ENSAPLT00000011413	GO:0000151(ubiquitin ligase complex);GO:0005515(protein binding);GO:0016567(protein ubiquitination);GO:0035556(intracellular signal transduction);GO:0035914(skeletal muscle cell differentiation);GO:0061630(ubiquitin protein ligase activity);GO:0061630(ubiquitin protein ligase activity)	NA	NA	NA	ankyrin repeat and SOCS box containing 2 [Source:HGNC Symbol;Acc:HGNC:16012]	NA	1.15116	2.67438	3.27894	2.52787	4.36016	2.98296	2.51817	2.42739	15.0996	34.9263	17.6207	10.2009	30.0354	25.6123	38.092	34.8159	0.106205	-3.23508	8.58299e-46	7.54648e-44	down	yes
ENSAPLG00000024260	ENSAPLG00000024260	ENSAPLT00000028804	GO:0005509(calcium ion binding);GO:0008017(microtubule binding);GO:0008270(zinc ion binding);GO:0035662(Toll-like receptor 4 binding);GO:0045087(innate immune response);GO:0046914(transition metal ion binding);GO:0050544(arachidonic acid binding);GO:0050727(regulation of inflammatory response);GO:0050786(RAGE receptor binding)	NA	NA	NA		NA	22.1289	11.145	10.65	38.962	20.9981	4.19472	12.4251	9.93816	0.079849	0.180744	0.122367	0.0001	0.109235	0.0001	0.0001	0.091494	223.364	7.80325	1.3832e-45	1.20594e-43	up	yes
ENSAPLG00000016421	DPT	ENSAPLT00000017139	GO:0008285(negative regulation of cell population proliferation);GO:0030199(collagen fibril organization)	NA	NA	NA	dermatopontin [Source:HGNC Symbol;Acc:HGNC:3011]	NA	55.2228	41.9103	40.2089	35.6158	71.9549	43.2054	36.0575	43.4721	192.302	136.601	141.623	116.334	205.381	195.054	166.209	133.509	0.28566	-1.80763	1.9458e-45	1.68231e-43	down	yes
ENSAPLG00000008691	EEF1A2	ENSAPLT00000009057;ENSAPLT00000024254	GO:0003746(translation elongation factor activity);GO:0003924(GTPase activity);GO:0005525(GTP binding);GO:0005737(cytoplasm);GO:0005853(eukaryotic translation elongation factor 1 complex);GO:0006414(translational elongation);GO:0019901(protein kinase binding);GO:0043065(positive regulation of apoptotic process);GO:0045202(synapse);GO:0090218(positive regulation of lipid kinase activity);GO:009021…	03013(RNA transport);05134(Legionellosis);05134(Legionellosis)	K03231	NA	eukaryotic translation elongation factor 1 alpha 2 [Source:HGNC Symbol;Acc:HGNC:3192]	NA	2179.65	2911.33	2472.8	1507.44	1720.87	2171.04	2791.45	2278.81	8475.18	6865.64	9736.18	8742.25	6270.2	7829.87	7599.43	8871.58	0.280064	-1.83617	3.89148e-45	3.33671e-43	down	yes
ENSAPLG00000005398	BTBD1	ENSAPLT00000005622	GO:0000932(P-body);GO:0005515(protein binding);GO:0032991(protein-containing complex)	NA	NA	NA	BTB domain containing 1 [Source:HGNC Symbol;Acc:HGNC:1120]	NA	96.5817	87.3904	113.433	100.628	139.552	111.255	110.106	100.831	232.68	223.184	216.51	202.634	230.411	272.147	230.552	241.255	0.464902	-1.105	4.2141e-45	3.58371e-43	down	yes
ENSAPLG00000009803	ENSAPLG00000009803	ENSAPLT00000025520;ENSAPLT00000046427;ENSAPLT00000010222;ENSAPLT00000030602	GO:0004040(amidase activity);GO:0004040(amidase activity)	00970(Aminoacyl-tRNA biosynthesis);00970(Aminoacyl-tRNA biosynthesis)	K02433	EC:6.3.5.6;EC:6.3.5.7		NA	16.0222	12.9752	12.2563	10.5158	13.2461	13.7187	13.4785	12.4373	2.27463	2.09466	1.41113	2.27987	2.22784	1.81866	2.49562	1.3632	6.55472	2.71253	1.12665e-44	9.50322e-43	up	yes
ENSAPLG00000008529	ENSAPLG00000008529	ENSAPLT00000008874	GO:0005515(protein binding);GO:0046872(metal ion binding)	NA	NA	NA		NA	37.3893	28.9616	38.8409	36.8894	41.9317	43.8612	38.2878	37.0761	6.8755	8.27518	4.95669	7.31539	4.67417	6.66274	7.13179	8.37235	5.58822	2.48239	1.26069e-44	1.05481e-42	up	yes
ENSAPLG00000005918	LDHA	ENSAPLT00000006177	GO:0003824(catalytic activity);GO:0004459(L-lactate dehydrogenase activity);GO:0005737(cytoplasm);GO:0005975(carbohydrate metabolic process);GO:0016491(oxidoreductase activity);GO:0016616(oxidoreductase activity, acting on the CH-OH group of donors, NAD or NADP as acceptor);GO:0019752(carboxylic acid metabolic process);GO:0055114(oxidation-reduction process)	00010(Glycolysis / Gluconeogenesis);00620(Pyruvate metabolism);00640(Propanoate metabolism);00270(Cysteine and methionine metabolism)	K00016	EC:1.1.1.27	lactate dehydrogenase A [Source:HGNC Symbol;Acc:HGNC:6535]	NA	172.468	181.647	172.399	143.412	191.668	172.24	149.541	163.868	498.766	330.038	626.797	524.154	627.742	388.795	426.137	576.137	0.336932	-1.56947	2.53255e-44	2.10202e-42	down	yes
ENSAPLG00000019306	CEBPD	ENSAPLT00000032332	GO:0000978(RNA polymerase II proximal promoter sequence-specific DNA binding);GO:0001228(DNA-binding transcription activator activity, RNA polymerase II-specific);GO:0002244(hematopoietic progenitor cell differentiation);GO:0003677(DNA binding);GO:0003700(DNA-binding transcription factor activity);GO:0005634(nucleus);GO:0005654(nucleoplasm);GO:0006355(regulation of transcription, DNA-templated);G…	NA	NA	NA	CCAAT enhancer binding protein delta [Source:HGNC Symbol;Acc:HGNC:1835]	NA	4.94737	4.79128	2.84509	4.03488	5.78806	3.94579	5.43574	4.17701	18.4263	45.0544	30.52	14.1459	35.0569	37.032	54.4771	48.2977	0.127081	-2.97618	2.91847e-44	2.40311e-42	down	yes
ENSAPLG00000020625	EGLN3	ENSAPLT00000028438	GO:0001666(response to hypoxia);GO:0005506(iron ion binding);GO:0005634(nucleus);GO:0005737(cytoplasm);GO:0005829(cytosol);GO:0006915(apoptotic process);GO:0006919(activation of cysteine-type endopeptidase activity involved in apoptotic process);GO:0016491(oxidoreductase activity);GO:0016705(oxidoreductase activity, acting on paired donors, with incorporation or reduction of molecular oxygen);GO:…	04066(HIF-1 signaling pathway);05200(Pathways in cancer);05211(Renal cell carcinoma)	K09592	EC:1.14.11.29	egl-9 family hypoxia inducible factor 3 [Source:HGNC Symbol;Acc:HGNC:14661]	NA	8.0896	6.57224	7.35081	11.4869	13.2541	11.4475	7.48995	9.45389	25.3364	28.3078	29.5674	29.0939	32.731	24.0369	21.2938	29.9484	0.341079	-1.55182	3.41984e-44	2.79377e-42	down	yes
ENSAPLG00000013106	PASK	ENSAPLT00000046212;ENSAPLT00000013654	GO:0004672(protein kinase activity);GO:0004674(protein serine/threonine kinase activity);GO:0005524(ATP binding);GO:0005634(nucleus);GO:0005737(cytoplasm);GO:0005829(cytosol);GO:0006355(regulation of transcription, DNA-templated);GO:0006468(protein phosphorylation);GO:0035091(phosphatidylinositol binding);GO:0043576(regulation of respiratory gaseous exchange);GO:0045719(negative regulation of gly…	NA	NA	NA	PAS domain containing serine/threonine kinase [Source:HGNC Symbol;Acc:HGNC:17270]	NA	12.9545	14.214	11.5593	13.5825	12.6427	12.4837	12.6722	13.4287	2.75705	3.54947	2.78057	2.67619	3.29109	2.76228	2.95248	2.0997	4.52746	2.1787	4.37968e-44	3.54994e-42	up	yes
ENSAPLG00000013722	CLIC5	ENSAPLT00000046418;ENSAPLT00000014302	GO:0005515(protein binding);GO:0006821(chloride transport);GO:0007605(sensory perception of sound);GO:0015629(actin cytoskeleton);GO:0015629(actin cytoskeleton)	NA	NA	NA	chloride intracellular channel 5 [Source:HGNC Symbol;Acc:HGNC:13517]	NA	0.173769	0.0001	0.568619	0.182414	0.436636	0.386399	0.20562	0.385286	5.59436	8.37616	7.58947	3.68204	11.2622	6.62354	6.06684	9.29442	0.0399877	-4.6443	9.4712e-44	7.61734e-42	down	yes
ENSAPLG00000014558	WNT2B	ENSAPLT00000015190	GO:0002062(chondrocyte differentiation);GO:0005102(signaling receptor binding);GO:0005576(extracellular region);GO:0007275(multicellular organism development);GO:0008584(male gonad development);GO:0009267(cellular response to starvation);GO:0016055(Wnt signaling pathway);GO:0021871(forebrain regionalization);GO:0043231(intracellular membrane-bounded organelle);GO:0060070(canonical Wnt signaling p…	04310(Wnt signaling pathway);04150(mTOR signaling pathway);04916(Melanogenesis)	K00182	NA	Wnt family member 2B [Source:HGNC Symbol;Acc:HGNC:12781]	NA	1.50098	1.07091	0.665158	0.329983	0.663009	1.64819	1.67502	2.04773	17.0536	16.936	19.835	13.7825	12.7161	19.3304	11.202	15.5629	0.075946	-3.71888	1.42846e-43	1.14002e-41	down	yes
ENSAPLG00000011100	CPM	ENSAPLT00000046420;ENSAPLT00000011572	GO:0004181(metallocarboxypeptidase activity);GO:0006508(proteolysis);GO:0008270(zinc ion binding);GO:0008270(zinc ion binding)	NA	NA	NA	carboxypeptidase M [Source:HGNC Symbol;Acc:HGNC:2311]	NA	10.6554	7.06611	6.68324	6.29867	6.78086	7.64841	6.17255	7.02923	23.8531	16.333	22.3685	21.5519	36.9422	25.6648	25.669	23.4678	0.297852	-1.74733	3.46094e-43	2.74101e-41	down	yes
ENSAPLG00000010237	CDC20	ENSAPLT00000010684	GO:0005515(protein binding);GO:0005634(nucleus);GO:0005654(nucleoplasm);GO:0005680(anaphase-promoting complex);GO:0005829(cytosol);GO:0007064(mitotic sister chromatid cohesion);GO:0008022(protein C-terminus binding);GO:0010997(anaphase-promoting complex binding);GO:0019899(enzyme binding);GO:0031145(anaphase-promoting complex-dependent catabolic process);GO:0031915(positive regulation of synaptic…	04120(Ubiquitin mediated proteolysis);04110(Cell cycle);04114(Oocyte meiosis)	K03363	NA	cell division cycle 20 [Source:HGNC Symbol;Acc:HGNC:1723]	NA	56.3875	71.7013	53.6991	48.588	39.1474	39.4757	52.6451	36.3822	6.77166	9.5939	5.38478	8.84696	9.32601	8.38612	8.8544	6.17911	6.28367	2.65161	5.99247e-43	4.70999e-41	up	yes
ENSAPLG00000012125	DUSP13	ENSAPLT00000012618	GO:0004725(protein tyrosine phosphatase activity);GO:0006470(protein dephosphorylation);GO:0008138(protein tyrosine/serine/threonine phosphatase activity);GO:0016311(dephosphorylation);GO:0016791(phosphatase activity)	NA	NA	NA	dual specificity phosphatase 13 [Source:HGNC Symbol;Acc:HGNC:19681]	NA	4.35609	3.16885	4.06867	5.16849	3.69353	6.53356	7.29853	5.92109	22.2955	16.5905	31.4456	31.8311	34.0378	37.3076	36.7501	23.4006	0.172083	-2.53882	7.17922e-43	5.60033e-41	down	yes
ENSAPLG00000003854	ENSAPLG00000003854	ENSAPLT00000003938	NA	NA	NA	NA		NA	2.41032	1.56898	2.37564	2.90213	7.21211	4.44693	2.43979	4.18887	31.0496	53.4631	17.1343	25.759	33.0254	39.2829	33.3973	37.1884	0.101904	-3.29471	9.82081e-43	7.6038e-41	down	yes
ENSAPLG00000011632	LSP1	ENSAPLT00000012143;ENSAPLT00000034612	GO:0003779(actin binding);GO:0005516(calmodulin binding);GO:0005886(plasma membrane);GO:0006935(chemotaxis);GO:0006936(muscle contraction);GO:0006952(defense response);GO:0007165(signal transduction);GO:0017022(myosin binding);GO:0098761(cellular response to interleukin-7);GO:0098761(cellular response to interleukin-7)	04625(C-type lectin receptor signaling pathway);04625(C-type lectin receptor signaling pathway)	K14957	NA	lymphocyte specific protein 1 [Source:HGNC Symbol;Acc:HGNC:6707]	NA	121.45	120.334	147.062	106.059	98.9512	120.677	120.308	86.8432	23.6201	13.7092	21.9274	22.4991	24.0048	23.2129	17.6339	16.3144	5.65722	2.50009	1.38158e-42	1.06177e-40	up	yes
ENSAPLG00000003436	HADHB	ENSAPLT00000003536	GO:0003824(catalytic activity);GO:0003988(acetyl-CoA C-acyltransferase activity);GO:0005739(mitochondrion);GO:0005741(mitochondrial outer membrane);GO:0005743(mitochondrial inner membrane);GO:0005783(endoplasmic reticulum);GO:0016509(long-chain-3-hydroxyacyl-CoA dehydrogenase activity);GO:0016747(transferase activity, transferring acyl groups other than amino-acyl groups);GO:0042645(mitochondrial…	00062(Fatty acid elongation);00071(Fatty acid degradation);00280(Valine, leucine and isoleucine degradation)	K07509	EC:2.3.1.16	hydroxyacyl-CoA dehydrogenase trifunctional multienzyme complex subunit beta [Source:HGNC Symbol;Acc:HGNC:4803]	NA	162.164	116.608	135.09	89.2627	116.831	114.068	125.701	120.701	304.739	278.462	355.623	277.241	316.758	409.274	373.447	326.738	0.371052	-1.4303	2.7457e-42	2.09461e-40	down	yes
ENSAPLG00000014462	LDB3	ENSAPLT00000024048;ENSAPLT00000023825;ENSAPLT00000027157;ENSAPLT00000026247;ENSAPLT00000015123;ENSAPLT00000038342;ENSAPLT00000027858;ENSAPLT00000043406;ENSAPLT00000042458;ENSAPLT00000038678	GO:0005080(protein kinase C binding);GO:0005515(protein binding);GO:0005856(cytoskeleton);GO:0008092(cytoskeletal protein binding);GO:0030018(Z disc);GO:0045214(sarcomere organization);GO:0051371(muscle alpha-actinin binding);GO:0051371(muscle alpha-actinin binding)	NA	NA	NA	LIM domain binding 3 [Source:HGNC Symbol;Acc:HGNC:15710]	NA	94.1293	78.0507	112.1	98.3998	106.841	116.721	118.105	107.428	284.269	199.239	248.712	328.787	274.015	253.682	224.82	207.05	0.411653	-1.2805	3.04252e-42	2.3041e-40	down	yes
ENSAPLG00000004051	KIF11	ENSAPLT00000004221	GO:0000922(spindle pole);GO:0003777(microtubule motor activity);GO:0005524(ATP binding);GO:0005819(spindle);GO:0005829(cytosol);GO:0005874(microtubule);GO:0005876(spindle microtubule);GO:0007018(microtubule-based movement);GO:0007051(spindle organization);GO:0007100(mitotic centrosome separation);GO:0008017(microtubule binding);GO:0019901(protein kinase binding);GO:0032991(protein-containing comp…	NA	NA	NA	kinesin family member 11 [Source:HGNC Symbol;Acc:HGNC:6388]	NA	4.50076	5.87306	4.59128	9.48946	5.44406	5.90127	5.15008	5.40085	0.346682	0.523619	0.525156	0.529524	1.00764	0.436913	0.550845	0.315433	10.9426	3.45188	4.42185e-42	3.3244e-40	up	yes
ENSAPLG00000011120	SLC25A30	ENSAPLT00000011601;ENSAPLT00000022489	GO:0005739(mitochondrion);GO:0022857(transmembrane transporter activity);GO:0055085(transmembrane transport);GO:0055085(transmembrane transport)	NA	NA	NA	solute carrier family 25 member 30 [Source:HGNC Symbol;Acc:HGNC:27371]	NA	4.34768	3.80884	3.49722	5.52702	4.91055	3.9428	3.74102	4.72057	10.4601	13.0565	12.9925	11.6613	14.1963	15.23	11.9361	11.2137	0.342401	-1.54624	5.16336e-41	3.85394e-39	down	yes
ENSAPLG00000015932	ACSS2	ENSAPLT00000043150;ENSAPLT00000016650;ENSAPLT00000023811	GO:0003824(catalytic activity);GO:0003987(acetate-CoA ligase activity);GO:0005654(nucleoplasm);GO:0005829(cytosol);GO:0008610(lipid biosynthetic process);GO:0016208(AMP binding);GO:0019427(acetyl-CoA biosynthetic process from acetate);GO:0043231(intracellular membrane-bounded organelle);GO:0043231(intracellular membrane-bounded organelle)	00010(Glycolysis / Gluconeogenesis);00620(Pyruvate metabolism);00630(Glyoxylate and dicarboxylate metabolism);00640(Propanoate metabolism);00640(Propanoate metabolism)	K01895	EC:6.2.1.1	acyl-CoA synthetase short chain family member 2 [Source:HGNC Symbol;Acc:HGNC:15814]	NA	34.0885	30.0199	33.7913	28.7481	33.546	32.3065	32.5968	33.7883	60.7886	74.1565	72.2115	50.4465	77.9266	61.2041	84.7191	75.3104	0.464983	-1.10475	5.84915e-41	4.33464e-39	down	yes
ENSAPLG00000025012	TNS1	ENSAPLT00000024108;ENSAPLT00000018274;ENSAPLT00000043156;ENSAPLT00000030362;ENSAPLT00000045619;ENSAPLT00000039903;ENSAPLT00000042608	GO:0005515(protein binding);GO:0005925(focal adhesion);GO:0005925(focal adhesion)	NA	NA	NA	tensin 1 [Source:HGNC Symbol;Acc:HGNC:11973]	NA	20.9076	12.1289	22.3552	17.3825	22.8377	22.7855	19.3751	20.2907	35.2022	56.5949	42.1555	49.7608	58.5278	56.8121	53.1401	47.0466	0.39591	-1.33676	8.32763e-41	6.1276e-39	down	yes
ENSAPLG00000002443	ENSAPLG00000002443	ENSAPLT00000002458;ENSAPLT00000044171;ENSAPLT00000047970	GO:0000079(regulation of cyclin-dependent protein serine/threonine kinase activity);GO:0005634(nucleus);GO:0010389(regulation of G2/M transition of mitotic cell cycle);GO:0019901(protein kinase binding);GO:0019901(protein kinase binding)	04068(FoxO signaling pathway);04110(Cell cycle);04218(Cellular senescence);04914(Progesterone-mediated oocyte maturation);04914(Progesterone-mediated oocyte maturation)	K21771	NA		NA	39.5033	43.7771	39.4522	30.9888	25.5339	28.9702	31.5656	29.1583	3.82403	6.40296	3.654	5.52904	7.04624	3.72774	4.94598	5.62841	6.59862	2.72216	1.3859e-40	1.01258e-38	up	yes
ENSAPLG00000020251	RD3	ENSAPLT00000026806	GO:0060041(retina development in camera-type eye)	NA	NA	NA	retinal degeneration 3, GUCY2D regulator [Source:HGNC Symbol;Acc:HGNC:19689]	NA	2.72932	1.86871	2.26992	2.04	2.25985	2.59729	2.02045	2.19035	4.96976	7.9639	6.65703	8.88699	7.28514	11.1433	10.2072	8.27671	0.274903	-1.86301	2.7088e-40	1.9653e-38	down	yes
ENSAPLG00000015094	DUSP1	ENSAPLT00000015738	GO:0004722(protein serine/threonine phosphatase activity);GO:0004725(protein tyrosine phosphatase activity);GO:0005634(nucleus);GO:0005737(cytoplasm);GO:0006470(protein dephosphorylation);GO:0007162(negative regulation of cell adhesion);GO:0008138(protein tyrosine/serine/threonine phosphatase activity);GO:0008285(negative regulation of cell population proliferation);GO:0016311(dephosphorylation);…	04010(MAPK signaling pathway)	K21278	EC:3.1.3.16;EC:3.1.3.48	dual specificity phosphatase 1 [Source:HGNC Symbol;Acc:HGNC:3064]	NA	31.3173	40.3358	43.9835	40.0193	41.1993	29.4304	43.2801	33.1047	57.139	123.029	127.933	104.965	132.298	157.423	128.218	109.001	0.321988	-1.63492	2.7288e-40	1.96606e-38	down	yes
ENSAPLG00000004520	MCM2	ENSAPLT00000004689;ENSAPLT00000038103	GO:0000785(chromatin);GO:0003677(DNA binding);GO:0003688(DNA replication origin binding);GO:0005524(ATP binding);GO:0005634(nucleus);GO:0005654(nucleoplasm);GO:0005664(nuclear origin of replication recognition complex);GO:0005737(cytoplasm);GO:0006260(DNA replication);GO:0006268(DNA unwinding involved in DNA replication);GO:0006270(DNA replication initiation);GO:0006334(nucleosome assembly);GO:00…	03030(DNA replication);04110(Cell cycle);04110(Cell cycle)	K02540	EC:3.6.4.12	minichromosome maintenance complex component 2 [Source:HGNC Symbol;Acc:HGNC:6944]	NA	51.9644	51.8057	58.3014	36.2813	41.3744	50.8789	49.387	49.2404	11.4843	12.0887	9.76667	10.9683	11.3591	11.7881	9.53722	7.98821	4.58026	2.19543	5.57657e-40	3.99013e-38	up	yes
ENSAPLG00000015267	VDAC1	ENSAPLT00000015932	GO:0001662(behavioral fear response);GO:0005739(mitochondrion);GO:0005741(mitochondrial outer membrane);GO:0005757(mitochondrial permeability transition pore complex);GO:0005886(plasma membrane);GO:0006820(anion transport);GO:0006915(apoptotic process);GO:0007268(chemical synaptic transmission);GO:0007270(neuron-neuron synaptic transmission);GO:0007612(learning);GO:0008308(voltage-gated anion cha…	04020(Calcium signaling pathway);04217(Necroptosis);04218(Cellular senescence);04621(NOD-like receptor signaling pathway);05164(Influenza A)	K05862	NA	voltage dependent anion channel 1 [Source:HGNC Symbol;Acc:HGNC:12669]	NA	89.0263	82.3797	81.3296	102.376	76.4589	82.3901	87.0954	87.8603	165.886	139.378	151.453	173.773	166.161	171.88	147.053	180.386	0.531584	-0.911631	6.08158e-40	4.32167e-38	down	no
ENSAPLG00000011037	ADAM12	ENSAPLT00000011573	GO:0004222(metalloendopeptidase activity);GO:0005654(nucleoplasm);GO:0005886(plasma membrane);GO:0006508(proteolysis);GO:0008237(metallopeptidase activity);GO:0017124(SH3 domain binding);GO:0045766(positive regulation of angiogenesis)	NA	NA	NA	ADAM metallopeptidase domain 12 [Source:HGNC Symbol;Acc:HGNC:190]	NA	44.0075	42.2423	53.8045	76.6141	58.5833	43.3017	42.3598	47.3488	9.38742	11.8114	6.02632	9.18578	14.5137	6.93568	6.77255	7.33833	5.67258	2.504	1.92285e-39	1.35712e-37	up	yes
ENSAPLG00000022383	ENSAPLG00000022383	ENSAPLT00000019045	GO:0005200(structural constituent of cytoskeleton);GO:0005882(intermediate filament)	NA	NA	NA		NA	100.974	18.0935	16.7745	20.5294	11.0434	4.82755	6.14307	6.26654	0.0001	0.0001	0.0001	0.0001	0.0001	0.0001	0.0001	0.0001	230814	17.8164	1.93732e-39	1.35809e-37	up	yes
ENSAPLG00000021901	ENSAPLG00000021901	ENSAPLT00000026035	NA	NA	NA	NA		NA	5.51858	4.59985	4.58556	4.65611	9.45582	6.70742	4.60302	6.9581	21.8604	35.114	17.1926	20.5672	18.0707	21.4888	28.0134	29.2142	0.245845	-2.02418	1.98142e-39	1.37968e-37	down	yes
ENSAPLG00000019084	ENSAPLG00000019084	ENSAPLT00000043705	NA	NA	NA	NA		NA	11.4548	9.0867	10.6538	14.1774	9.11793	6.00871	6.85514	6.71445	1.03318	0.365656	0.638569	0.74395	0.293666	0.305959	0.537513	0.333781	17.4187	4.12256	2.15241e-39	1.48875e-37	up	yes
ENSAPLG00000026251	CRYAB	ENSAPLT00000039246	GO:0001540(amyloid-beta binding);GO:0001666(response to hypoxia);GO:0002088(lens development in camera-type eye);GO:0005212(structural constituent of eye lens);GO:0005634(nucleus);GO:0005737(cytoplasm);GO:0005739(mitochondrion);GO:0005829(cytosol);GO:0005886(plasma membrane);GO:0007021(tubulin complex assembly);GO:0007517(muscle organ development);GO:0010629(negative regulation of gene expression…	04141(Protein processing in endoplasmic reticulum)	K09542	NA	crystallin alpha B [Source:HGNC Symbol;Acc:HGNC:2389]	NA	115.366	157.931	145.545	85.1164	169.88	162.436	136.684	148.971	379.457	671.53	507.924	380.546	406.74	426.794	564.238	693.469	0.278346	-1.84505	2.49994e-39	1.71767e-37	down	yes
ENSAPLG00000003607	DNMT3B	ENSAPLT00000032936;ENSAPLT00000046242;ENSAPLT00000023423;ENSAPLT00000003694;ENSAPLT00000017201	GO:0000122(negative regulation of transcription by RNA polymerase II);GO:0003714(transcription corepressor activity);GO:0003886(DNA (cytosine-5-)-methyltransferase activity);GO:0005634(nucleus);GO:0005654(nucleoplasm);GO:0006306(DNA methylation);GO:0008168(methyltransferase activity);GO:0009008(DNA-methyltransferase activity);GO:0010468(regulation of gene expression);GO:0010628(positive regulatio…	00270(Cysteine and methionine metabolism);00270(Cysteine and methionine metabolism)	K17399	EC:2.1.1.37	DNA methyltransferase 3 beta [Source:HGNC Symbol;Acc:HGNC:2979]	NA	6.57486	4.32111	7.25954	5.54657	5.99591	7.10269	5.32437	6.99318	1.18779	1.30044	0.80307	0.960574	0.918909	0.934853	0.968893	1.03312	6.05826	2.5989	2.59913e-39	1.77408e-37	up	yes
ENSAPLG00000013537	ADIPOQ	ENSAPLT00000014090	GO:0001934(positive regulation of protein phosphorylation);GO:0005179(hormone activity);GO:0005515(protein binding);GO:0005615(extracellular space);GO:0009986(cell surface);GO:0010642(negative regulation of platelet-derived growth factor receptor signaling pathway);GO:0010739(positive regulation of protein kinase A signaling);GO:0010745(negative regulation of macrophage derived foam cell differen…	04920(Adipocytokine signaling pathway);03320(PPAR signaling pathway)	K07296	NA	adiponectin, C1Q and collagen domain containing [Source:HGNC Symbol;Acc:HGNC:13633]	NA	14.4607	13.4564	21.9269	11.7502	28.4206	21.6704	18.0465	19.8096	55.8116	57.3532	51.8753	70.5198	68.4346	77.0146	62.793	87.0656	0.281692	-1.82781	3.00348e-39	2.03668e-37	down	yes
ENSAPLG00000005183	CCNA2	ENSAPLT00000005362	GO:0000086(G2/M transition of mitotic cell cycle);GO:0000307(cyclin-dependent protein kinase holoenzyme complex);GO:0001939(female pronucleus);GO:0001940(male pronucleus);GO:0005634(nucleus);GO:0005654(nucleoplasm);GO:0005737(cytoplasm);GO:0005829(cytosol);GO:0006275(regulation of DNA replication);GO:0007265(Ras protein signal transduction);GO:0016572(histone phosphorylation);GO:0019901(protein k…	04110(Cell cycle);04218(Cellular senescence);04914(Progesterone-mediated oocyte maturation)	K06627	NA	cyclin A2 [Source:HGNC Symbol;Acc:HGNC:1578]	NA	52.9703	44.8011	55.1782	52.0747	46.7824	39.8262	49.0234	45.0181	9.20442	15.4739	8.66149	9.05624	10.1815	9.7998	9.88275	10.425	4.66438	2.22168	4.0738e-39	2.74452e-37	up	yes
ENSAPLG00000011137	LAMB3	ENSAPLT00000011586;ENSAPLT00000036972	GO:0005604(basement membrane);GO:0005610(laminin-5 complex);GO:0035987(endodermal cell differentiation);GO:0050873(brown fat cell differentiation);GO:0050873(brown fat cell differentiation)	04512(ECM-receptor interaction);04510(Focal adhesion);04510(Focal adhesion)	K06244	NA	laminin subunit beta 3 [Source:HGNC Symbol;Acc:HGNC:6490]	NA	2.03256	1.99298	2.59903	1.77627	1.17484	1.53351	1.90475	2.32919	7.29906	8.21974	7.85025	5.98253	7.54414	7.20147	4.25335	7.81238	0.27319	-1.87202	4.3125e-39	2.88659e-37	down	yes
ENSAPLG00000015855	EIF4EBP1	ENSAPLT00000016526	GO:0000082(G1/S transition of mitotic cell cycle);GO:0002192(IRES-dependent translational initiation of linear mRNA);GO:0005829(cytosol);GO:0008190(eukaryotic initiation factor 4E binding);GO:0008286(insulin receptor signaling pathway);GO:0030371(translation repressor activity);GO:0031929(TOR signaling);GO:0045931(positive regulation of mitotic cell cycle);GO:0045947(negative regulation of transl…	03013(RNA transport);04012(ErbB signaling pathway);04150(mTOR signaling pathway);04218(Cellular senescence);04910(Insulin signaling pathway)	K07205	NA	eukaryotic translation initiation factor 4E binding protein 1 [Source:HGNC Symbol;Acc:HGNC:3288]	NA	515.992	548.617	455.708	362.403	426.953	433.491	445.536	486.821	1263.31	1202.09	1217.93	1322.28	879.578	1293.35	1087.66	1635	0.37122	-1.42965	4.6863e-39	3.11669e-37	down	yes
ENSAPLG00000015576	DNA2	ENSAPLT00000016279	GO:0000076(DNA replication checkpoint);GO:0000723(telomere maintenance);GO:0000729(DNA double-strand break processing);GO:0000784(nuclear chromosome, telomeric region);GO:0003677(DNA binding);GO:0003678(DNA helicase activity);GO:0004518(nuclease activity);GO:0005634(nucleus);GO:0005739(mitochondrion);GO:0005760(gamma DNA polymerase complex);GO:0006260(DNA replication);GO:0006264(mitochondrial DNA…	03030(DNA replication)	K10742	EC:3.6.4.12	DNA replication helicase/nuclease 2 [Source:HGNC Symbol;Acc:HGNC:2939]	NA	2.94623	3.54176	4.43636	5.08169	3.90962	3.37883	3.74365	4.31562	0.389896	0.216284	0.133064	0.156014	0.398652	0.329889	0.45865	0.234049	13.535	3.75862	4.77922e-39	3.15824e-37	up	yes
ENSAPLG00000009301	RRM2	ENSAPLT00000020948;ENSAPLT00000009691	GO:0004748(ribonucleoside-diphosphate reductase activity, thioredoxin disulfide as acceptor);GO:0005829(cytosol);GO:0005971(ribonucleoside-diphosphate reductase complex);GO:0008199(ferric iron binding);GO:0009262(deoxyribonucleotide metabolic process);GO:0009263(deoxyribonucleotide biosynthetic process);GO:0016491(oxidoreductase activity);GO:0042803(protein homodimerization activity);GO:0051259(p…	00230(Purine metabolism);00240(Pyrimidine metabolism);00480(Glutathione metabolism);00983(Drug metabolism - other enzymes);04115(p53 signaling pathway);04115(p53 signaling pathway)	K10808	EC:1.17.4.1	ribonucleotide reductase regulatory subunit M2 [Source:HGNC Symbol;Acc:HGNC:10452]	NA	16.6178	20.3981	21.3427	17.9738	15.3723	16.5513	16.2282	15.2939	1.58575	3.27021	2.29792	2.82702	3.15793	1.5839	3.15736	1.36521	7.26297	2.86056	1.05724e-38	6.91509e-37	up	yes
ENSAPLG00000003866	ENSAPLG00000003866	ENSAPLT00000003955	GO:0005737(cytoplasm)	NA	NA	NA		NA	3.23265	3.88714	4.26242	5.90073	2.18218	2.43332	4.20337	2.67098	12.9758	25.6552	27.5716	17.7093	21.5101	24.8556	31.5328	27.7969	0.151749	-2.72024	1.05976e-38	6.91509e-37	down	yes
ENSAPLG00000024040	ENSAPLG00000024040	ENSAPLT00000022878	NA	NA	NA	NA		NA	43.7322	39.6636	56.5991	51.5894	49.8128	49.5891	41.3659	51.3692	101.179	97.1692	80.0083	103.596	94.674	90.9185	78.2821	101.696	0.513324	-0.96206	1.18875e-38	7.70828e-37	down	no
ENSAPLG00000023484	TIMP3	ENSAPLT00000037987	GO:0005515(protein binding);GO:0005604(basement membrane);GO:0008191(metalloendopeptidase inhibitor activity);GO:0051045(negative regulation of membrane protein ectodomain proteolysis);GO:0070373(negative regulation of ERK1 and ERK2 cascade);GO:0071310(cellular response to organic substance);GO:1903984(positive regulation of TRAIL-activated apoptotic signaling pathway);GO:1904684(negative regulat…	05206(MicroRNAs in cancer);05205(Proteoglycans in cancer)	K16866	NA	TIMP metallopeptidase inhibitor 3 [Source:HGNC Symbol;Acc:HGNC:11822]	NA	52.6772	41.6868	48.4048	56.7967	53.5263	52.7434	52.4621	48.2028	87.7328	90.6301	113.902	116.597	121.81	107.714	112.992	74.5251	0.492189	-1.02272	1.89623e-38	1.22195e-36	down	yes
ENSAPLG00000002518	FAM107B	ENSAPLT00000002530;ENSAPLT00000020025	GO:0007605(sensory perception of sound);GO:0007605(sensory perception of sound)	NA	NA	NA	family with sequence similarity 107 member B [Source:HGNC Symbol;Acc:HGNC:23726]	NA	63.1678	43.4703	69.7262	66.2534	58.9632	65.7729	60.6765	75.5231	12.3184	13.5695	11.8219	11.0339	8.71144	15.1274	13.9098	12.2312	5.10064	2.35068	2.23633e-38	1.43222e-36	up	yes
ENSAPLG00000017562	TFPI2	ENSAPLT00000046042;ENSAPLT00000018144;ENSAPLT00000048455;ENSAPLT00000017933	GO:0004867(serine-type endopeptidase inhibitor activity);GO:0005576(extracellular region);GO:0010466(negative regulation of peptidase activity);GO:0030414(peptidase inhibitor activity);GO:0030414(peptidase inhibitor activity)	04610(Complement and coagulation cascades);04610(Complement and coagulation cascades)	K03909	NA	tissue factor pathway inhibitor 2 [Source:HGNC Symbol;Acc:HGNC:11761]	NA	11.9058	7.37921	10.9812	9.11729	7.60929	13.4656	7.53167	10.2764	32.3392	24.1033	33.4422	32.7258	28.7175	46.5678	32.3601	38.7866	0.290907	-1.78137	2.39356e-38	1.52351e-36	down	yes
ENSAPLG00000015178	LMOD2	ENSAPLT00000015814;ENSAPLT00000019110	GO:0003779(actin binding);GO:0003785(actin monomer binding);GO:0005523(tropomyosin binding);GO:0005884(actin filament);GO:0030016(myofibril);GO:0030017(sarcomere);GO:0030041(actin filament polymerization);GO:0030838(positive regulation of actin filament polymerization);GO:0031430(M band);GO:0045010(actin nucleation);GO:0045214(sarcomere organization);GO:0051694(pointed-end actin filament capping)…	NA	NA	NA	leiomodin 2 [Source:HGNC Symbol;Acc:HGNC:6648]	NA	29.936	32.218	39.7236	45.5154	55.9065	22.5216	29.9806	31.343	80.2122	130.396	84.4728	82.4318	140.883	91.1064	132.391	103.07	0.339831	-1.55711	3.80496e-38	2.4071e-36	down	yes
ENSAPLG00000001999	TGM2	ENSAPLT00000002075;ENSAPLT00000047439	GO:0003810(protein-glutamine gamma-glutamyltransferase activity);GO:0005739(mitochondrion);GO:0005829(cytosol);GO:0018149(peptide cross-linking);GO:0031226(intrinsic component of plasma membrane);GO:0032471(negative regulation of endoplasmic reticulum calcium ion concentration);GO:0043065(positive regulation of apoptotic process);GO:0043277(apoptotic cell clearance);GO:0045785(positive regulation…	05016(Huntington disease);05016(Huntington disease)	K05625	EC:2.3.2.13	transglutaminase 2 [Source:HGNC Symbol;Acc:HGNC:11778]	NA	48.2813	44.7256	43.319	33.0953	54.4869	47.4163	44.2395	46.2877	90.008	133.032	96.3886	134.085	104.703	150.755	101.628	106.541	0.394544	-1.34174	3.92824e-38	2.47003e-36	down	yes
ENSAPLG00000012505	EPB41L3	ENSAPLT00000021826;ENSAPLT00000035631;ENSAPLT00000021933;ENSAPLT00000013080;ENSAPLT00000032749;ENSAPLT00000026115;ENSAPLT00000023647;ENSAPLT00000020980;ENSAPLT00000032459;ENSAPLT00000027803	GO:0001558(regulation of cell growth);GO:0002175(protein localization to paranode region of axon);GO:0003779(actin binding);GO:0005198(structural molecule activity);GO:0005856(cytoskeleton);GO:0005886(plasma membrane);GO:0005911(cell-cell junction);GO:0007010(cytoskeleton organization);GO:0007016(cytoskeletal anchoring at plasma membrane);GO:0008092(cytoskeletal protein binding);GO:0008360(regula…	NA	NA	NA	erythrocyte membrane protein band 4.1 like 3 [Source:HGNC Symbol;Acc:HGNC:3380]	NA	14.0386	13.2901	13.8522	21.3176	11.0098	14.2095	11.9256	13.2125	1.67634	1.84039	1.48725	2.54796	2.83299	1.34618	1.6619	0.710671	8.00189	3.00034	4.08392e-38	2.55245e-36	up	yes
ENSAPLG00000003693	ENSAPLG00000003693	ENSAPLT00000003776;ENSAPLT00000019023;ENSAPLT00000034746	NA	00260(Glycine, serine and threonine metabolism);00290(Valine, leucine and isoleucine biosynthesis);00290(Valine, leucine and isoleucine biosynthesis)	K01754	EC:4.3.1.19		NA	0.821927	1.00208	0.689372	1.81291	1.79101	1.85812	1.20564	1.57141	6.74108	4.89942	5.81676	7.16816	8.02464	6.56921	8.36381	5.42844	0.202833	-2.30164	5.62386e-38	3.49386e-36	down	yes
ENSAPLG00000006519	FRY	ENSAPLT00000006897;ENSAPLT00000035992;ENSAPLT00000037869	GO:0000902(cell morphogenesis);GO:0004857(enzyme inhibitor activity);GO:1904428(negative regulation of tubulin deacetylation);GO:1904428(negative regulation of tubulin deacetylation)	03015(mRNA surveillance pathway);03015(mRNA surveillance pathway)	K08873	EC:2.7.11.1	FRY microtubule binding protein [Source:HGNC Symbol;Acc:HGNC:20367]	NA	3.46709	2.54299	3.74124	5.4156	5.13046	4.78016	4.74588	3.24359	9.68437	9.34154	13.0527	10.3611	9.28224	12.0306	10.4535	11.0511	0.38785	-1.36643	5.70974e-38	3.52611e-36	down	yes
ENSAPLG00000014230	TOGARAM2	ENSAPLT00000044295;ENSAPLT00000014818;ENSAPLT00000044994	NA	NA	NA	NA	TOG array regulator of axonemal microtubules 2 [Source:HGNC Symbol;Acc:HGNC:33715]	NA	0.0001	0.0001	0.0525946	0.0286895	0.0001	0.0001	0.0001	0.0001	0.429639	1.49354	2.43558	2.01769	2.38296	1.44674	4.87956	1.32961	0.00498827	-7.64724	2.56769e-37	1.57632e-35	down	yes
ENSAPLG00000011335	SCN2B	ENSAPLT00000011789	GO:0001518(voltage-gated sodium channel complex);GO:0016020(membrane);GO:0017080(sodium channel regulator activity)	04261(Adrenergic signaling in cardiomyocytes)	K04848	NA	sodium voltage-gated channel beta subunit 2 [Source:HGNC Symbol;Acc:HGNC:10589]	NA	39.1786	40.5789	41.4271	33.4448	40.0742	38.5611	38.0439	36.9736	67.9355	78.1754	63.3526	69.9987	70.7734	67.8709	75.8688	80.3107	0.536809	-0.897518	2.64123e-37	1.61193e-35	down	no
ENSAPLG00000004656	NPNT	ENSAPLT00000021324;ENSAPLT00000004808	GO:0001657(ureteric bud development);GO:0001658(branching involved in ureteric bud morphogenesis);GO:0005178(integrin binding);GO:0005509(calcium ion binding);GO:0005576(extracellular region);GO:0005604(basement membrane);GO:0007160(cell-matrix adhesion);GO:0010694(positive regulation of alkaline phosphatase activity);GO:0010811(positive regulation of cell-substrate adhesion);GO:0016020(membrane)…	NA	NA	NA	nephronectin [Source:HGNC Symbol;Acc:HGNC:27405]	NA	131.184	62.1561	98.0036	112.033	124.003	118.393	78.2074	104.895	18.2804	12.429	7.55988	18.5259	13.9628	19.1111	15.488	8.84861	7.25774	2.85952	4.28978e-37	2.60272e-35	up	yes
ENSAPLG00000009729	PABPC4	ENSAPLT00000010160;ENSAPLT00000022952;ENSAPLT00000036593	GO:0003676(nucleic acid binding);GO:0003723(RNA binding);GO:0003729(mRNA binding);GO:0005634(nucleus);GO:0005737(cytoplasm);GO:0005829(cytosol);GO:0008143(poly(A) binding);GO:0008266(poly(U) RNA binding);GO:0010494(cytoplasmic stress granule);GO:0043488(regulation of mRNA stability);GO:0061515(myeloid cell development);GO:1990904(ribonucleoprotein complex);GO:1990904(ribonucleoprotein complex)	03013(RNA transport);03015(mRNA surveillance pathway);03018(RNA degradation);03018(RNA degradation)	K13126	NA	poly(A) binding protein cytoplasmic 4 [Source:HGNC Symbol;Acc:HGNC:8557]	NA	192.824	148.48	195.228	128.331	193.669	205.755	224.125	219.716	674.736	399.046	751.834	707.041	622.579	542.655	421.758	597.396	0.319719	-1.64512	5.14162e-37	3.10141e-35	down	yes
ENSAPLG00000007970	ENSAPLG00000007970	ENSAPLT00000008273	GO:0004869(cysteine-type endopeptidase inhibitor activity);GO:0005634(nucleus);GO:0005737(cytoplasm);GO:0007059(chromosome segregation);GO:0007064(mitotic sister chromatid cohesion);GO:0045143(homologous chromosome segregation);GO:0051276(chromosome organization)	04110(Cell cycle);04114(Oocyte meiosis)	K06635	NA		NA	42.4203	64.0256	67.5434	45.8028	54.033	48.5043	52.2557	42.1017	7.95028	9.87637	7.43756	9.00177	12.8855	7.99831	9.11982	6.59621	5.87994	2.5558	9.81844e-37	5.88823e-35	up	yes
ENSAPLG00000013115	ENSAPLG00000013115	ENSAPLT00000013659	GO:0016787(hydrolase activity)	NA	NA	NA		NA	86.9122	94.4515	46.6087	57.6464	68.73	63.181	83.0463	89.1551	2.32886	3.30038	0.349969	2.1589	4.44576	0.546464	4.25742	2.86803	29.1142	4.86365	1.01526e-36	6.05361e-35	up	yes
ENSAPLG00000011567	GYG2	ENSAPLT00000033650;ENSAPLT00000012078	GO:0005978(glycogen biosynthetic process);GO:0008466(glycogenin glucosyltransferase activity);GO:0016757(transferase activity, transferring glycosyl groups);GO:0016757(transferase activity, transferring glycosyl groups)	00500(Starch and sucrose metabolism);00500(Starch and sucrose metabolism)	K00750	EC:2.4.1.186	glycogenin 2 [Source:HGNC Symbol;Acc:HGNC:4700]	NA	16.9083	19.868	19.5945	24.804	18.7179	17.9867	23.5288	20.2532	3.41883	4.81253	4.54256	2.92769	4.19148	3.84954	3.7919	2.98379	5.29719	2.40523	1.2436e-36	7.37279e-35	up	yes
ENSAPLG00000016091	ENSAPLG00000016091	ENSAPLT00000016783	GO:0000776(kinetochore);GO:0007051(spindle organization);GO:0007059(chromosome segregation);GO:0051988(regulation of attachment of spindle microtubules to kinetochore)	NA	NA	NA		NA	32.2065	41.1163	34.216	29.671	23.8019	26.4701	25.7058	27.0651	4.08731	2.36735	1.55663	2.20441	2.20358	1.3203	5.01727	1.82839	11.6711	3.54487	1.92524e-36	1.13491e-34	up	yes
ENSAPLG00000021849	ENSAPLG00000021849	ENSAPLT00000029273;ENSAPLT00000028993;ENSAPLT00000022449	GO:0004725(protein tyrosine phosphatase activity);GO:0006470(protein dephosphorylation);GO:0008138(protein tyrosine/serine/threonine phosphatase activity);GO:0016311(dephosphorylation);GO:0016791(phosphatase activity);GO:0016791(phosphatase activity)	NA	NA	NA		NA	0.986202	0.410971	1.33295	0.572412	2.92201	2.14832	1.09131	0.723642	11.5042	17.6985	16.5018	16.1832	8.8608	18.1363	16.3036	14.1804	0.0853472	-3.55051	2.01184e-36	1.17926e-34	down	yes
ENSAPLG00000004262	NDUFS1	ENSAPLT00000004426;ENSAPLT00000017684;ENSAPLT00000027710	GO:0005739(mitochondrion);GO:0005747(mitochondrial respiratory chain complex I);GO:0005758(mitochondrial intermembrane space);GO:0008137(NADH dehydrogenase (ubiquinone) activity);GO:0008637(apoptotic mitochondrial changes);GO:0009055(electron transfer activity);GO:0016020(membrane);GO:0016491(oxidoreductase activity);GO:0016651(oxidoreductase activity, acting on NAD(P)H);GO:0042773(ATP synthesis …	00190(Oxidative phosphorylation);00190(Oxidative phosphorylation)	K03934	EC:1.6.5.3;EC:1.6.99.3	NADH:ubiquinone oxidoreductase core subunit S1 [Source:HGNC Symbol;Acc:HGNC:7707]	NA	133.192	118.705	132.987	104.058	141.605	142.964	131.764	134.382	242	257.89	230.913	221.071	253.395	284.993	244.193	274.524	0.517506	-0.950354	3.67359e-36	2.14121e-34	down	no
ENSAPLG00000012810	EGFL6	ENSAPLT00000013350	GO:0005509(calcium ion binding);GO:0005604(basement membrane);GO:0010811(positive regulation of cell-substrate adhesion);GO:0016020(membrane);GO:0030198(extracellular matrix organization);GO:0031012(extracellular matrix)	NA	NA	NA	EGF like domain multiple 6 [Source:HGNC Symbol;Acc:HGNC:3235]	NA	147.918	179.382	180.172	199.945	134.487	161.173	166.435	153.248	22.1996	33.0272	20.436	49.4159	34.7052	30.9984	22.385	30.4851	5.42888	2.44066	5.65638e-36	3.27849e-34	up	yes
ENSAPLG00000013128	USO1	ENSAPLT00000013748;ENSAPLT00000020365;ENSAPLT00000026678;ENSAPLT00000045972;ENSAPLT00000036579	GO:0000139(Golgi membrane);GO:0001650(fibrillar center);GO:0005515(protein binding);GO:0005737(cytoplasm);GO:0005794(Golgi apparatus);GO:0006886(intracellular protein transport);GO:0008565(protein transporter activity);GO:0016020(membrane);GO:0048280(vesicle fusion with Golgi apparatus);GO:0048280(vesicle fusion with Golgi apparatus)	00240(Pyrimidine metabolism);00983(Drug metabolism - other enzymes);00983(Drug metabolism - other enzymes)	K00876	EC:2.7.1.48	USO1 vesicle transport factor [Source:HGNC Symbol;Acc:HGNC:30904]	NA	74.1134	89.2846	75.8845	146.324	105.674	82.8151	82.3399	83.6458	25.0079	21.1692	20.8174	19.464	27.5469	16.8167	21.6418	14.7027	4.42721	2.1464	6.25704e-36	3.60649e-34	up	yes
ENSAPLG00000007680	CHN1	ENSAPLT00000008026	GO:0005096(GTPase activator activity);GO:0007165(signal transduction);GO:0008045(motor neuron axon guidance);GO:0035556(intracellular signal transduction);GO:0043087(regulation of GTPase activity);GO:0043547(positive regulation of GTPase activity);GO:0046875(ephrin receptor binding);GO:0050770(regulation of axonogenesis);GO:0051056(regulation of small GTPase mediated signal transduction)	NA	NA	NA	chimerin 1 [Source:HGNC Symbol;Acc:HGNC:1943]	NA	84.6544	86.5624	79.1272	88.4937	73.523	71.6773	70.3305	68.4824	23.0095	21.6685	14.5038	22.3243	21.5868	18.0133	21.4959	22.1288	3.78102	1.91878	7.69137e-36	4.40873e-34	up	yes
ENSAPLG00000005848	COQ9	ENSAPLT00000006083	GO:0006120(mitochondrial electron transport, NADH to ubiquinone);GO:0006744(ubiquinone biosynthetic process);GO:0008289(lipid binding);GO:0042803(protein homodimerization activity)	NA	NA	NA	coenzyme Q9 [Source:HGNC Symbol;Acc:HGNC:25302]	NA	161.349	166.122	155.627	121.918	155.905	175.89	149.748	148.662	334.34	290.387	339.679	298.799	289.368	308.617	312.929	350.508	0.489268	-1.0313	8.16258e-36	4.65312e-34	down	yes
ENSAPLG00000007521	UCP3	ENSAPLT00000007829	GO:0000303(response to superoxide);GO:0005739(mitochondrion);GO:0006631(fatty acid metabolic process);GO:0006839(mitochondrial transport);GO:0017077(oxidative phosphorylation uncoupler activity);GO:0022857(transmembrane transporter activity);GO:0031966(mitochondrial membrane)	NA	NA	NA	uncoupling protein 3 [Source:HGNC Symbol;Acc:HGNC:12519]	NA	2.25302	3.13696	1.88547	1.19602	1.38037	2.08576	2.26166	1.82171	8.61664	13.5597	11.8558	9.54095	13.0397	21.9355	14.4188	17.1417	0.145501	-2.7809	8.67706e-36	4.91937e-34	down	yes
ENSAPLG00000013570	NUSAP1	ENSAPLT00000038590;ENSAPLT00000014134	GO:0000070(mitotic sister chromatid segregation);GO:0000226(microtubule cytoskeleton organization);GO:0000281(mitotic cytokinesis);GO:0005730(nucleolus);GO:0005819(spindle);GO:0005874(microtubule);GO:0005876(spindle microtubule);GO:0007076(mitotic chromosome condensation);GO:0008017(microtubule binding);GO:0040001(establishment of mitotic spindle localization);GO:0045840(positive regulation of mi…	NA	NA	NA	nucleolar and spindle associated protein 1 [Source:HGNC Symbol;Acc:HGNC:18538]	NA	24.1957	27.4195	28.2924	35.9502	21.1722	23.8083	22.8884	21.8353	2.97293	3.67435	3.1626	3.58597	3.11871	1.70852	3.02011	0.792372	9.32865	3.22167	1.03489e-35	5.8353e-34	up	yes
ENSAPLG00000005755	RFTN2	ENSAPLT00000005976	GO:0033227(dsRNA transport);GO:0043330(response to exogenous dsRNA)	NA	NA	NA	raftlin family member 2 [Source:HGNC Symbol;Acc:HGNC:26402]	NA	116.432	155.609	131.329	209.123	178.568	143.265	149.731	157.98	46.2146	42.3427	34.357	32.5063	39.1933	41.181	35.6662	46.0015	3.91238	1.96805	1.05488e-35	5.91589e-34	up	yes
ENSAPLG00000020939	STBD1	ENSAPLT00000041798;ENSAPLT00000042686	GO:0030246(carbohydrate binding);GO:2001069(glycogen binding);GO:2001070(starch binding);GO:2001070(starch binding)	NA	NA	NA	starch binding domain 1 [Source:HGNC Symbol;Acc:HGNC:24854]	NA	143.518	90.6618	69.5319	80.1777	145.049	129.787	115.85	172.634	397.521	347.96	401.182	479.655	371.844	346.596	395.622	507.147	0.291671	-1.77759	1.7567e-35	9.79882e-34	down	yes
ENSAPLG00000011353	FOXM1	ENSAPLT00000011827	GO:0000086(G2/M transition of mitotic cell cycle);GO:0000122(negative regulation of transcription by RNA polymerase II);GO:0000977(RNA polymerase II regulatory region sequence-specific DNA binding);GO:0003700(DNA-binding transcription factor activity);GO:0006355(regulation of transcription, DNA-templated);GO:0006978(DNA damage response, signal transduction by p53 class mediator resulting in trans…	04218(Cellular senescence)	K09406	NA	forkhead box M1 [Source:HGNC Symbol;Acc:HGNC:3818]	NA	11.6857	10.3406	12.2811	15.4626	11.3236	8.86941	9.97496	9.38052	1.35546	1.31719	0.546734	1.26551	1.34834	1.07415	0.756848	0.228693	11.3163	3.50033	2.15464e-35	1.19542e-33	up	yes
ENSAPLG00000009518	FAM13A	ENSAPLT00000041342;ENSAPLT00000009952;ENSAPLT00000031842;ENSAPLT00000035393;ENSAPLT00000040402	GO:0007165(signal transduction);GO:0007165(signal transduction)	NA	NA	NA	family with sequence similarity 13 member A [Source:HGNC Symbol;Acc:HGNC:19367]	NA	6.47861	4.2093	6.34119	8.18091	13.5166	5.97114	5.73259	7.14495	18.4252	31.2941	19.5111	21.0487	22.8421	22.5068	28.8909	19.6048	0.312699	-1.67715	2.64536e-35	1.45988e-33	down	yes
ENSAPLG00000009657	CIT	ENSAPLT00000022538;ENSAPLT00000045146;ENSAPLT00000010123	GO:0000281(mitotic cytokinesis);GO:0004672(protein kinase activity);GO:0004674(protein serine/threonine kinase activity);GO:0005524(ATP binding);GO:0006468(protein phosphorylation);GO:0030165(PDZ domain binding);GO:0032467(positive regulation of cytokinesis);GO:0035556(intracellular signal transduction);GO:0051402(neuron apoptotic process);GO:0097110(scaffold protein binding);GO:0097110(scaffold …	NA	NA	NA	citron rho-interacting serine/threonine kinase [Source:HGNC Symbol;Acc:HGNC:1985]	NA	3.38502	2.18546	3.61415	5.75773	4.08883	3.29273	3.22633	3.17675	0.542586	0.371762	0.234008	0.519729	0.558279	0.503934	0.400544	0.268779	8.45006	3.07896	2.80318e-35	1.53878e-33	up	yes
ENSAPLG00000013286	ENSAPLG00000013286	ENSAPLT00000019102;ENSAPLT00000013915	GO:0005515(protein binding);GO:0005515(protein binding)	NA	NA	NA		NA	1.54062	1.04887	1.58836	2.2814	2.1771	2.05871	1.26176	1.98878	4.11952	11.6468	8.015	7.20202	7.18629	8.34076	9.5326	4.68997	0.229622	-2.12267	2.89646e-35	1.58162e-33	down	yes
ENSAPLG00000007803	CHRNA1	ENSAPLT00000008121;ENSAPLT00000036940	GO:0003009(skeletal muscle contraction);GO:0004888(transmembrane signaling receptor activity);GO:0005216(ion channel activity);GO:0005230(extracellular ligand-gated ion channel activity);GO:0005886(plasma membrane);GO:0005892(acetylcholine-gated channel complex);GO:0006811(ion transport);GO:0007274(neuromuscular synaptic transmission);GO:0007528(neuromuscular junction development);GO:0009986(cell…	04080(Neuroactive ligand-receptor interaction);04080(Neuroactive ligand-receptor interaction)	K04803	NA	cholinergic receptor nicotinic alpha 1 subunit [Source:HGNC Symbol;Acc:HGNC:1955]	NA	16.5098	18.7991	22.5468	35.8327	24.39	17.4847	17.043	16.2153	3.57645	2.57188	2.66951	3.05411	3.54232	3.63574	3.26787	5.16938	6.1418	2.61866	3.12747e-35	1.69882e-33	up	yes
ENSAPLG00000017528	ENSAPLG00000017528	ENSAPLT00000020143	GO:0003785(actin monomer binding);GO:0007015(actin filament organization)	NA	NA	NA		NA	1323.78	2645.98	1218.19	1462.4	1123.08	1090.59	1164.76	1202.62	203.517	199.868	284.925	177.799	238.166	201.759	188.005	172.946	6.73755	2.75222	3.87965e-35	2.09642e-33	up	yes
ENSAPLG00000016198	TACC3	ENSAPLT00000020289;ENSAPLT00000016936;ENSAPLT00000023462	GO:0005815(microtubule organizing center);GO:0005829(cytosol);GO:0007052(mitotic spindle organization);GO:0007091(metaphase/anaphase transition of mitotic cell cycle);GO:0060236(regulation of mitotic spindle organization);GO:0072686(mitotic spindle);GO:1902850(microtubule cytoskeleton organization involved in mitosis);GO:1902850(microtubule cytoskeleton organization involved in mitosis)	03013(RNA transport);03013(RNA transport)	K14283	NA	transforming acidic coiled-coil containing protein 3 [Source:HGNC Symbol;Acc:HGNC:11524]	NA	16.0531	22.4634	19.4815	33.7315	18.486	18.9235	19.4323	17.561	4.02716	4.58434	4.16909	4.1911	6.43834	3.61877	4.01386	4.15418	4.72009	2.23882	4.28876e-35	2.30549e-33	up	yes
ENSAPLG00000015492	ASB4	ENSAPLT00000031874;ENSAPLT00000016143	GO:0004842(ubiquitin-protein transferase activity);GO:0005515(protein binding);GO:0019899(enzyme binding);GO:0031462(Cul2-RING ubiquitin ligase complex);GO:0031466(Cul5-RING ubiquitin ligase complex);GO:0031625(ubiquitin protein ligase binding);GO:0035556(intracellular signal transduction);GO:0051865(protein autoubiquitination);GO:0061630(ubiquitin protein ligase activity);GO:2001214(positive reg…	NA	NA	NA	ankyrin repeat and SOCS box containing 4 [Source:HGNC Symbol;Acc:HGNC:16009]	NA	0.247073	0.11558	0.530099	0.0001	0.133121	0.158487	0.0001	0.610055	8.32652	6.89137	12.9725	6.35525	12.7715	14.4236	9.89863	11.8439	0.0214967	-5.53974	4.49156e-35	2.40206e-33	down	yes
ENSAPLG00000010622	SMYD2	ENSAPLT00000011094;ENSAPLT00000024284	GO:0000122(negative regulation of transcription by RNA polymerase II);GO:0000993(RNA polymerase II complex binding);GO:0002039(p53 binding);GO:0005515(protein binding);GO:0005634(nucleus);GO:0005737(cytoplasm);GO:0005829(cytosol);GO:0008285(negative regulation of cell population proliferation);GO:0016279(protein-lysine N-methyltransferase activity);GO:0016571(histone methylation);GO:0018026(pepti…	NA	NA	NA	SET and MYND domain containing 2 [Source:HGNC Symbol;Acc:HGNC:20982]	NA	146.887	154.548	150.277	111.383	143.933	147.496	139.597	150.479	291.806	271.145	280.771	315.001	268.217	305.92	289.294	242.919	0.505325	-0.984715	5.50372e-35	2.92826e-33	down	no
ENSAPLG00000010480	ENSAPLG00000010480	ENSAPLT00000011003	NA	NA	NA	NA		NA	81.2944	63.9121	84.5902	78.6724	83.2298	76.7555	78.207	75.9881	133.039	147.735	111.169	132.757	137.429	138.087	118.905	139.334	0.588262	-0.765469	5.7753e-35	3.0424e-33	down	no
ENSAPLG00000015042	EXO1	ENSAPLT00000015676	GO:0002455(humoral immune response mediated by circulating immunoglobulin);GO:0003677(DNA binding);GO:0003682(chromatin binding);GO:0003824(catalytic activity);GO:0004518(nuclease activity);GO:0005634(nucleus);GO:0005654(nucleoplasm);GO:0005886(plasma membrane);GO:0006281(DNA repair);GO:0006298(mismatch repair);GO:0006310(DNA recombination);GO:0016446(somatic hypermutation of immunoglobulin genes…	03430(Mismatch repair)	K10746	EC:3.1.-.-	exonuclease 1 [Source:HGNC Symbol;Acc:HGNC:3511]	NA	2.95301	3.18851	3.19662	5.59858	2.46634	2.6621	2.71279	3.27483	0.1077	0.112178	0.0001	0.150375	0.120797	0.124344	0.242824	0.060025	28.3693	4.82626	5.7769e-35	3.0424e-33	up	yes
ENSAPLG00000010171	ENSAPLG00000010171	ENSAPLT00000010585	NA	NA	NA	NA		NA	204.939	198.576	182.71	157.57	184.369	168.549	148.947	128.301	274.761	418.322	377.759	436.005	368.741	484.476	445.962	368.934	0.432749	-1.2084	6.1419e-35	3.21829e-33	down	yes
ENSAPLG00000015628	RASL12	ENSAPLT00000022148;ENSAPLT00000016289	GO:0003924(GTPase activity);GO:0005525(GTP binding);GO:0007165(signal transduction);GO:0016020(membrane);GO:0016020(membrane)	NA	NA	NA	RAS like family 12 [Source:HGNC Symbol;Acc:HGNC:30289]	NA	5.27385	6.07105	5.5875	2.72245	3.93684	3.75832	3.65825	4.39684	15.9348	15.3819	22.6339	19.9987	13.4229	25.2431	16.4548	16.135	0.243828	-2.03606	6.77539e-35	3.5324e-33	down	yes
ENSAPLG00000008600	SLC18B1	ENSAPLT00000008962	GO:0016021(integral component of membrane);GO:0055085(transmembrane transport)	NA	NA	NA	solute carrier family 18 member B1 [Source:HGNC Symbol;Acc:HGNC:21573]	NA	8.70975	10.8067	11.7309	9.54736	9.0067	6.28839	9.28975	10.3916	30.3446	20.8836	20.4283	22.1085	23.3982	20.2083	22.5864	21.3472	0.417921	-1.2587	7.20218e-35	3.73613e-33	down	yes
ENSAPLG00000000946	TOB1	ENSAPLT00000000926	GO:0003714(transcription corepressor activity);GO:0005737(cytoplasm);GO:0008285(negative regulation of cell population proliferation);GO:0017148(negative regulation of translation);GO:0030014(CCR4-NOT complex);GO:0030514(negative regulation of BMP signaling pathway);GO:0030971(receptor tyrosine kinase binding);GO:0045668(negative regulation of osteoblast differentiation);GO:0046332(SMAD binding);…	03018(RNA degradation)	K14443	NA	transducer of ERBB2, 1 [Source:HGNC Symbol;Acc:HGNC:11979]	NA	149.595	120.969	172.097	167.516	196.444	147.124	139.327	152.447	227.417	307.777	368.135	281.288	370.195	299.777	318.503	335.403	0.496521	-1.01007	7.73097e-35	3.99049e-33	down	yes
ENSAPLG00000005753	NR1D2	ENSAPLT00000045874;ENSAPLT00000006007	GO:0000122(negative regulation of transcription by RNA polymerase II);GO:0000978(RNA polymerase II proximal promoter sequence-specific DNA binding);GO:0000980(RNA polymerase II distal enhancer sequence-specific DNA binding);GO:0000987(proximal promoter sequence-specific DNA binding);GO:0001227(DNA-binding transcription repressor activity, RNA polymerase II-specific);GO:0003677(DNA binding);GO:000…	NA	NA	NA	nuclear receptor subfamily 1 group D member 2 [Source:HGNC Symbol;Acc:HGNC:7963]	NA	4.62235	4.53535	5.24329	6.48142	6.97174	5.05867	5.82946	5.8051	14.8115	11.8883	19.701	8.21261	16.9826	18.6366	17.3799	18.1328	0.354267	-1.49709	1.2797e-34	6.57271e-33	down	yes
ENSAPLG00000008313	CDCA7	ENSAPLT00000008657	GO:0005634(nucleus);GO:0005654(nucleoplasm);GO:0005829(cytosol);GO:0006355(regulation of transcription, DNA-templated);GO:0042127(regulation of cell population proliferation)	NA	NA	NA	cell division cycle associated 7 [Source:HGNC Symbol;Acc:HGNC:14628]	NA	21.9873	21.316	28.4406	37.5418	19.7043	25.189	24.289	28.3402	2.17617	3.23397	2.94703	2.30911	3.90059	3.14994	1.01185	1.51907	10.2139	3.35246	1.87037e-34	9.55917e-33	up	yes
ENSAPLG00000023829	SLC25A43	ENSAPLT00000043905	GO:0022857(transmembrane transporter activity);GO:0055085(transmembrane transport)	NA	NA	NA	solute carrier family 25 member 43 [Source:HGNC Symbol;Acc:HGNC:30557]	NA	3.23281	2.60301	3.67031	3.93475	5.88912	3.33956	3.25233	3.78586	10.3398	8.8658	10.4776	11.5768	10.1558	14.593	14.7845	10.6584	0.324847	-1.62217	1.93147e-34	9.82306e-33	down	yes
ENSAPLG00000016444	ENSAPLG00000016444	ENSAPLT00000017163	GO:0016020(membrane);GO:0022857(transmembrane transporter activity);GO:0055085(transmembrane transport)	04216(Ferroptosis)	K13869	NA		NA	14.7314	9.50306	9.21392	26.8398	33.416	9.29871	14.0063	12.287	80.7048	121.302	68.0016	50.7481	130.474	109.992	167.251	107.829	0.154604	-2.69335	3.9969e-34	2.02282e-32	down	yes
ENSAPLG00000012652	FN1	ENSAPLT00000013302	GO:0001932(regulation of protein phosphorylation);GO:0002020(protease binding);GO:0005102(signaling receptor binding);GO:0005178(integrin binding);GO:0005515(protein binding);GO:0005576(extracellular region);GO:0005577(fibrinogen complex);GO:0005604(basement membrane);GO:0005615(extracellular space);GO:0005793(endoplasmic reticulum-Golgi intermediate compartment);GO:0007044(cell-substrate junctio…	04512(ECM-receptor interaction);04510(Focal adhesion);04810(Regulation of actin cytoskeleton);04933(AGE-RAGE signaling pathway in diabetic complications)	K05717	NA	fibronectin 1 [Source:HGNC Symbol;Acc:HGNC:3778]	NA	539.733	270.3	456.81	363.303	367.102	425.922	309.184	406.542	75.9719	94.7795	79.0472	78.0483	115.438	93.0088	102.904	89.4112	4.30807	2.10704	4.19542e-34	2.11299e-32	up	yes
ENSAPLG00000004816	DNM3	ENSAPLT00000028341;ENSAPLT00000004961;ENSAPLT00000046547;ENSAPLT00000046644;ENSAPLT00000004936	GO:0001917(photoreceptor inner segment);GO:0003924(GTPase activity);GO:0005525(GTP binding);GO:0016185(synaptic vesicle budding from presynaptic endocytic zone membrane);GO:0048488(synaptic vesicle endocytosis);GO:0098793(presynapse);GO:0098793(presynapse)	04144(Endocytosis);04144(Endocytosis)	K01528	EC:3.6.5.5	dynamin 3 [Source:HGNC Symbol;Acc:HGNC:29125]	NA	8.29939	3.64812	9.64667	6.0667	8.38857	13.2839	8.87672	8.29297	41.4815	42.8592	41.1865	23.6887	24.3431	43.0602	30.2707	33.5885	0.237106	-2.0764	4.58613e-34	2.2986e-32	down	yes
ENSAPLG00000005651	MAT1A	ENSAPLT00000025063;ENSAPLT00000005875	GO:0004478(methionine adenosyltransferase activity);GO:0005524(ATP binding);GO:0006556(S-adenosylmethionine biosynthetic process);GO:0009087(methionine catabolic process);GO:0042802(identical protein binding);GO:0051289(protein homotetramerization);GO:0051289(protein homotetramerization)	00270(Cysteine and methionine metabolism);00270(Cysteine and methionine metabolism)	K00789	EC:2.5.1.6	methionine adenosyltransferase 1A [Source:HGNC Symbol;Acc:HGNC:6903]	NA	1223.87	1224.19	1167.07	1448.66	1072.87	976.548	1186.93	1211.31	320.852	295.003	167.146	248.534	144.138	177.489	145.406	208.537	5.57168	2.47811	4.91069e-34	2.44944e-32	up	yes
ENSAPLG00000024149	MN1	ENSAPLT00000045866;ENSAPLT00000037563;ENSAPLT00000040500;ENSAPLT00000020399	GO:0001957(intramembranous ossification);GO:0006355(regulation of transcription, DNA-templated);GO:0006355(regulation of transcription, DNA-templated)	NA	NA	NA	MN1 proto-oncogene, transcriptional regulator [Source:HGNC Symbol;Acc:HGNC:7180]	NA	14.2357	8.7635	13.2075	9.41191	17.4554	14.3968	13.9836	12.6535	62.3535	52.5562	40.2285	71.3763	25.2051	39.2151	41.2418	57.1884	0.267379	-1.90304	5.20171e-34	2.58219e-32	down	yes
ENSAPLG00000006857	ENSAPLG00000006857	ENSAPLT00000036602;ENSAPLT00000007118	GO:0003924(GTPase activity);GO:0005200(structural constituent of cytoskeleton);GO:0005525(GTP binding);GO:0005874(microtubule);GO:0007017(microtubule-based process);GO:0007017(microtubule-based process)	04145(Phagosome);04210(Apoptosis);04530(Tight junction);04540(Gap junction);04540(Gap junction)	K07374	NA		NA	595.55	552.499	545.336	377.014	443.388	488.752	606.219	104.486	41.5604	6.27373	24.2169	22.4034	24.6833	17.9544	19.604	23.7188	20.5817	4.36329	7.37174e-34	3.64199e-32	up	yes
ENSAPLG00000012162	ABLIM2	ENSAPLT00000012694;ENSAPLT00000012686;ENSAPLT00000029585;ENSAPLT00000021471	GO:0003779(actin binding);GO:0006351(transcription, DNA-templated);GO:0007010(cytoskeleton organization);GO:0015629(actin cytoskeleton);GO:0030036(actin cytoskeleton organization);GO:0030036(actin cytoskeleton organization)	04360(Axon guidance);04360(Axon guidance)	K07520	NA	actin binding LIM protein family member 2 [Source:HGNC Symbol;Acc:HGNC:19195]	NA	1.9341	4.80052	4.00645	4.30746	6.09007	6.63256	4.5867	4.03398	18.3135	19.3421	25.5207	20.9275	41.6809	13.5996	22.0465	15.1159	0.206131	-2.27836	9.03167e-34	4.44093e-32	down	yes
ENSAPLG00000022691	TMEM140	ENSAPLT00000023307	NA	NA	NA	NA	transmembrane protein 140 [Source:HGNC Symbol;Acc:HGNC:21870]	NA	5.7626	11.5301	6.55286	6.21005	11.8145	7.26376	7.93189	5.92026	42.7729	54.5751	35.6851	27.8871	30.1048	62.5931	102.96	99.2094	0.138192	-2.85526	9.53245e-34	4.66505e-32	down	yes
ENSAPLG00000003983	BCAR3	ENSAPLT00000022843;ENSAPLT00000019439;ENSAPLT00000004088	GO:0002089(lens morphogenesis in camera-type eye);GO:0005085(guanyl-nucleotide exchange factor activity);GO:0007165(signal transduction);GO:0007264(small GTPase mediated signal transduction);GO:0033138(positive regulation of peptidyl-serine phosphorylation);GO:0033138(positive regulation of peptidyl-serine phosphorylation)	04014(Ras signaling pathway);04012(ErbB signaling pathway);04072(Phospholipase D signaling pathway);04510(Focal adhesion);04650(Natural killer cell mediated cytotoxicity);04062(Chemokine signaling pathway);04910(Insulin signaling pathway);04915(Estrogen signaling pathway);04917(Prolactin signaling pathway);04926(Relaxin signaling pathway);04722(Neurotrophin signaling pathway);05225(Hepatocellular…	K17448	NA	BCAR3, NSP family adaptor protein [Source:HGNC Symbol;Acc:HGNC:973]	NA	1.12559	1.77343	2.16664	3.1144	2.39067	2.0268	2.58539	1.95741	9.47089	6.87494	13.362	10.533	19.3763	7.62253	13.7581	5.21442	0.198816	-2.3305	1.20453e-33	5.86713e-32	down	yes
ENSAPLG00000003147	YBX3	ENSAPLT00000003228	GO:0003676(nucleic acid binding);GO:0005829(cytosol);GO:0060546(negative regulation of necroptotic process);GO:0071356(cellular response to tumor necrosis factor);GO:0071474(cellular hyperosmotic response);GO:1902219(negative regulation of intrinsic apoptotic signaling pathway in response to osmotic stress)	04530(Tight junction)	K06099	NA	Y-box binding protein 3 [Source:HGNC Symbol;Acc:HGNC:2428]	NA	1040.38	882.07	909.649	836.918	966.852	904.557	820.984	1081.29	1692.58	1834.76	1591.51	1714.58	1601.2	1792.13	1620.89	2002.4	0.537378	-0.895992	1.21199e-33	5.87588e-32	down	no
ENSAPLG00000005423	ENSAPLG00000005423	ENSAPLT00000005605	GO:0005509(calcium ion binding)	04371(Apelin signaling pathway);04020(Calcium signaling pathway);04070(Phosphatidylinositol signaling system);04114(Oocyte meiosis);04218(Cellular senescence);04625(C-type lectin receptor signaling pathway);04910(Insulin signaling pathway);04912(GnRH signaling pathway);04916(Melanogenesis);04261(Adrenergic signaling in cardiomyocytes);04270(Vascular smooth muscle contraction);04744(Phototransduct…	K02183	NA		NA	565.976	879.463	591.902	520.514	512.595	381.274	451.287	560.118	134.522	91.6608	114.464	105.361	94.3652	91.0458	85.4451	75.2857	5.6342	2.49421	1.40457e-33	6.77786e-32	up	yes
ENSAPLG00000015111	RASGEF1B	ENSAPLT00000028629;ENSAPLT00000019696;ENSAPLT00000025907;ENSAPLT00000015770;ENSAPLT00000035654	GO:0005085(guanyl-nucleotide exchange factor activity);GO:0005088(Ras guanyl-nucleotide exchange factor activity);GO:0005622(intracellular);GO:0007264(small GTPase mediated signal transduction);GO:0043547(positive regulation of GTPase activity);GO:0043547(positive regulation of GTPase activity)	00630(Glyoxylate and dicarboxylate metabolism);00380(Tryptophan metabolism);04068(FoxO signaling pathway);04146(Peroxisome);04213(Longevity regulating pathway - multiple species);04213(Longevity regulating pathway - multiple species)	K03781	EC:1.11.1.6	RasGEF domain family member 1B [Source:HGNC Symbol;Acc:HGNC:24881]	NA	10.1097	10.1717	11.5406	17.1867	18.1728	11.3373	11.0865	11.702	27.3046	38.4799	26.1064	20.4534	33.0423	31.5337	32.4726	21.9445	0.43792	-1.19126	1.50204e-33	7.21468e-32	down	yes
ENSAPLG00000020960	FAM173A	ENSAPLT00000018090	NA	NA	NA	NA	family with sequence similarity 173 member A [Source:HGNC Symbol;Acc:HGNC:14152]	NA	13.5653	14.9688	7.87274	8.92912	10.3098	9.43877	10.1557	8.66135	31.1555	26.2919	33.6271	50.7864	40.1486	32.7423	30.223	43.0989	0.29125	-1.77967	1.78367e-33	8.52792e-32	down	yes
ENSAPLG00000002712	MSS51	ENSAPLT00000002737;ENSAPLT00000023230	GO:0035176(social behavior);GO:0035176(social behavior)	NA	NA	NA	MSS51 mitochondrial translational activator [Source:HGNC Symbol;Acc:HGNC:21000]	NA	14.5063	22.2381	7.07544	11.2158	14.1719	22.1463	7.19121	21.0237	57.5496	97.1547	84.4888	78.5437	87.4204	80.449	83.5143	147.053	0.166955	-2.58247	1.9474e-33	9.268e-32	down	yes
ENSAPLG00000021888	ENSAPLG00000021888	ENSAPLT00000023131	GO:0005515(protein binding);GO:0005635(nuclear envelope);GO:0016021(integral component of membrane);GO:0034993(meiotic nuclear membrane microtubule tethering complex);GO:0051015(actin filament binding);GO:0090286(cytoskeletal anchoring at nuclear membrane)	NA	NA	NA		NA	15.6827	14.4205	16.3628	29.0142	23.0901	15.6778	16.908	23.7794	43.7918	38.1124	64.2851	42.0785	59.3228	57.3045	70.9547	46.2683	0.367043	-1.44598	2.50661e-33	1.18749e-31	down	yes
ENSAPLG00000029582	ENSAPLG00000029582	ENSAPLT00000042408;ENSAPLT00000027989	NA	NA	NA	NA		NA	0.589936	0.393449	0.0849441	0.346264	0.322636	0.118913	0.153684	0.225139	4.62501	4.17996	5.89872	9.28158	3.3917	5.00554	3.5597	3.89074	0.0561085	-4.15564	3.05547e-33	1.44093e-31	down	yes
ENSAPLG00000002764	PLBD1	ENSAPLT00000002814	GO:0005615(extracellular space)	NA	NA	NA	phospholipase B domain containing 1 [Source:HGNC Symbol;Acc:HGNC:26215]	NA	79.3968	52.4147	75.0857	46.5342	52.5022	65.111	67.3427	70.1333	13.5534	11.6233	12.8498	15.2596	13.3732	11.6858	17.2117	15.9239	4.56151	2.18951	3.11501e-33	1.46237e-31	up	yes
ENSAPLG00000002647	CD9	ENSAPLT00000002826;ENSAPLT00000046017	GO:0005178(integrin binding);GO:0005886(plasma membrane);GO:0007155(cell adhesion);GO:0007338(single fertilization);GO:0007342(fusion of sperm to egg plasma membrane involved in single fertilization);GO:0008285(negative regulation of cell population proliferation);GO:0009897(external side of plasma membrane);GO:0014905(myoblast fusion involved in skeletal muscle regeneration);GO:0016020(membrane)…	NA	NA	NA	CD9 molecule [Source:HGNC Symbol;Acc:HGNC:1709]	NA	9.3786	4.11936	7.41378	8.26986	5.16059	4.38375	4.36709	3.977	15.6613	20.926	16.9557	15.0625	19.4614	21.7518	19.495	21.1602	0.312812	-1.67663	3.20323e-33	1.49701e-31	down	yes
ENSAPLG00000008480	B3GAT1	ENSAPLT00000008817	GO:0008499(UDP-galactose:beta-N-acetylglucosamine beta-1,3-galactosyltransferase activity);GO:0015018(galactosylgalactosylxylosylprotein 3-beta-glucuronosyltransferase activity);GO:0016020(membrane);GO:0043231(intracellular membrane-bounded organelle)	00515(Mannose type O-glycan biosyntheis)	K00735	EC:2.4.1.135	beta-1,3-glucuronyltransferase 1 [Source:HGNC Symbol;Acc:HGNC:921]	NA	19.2016	18.3878	21.6344	14.3333	23.6775	31.1377	26.6227	19.1182	44.6477	66.0583	53.4848	63.5826	68.9775	42.8476	59.5768	60.7105	0.378601	-1.40125	4.76311e-33	2.21602e-31	down	yes
ENSAPLG00000014803	STK3	ENSAPLT00000015444	GO:0000287(magnesium ion binding);GO:0001841(neural tube formation);GO:0003157(endocardium development);GO:0004672(protein kinase activity);GO:0004674(protein serine/threonine kinase activity);GO:0005524(ATP binding);GO:0005737(cytoplasm);GO:0006468(protein phosphorylation);GO:0007165(signal transduction);GO:0007417(central nervous system development);GO:0008285(negative regulation of cell popula…	04010(MAPK signaling pathway)	K04412	NA	serine/threonine kinase 3 [Source:HGNC Symbol;Acc:HGNC:11406]	NA	37.8575	38.4632	41.9658	66.9665	48.7929	43.7903	51.8412	40.8812	9.83606	5.82754	7.28359	10.132	9.57252	11.2877	9.62168	5.9928	5.32765	2.4135	5.80616e-33	2.68924e-31	up	yes
ENSAPLG00000014184	RALGPS2	ENSAPLT00000014861	GO:0005085(guanyl-nucleotide exchange factor activity);GO:0005622(intracellular);GO:0007264(small GTPase mediated signal transduction);GO:0032485(regulation of Ral protein signal transduction)	04010(MAPK signaling pathway)	K12326	NA	Ral GEF with PH domain and SH3 binding motif 2 [Source:HGNC Symbol;Acc:HGNC:30279]	NA	12.8691	13.8977	10.8133	21.645	12.7999	12.4804	13.0935	11.1547	1.84558	0.581696	1.47469	0.974374	2.66398	0.922583	1.46229	1.10952	9.8556	3.30094	5.95537e-33	2.74609e-31	up	yes
ENSAPLG00000008121	GOT1	ENSAPLT00000008428;ENSAPLT00000041138	GO:0003824(catalytic activity);GO:0004069(L-aspartate:2-oxoglutarate aminotransferase activity);GO:0005654(nucleoplasm);GO:0005737(cytoplasm);GO:0005829(cytosol);GO:0006520(cellular amino acid metabolic process);GO:0006533(aspartate catabolic process);GO:0008483(transaminase activity);GO:0009058(biosynthetic process);GO:0030170(pyridoxal phosphate binding);GO:0032869(cellular response to insulin …	00250(Alanine, aspartate and glutamate metabolism);00270(Cysteine and methionine metabolism);00220(Arginine biosynthesis);00330(Arginine and proline metabolism);00350(Tyrosine metabolism);00360(Phenylalanine metabolism);00400(Phenylalanine, tyrosine and tryptophan biosynthesis);00400(Phenylalanine, tyrosine and tryptophan biosynthesis)	K14454	EC:2.6.1.1	glutamic-oxaloacetic transaminase 1 [Source:HGNC Symbol;Acc:HGNC:4432]	NA	83.5078	100.61	97.9083	73.2627	76.6178	83.4776	96.6406	74.6539	144.65	192.949	164.329	148.367	171.714	171.278	201.429	212.696	0.487901	-1.03534	7.96253e-33	3.65536e-31	down	yes
ENSAPLG00000003803	HADHA	ENSAPLT00000022260;ENSAPLT00000037246;ENSAPLT00000019598;ENSAPLT00000003977	GO:0003824(catalytic activity);GO:0003857(3-hydroxyacyl-CoA dehydrogenase activity);GO:0004300(enoyl-CoA hydratase activity);GO:0005739(mitochondrion);GO:0006631(fatty acid metabolic process);GO:0006635(fatty acid beta-oxidation);GO:0016491(oxidoreductase activity);GO:0016507(mitochondrial fatty acid beta-oxidation multienzyme complex);GO:0016509(long-chain-3-hydroxyacyl-CoA dehydrogenase activit…	00640(Propanoate metabolism);00650(Butanoate metabolism);00062(Fatty acid elongation);00071(Fatty acid degradation);01040(Biosynthesis of unsaturated fatty acids);00280(Valine, leucine and isoleucine degradation);00310(Lysine degradation);00380(Tryptophan metabolism);00410(beta-Alanine metabolism);00410(beta-Alanine metabolism)	K07515	EC:4.2.1.17;EC:1.1.1.211	hydroxyacyl-CoA dehydrogenase trifunctional multienzyme complex subunit alpha [Source:HGNC Symbol;Acc:HGNC:4801]	NA	291.663	224.673	256.851	168.386	228.013	274.556	243.795	233.422	479.111	570.728	422.808	450.601	526.401	494.377	646.087	596.042	0.45898	-1.1235	8.05716e-33	3.68251e-31	down	yes
ENSAPLG00000029808	ENSAPLG00000029808	ENSAPLT00000023132	GO:0005524(ATP binding);GO:0006139(nucleobase-containing compound metabolic process);GO:0019206(nucleoside kinase activity)	00230(Purine metabolism);00240(Pyrimidine metabolism)	K00893	EC:2.7.1.74		NA	17.6298	23.1927	12.5906	18.0314	13.5215	11.1054	15.7871	13.367	1.34578	2.47808	0.974781	1.34682	2.92591	1.90261	1.44155	0.769738	9.49738	3.24753	8.56704e-33	3.89838e-31	up	yes
ENSAPLG00000011787	SEPT2	ENSAPLT00000012287;ENSAPLT00000030793;ENSAPLT00000018275	GO:0005525(GTP binding);GO:0005634(nucleus);GO:0005737(cytoplasm);GO:0005930(axoneme);GO:0031105(septin complex);GO:0032391(photoreceptor connecting cilium);GO:0051301(cell division);GO:0097227(sperm annulus);GO:0097730(non-motile cilium);GO:0097730(non-motile cilium)	NA	NA	NA	septin 2 [Source:HGNC Symbol;Acc:HGNC:7729]	NA	51.7215	51.8243	65.9348	79.7429	63.0536	60.1988	62.6517	62.2867	17.6548	11.8868	15.404	13.8331	15.5216	16.2959	9.71134	9.37643	4.53498	2.1811	8.92817e-33	4.04497e-31	up	yes
ENSAPLG00000030952	SNTA1	ENSAPLT00000032895;ENSAPLT00000046744;ENSAPLT00000033130	GO:0002027(regulation of heart rate);GO:0005198(structural molecule activity);GO:0005515(protein binding);GO:0017080(sodium channel regulator activity);GO:0032991(protein-containing complex);GO:0044325(ion channel binding);GO:0050998(nitric-oxide synthase binding);GO:0051117(ATPase binding);GO:0060307(regulation of ventricular cardiac muscle cell membrane repolarization);GO:0086005(ventricular ca…	04144(Endocytosis);04217(Necroptosis);04217(Necroptosis)	K12196	NA	syntrophin alpha 1 [Source:HGNC Symbol;Acc:HGNC:11167]	NA	47.6094	59.2856	52.0421	38.014	47.1229	46.4145	48.7506	38.6741	108.432	94.973	87.9763	114.949	111.875	93.3	80.0287	99.1738	0.477943	-1.06509	9.3942e-33	4.2376e-31	down	yes
ENSAPLG00000019252	KNL1	ENSAPLT00000041578;ENSAPLT00000047019;ENSAPLT00000043186	GO:0008608(attachment of spindle microtubules to kinetochore);GO:0034501(protein localization to kinetochore);GO:0034501(protein localization to kinetochore)	NA	NA	NA	kinetochore scaffold 1 [Source:HGNC Symbol;Acc:HGNC:24054]	NA	1.80575	2.05571	2.27682	3.35397	1.85161	1.995	2.31045	2.23957	0.22392	0.118604	0.127034	0.119621	0.308812	0.171706	0.291362	0.037695	12.7891	3.67685	1.06898e-32	4.80114e-31	up	yes
ENSAPLG00000008040	MYLIP	ENSAPLT00000008362	GO:0004842(ubiquitin-protein transferase activity);GO:0005856(cytoskeleton);GO:0006511(ubiquitin-dependent protein catabolic process);GO:0007399(nervous system development);GO:0008092(cytoskeletal protein binding);GO:0010977(negative regulation of neuron projection development);GO:0010989(negative regulation of low-density lipoprotein particle clearance);GO:0016567(protein ubiquitination);GO:0031…	NA	NA	NA	myosin regulatory light chain interacting protein [Source:HGNC Symbol;Acc:HGNC:21155]	NA	15.7216	13.7858	16.4254	16.1351	13.9812	18.8503	14.91	17.0293	29.7503	24.8821	26.4159	27.3718	34.9025	33.0022	27.4546	30.1367	0.54224	-0.882995	1.28857e-32	5.76248e-31	down	no
ENSAPLG00000027259	TPPP3	ENSAPLT00000021396	GO:0001578(microtubule bundle formation);GO:0015631(tubulin binding);GO:0046785(microtubule polymerization)	NA	NA	NA	tubulin polymerization promoting protein family member 3 [Source:HGNC Symbol;Acc:HGNC:24162]	NA	29.7327	22.6713	31.692	17.5387	26.0448	23.2181	17.4891	22.3199	81.4372	53.8568	192.527	174.848	75.8279	123.198	149.988	154.056	0.189618	-2.39883	1.48645e-32	6.61884e-31	down	yes
ENSAPLG00000003522	SORBS1	ENSAPLT00000003647	GO:0005158(insulin receptor binding);GO:0005515(protein binding);GO:0005634(nucleus);GO:0005813(centrosome);GO:0005886(plasma membrane);GO:0005899(insulin receptor complex);GO:0005925(focal adhesion);GO:0007015(actin filament organization)	04520(Adherens junction);04910(Insulin signaling pathway);03320(PPAR signaling pathway)	K06086	NA	sorbin and SH3 domain containing 1 [Source:HGNC Symbol;Acc:HGNC:14565]	NA	22.974	20.502	33.8179	26.2181	31.2819	25.3892	27.3752	27.6825	43.8251	47.6488	56.8857	45.0196	62.9729	50.6526	59.1248	54.0832	0.512219	-0.965168	1.97607e-32	8.76143e-31	down	no
ENSAPLG00000017319	ZFAND6	ENSAPLT00000036600	GO:0003677(DNA binding);GO:0006625(protein targeting to peroxisome);GO:0008270(zinc ion binding);GO:0031593(polyubiquitin modification-dependent protein binding);GO:0043066(negative regulation of apoptotic process);GO:0043122(regulation of I-kappaB kinase/NF-kappaB signaling);GO:0071356(cellular response to tumor necrosis factor)	NA	NA	NA	zinc finger AN1-type containing 6 [Source:HGNC Symbol;Acc:HGNC:30164]	NA	40.0696	49.5684	41.2451	55.4847	40.672	34.6797	41.3627	44.0814	82.0908	67.1012	60.9969	75.4906	90.1067	80.4024	81.1566	79.7482	0.562579	-0.829873	3.05616e-32	1.34926e-30	down	no
ENSAPLG00000014979	RTN1	ENSAPLT00000032449;ENSAPLT00000005790;ENSAPLT00000015661	GO:0000139(Golgi membrane);GO:0005783(endoplasmic reticulum);GO:0005783(endoplasmic reticulum)	NA	NA	NA	reticulon 1 [Source:HGNC Symbol;Acc:HGNC:10467]	NA	2.92881	2.4461	3.16806	2.49841	3.33422	2.69726	1.95564	2.77563	6.29071	6.53519	7.59596	8.859	7.9221	6.83287	6.66235	6.08196	0.38401	-1.38078	3.15952e-32	1.38898e-30	down	yes
ENSAPLG00000009390	PLK4	ENSAPLT00000009839	GO:0001741(XY body);GO:0004672(protein kinase activity);GO:0004674(protein serine/threonine kinase activity);GO:0005515(protein binding);GO:0005524(ATP binding);GO:0005730(nucleolus);GO:0005813(centrosome);GO:0005814(centriole);GO:0005829(cytosol);GO:0006468(protein phosphorylation);GO:0007099(centriole replication);GO:0042802(identical protein binding);GO:0046601(positive regulation of centriole…	04068(FoxO signaling pathway)	K08863	EC:2.7.11.21	polo like kinase 4 [Source:HGNC Symbol;Acc:HGNC:11397]	NA	10.3531	14.1376	11.7762	15.1306	12.4033	9.75709	10.9066	9.80734	2.79007	2.36875	2.18482	2.4046	2.43645	2.28641	1.76053	1.17355	5.41632	2.43731	4.00431e-32	1.75294e-30	up	yes
ENSAPLG00000007468	MMP13	ENSAPLT00000007802	GO:0001958(endochondral ossification);GO:0003417(growth plate cartilage development);GO:0004222(metalloendopeptidase activity);GO:0005509(calcium ion binding);GO:0005518(collagen binding);GO:0005576(extracellular region);GO:0006508(proteolysis);GO:0008233(peptidase activity);GO:0008237(metallopeptidase activity);GO:0008270(zinc ion binding);GO:0022617(extracellular matrix disassembly);GO:0030282(…	NA	NA	NA	matrix metallopeptidase 13 [Source:HGNC Symbol;Acc:HGNC:7159]	NA	6.32141	1.13611	4.79189	3.05306	0.958703	3.30441	1.78361	2.00211	0.0001	0.0001	0.0001	0.0001	0.050957	0.0001	0.0001	0.0001	452.045	8.82032	7.38711e-32	3.22022e-30	up	yes
ENSAPLG00000015635	CTBP1	ENSAPLT00000016322;ENSAPLT00000038570;ENSAPLT00000033313;ENSAPLT00000039122	GO:0000122(negative regulation of transcription by RNA polymerase II);GO:0003700(DNA-binding transcription factor activity);GO:0003714(transcription corepressor activity);GO:0005634(nucleus);GO:0005654(nucleoplasm);GO:0005667(transcription factor complex);GO:0006342(chromatin silencing);GO:0008134(transcription factor binding);GO:0016616(oxidoreductase activity, acting on the CH-OH group of donor…	04310(Wnt signaling pathway);04330(Notch signaling pathway);04330(Notch signaling pathway)	K04496	NA	C-terminal binding protein 1 [Source:HGNC Symbol;Acc:HGNC:2494]	NA	162.302	178.719	191.92	193.403	161.109	165.224	183.391	145.18	63.2217	55.2606	49.8671	53.1727	63.0986	50.6341	58.0896	52.6747	3.09684	1.6308	8.7518e-32	3.79916e-30	up	yes
ENSAPLG00000004001	TTL	ENSAPLT00000004099	GO:0004835(tubulin-tyrosine ligase activity);GO:0005623(cell);GO:0006464(cellular protein modification process);GO:0018166(C-terminal protein-tyrosinylation);GO:0045931(positive regulation of mitotic cell cycle);GO:0090235(regulation of metaphase plate congression)	NA	NA	NA	tubulin tyrosine ligase [Source:HGNC Symbol;Acc:HGNC:21586]	NA	156.548	90.1713	133.61	117.72	154.541	119.192	148.63	115.268	35.8074	34.7222	23.8314	38.6561	28.6478	32.9022	27.6028	29.0709	4.12226	2.04344	9.35816e-32	4.04545e-30	up	yes
ENSAPLG00000023537	ENSAPLG00000023537	ENSAPLT00000025989	NA	04370(VEGF signaling pathway);04510(Focal adhesion);04810(Regulation of actin cytoskeleton)	K05760	NA		NA	49.093	34.3812	54.6398	34.7676	56.4657	54.8417	53.4075	59.8913	98.3429	95.5234	101.588	109.676	127.235	111.426	104.559	102.428	0.467205	-1.09787	9.84674e-32	4.23692e-30	down	yes
ENSAPLG00000013825	INKA2	ENSAPLT00000033086;ENSAPLT00000014393	GO:0005634(nucleus);GO:0019901(protein kinase binding);GO:0030291(protein serine/threonine kinase inhibitor activity);GO:0030291(protein serine/threonine kinase inhibitor activity)	04371(Apelin signaling pathway);04540(Gap junction);04914(Progesterone-mediated oocyte maturation);04916(Melanogenesis);04261(Adrenergic signaling in cardiomyocytes);04261(Adrenergic signaling in cardiomyocytes)	K04630	NA	inka box actin regulator 2 [Source:HGNC Symbol;Acc:HGNC:28045]	NA	158.21	142.452	127.622	81.9387	152.092	136.595	181.586	154.18	34.2236	21.8617	17.7601	24.4479	18.9013	29.6675	16.5388	25.9646	5.99199	2.58304	9.88273e-32	4.23692e-30	up	yes
ENSAPLG00000012909	PXN	ENSAPLT00000013484;ENSAPLT00000030120	GO:0001725(stress fiber);GO:0005829(cytosol);GO:0005856(cytoskeleton);GO:0005886(plasma membrane);GO:0005925(focal adhesion);GO:0007160(cell-matrix adhesion);GO:0007179(transforming growth factor beta receptor signaling pathway);GO:0008013(beta-catenin binding);GO:0017166(vinculin binding);GO:0019903(protein phosphatase binding);GO:0030027(lamellipodium);GO:0034614(cellular response to reactive o…	04370(VEGF signaling pathway);04510(Focal adhesion);04810(Regulation of actin cytoskeleton);04810(Regulation of actin cytoskeleton)	K05760	NA	paxillin [Source:HGNC Symbol;Acc:HGNC:9718]	NA	68.9397	65.7673	83.2469	59.7826	79.7708	69.4819	80.1395	89.3397	124.477	130.727	129.714	134.528	167.278	128.04	141.091	152.378	0.538216	-0.893744	1.10005e-31	4.6967e-30	down	no
ENSAPLG00000009709	ENSAPLG00000009709	ENSAPLT00000010165	GO:0005509(calcium ion binding);GO:0005576(extracellular region);GO:0007155(cell adhesion)	04512(ECM-receptor interaction);04145(Phagosome);04510(Focal adhesion)	K04659	NA		NA	9.63204	4.45482	20.0451	14.1388	12.0786	19.9587	10.6992	9.67435	58.0679	73.9646	37.736	165.91	149.279	76.301	112.19	73.1519	0.134853	-2.89054	1.19294e-31	5.07245e-30	down	yes
ENSAPLG00000004677	AURKA	ENSAPLT00000025472;ENSAPLT00000029911;ENSAPLT00000004826	GO:0000212(meiotic spindle organization);GO:0000226(microtubule cytoskeleton organization);GO:0000278(mitotic cell cycle);GO:0004672(protein kinase activity);GO:0005524(ATP binding);GO:0005634(nucleus);GO:0005813(centrosome);GO:0005815(microtubule organizing center);GO:0005829(cytosol);GO:0005876(spindle microtubule);GO:0006468(protein phosphorylation);GO:0007051(spindle organization);GO:0007052(…	04114(Oocyte meiosis);04914(Progesterone-mediated oocyte maturation);04914(Progesterone-mediated oocyte maturation)	K11481	EC:2.7.11.1	aurora kinase A [Source:HGNC Symbol;Acc:HGNC:11393]	NA	18.7905	20.8218	20.0062	17.6666	17.6294	17.2189	15.7941	17.0255	3.02265	4.17062	2.17748	3.5078	4.37455	3.84425	2.80737	3.4338	5.30215	2.40658	1.22664e-31	5.19444e-30	up	yes
ENSAPLG00000004868	DOK5	ENSAPLT00000047300;ENSAPLT00000039442;ENSAPLT00000033886;ENSAPLT00000005041;ENSAPLT00000043297;ENSAPLT00000030454;ENSAPLT00000036091;ENSAPLT00000039915;ENSAPLT00000042083	GO:0007169(transmembrane receptor protein tyrosine kinase signaling pathway);GO:0030182(neuron differentiation);GO:0043410(positive regulation of MAPK cascade);GO:0051386(regulation of neurotrophin TRK receptor signaling pathway);GO:0051386(regulation of neurotrophin TRK receptor signaling pathway)	04013(MAPK signaling pathway - fly);04013(MAPK signaling pathway - fly)	K20234	NA	docking protein 5 [Source:HGNC Symbol;Acc:HGNC:16173]	NA	31.9068	31.361	34.4628	23.3242	42.6312	37.401	41.0961	44.0154	87.353	72.3747	84.1623	85.9682	70.1729	106.534	85.2233	80.1507	0.425929	-1.23131	1.63171e-31	6.88168e-30	down	yes
ENSAPLG00000008669	ENSAPLG00000008669	ENSAPLT00000009020	NA	NA	NA	NA		NA	11.9508	15.3232	19.0702	9.80244	8.29216	15.4701	10.7239	9.45678	1.91959	1.75427	0.993682	1.40461	1.33719	1.49219	1.88888	1.22973	8.32683	3.05777	1.66731e-31	7.00337e-30	up	yes
ENSAPLG00000020030	ENSAPLG00000020030	ENSAPLT00000047661;ENSAPLT00000025820;ENSAPLT00000035727;ENSAPLT00000042856;ENSAPLT00000045875;ENSAPLT00000021793;ENSAPLT00000020664;ENSAPLT00000021919	GO:0042981(regulation of apoptotic process);GO:0042981(regulation of apoptotic process)	NA	NA	NA		NA	6.87482	4.43278	7.53494	7.44259	7.95554	8.01909	7.37014	7.11088	11.5521	13.9472	14.3721	17.4749	16.9573	17.3998	15.7187	13.9899	0.46734	-1.09745	1.8148e-31	7.59217e-30	down	yes
ENSAPLG00000009110	MOXD1	ENSAPLT00000009515	GO:0003824(catalytic activity);GO:0004497(monooxygenase activity);GO:0005507(copper ion binding);GO:0005789(endoplasmic reticulum membrane);GO:0016715(oxidoreductase activity, acting on paired donors, with incorporation or reduction of molecular oxygen, reduced ascorbate as one donor, and incorporation of one atom of oxygen);GO:0055114(oxidation-reduction process)	00350(Tyrosine metabolism)	K00503	EC:1.14.17.1	monooxygenase DBH like 1 [Source:HGNC Symbol;Acc:HGNC:21063]	NA	12.1047	8.42851	11.4702	10.314	9.02148	8.35488	9.00752	6.38491	26.8389	16.5103	33.284	21.4611	35.3349	34.9309	21.8015	28.2955	0.343711	-1.54073	2.34866e-31	9.78607e-30	down	yes
ENSAPLG00000006427	DUSP10	ENSAPLT00000022421;ENSAPLT00000037352;ENSAPLT00000006658;ENSAPLT00000037981;ENSAPLT00000028021;ENSAPLT00000031887	GO:0000188(inactivation of MAPK activity);GO:0002819(regulation of adaptive immune response);GO:0004725(protein tyrosine phosphatase activity);GO:0005634(nucleus);GO:0005654(nucleoplasm);GO:0005737(cytoplasm);GO:0005794(Golgi apparatus);GO:0005829(cytosol);GO:0006470(protein dephosphorylation);GO:0008138(protein tyrosine/serine/threonine phosphatase activity);GO:0008330(protein tyrosine/threonine…	04010(MAPK signaling pathway);04010(MAPK signaling pathway)	K20216	EC:3.1.3.16;EC:3.1.3.48	dual specificity phosphatase 10 [Source:HGNC Symbol;Acc:HGNC:3065]	NA	7.11647	8.7896	12.0312	10.1055	9.5807	12.7505	9.63923	7.31747	21.1848	17.5103	22.5174	24.0443	26.0374	17.6994	17.888	22.344	0.456968	-1.12984	2.51476e-31	1.04362e-29	down	yes
ENSAPLG00000006077	C1R	ENSAPLT00000006378	GO:0004252(serine-type endopeptidase activity);GO:0005509(calcium ion binding);GO:0006508(proteolysis)	04145(Phagosome)	K01330	EC:3.4.21.41	complement C1r [Source:HGNC Symbol;Acc:HGNC:1246]	NA	4.72884	1.94827	1.64326	2.50316	2.68593	2.37053	3.53884	4.10973	10.3425	14.2968	10.5225	10.188	14.925	14.7139	11.782	7.58039	0.249373	-2.00363	3.61275e-31	1.49185e-29	down	yes
ENSAPLG00000003656	TPM1	ENSAPLT00000003818	GO:0001701(in utero embryonic development);GO:0001725(stress fiber);GO:0003065(positive regulation of heart rate by epinephrine);GO:0005737(cytoplasm);GO:0005829(cytosol);GO:0008092(cytoskeletal protein binding);GO:0008360(regulation of cell shape);GO:0015629(actin cytoskeleton);GO:0030016(myofibril);GO:0032059(bleb);GO:0032587(ruffle membrane);GO:0034614(cellular response to reactive oxygen spec…	NA	NA	NA	tropomyosin 1 [Source:HGNC Symbol;Acc:HGNC:12010]	NA	7760.45	8284.59	8237.3	6064.52	7381.89	7824.22	8936.31	8648.66	17547	13442.8	19302.6	17645.7	15741.5	15681.4	15406.3	13462.1	0.492383	-1.02215	3.62358e-31	1.49185e-29	down	yes
ENSAPLG00000014367	ENSAPLG00000014367	ENSAPLT00000014990	GO:0015991(ATP hydrolysis coupled proton transport);GO:0033180(proton-transporting V-type ATPase, V1 domain);GO:0046933(proton-transporting ATP synthase activity, rotational mechanism);GO:0046961(proton-transporting ATPase activity, rotational mechanism)	00190(Oxidative phosphorylation);04145(Phagosome);04142(Lysosome)	K03662	NA		NA	22.0625	25.4305	23.461	25.5594	26.7682	20.5084	24.9513	22.8731	43.4811	41.2119	35.0081	33.3556	50.1927	39.4051	37.54	42.3458	0.594079	-0.751274	4.44069e-31	1.82103e-29	down	no
ENSAPLG00000013313	DYNLT1	ENSAPLT00000013867	GO:0005868(cytoplasmic dynein complex);GO:0005881(cytoplasmic microtubule);GO:0019060(intracellular transport of viral protein in host cell);GO:0042802(identical protein binding);GO:0099503(secretory vesicle)	NA	NA	NA	dynein light chain Tctex-type 1 [Source:HGNC Symbol;Acc:HGNC:11697]	NA	100.8	194.337	149.239	90.9746	130.272	91.8648	136.742	100.803	20.3519	23.7055	14.5822	17.493	21.7572	20.6292	20.6603	10.8969	6.63019	2.72905	4.69823e-31	1.91906e-29	up	yes
ENSAPLG00000012925	PAMR1	ENSAPLT00000030066;ENSAPLT00000013464	GO:0004252(serine-type endopeptidase activity);GO:0006508(proteolysis);GO:0006508(proteolysis)	NA	NA	NA	peptidase domain containing associated with muscle regeneration 1 [Source:HGNC Symbol;Acc:HGNC:24554]	NA	7.58441	7.4692	8.19674	9.22549	6.75169	8.76542	7.75315	7.15418	24.8889	10.4358	19.5033	21.6234	21.6607	21.1866	17.7892	23.4892	0.391714	-1.35213	4.71709e-31	1.91921e-29	down	yes
ENSAPLG00000008105	CEP85	ENSAPLT00000046411;ENSAPLT00000008440	GO:0000242(pericentriolar material);GO:0000922(spindle pole);GO:0005730(nucleolus);GO:0005739(mitochondrion);GO:0005794(Golgi apparatus);GO:0005813(centrosome);GO:0005815(microtubule organizing center);GO:0005829(cytosol);GO:0006469(negative regulation of protein kinase activity);GO:0046602(regulation of mitotic centrosome separation);GO:0046602(regulation of mitotic centrosome separation)	NA	NA	NA	centrosomal protein 85 [Source:HGNC Symbol;Acc:HGNC:25309]	NA	10.6483	8.89002	11.143	9.67432	9.60399	10.9453	10.0391	12.4165	18.7232	26.3243	28.7661	30.8564	23.7288	47.7165	53.4443	29.2159	0.322135	-1.63426	5.02915e-31	2.03818e-29	down	yes
ENSAPLG00000029621	LRRC15	ENSAPLT00000031285	GO:0001968(fibronectin binding);GO:0005515(protein binding);GO:0005518(collagen binding);GO:0030335(positive regulation of cell migration);GO:0043236(laminin binding);GO:0046813(receptor-mediated virion attachment to host cell);GO:0062023(collagen-containing extracellular matrix);GO:1903077(negative regulation of protein localization to plasma membrane)	NA	NA	NA	leucine rich repeat containing 15 [Source:HGNC Symbol;Acc:HGNC:20818]	NA	43.6353	33.1164	42.9573	36.8767	30.5235	45.871	33.4853	33.4563	10.6761	9.8292	8.14266	7.25288	8.22894	9.59611	6.37143	7.31147	4.44929	2.15358	5.14227e-31	2.07592e-29	up	yes
ENSAPLG00000013104	ENSAPLG00000013104	ENSAPLT00000013824	GO:0060072(large conductance calcium-activated potassium channel activity)	04270(Vascular smooth muscle contraction)	K04936	NA		NA	40.2009	39.0157	49.909	73.9495	60.1014	50.0198	50.9534	49.191	97.7633	110.686	102.771	88.4033	120.859	137.413	111.05	71.2335	0.491968	-1.02336	5.93288e-31	2.3858e-29	down	yes
ENSAPLG00000002668	ADGRL3	ENSAPLT00000023663;ENSAPLT00000028508;ENSAPLT00000047643;ENSAPLT00000019006;ENSAPLT00000002713	GO:0001764(neuron migration);GO:0004888(transmembrane signaling receptor activity);GO:0004930(G protein-coupled receptor activity);GO:0005509(calcium ion binding);GO:0005887(integral component of plasma membrane);GO:0005911(cell-cell junction);GO:0007166(cell surface receptor signaling pathway);GO:0007186(G protein-coupled receptor signaling pathway);GO:0007416(synapse assembly);GO:0016020(membra…	NA	NA	NA	adhesion G protein-coupled receptor L3 [Source:HGNC Symbol;Acc:HGNC:20974]	NA	28.4088	22.9158	28.5225	28.0061	26.0035	27.9776	23.766	24.2234	8.47675	8.63719	5.03281	7.68471	5.10073	6.31091	6.01069	5.66929	3.9647	1.98721	7.01283e-31	2.80919e-29	up	yes
ENSAPLG00000021973	ENSAPLG00000021973	ENSAPLT00000033146	GO:0004620(phospholipase activity)	00564(Glycerophospholipid metabolism);00565(Ether lipid metabolism);00590(Arachidonic acid metabolism);00591(Linoleic acid metabolism);00592(alpha-Linolenic acid metabolism)	K14621	EC:3.1.1.4;EC:3.1.1.5		NA	0.160285	0.0001	0.59161	0.25786	0.0001	1.18457	0.0001	0.909695	9.31746	17.5476	13.7941	11.9099	12.4061	15.9738	11.9669	18.5834	0.0278416	-5.16661	8.36667e-31	3.33862e-29	down	yes
ENSAPLG00000007165	PAPLN	ENSAPLT00000007432	GO:0004867(serine-type endopeptidase inhibitor activity);GO:0008233(peptidase activity)	NA	NA	NA	papilin, proteoglycan like sulfated glycoprotein [Source:HGNC Symbol;Acc:HGNC:19262]	NA	2.07147	0.985399	2.09694	1.98735	1.15427	1.52438	0.998486	1.6519	9.81197	6.77095	5.8705	3.34997	9.55144	7.51041	8.68042	16.6835	0.182769	-2.4519	1.06192e-30	4.22124e-29	down	yes
ENSAPLG00000015678	PDK4	ENSAPLT00000016375;ENSAPLT00000035216;ENSAPLT00000045209	GO:0004672(protein kinase activity);GO:0005524(ATP binding);GO:0006885(regulation of pH);GO:0008286(insulin receptor signaling pathway);GO:0009267(cellular response to starvation);GO:0010510(regulation of acetyl-CoA biosynthetic process from pyruvate);GO:0010565(regulation of cellular ketone metabolic process);GO:0010906(regulation of glucose metabolic process);GO:0042304(regulation of fatty acid…	NA	NA	NA	pyruvate dehydrogenase kinase 4 [Source:HGNC Symbol;Acc:HGNC:8812]	NA	286.725	125.89	277.481	297.981	344.777	303.468	122.593	239.441	662.671	1305.52	860.997	541.407	933.189	1227.63	1324.39	1073.01	0.252037	-1.98829	1.08058e-30	4.27903e-29	down	yes
ENSAPLG00000003161	GRHL3	ENSAPLT00000003230	GO:0000981(DNA-binding transcription factor activity, RNA polymerase II-specific);GO:0001228(DNA-binding transcription activator activity, RNA polymerase II-specific);GO:0001736(establishment of planar polarity);GO:0001843(neural tube closure);GO:0003677(DNA binding);GO:0003700(DNA-binding transcription factor activity);GO:0005634(nucleus);GO:0005654(nucleoplasm);GO:0006357(regulation of transcri…	NA	NA	NA	grainyhead like transcription factor 3 [Source:HGNC Symbol;Acc:HGNC:25839]	NA	3.95567	3.1415	2.8948	3.19722	3.72175	2.90212	3.32976	2.17584	0.068848	0.0001	0.058726	0.0001	0.141893	0.0001	0.0001	0.145242	60.9928	5.93057	1.14776e-30	4.52777e-29	up	yes
ENSAPLG00000008273	COL14A1	ENSAPLT00000008884;ENSAPLT00000036897;ENSAPLT00000020981;ENSAPLT00000047738	GO:0005515(protein binding);GO:0005515(protein binding)	NA	NA	NA	collagen type XIV alpha 1 chain [Source:HGNC Symbol;Acc:HGNC:2191]	NA	304.376	203.971	297.966	268.139	273.588	334.061	227.242	296.326	63.4918	72.2877	37.7446	73.0309	90.1729	66.5172	71.0414	51.2792	4.19675	2.06927	1.20352e-30	4.72974e-29	up	yes
ENSAPLG00000024836	ENSAPLG00000024836	ENSAPLT00000025281;ENSAPLT00000033604	GO:0005245(voltage-gated calcium channel activity);GO:0005891(voltage-gated calcium channel complex);GO:0070588(calcium ion transmembrane transport);GO:0070588(calcium ion transmembrane transport)	04010(MAPK signaling pathway);04020(Calcium signaling pathway);04912(GnRH signaling pathway);04260(Cardiac muscle contraction);04261(Adrenergic signaling in cardiomyocytes);04270(Vascular smooth muscle contraction);04270(Vascular smooth muscle contraction)	K04857	NA		NA	66.4944	64.4747	74.0526	55.3378	78.6783	66.9696	70.7284	65.8612	111.508	156.014	119.476	103.868	128.963	138.35	127.732	169.751	0.513988	-0.960195	1.38941e-30	5.43968e-29	down	no
ENSAPLG00000002859	CYP26A1	ENSAPLT00000002903;ENSAPLT00000037832	GO:0001972(retinoic acid binding);GO:0004497(monooxygenase activity);GO:0005506(iron ion binding);GO:0006805(xenobiotic metabolic process);GO:0008401(retinoic acid 4-hydroxylase activity);GO:0016705(oxidoreductase activity, acting on paired donors, with incorporation or reduction of molecular oxygen);GO:0016709(oxidoreductase activity, acting on paired donors, with incorporation or reduction of m…	00830(Retinol metabolism);00830(Retinol metabolism)	K07437	NA	cytochrome P450 family 26 subfamily A member 1 [Source:HGNC Symbol;Acc:HGNC:2603]	NA	0.340261	0.263641	0.361079	0.54509	0.774339	0.276756	0.798195	0.329537	2.85532	1.89675	4.0706	4.60208	6.18614	3.18839	4.06025	4.64936	0.117075	-3.0945	1.4232e-30	5.55103e-29	down	yes
ENSAPLG00000013427	CENPI	ENSAPLT00000014005;ENSAPLT00000019461;ENSAPLT00000033353	GO:0000776(kinetochore);GO:0005829(cytosol);GO:0016604(nuclear body);GO:0034508(centromere complex assembly);GO:0034508(centromere complex assembly)	NA	NA	NA	centromere protein I [Source:HGNC Symbol;Acc:HGNC:3968]	NA	7.45659	8.69054	11.4841	7.94425	8.77705	8.47515	8.30476	7.2114	1.42237	1.39971	1.11428	1.97683	1.3842	1.00789	1.35556	0.740154	6.5709	2.71609	1.81441e-30	7.05039e-29	up	yes
ENSAPLG00000012248	HRAS	ENSAPLT00000012756	GO:0001934(positive regulation of protein phosphorylation);GO:0003924(GTPase activity);GO:0005525(GTP binding);GO:0005794(Golgi apparatus);GO:0005886(plasma membrane);GO:0006897(endocytosis);GO:0007050(cell cycle arrest);GO:0007093(mitotic cell cycle checkpoint);GO:0007165(signal transduction);GO:0007264(small GTPase mediated signal transduction);GO:0007265(Ras protein signal transduction);GO:000…	04010(MAPK signaling pathway);04012(ErbB signaling pathway);04370(VEGF signaling pathway);04371(Apelin signaling pathway);04068(FoxO signaling pathway);04150(mTOR signaling pathway);04144(Endocytosis);04140(Autophagy - animal);04137(Mitophagy - animal);04210(Apoptosis);04218(Cellular senescence);04510(Focal adhesion);04540(Gap junction);04810(Regulation of actin cytoskeleton);04625(C-type lectin …	K02833	NA	HRas proto-oncogene, GTPase [Source:HGNC Symbol;Acc:HGNC:5173]	NA	593.1	653.252	580.193	380.168	591.217	555.407	617.428	602.675	1284.18	1395.38	983.231	1093.96	1032.46	1244.26	1232.11	1224.38	0.481924	-1.05312	1.87414e-30	7.2553e-29	down	yes
ENSAPLG00000022853	ENSAPLG00000022853	ENSAPLT00000034048	GO:0005737(cytoplasm)	NA	NA	NA		NA	1.66684	1.48895	0.441297	1.58579	1.46474	1.65901	1.05978	0.737482	5.18914	9.31498	9.73031	6.46364	7.15138	8.96536	6.77431	4.78441	0.17309	-2.5304	2.28003e-30	8.79379e-29	down	yes
ENSAPLG00000029372	PNOC	ENSAPLT00000028071	GO:0007218(neuropeptide signaling pathway);GO:0007268(chemical synaptic transmission)	NA	NA	NA	prepronociceptin [Source:HGNC Symbol;Acc:HGNC:9163]	NA	4.9842	4.62164	4.00873	4.08162	7.46306	6.62718	7.44217	7.13185	18.297	23.2951	18.7164	17.344	12.7603	22.8048	14.6436	26.4984	0.300341	-1.73533	2.45847e-30	9.44692e-29	down	yes
ENSAPLG00000008517	ENSAPLG00000008517	ENSAPLT00000008847	GO:0003924(GTPase activity);GO:0005525(GTP binding);GO:0007165(signal transduction);GO:0016020(membrane)	NA	NA	NA		NA	40.7411	37.2488	40.1177	54.0194	42.4467	43.4207	33.527	42.9641	11.4555	8.56473	5.77386	9.35432	9.42161	10.3221	10.7024	7.44054	4.57979	2.19528	2.62097e-30	1.00341e-28	up	yes
ENSAPLG00000023845	ENSAPLG00000023845	ENSAPLT00000029578	GO:0005509(calcium ion binding)	04371(Apelin signaling pathway);04260(Cardiac muscle contraction);04261(Adrenergic signaling in cardiomyocytes)	K12750	NA		NA	9.59868	14.4655	5.95318	6.15028	6.55002	6.2893	10.4531	9.21733	0.821531	0.314653	0.383941	0.358707	0.678643	0.757598	1.1532	0.37967	14.1663	3.82439	2.75313e-30	1.05014e-28	up	yes
ENSAPLG00000024749	ENSAPLG00000024749	ENSAPLT00000038176	NA	NA	NA	NA		NA	19.7506	15.5119	20.5076	24.3027	19.0227	21.0973	18.1555	18.2141	45.3911	51.9881	33.9063	24.0985	43.3596	44.4591	49.8513	47.7187	0.459434	-1.12207	3.43575e-30	1.30571e-28	down	yes
ENSAPLG00000006288	VRK1	ENSAPLT00000039532;ENSAPLT00000006567;ENSAPLT00000023857	GO:0004672(protein kinase activity);GO:0004674(protein serine/threonine kinase activity);GO:0005524(ATP binding);GO:0005634(nucleus);GO:0005654(nucleoplasm);GO:0005730(nucleolus);GO:0005795(Golgi stack);GO:0005829(cytosol);GO:0006468(protein phosphorylation);GO:0019901(protein kinase binding);GO:0031493(nucleosomal histone binding);GO:0035175(histone kinase activity (H3-S10 specific));GO:0043987(…	NA	NA	NA	VRK serine/threonine kinase 1 [Source:HGNC Symbol;Acc:HGNC:12718]	NA	12.4081	13.4838	11.0169	21.1382	13.1121	10.5478	11.7434	14.6944	3.21694	1.84393	2.03394	2.10764	3.62567	2.13442	3.12275	2.1485	5.34476	2.41812	3.80978e-30	1.44257e-28	up	yes
ENSAPLG00000016074	MED6	ENSAPLT00000016769	GO:0003677(DNA binding);GO:0003712(transcription coregulator activity);GO:0005634(nucleus);GO:0005654(nucleoplasm);GO:0006357(regulation of transcription by RNA polymerase II);GO:0016592(mediator complex);GO:0019827(stem cell population maintenance)	NA	NA	NA	mediator complex subunit 6 [Source:HGNC Symbol;Acc:HGNC:19970]	NA	241.089	244.736	233.939	238.067	157.945	176.528	240.845	255.958	63.4543	58.8631	60.2486	58.2422	61.493	56.7426	74.373	52.1374	3.68467	1.88153	4.33137e-30	1.63411e-28	up	yes
ENSAPLG00000002459	NIN	ENSAPLT00000002506;ENSAPLT00000036840;ENSAPLT00000018978;ENSAPLT00000046156	GO:0000242(pericentriolar material);GO:0000922(spindle pole);GO:0005509(calcium ion binding);GO:0005634(nucleus);GO:0005730(nucleolus);GO:0005813(centrosome);GO:0005814(centriole);GO:0005886(plasma membrane);GO:0008104(protein localization);GO:0010457(centriole-centriole cohesion);GO:0019900(kinase binding);GO:0021540(corpus callosum morphogenesis);GO:0021957(corticospinal tract morphogenesis);GO…	NA	NA	NA	ninein [Source:HGNC Symbol;Acc:HGNC:14906]	NA	5.11115	4.04251	3.8495	9.98031	8.03403	5.31332	6.8534	7.19772	0.946434	1.28115	0.702946	0.877607	1.3829	1.01092	1.03254	0.556181	6.46695	2.69309	4.57594e-30	1.72012e-28	up	yes
ENSAPLG00000003940	ENSAPLG00000003940	ENSAPLT00000004027;ENSAPLT00000038910	NA	NA	NA	NA		NA	1.69653	0.204483	0.820624	0.299036	1.03176	0.270168	0.649057	0.999623	16.386	5.16174	9.50219	8.12661	14.3803	8.33939	10.0011	7.37488	0.0753264	-3.7307	5.85448e-30	2.19279e-28	down	yes
ENSAPLG00000003845	ACER1	ENSAPLT00000003932	GO:0005783(endoplasmic reticulum);GO:0006665(sphingolipid metabolic process);GO:0006672(ceramide metabolic process);GO:0008544(epidermis development);GO:0010446(response to alkaline pH);GO:0016021(integral component of membrane);GO:0016811(hydrolase activity, acting on carbon-nitrogen (but not peptide) bonds, in linear amides);GO:0017040(N-acylsphingosine amidohydrolase activity);GO:0019216(regul…	00600(Sphingolipid metabolism)	K01441	EC:3.5.1.23	alkaline ceramidase 1 [Source:HGNC Symbol;Acc:HGNC:18356]	NA	1.66488	1.60382	2.38066	3.41747	1.68271	0.594335	1.60821	3.37637	0.0001	0.0001	0.0001	0.0001	0.0001	0.0001	0.0001	0.0001	20410.6	14.317	6.51384e-30	2.43097e-28	up	yes
ENSAPLG00000006405	ME3	ENSAPLT00000006722;ENSAPLT00000022829	GO:0004470(malic enzyme activity);GO:0004471(malate dehydrogenase (decarboxylating) (NAD+) activity);GO:0004473(malate dehydrogenase (decarboxylating) (NADP+) activity);GO:0006090(pyruvate metabolic process);GO:0006108(malate metabolic process);GO:0051287(NAD binding);GO:0055114(oxidation-reduction process);GO:0055114(oxidation-reduction process)	00620(Pyruvate metabolism);00620(Pyruvate metabolism)	K00029	EC:1.1.1.40	malic enzyme 3 [Source:HGNC Symbol;Acc:HGNC:6985]	NA	9.24555	8.44811	8.85685	8.19172	9.31735	12.9334	8.05865	8.5792	20.4571	14.4788	23.0942	19.7392	21.0223	21.2341	28.577	26.1847	0.421259	-1.24722	7.07153e-30	2.62965e-28	down	yes
ENSAPLG00000007989	SLC2A12	ENSAPLT00000008286	GO:0005215(transporter activity);GO:0016020(membrane);GO:0016021(integral component of membrane);GO:0022857(transmembrane transporter activity);GO:0055085(transmembrane transport);GO:1904659(glucose transmembrane transport)	NA	NA	NA	solute carrier family 2 member 12 [Source:HGNC Symbol;Acc:HGNC:18067]	NA	6.4006	9.31641	9.26004	5.39348	7.33874	7.81708	9.9065	7.77023	16.7266	27.6514	18.1753	18.2229	26.0136	17.5042	33.8062	23.5679	0.347904	-1.52324	7.92629e-30	2.93182e-28	down	yes
ENSAPLG00000002969	SSX2IP	ENSAPLT00000003044	GO:0007098(centrosome cycle);GO:0031252(cell leading edge);GO:0032991(protein-containing complex);GO:0034451(centriolar satellite);GO:0035020(regulation of Rac protein signal transduction);GO:0035735(intraciliary transport involved in cilium assembly);GO:0036064(ciliary basal body);GO:0060271(cilium assembly);GO:2000145(regulation of cell motility)	04520(Adherens junction)	K06085	NA	SSX family member 2 interacting protein [Source:HGNC Symbol;Acc:HGNC:16509]	NA	13.5556	12.4738	8.41916	29.2316	9.41358	10.0196	14.5918	10.2864	1.49146	0.301221	0.728757	0.213592	0.979545	0.592536	0.414301	0.223849	21.8374	4.44873	7.94443e-30	2.93182e-28	up	yes
ENSAPLG00000020372	ENSAPLG00000020372	ENSAPLT00000037299	NA	NA	NA	NA		NA	0.0001	0.098298	0.0001	0.0001	0.0001	0.0001	0.163151	0.0001	0.771338	2.43506	2.8089	4.46885	4.63348	3.55284	2.65461	3.61506	0.0105071	-6.57249	7.9689e-30	2.93182e-28	down	yes
ENSAPLG00000005260	CKAP2	ENSAPLT00000005431	GO:0000281(mitotic cytokinesis);GO:0005813(centrosome);GO:0005829(cytosol);GO:0005881(cytoplasmic microtubule);GO:0015630(microtubule cytoskeleton);GO:0045944(positive regulation of transcription by RNA polymerase II)	NA	NA	NA	cytoskeleton associated protein 2 [Source:HGNC Symbol;Acc:HGNC:1990]	NA	8.85535	14.5629	9.05506	21.6141	10.9064	8.99918	10.5268	9.18315	0.536488	1.43292	0.84025	1.83871	2.20031	1.25552	0.971343	0.871251	9.42039	3.23579	8.48017e-30	3.1089e-28	up	yes
ENSAPLG00000003895	MGP	ENSAPLT00000003988	GO:0005509(calcium ion binding);GO:0005576(extracellular region);GO:0031012(extracellular matrix);GO:0062023(collagen-containing extracellular matrix)	NA	NA	NA	matrix Gla protein [Source:HGNC Symbol;Acc:HGNC:7060]	NA	173.945	171.92	220.495	148.185	144.587	198.238	265.861	141.864	340.311	934.908	586.202	401.295	852.769	910.938	802.67	1263.87	0.240457	-2.05615	8.60779e-30	3.14457e-28	down	yes
ENSAPLG00000028056	ENSAPLG00000028056	ENSAPLT00000031814	NA	NA	NA	NA		NA	8.85256	7.71156	11.8206	6.34725	6.74079	7.82033	11.2946	9.47896	34.5007	25.4854	81.0392	64.5443	41.5213	75.4733	27.3512	28.4399	0.185187	-2.43294	8.65056e-30	3.14911e-28	down	yes
ENSAPLG00000018309	ENSAPLG00000018309	ENSAPLT00000018171;ENSAPLT00000035420;ENSAPLT00000040372;ENSAPLT00000039479;ENSAPLT00000029878	NA	NA	NA	NA		NA	16.1431	11.1136	12.9636	15.0396	15.6648	12.0931	14.1904	14.0546	22.2705	24.7791	26.3159	35.7292	24.4892	23.0938	31.5782	24.5295	0.522887	-0.935428	1.16362e-29	4.22119e-28	down	no
ENSAPLG00000027640	IDH2	ENSAPLT00000044475	GO:0000287(magnesium ion binding);GO:0004448(isocitrate dehydrogenase activity);GO:0004450(isocitrate dehydrogenase (NADP+) activity);GO:0005739(mitochondrion);GO:0005777(peroxisome);GO:0005829(cytosol);GO:0006102(isocitrate metabolic process);GO:0016616(oxidoreductase activity, acting on the CH-OH group of donors, NAD or NADP as acceptor);GO:0051287(NAD binding);GO:0055114(oxidation-reduction pr…	00020(Citrate cycle (TCA cycle));00480(Glutathione metabolism);04146(Peroxisome)	K00031	EC:1.1.1.42	isocitrate dehydrogenase (NADP(+)) 2, mitochondrial [Source:HGNC Symbol;Acc:HGNC:5383]	NA	384.249	341.141	371.558	270.214	366.456	396.841	387.543	337.91	637.519	802.912	660.354	571.145	638.537	700.003	686.703	871.78	0.512828	-0.963454	1.28745e-29	4.65409e-28	down	no
ENSAPLG00000013097	NSDHL	ENSAPLT00000027066;ENSAPLT00000038859;ENSAPLT00000032660;ENSAPLT00000013641	GO:0003854(3-beta-hydroxy-delta5-steroid dehydrogenase activity);GO:0005783(endoplasmic reticulum);GO:0005811(lipid droplet);GO:0006694(steroid biosynthetic process);GO:0016616(oxidoreductase activity, acting on the CH-OH group of donors, NAD or NADP as acceptor);GO:0055114(oxidation-reduction process);GO:0055114(oxidation-reduction process)	00100(Steroid biosynthesis);00100(Steroid biosynthesis)	K07748	EC:1.1.1.170	NAD(P) dependent steroid dehydrogenase-like [Source:HGNC Symbol;Acc:HGNC:13398]	NA	12.6683	14.7421	11.8558	11.835	8.56898	8.20239	9.83964	12.3676	2.07528	2.20836	1.58585	0.943771	1.43708	1.06153	1.15286	1.8044	7.34197	2.87617	1.43316e-29	5.16287e-28	up	yes
ENSAPLG00000011090	SPC25	ENSAPLT00000011544	GO:0000777(condensed chromosome kinetochore);GO:0005829(cytosol);GO:0007052(mitotic spindle organization);GO:0007059(chromosome segregation);GO:0031262(Ndc80 complex)	NA	NA	NA	SPC25, NDC80 kinetochore complex component [Source:HGNC Symbol;Acc:HGNC:24031]	NA	22.1992	27.6303	18.0227	27.9788	17.2695	14.3027	15.4088	13.9431	1.81577	3.12943	1.60295	1.49803	2.35322	0.965909	2.88562	1.13798	10.1862	3.34855	1.67072e-29	5.99783e-28	up	yes
ENSAPLG00000002306	ACKR3	ENSAPLT00000002309	GO:0001525(angiogenesis);GO:0001570(vasculogenesis);GO:0004930(G protein-coupled receptor activity);GO:0005044(scavenger receptor activity);GO:0005768(endosome);GO:0005886(plasma membrane);GO:0005905(clathrin-coated pit);GO:0006935(chemotaxis);GO:0007186(G protein-coupled receptor signaling pathway);GO:0009986(cell surface);GO:0015026(coreceptor activity);GO:0016021(integral component of membrane…	04060(Cytokine-cytokine receptor interaction)	K04304	NA	atypical chemokine receptor 3 [Source:HGNC Symbol;Acc:HGNC:23692]	NA	147.588	81.5034	153.225	125.375	162.839	141.182	122.424	157.032	230.303	348.849	201.761	267.614	320.731	316.848	321.076	328.011	0.467272	-1.09767	1.70881e-29	6.11342e-28	down	yes
ENSAPLG00000008665	ENSAPLG00000008665	ENSAPLT00000040413;ENSAPLT00000009017	NA	NA	NA	NA		NA	4.90088	5.68472	3.28893	8.01329	8.22268	4.08568	6.05223	5.3645	14.5962	11.8772	19.5085	19.6181	15.3886	17.7221	16.8279	25.9936	0.322279	-1.63362	1.88973e-29	6.73745e-28	down	yes
ENSAPLG00000005851	ENSAPLG00000005851	ENSAPLT00000006078;ENSAPLT00000033898	GO:0008017(microtubule binding);GO:0019900(kinase binding);GO:0019900(kinase binding)	NA	NA	NA		NA	6.96949	7.84796	5.13586	14.1605	5.87608	5.04732	11.1261	8.36495	0.240307	0.143498	0.0001	0.168469	0.0001	0.0001	0.0001	0.0724935	103.217	6.68954	1.90632e-29	6.77332e-28	up	yes
ENSAPLG00000008023	ENSAPLG00000008023	ENSAPLT00000008322	NA	NA	NA	NA		NA	3.12734	3.16833	2.94115	1.55555	2.70379	2.65507	2.21524	2.4729	7.60351	8.16035	13.3	12.1718	9.39849	15.7315	14.6421	11.7758	0.224602	-2.15456	2.02722e-29	7.17831e-28	down	yes
ENSAPLG00000011538	NECAB3	ENSAPLT00000012087	GO:0000137(Golgi cis cisterna);GO:0005509(calcium ion binding);GO:0005737(cytoplasm);GO:0005783(endoplasmic reticulum);GO:0005789(endoplasmic reticulum membrane);GO:0005794(Golgi apparatus);GO:0019538(protein metabolic process);GO:0042984(regulation of amyloid precursor protein biosynthetic process)	NA	NA	NA	N-terminal EF-hand calcium binding protein 3 [Source:HGNC Symbol;Acc:HGNC:15851]	NA	27.8722	30.3795	32.1806	26.8577	26.8273	20.7025	28.7381	29.1714	3.47809	4.32604	5.80419	3.98251	6.46403	6.29392	7.51784	4.75102	5.22622	2.38577	2.28268e-29	8.05538e-28	up	yes
ENSAPLG00000004963	WHAMM	ENSAPLT00000005131	GO:0000139(Golgi membrane);GO:0003779(actin binding);GO:0005829(cytosol);GO:0006888(endoplasmic reticulum to Golgi vesicle-mediated transport);GO:0007015(actin filament organization);GO:0008017(microtubule binding);GO:0017049(GTP-Rho binding);GO:0030032(lamellipodium assembly);GO:0033116(endoplasmic reticulum-Golgi intermediate compartment membrane);GO:0048041(focal adhesion assembly);GO:0051127(…	04530(Tight junction)	K20479	NA	WAS protein homolog associated with actin, golgi membranes and microtubules [Source:HGNC Symbol;Acc:HGNC:30493]	NA	6.74541	5.56832	6.88772	12.1207	11.1434	9.54769	6.87068	8.72377	15.364	18.5702	21.1573	19.3603	25.4518	15.2898	24.6554	17.4505	0.429803	-1.21825	2.6908e-29	9.46339e-28	down	yes
ENSAPLG00000013310	PRR5	ENSAPLT00000013906;ENSAPLT00000025318	GO:0001934(positive regulation of protein phosphorylation);GO:0014068(positive regulation of phosphatidylinositol 3-kinase signaling);GO:0031932(TORC2 complex);GO:0031932(TORC2 complex)	04150(mTOR signaling pathway);04150(mTOR signaling pathway)	K20411	NA	proline rich 5 [Source:HGNC Symbol;Acc:HGNC:31682]	NA	42.3622	72.2726	43.2749	66.3925	62.4593	52.0432	64.881	48.6079	12.9625	7.24532	7.92463	15.2654	11.3959	10.5988	13.4515	11.869	4.98598	2.31788	2.98769e-29	1.04721e-27	up	yes
ENSAPLG00000002895	APOBEC2	ENSAPLT00000002922	GO:0003824(catalytic activity);GO:0004126(cytidine deaminase activity);GO:0016554(cytidine to uridine editing);GO:0016556(mRNA modification);GO:0042802(identical protein binding);GO:0080111(DNA demethylation)	NA	NA	NA	apolipoprotein B mRNA editing enzyme catalytic subunit 2 [Source:HGNC Symbol;Acc:HGNC:605]	NA	498.91	461.176	489.378	491.264	573.98	565.037	410.277	515.627	811.071	997.131	767.483	743.091	781.197	879.768	1055.97	980.451	0.570918	-0.808645	5.93095e-29	2.07184e-27	down	no
ENSAPLG00000030213	ENSAPLG00000030213	ENSAPLT00000045635	GO:0005515(protein binding);GO:0017137(Rab GTPase binding);GO:0032456(endocytic recycling)	NA	NA	NA		NA	55.4207	39.0811	40.717	41.5886	46.3777	47.7011	49.0324	42.2008	11.5404	16.3704	10.9063	11.9945	12.5558	12.7139	13.0488	15.1632	3.47212	1.79582	6.46793e-29	2.25184e-27	up	yes
ENSAPLG00000009303	FHAD1	ENSAPLT00000036630;ENSAPLT00000046530;ENSAPLT00000022238;ENSAPLT00000009694	GO:0005515(protein binding);GO:0005515(protein binding)	NA	NA	NA	forkhead associated phosphopeptide binding domain 1 [Source:HGNC Symbol;Acc:HGNC:29408]	NA	1.50568	1.07318	0.666774	0.817551	0.982055	0.525145	1.23634	1.00388	4.38671	5.91963	3.92798	8.01279	3.93382	5.40927	3.86525	3.0154	0.203027	-2.30026	6.73739e-29	2.33781e-27	down	yes
ENSAPLG00000012062	TES	ENSAPLT00000027051;ENSAPLT00000012572	GO:0005829(cytosol);GO:0005886(plasma membrane);GO:0005925(focal adhesion);GO:0008270(zinc ion binding);GO:0008285(negative regulation of cell population proliferation);GO:0030054(cell junction);GO:0032991(protein-containing complex);GO:0042127(regulation of cell population proliferation);GO:0042127(regulation of cell population proliferation)	04310(Wnt signaling pathway);04310(Wnt signaling pathway)	K04511	NA	testin LIM domain protein [Source:HGNC Symbol;Acc:HGNC:14620]	NA	17.1396	15.891	20.5863	20.4562	17.9287	14.3614	17.8448	18.1643	3.6163	5.82885	2.733	4.25297	5.59648	4.95873	4.98701	3.18211	4.04979	2.01785	7.22757e-29	2.49954e-27	up	yes
ENSAPLG00000011947	CCNB2	ENSAPLT00000030244;ENSAPLT00000012452	GO:0001701(in utero embryonic development);GO:0005634(nucleus);GO:0005813(centrosome);GO:0005829(cytosol);GO:0015630(microtubule cytoskeleton);GO:0016020(membrane);GO:0040008(regulation of growth);GO:0043029(T cell homeostasis);GO:0048538(thymus development);GO:0048538(thymus development)	04068(FoxO signaling pathway);04110(Cell cycle);04114(Oocyte meiosis);04115(p53 signaling pathway);04218(Cellular senescence);04914(Progesterone-mediated oocyte maturation);04914(Progesterone-mediated oocyte maturation)	K21770	NA	cyclin B2 [Source:HGNC Symbol;Acc:HGNC:1580]	NA	95.3464	163.188	114.457	113.358	91.3859	104.606	103.615	94.7234	29.6939	35.4941	23.1376	26.2421	30.6382	23.953	28.6723	29.529	3.8735	1.95364	7.63374e-29	2.63123e-27	up	yes
ENSAPLG00000016064	RGS5	ENSAPLT00000016758	GO:0005829(cytosol)	NA	NA	NA	regulator of G protein signaling 5 [Source:HGNC Symbol;Acc:HGNC:10001]	NA	8.46627	4.43811	5.61276	5.15901	8.03797	8.13687	9.00599	10.2001	16.0015	32.1359	25.6893	27.7038	31.9351	46.4882	43.9797	39.6713	0.224037	-2.15819	9.55153e-29	3.28136e-27	down	yes
ENSAPLG00000013378	KLHDC3	ENSAPLT00000013962;ENSAPLT00000029052	GO:0000790(nuclear chromatin);GO:0003682(chromatin binding);GO:0005515(protein binding);GO:0005654(nucleoplasm);GO:0005737(cytoplasm);GO:0005737(cytoplasm)	NA	NA	NA	kelch domain containing 3 [Source:HGNC Symbol;Acc:HGNC:20704]	NA	100.751	76.1796	99.819	70.3549	88.3575	93.3884	93.3851	98.05	235.679	161.729	253.446	272.655	168.591	229.806	168.289	174.894	0.432581	-1.20896	1.04633e-28	3.58273e-27	down	yes
ENSAPLG00000012340	CRIM1	ENSAPLT00000012896	GO:0004857(enzyme inhibitor activity);GO:0004867(serine-type endopeptidase inhibitor activity);GO:0005515(protein binding);GO:0005520(insulin-like growth factor binding);GO:0005576(extracellular region);GO:0030165(PDZ domain binding)	04512(ECM-receptor interaction);04145(Phagosome);04510(Focal adhesion)	K04659	NA	cysteine rich transmembrane BMP regulator 1 [Source:HGNC Symbol;Acc:HGNC:2359]	NA	3.71938	3.30439	5.36997	6.79155	7.84019	6.42435	6.21399	5.67528	12.7749	13.9795	12.3468	10.149	16.2946	13.0017	13.5466	12.066	0.435287	-1.19996	1.08412e-28	3.69991e-27	down	yes
ENSAPLG00000015644	NDRG1	ENSAPLT00000020314;ENSAPLT00000030653;ENSAPLT00000016349	GO:0005634(nucleus);GO:0005737(cytoplasm);GO:0005813(centrosome);GO:0005829(cytosol);GO:0005874(microtubule);GO:0005886(plasma membrane);GO:0005913(cell-cell adherens junction);GO:0008017(microtubule binding);GO:0008285(negative regulation of cell population proliferation);GO:0015630(microtubule cytoskeleton);GO:0017137(Rab GTPase binding);GO:0030330(DNA damage response, signal transduction by p5…	NA	NA	NA	N-myc downstream regulated 1 [Source:HGNC Symbol;Acc:HGNC:7679]	NA	61.3784	57.0585	90.2341	68.7511	86.9587	85.0793	61.7306	61.1061	120.658	173.203	119.051	105.84	173.503	154.719	201.146	177.141	0.467082	-1.09825	1.08904e-28	3.70453e-27	down	yes
ENSAPLG00000005523	MGLL	ENSAPLT00000005734;ENSAPLT00000038173;ENSAPLT00000038627;ENSAPLT00000022116	GO:0005654(nucleoplasm);GO:0005654(nucleoplasm)	00561(Glycerolipid metabolism);00561(Glycerolipid metabolism)	K01054	EC:3.1.1.23	monoglyceride lipase [Source:HGNC Symbol;Acc:HGNC:17038]	NA	25.0129	19.9184	25.5334	16.0086	17.2598	19.9519	27.3803	25.9643	51.0237	44.8714	45.8415	46.3993	44.9571	48.1052	41.8579	41.7752	0.485237	-1.04324	1.41268e-28	4.78974e-27	down	yes
ENSAPLG00000025037	TCEA3	ENSAPLT00000041574;ENSAPLT00000038450;ENSAPLT00000026915;ENSAPLT00000044949;ENSAPLT00000041827	GO:0003676(nucleic acid binding);GO:0005634(nucleus);GO:0006351(transcription, DNA-templated);GO:0006355(regulation of transcription, DNA-templated);GO:0008270(zinc ion binding);GO:0008270(zinc ion binding)	NA	NA	NA	transcription elongation factor A3 [Source:HGNC Symbol;Acc:HGNC:11615]	NA	109.185	108.145	109.391	78.4661	146.208	141.393	107.07	133.996	230.317	385.564	334.914	251.209	240.257	258.871	273.32	408.134	0.39195	-1.35126	1.57186e-28	5.31207e-27	down	yes
ENSAPLG00000007832	ENSAPLG00000007832	ENSAPLT00000008180	GO:0003824(catalytic activity);GO:0008484(sulfuric ester hydrolase activity)	NA	NA	NA		NA	1.78372	0.807996	1.94397	2.065	2.24741	1.10919	1.83613	1.64142	5.43531	3.68256	7.582	7.63875	6.73357	7.09702	6.1105	5.53667	0.269687	-1.89064	1.66434e-28	5.60636e-27	down	yes
ENSAPLG00000006931	NT5C3A	ENSAPLT00000007222	GO:0000287(magnesium ion binding);GO:0005737(cytoplasm);GO:0008253(5'-nucleotidase activity)	00230(Purine metabolism);00240(Pyrimidine metabolism);00760(Nicotinate and nicotinamide metabolism)	K01081	EC:3.1.3.5	5'-nucleotidase, cytosolic IIIA [Source:HGNC Symbol;Acc:HGNC:17820]	NA	95.0561	87.8768	83.3067	99.5629	93.1881	66.6279	86.5718	96.5068	152.983	133.931	199.966	174.831	201.481	128.444	211.086	223.702	0.496835	-1.00916	1.79788e-28	6.03591e-27	down	yes
ENSAPLG00000006772	ENSAPLG00000006772	ENSAPLT00000007025	GO:0016020(membrane);GO:0022857(transmembrane transporter activity);GO:0055085(transmembrane transport)	NA	NA	NA		NA	2.28217	1.83471	1.12863	3.58928	4.81016	1.65151	2.54147	2.2294	9.48592	15.2886	10.5933	5.79021	14.0625	13.2557	16.9304	12.6063	0.204742	-2.28812	1.8035e-28	6.03591e-27	down	yes
ENSAPLG00000022477	SLC25A34	ENSAPLT00000034565	GO:0001835(blastocyst hatching);GO:0022857(transmembrane transporter activity)	NA	NA	NA	solute carrier family 25 member 34 [Source:HGNC Symbol;Acc:HGNC:27653]	NA	9.31975	8.69981	6.10108	5.34006	4.92357	4.41073	5.80362	5.25277	16.6059	21.9908	15.5649	19.1196	20.0912	19.4838	23.741	16.2817	0.326084	-1.61668	1.88734e-28	6.29617e-27	down	yes
ENSAPLG00000010581	NIPSNAP2	ENSAPLT00000011053;ENSAPLT00000043099	GO:0005739(mitochondrion);GO:0005741(mitochondrial outer membrane);GO:0006119(oxidative phosphorylation);GO:0007005(mitochondrion organization);GO:0007005(mitochondrion organization)	00630(Glyoxylate and dicarboxylate metabolism);00630(Glyoxylate and dicarboxylate metabolism)	K19269	EC:3.1.3.18;EC:3.1.3.48	nipsnap homolog 2 [Source:HGNC Symbol;Acc:HGNC:4179]	NA	154.843	165.349	176.695	183.398	191.381	184.897	177.724	168.337	266.695	255.531	247.682	254.689	278.494	275.688	264.661	310.657	0.651142	-0.618955	2.05855e-28	6.84534e-27	down	no
ENSAPLG00000006948	ENSAPLG00000006948	ENSAPLT00000007316	GO:0005524(ATP binding);GO:0016021(integral component of membrane);GO:0016887(ATPase activity);GO:0042626(ATPase activity, coupled to transmembrane movement of substances);GO:0055085(transmembrane transport)	02010(ABC transporters)	K05651	NA		NA	21.4701	16.3662	20.9648	24.7294	17.8323	19.8584	19.0365	18.947	37.5903	63.4759	34.1743	25.2263	42.9048	42.2784	51.6749	56.6294	0.449789	-1.15268	2.0881e-28	6.9214e-27	down	yes
ENSAPLG00000013222	PNPLA2	ENSAPLT00000013794	GO:0004806(triglyceride lipase activity);GO:0005654(nucleoplasm);GO:0005811(lipid droplet);GO:0005829(cytosol);GO:0006629(lipid metabolic process);GO:0010891(negative regulation of sequestering of triglyceride);GO:0010898(positive regulation of triglyceride catabolic process);GO:0016042(lipid catabolic process);GO:0016787(hydrolase activity);GO:0019433(triglyceride catabolic process);GO:0019915(l…	00561(Glycerolipid metabolism)	K16816	EC:3.1.1.3	patatin like phospholipase domain containing 2 [Source:HGNC Symbol;Acc:HGNC:30802]	NA	26.26	12.3976	25.1566	15.4652	31.5723	31.535	24.0965	28.3445	64.2432	71.7967	80.9047	72.324	57.1072	107.182	69.0205	66.9686	0.330471	-1.59741	2.15777e-28	7.12957e-27	down	yes
ENSAPLG00000007898	FAAH	ENSAPLT00000008231;ENSAPLT00000032614	GO:0004040(amidase activity);GO:0009062(fatty acid catabolic process);GO:0017064(fatty acid amide hydrolase activity);GO:0017064(fatty acid amide hydrolase activity)	04723(Retrograde endocannabinoid signaling);04723(Retrograde endocannabinoid signaling)	K15528	EC:3.5.1.99	fatty acid amide hydrolase [Source:HGNC Symbol;Acc:HGNC:3553]	NA	15.0742	19.678	20.6541	13.2932	27.8261	23.3351	25.5337	21.3434	54.6722	81.1495	45.7965	39.1111	49.3602	55.7481	60.5834	84.713	0.353907	-1.49856	2.83212e-28	9.32801e-27	down	yes
ENSAPLG00000010160	DCBLD2	ENSAPLT00000040549;ENSAPLT00000010602	GO:0005887(integral component of plasma membrane);GO:0009986(cell surface);GO:0030308(negative regulation of cell growth);GO:0042060(wound healing);GO:0042060(wound healing)	NA	NA	NA	discoidin, CUB and LCCL domain containing 2 [Source:HGNC Symbol;Acc:HGNC:24627]	NA	30.8176	22.3296	29.6404	38.3632	34.8452	36.6138	30.5874	31.0262	9.72666	9.7247	6.6248	6.7305	10.4814	10.0963	7.71644	8.2348	3.66657	1.87443	2.98036e-28	9.7852e-27	up	yes
ENSAPLG00000006404	ENSAPLG00000006404	ENSAPLT00000037228;ENSAPLT00000006638	GO:0000276(mitochondrial proton-transporting ATP synthase complex, coupling factor F(o));GO:0015078(proton transmembrane transporter activity);GO:0015986(ATP synthesis coupled proton transport);GO:0015986(ATP synthesis coupled proton transport)	00190(Oxidative phosphorylation);00190(Oxidative phosphorylation)	K02138	NA		NA	93.3561	98.0631	88.7851	70.9598	104.384	73.0187	109.655	71.8086	196.763	172.668	176.834	145.455	196.934	138.786	212.198	226.151	0.484401	-1.04573	3.59221e-28	1.17569e-26	down	yes
ENSAPLG00000002886	ENSAPLG00000002886	ENSAPLT00000002925;ENSAPLT00000047371	GO:0004869(cysteine-type endopeptidase inhibitor activity);GO:0004869(cysteine-type endopeptidase inhibitor activity)	NA	NA	NA		NA	332.789	353.45	284.381	295.588	281.529	247.931	244.092	273.268	553.697	556.463	617.884	439.72	454.432	565.979	568.386	610.431	0.529662	-0.916857	3.73471e-28	1.21848e-26	down	no
ENSAPLG00000029332	ENSAPLG00000029332	ENSAPLT00000034394	GO:0005200(structural constituent of cytoskeleton);GO:0005882(intermediate filament)	NA	NA	NA		NA	24.7832	5.4053	4.45475	6.33988	4.33674	1.65038	1.9405	1.49462	0.0001	0.0001	0.0001	0.0001	0.0001	0.0001	0.0001	0.0001	63006.7	15.9432	3.95323e-28	1.28573e-26	up	yes
ENSAPLG00000006305	BCKDHB	ENSAPLT00000006557;ENSAPLT00000045591	GO:0003824(catalytic activity);GO:0003826(alpha-ketoacid dehydrogenase activity);GO:0005739(mitochondrion);GO:0005947(mitochondrial alpha-ketoglutarate dehydrogenase complex);GO:0009083(branched-chain amino acid catabolic process);GO:0009083(branched-chain amino acid catabolic process)	00640(Propanoate metabolism);00280(Valine, leucine and isoleucine degradation);00280(Valine, leucine and isoleucine degradation)	K00167	EC:1.2.4.4	branched chain keto acid dehydrogenase E1 subunit beta [Source:HGNC Symbol;Acc:HGNC:987]	NA	27.79	28.1596	31.0443	29.4282	36.524	38.1665	37.902	39.7761	58.8734	53.4877	63.0665	74.9483	65.9075	72.7414	69.9751	95.104	0.485091	-1.04367	4.03255e-28	1.30743e-26	down	yes
ENSAPLG00000010327	GRAMD1B	ENSAPLT00000039254;ENSAPLT00000020109;ENSAPLT00000026453;ENSAPLT00000045884;ENSAPLT00000039125;ENSAPLT00000034729;ENSAPLT00000010791;ENSAPLT00000025086;ENSAPLT00000026528;ENSAPLT00000040004	GO:0001786(phosphatidylserine binding);GO:0005789(endoplasmic reticulum membrane);GO:0005886(plasma membrane);GO:0015485(cholesterol binding);GO:0042632(cholesterol homeostasis);GO:0070300(phosphatidic acid binding);GO:0071397(cellular response to cholesterol);GO:0120020(intermembrane cholesterol transfer activity);GO:0140268(endoplasmic reticulum-plasma membrane contact site);GO:0140268(endoplas…	NA	NA	NA	GRAM domain containing 1B [Source:HGNC Symbol;Acc:HGNC:29214]	NA	9.51921	5.65412	7.38553	8.66974	9.52003	8.57705	9.3881	7.9167	11.7738	28.4757	22.0956	20.6792	23.8942	27.3985	14.4539	18.1575	0.399156	-1.32498	5.44982e-28	1.76143e-26	down	yes
ENSAPLG00000012983	RALY	ENSAPLT00000032664;ENSAPLT00000013526	GO:0003676(nucleic acid binding);GO:0003712(transcription coregulator activity);GO:0003723(RNA binding);GO:0005634(nucleus);GO:0042632(cholesterol homeostasis);GO:0071013(catalytic step 2 spliceosome);GO:1903506(regulation of nucleic acid-templated transcription);GO:1903506(regulation of nucleic acid-templated transcription)	NA	NA	NA	RALY heterogeneous nuclear ribonucleoprotein [Source:HGNC Symbol;Acc:HGNC:15921]	NA	58.1011	55.498	64.5732	48.2072	65.716	79.9061	66.5534	62.0903	111.248	148.772	107.141	137.662	117.008	94.0323	121.169	130.367	0.517517	-0.950322	5.55559e-28	1.79004e-26	down	no
ENSAPLG00000008793	SERINC3	ENSAPLT00000009197	GO:0005794(Golgi apparatus);GO:0005886(plasma membrane);GO:0006658(phosphatidylserine metabolic process);GO:0006665(sphingolipid metabolic process);GO:0009597(detection of virus);GO:0016020(membrane);GO:0045087(innate immune response);GO:0051607(defense response to virus);GO:1902237(positive regulation of endoplasmic reticulum stress-induced intrinsic apoptotic signaling pathway)	NA	NA	NA	serine incorporator 3 [Source:HGNC Symbol;Acc:HGNC:11699]	NA	33.5033	38.356	38.2766	40.5508	40.0703	29.885	39.1132	38.5919	53.4878	61.7571	56.532	55.8285	58.9468	58.6439	56.7608	65.3364	0.638458	-0.647337	5.99792e-28	1.92658e-26	down	no
ENSAPLG00000007649	ENSAPLG00000007649	ENSAPLT00000008124;ENSAPLT00000007931;ENSAPLT00000021941	GO:0003924(GTPase activity);GO:0005200(structural constituent of cytoskeleton);GO:0005525(GTP binding);GO:0005874(microtubule);GO:0007017(microtubule-based process);GO:0007017(microtubule-based process)	04145(Phagosome);04210(Apoptosis);04530(Tight junction);04540(Gap junction);04540(Gap junction)	K07374	NA		NA	97.1078	45.661	100.676	62.0242	71.3285	81.2246	82.8948	77.0575	13.6935	21.2536	16.3134	14.4117	19.4297	13.8556	18.1477	21.2861	4.46541	2.15879	6.22718e-28	1.99404e-26	up	yes
ENSAPLG00000011462	BASP1	ENSAPLT00000011925	GO:0003714(transcription corepressor activity);GO:0005634(nucleus);GO:0005737(cytoplasm);GO:0005886(plasma membrane);GO:0008180(COP9 signalosome);GO:0016607(nuclear speck);GO:0019904(protein domain specific binding);GO:0030054(cell junction);GO:0044212(transcription regulatory region DNA binding);GO:0045892(negative regulation of transcription, DNA-templated);GO:0072112(glomerular visceral epithe…	NA	NA	NA	brain abundant membrane attached signal protein 1 [Source:HGNC Symbol;Acc:HGNC:957]	NA	214.69	210.36	213.884	243.806	199.056	194.874	213.583	191.028	75.4521	72.0635	68.9862	72.551	77.1092	57.0472	60.4238	71.7716	3.02713	1.59795	6.36253e-28	2.03112e-26	up	yes
ENSAPLG00000026819	SRCIN1	ENSAPLT00000021323;ENSAPLT00000022275;ENSAPLT00000021574;ENSAPLT00000030174;ENSAPLT00000047926	GO:0030334(regulation of cell migration);GO:0034446(substrate adhesion-dependent cell spreading);GO:0061001(regulation of dendritic spine morphogenesis);GO:0061001(regulation of dendritic spine morphogenesis)	NA	NA	NA	SRC kinase signaling inhibitor 1 [Source:HGNC Symbol;Acc:HGNC:29506]	NA	3.79989	3.84935	4.52231	7.06822	5.25436	3.34851	4.38814	4.09619	0.985294	0.956506	0.973962	0.40833	0.690664	0.847814	0.78662	0.480707	5.9262	2.56711	6.4026e-28	2.03764e-26	up	yes
ENSAPLG00000012466	TMEM82	ENSAPLT00000012976	NA	04110(Cell cycle);04114(Oocyte meiosis);04914(Progesterone-mediated oocyte maturation)	K13728	NA	transmembrane protein 82 [Source:HGNC Symbol;Acc:HGNC:32350]	NA	4.50974	4.48024	4.24023	4.92034	4.83228	2.59641	3.66152	2.01396	10.7393	10.9726	12.9209	11.3928	13.8456	12.8048	13.0725	14.5728	0.311546	-1.68248	6.96075e-28	2.2085e-26	down	yes
ENSAPLG00000013842	CACNA1H	ENSAPLT00000030655;ENSAPLT00000014513	GO:0005216(ion channel activity);GO:0005244(voltage-gated ion channel activity);GO:0005245(voltage-gated calcium channel activity);GO:0005887(integral component of plasma membrane);GO:0005891(voltage-gated calcium channel complex);GO:0006811(ion transport);GO:0008332(low voltage-gated calcium channel activity);GO:0016020(membrane);GO:0016021(integral component of membrane);GO:0032342(aldosterone …	04010(MAPK signaling pathway);04020(Calcium signaling pathway);04020(Calcium signaling pathway)	K04855	NA	calcium voltage-gated channel subunit alpha1 H [Source:HGNC Symbol;Acc:HGNC:1395]	NA	17.0687	11.5782	14.8296	14.02	21.4407	14.3843	17.8869	15.7566	4.82465	4.98205	2.73621	2.58052	3.30963	2.79564	3.91186	3.30936	4.46275	2.15793	7.52699e-28	2.38087e-26	up	yes
ENSAPLG00000009807	ENPP3	ENSAPLT00000010304	GO:0002276(basophil activation involved in immune response);GO:0003676(nucleic acid binding);GO:0003824(catalytic activity);GO:0004528(phosphodiesterase I activity);GO:0005044(scavenger receptor activity);GO:0005509(calcium ion binding);GO:0006220(pyrimidine nucleotide metabolic process);GO:0006796(phosphate-containing compound metabolic process);GO:0006955(immune response);GO:0008270(zinc ion bi…	00500(Starch and sucrose metabolism);00230(Purine metabolism);00240(Pyrimidine metabolism);00740(Riboflavin metabolism);00760(Nicotinate and nicotinamide metabolism);00770(Pantothenate and CoA biosynthesis)	K01513	EC:3.1.4.1;EC:3.6.1.9	ectonucleotide pyrophosphatase/phosphodiesterase 3 [Source:HGNC Symbol;Acc:HGNC:3358]	NA	4.56274	2.12383	3.24485	3.39926	4.42066	2.85399	6.37557	4.38233	12.3134	13.0907	12.352	9.53625	16.7344	9.12952	15.0808	9.33943	0.321422	-1.63746	8.56116e-28	2.69976e-26	down	yes
ENSAPLG00000009681	CAVIN4	ENSAPLT00000010075	GO:0005886(plasma membrane);GO:0005901(caveola);GO:0010468(regulation of gene expression);GO:0035023(regulation of Rho protein signal transduction)	NA	NA	NA	caveolae associated protein 4 [Source:HGNC Symbol;Acc:HGNC:33742]	NA	239.669	180.242	217.258	252.63	251.881	213.39	262.794	218.448	475.169	328.911	445.283	556.203	556.946	413.95	397.027	315.192	0.526363	-0.925871	9.10385e-28	2.8622e-26	down	no
ENSAPLG00000011968	IQCA1	ENSAPLT00000012456	GO:0005515(protein binding);GO:0005524(ATP binding)	00061(Fatty acid biosynthesis)	K00665	EC:2.3.1.85	IQ motif containing with AAA domain 1 [Source:HGNC Symbol;Acc:HGNC:26195]	NA	1.87089	1.85159	1.22788	1.584	4.69506	1.94315	1.85786	2.85233	12.2556	5.54019	12.8537	14.8891	9.00617	15.3136	10.8604	17.8421	0.181439	-2.46245	1.11626e-27	3.49885e-26	down	yes
ENSAPLG00000025499	ENSAPLG00000025499	ENSAPLT00000044605	GO:0001971(negative regulation of activation of membrane attack complex)	NA	NA	NA		NA	25.8391	25.6305	27.0482	30.6594	30.7902	29.8928	23.6225	24.4529	37.0649	41.7243	37.0682	48.5562	50.1966	42.6111	46.119	51.5111	0.61416	-0.703313	1.31795e-27	4.1186e-26	down	no
ENSAPLG00000004025	ENSAPLG00000004025	ENSAPLT00000004120	GO:0005509(calcium ion binding);GO:0005576(extracellular region);GO:0032571(response to vitamin K);GO:0060348(bone development);GO:1900076(regulation of cellular response to insulin stimulus)	NA	NA	NA		NA	10.0254	2.94841	2.24248	9.32356	2.6068	10.1418	1.26333	3.00312	59.2337	102.836	51.7617	27.7137	150.308	78.8221	141.693	85.9493	0.0595071	-4.07079	1.32903e-27	4.14076e-26	down	yes
ENSAPLG00000005950	BNIP3	ENSAPLT00000006169	GO:0005635(nuclear envelope);GO:0005739(mitochondrion);GO:0005740(mitochondrial envelope);GO:0005741(mitochondrial outer membrane);GO:0006915(apoptotic process);GO:0008626(granzyme-mediated apoptotic signaling pathway);GO:0009617(response to bacterium);GO:0010637(negative regulation of mitochondrial fusion);GO:0010821(regulation of mitochondrion organization);GO:0014069(postsynaptic density);GO:0…	04068(FoxO signaling pathway);04140(Autophagy - animal);04137(Mitophagy - animal)	K15464	NA	BCL2 interacting protein 3 [Source:HGNC Symbol;Acc:HGNC:1084]	NA	45.1315	54.6768	44.9062	45.9575	67.6276	41.947	46.969	59.1303	95.2554	88.7456	99.7305	87.2423	103.974	120.323	95.7264	98.5956	0.514627	-0.9584	1.38763e-27	4.31036e-26	down	no
ENSAPLG00000027602	TPM4	ENSAPLT00000021765;ENSAPLT00000021405	GO:0001725(stress fiber);GO:0002102(podosome);GO:0005737(cytoplasm);GO:0030863(cortical cytoskeleton);GO:0051015(actin filament binding);GO:0051015(actin filament binding)	04260(Cardiac muscle contraction);04261(Adrenergic signaling in cardiomyocytes);04261(Adrenergic signaling in cardiomyocytes)	K10375	NA	tropomyosin 4 [Source:HGNC Symbol;Acc:HGNC:12013]	NA	120.653	130.735	117.184	105.813	75.7302	92.4664	98.7127	90.7051	23.423	13.8113	24.2651	31.0232	25.8827	21.0442	20.8646	16.1206	4.71562	2.23745	1.58214e-27	4.8999e-26	up	yes
ENSAPLG00000012722	HMMR	ENSAPLT00000045750;ENSAPLT00000013285;ENSAPLT00000027358	GO:0005540(hyaluronic acid binding);GO:0005813(centrosome);GO:0005829(cytosol);GO:0015630(microtubule cytoskeleton);GO:0015630(microtubule cytoskeleton)	04512(ECM-receptor interaction);04512(ECM-receptor interaction)	K06267	NA	hyaluronan mediated motility receptor [Source:HGNC Symbol;Acc:HGNC:5012]	NA	3.14013	8.45815	4.93292	14.5208	6.0483	5.90183	6.53894	4.58057	0.474278	0.217714	0.656945	0.549256	0.919736	0.569345	0.446181	0.423749	12.713	3.66823	2.0323e-27	6.27533e-26	up	yes
ENSAPLG00000011101	CDCA7L	ENSAPLT00000026269;ENSAPLT00000011579	GO:0001650(fibrillar center);GO:0005634(nucleus);GO:0005730(nucleolus);GO:0005829(cytosol);GO:0006355(regulation of transcription, DNA-templated);GO:0008284(positive regulation of cell population proliferation);GO:0008284(positive regulation of cell population proliferation)	NA	NA	NA	cell division cycle associated 7 like [Source:HGNC Symbol;Acc:HGNC:30777]	NA	26.9613	27.5685	24.1147	39.9741	24.5133	25.4067	25.5393	28.4569	6.90369	4.99105	5.67567	6.22229	10.2252	4.93773	7.50064	4.42266	4.37381	2.12889	2.43817e-27	7.50624e-26	up	yes
ENSAPLG00000004521	PIP4K2A	ENSAPLT00000004674	GO:0005776(autophagosome);GO:0010506(regulation of autophagy);GO:0016307(phosphatidylinositol phosphate kinase activity);GO:0035855(megakaryocyte development);GO:0046488(phosphatidylinositol metabolic process);GO:2000786(positive regulation of autophagosome assembly)	00562(Inositol phosphate metabolism);04070(Phosphatidylinositol signaling system);04810(Regulation of actin cytoskeleton)	K00920	EC:2.7.1.149	phosphatidylinositol-5-phosphate 4-kinase type 2 alpha [Source:HGNC Symbol;Acc:HGNC:8997]	NA	26.2115	19.1901	20.142	27.2925	26.0929	21.1047	27.7838	23.063	52.4881	37.5483	41.4472	50.0963	62.2001	38.8099	46.6061	36.2857	0.522271	-0.93713	2.68333e-27	8.23654e-26	down	no
ENSAPLG00000011074	PLS3	ENSAPLT00000026782;ENSAPLT00000011603	GO:0005509(calcium ion binding);GO:0005515(protein binding);GO:0005829(cytosol);GO:0005886(plasma membrane);GO:0051015(actin filament binding);GO:0051017(actin filament bundle assembly);GO:0060348(bone development);GO:0060348(bone development)	NA	NA	NA	plastin 3 [Source:HGNC Symbol;Acc:HGNC:9091]	NA	138.854	170.526	149.223	153.851	179.208	125.506	133.618	149.551	41.4427	49.4424	44.8146	54.233	48.0499	48.8124	50.2515	37.2076	3.20728	1.68135	3.73455e-27	1.14295e-25	up	yes
ENSAPLG00000011139	PIK3AP1	ENSAPLT00000011654;ENSAPLT00000044355	GO:0005737(cytoplasm);GO:0005829(cytosol);GO:0005886(plasma membrane);GO:0014068(positive regulation of phosphatidylinositol 3-kinase signaling);GO:0016020(membrane);GO:0034134(toll-like receptor 2 signaling pathway);GO:0034142(toll-like receptor 4 signaling pathway);GO:0034154(toll-like receptor 7 signaling pathway);GO:0034162(toll-like receptor 9 signaling pathway);GO:0036312(phosphatidylinosit…	04151(PI3K-Akt signaling pathway);04662(B cell receptor signaling pathway);04662(B cell receptor signaling pathway)	K12230	NA	phosphoinositide-3-kinase adaptor protein 1 [Source:HGNC Symbol;Acc:HGNC:30034]	NA	12.3165	9.4707	8.89016	9.77489	10.3753	8.76844	7.35642	8.85646	2.37317	1.60517	1.69446	2.38938	2.31347	1.95103	1.7506	1.95421	4.72875	2.24146	3.92145e-27	1.19662e-25	up	yes
ENSAPLG00000004829	JPH1	ENSAPLT00000004980;ENSAPLT00000019419;ENSAPLT00000041249;ENSAPLT00000019556	GO:0005634(nucleus);GO:0005654(nucleoplasm);GO:0005783(endoplasmic reticulum);GO:0005789(endoplasmic reticulum membrane);GO:0005886(plasma membrane);GO:0007517(muscle organ development);GO:0008307(structural constituent of muscle);GO:0014701(junctional sarcoplasmic reticulum membrane);GO:0016529(sarcoplasmic reticulum);GO:0030018(Z disc);GO:0030314(junctional membrane complex);GO:0030314(junction…	NA	NA	NA	junctophilin 1 [Source:HGNC Symbol;Acc:HGNC:14201]	NA	7.20623	7.53857	9.07113	12.3934	13.0206	6.78021	12.1118	11.9969	23.77	19.2255	24.4173	27.1228	38.6196	19.1777	31.9506	17.8453	0.396376	-1.33506	4.34666e-27	1.32248e-25	down	yes
ENSAPLG00000004513	ZPLD1	ENSAPLT00000004638	NA	NA	NA	NA	zona pellucida like domain containing 1 [Source:HGNC Symbol;Acc:HGNC:27022]	NA	46.9564	26.0739	30.5107	53.7972	12.0915	35.1431	31.0323	34.5638	6.1847	4.19268	2.09299	2.68514	3.19836	1.71289	1.80608	2.82158	10.9405	3.45161	4.60455e-27	1.39685e-25	up	yes
ENSAPLG00000007247	CYP51A1	ENSAPLT00000007580	GO:0004497(monooxygenase activity);GO:0005506(iron ion binding);GO:0005783(endoplasmic reticulum);GO:0016705(oxidoreductase activity, acting on paired donors, with incorporation or reduction of molecular oxygen);GO:0020037(heme binding);GO:0055114(oxidation-reduction process)	00100(Steroid biosynthesis)	K05917	EC:1.14.13.70	cytochrome P450 family 51 subfamily A member 1 [Source:HGNC Symbol;Acc:HGNC:2649]	NA	98.0916	84.9793	67.6154	65.3259	84.4712	74.866	76.5346	75.4066	24.0186	28.1544	14.4093	19.3944	19.535	20.9463	20.0765	17.6222	3.82129	1.93406	5.06633e-27	1.53245e-25	up	yes
ENSAPLG00000005184	FREM2	ENSAPLT00000005370	GO:0001654(eye development);GO:0002009(morphogenesis of an epithelium);GO:0005604(basement membrane);GO:0007154(cell communication);GO:0007507(heart development);GO:0016021(integral component of membrane);GO:0042733(embryonic digit morphogenesis);GO:0048839(inner ear development)	NA	NA	NA	FRAS1 related extracellular matrix protein 2 [Source:HGNC Symbol;Acc:HGNC:25396]	NA	9.35096	11.5879	15.3408	29.3128	14.5722	26.9853	17.5311	22.921	3.60353	1.82421	1.13344	1.26761	1.78661	2.22399	1.40607	0.630578	10.6372	3.41104	5.44332e-27	1.6417e-25	up	yes
ENSAPLG00000001119	ENSAPLG00000001119	ENSAPLT00000033211;ENSAPLT00000001157;ENSAPLT00000046063;ENSAPLT00000044380	GO:0005515(protein binding);GO:0007165(signal transduction);GO:0007165(signal transduction)	NA	NA	NA		NA	4.66841	3.61153	3.86004	6.24113	5.35594	8.93702	3.05211	9.36247	16.6905	45.5463	21.6854	26.6851	17.1302	26.6521	19.1076	27.3645	0.224476	-2.15537	5.50912e-27	1.65673e-25	down	yes
ENSAPLG00000030364	ENSAPLG00000030364	ENSAPLT00000018495;ENSAPLT00000038801	NA	NA	NA	NA		NA	0.0001	0.0001	0.0001	0.0001	0.0001	0.0001	0.0001	0.0001	0.194162	2.14535	1.24329	1.03522	1.56327	0.509276	0.830574	1.05352	9.32983e-05	-13.3878	8.44285e-27	2.53164e-25	down	yes
ENSAPLG00000011593	ENSAPLG00000011593	ENSAPLT00000012104	GO:0003677(DNA binding)	NA	NA	NA		NA	11.313	9.78779	9.96659	16.6054	9.35816	8.5879	9.94686	9.15571	2.1126	1.62368	2.33934	1.85174	2.24951	1.25794	2.26581	0.792801	5.8455	2.54733	9.2665e-27	2.7706e-25	up	yes
ENSAPLG00000009986	STMN1	ENSAPLT00000010405	GO:0000281(mitotic cytokinesis);GO:0005737(cytoplasm);GO:0005829(cytosol);GO:0007019(microtubule depolymerization);GO:0007052(mitotic spindle organization);GO:0007409(axonogenesis);GO:0009615(response to virus);GO:0015631(tubulin binding);GO:0016020(membrane);GO:0031110(regulation of microtubule polymerization or depolymerization);GO:0031115(negative regulation of microtubule polymerization);GO:0…	04010(MAPK signaling pathway)	K04381	NA	stathmin 1 [Source:HGNC Symbol;Acc:HGNC:6510]	NA	2475.53	3266.98	2392.84	2226	2467.25	2534.28	2507.98	2175.38	762.534	802.781	526.508	593.988	632.591	745.542	786.103	807.268	3.54342	1.82514	9.43343e-27	2.81241e-25	up	yes
ENSAPLG00000003015	SSUH2	ENSAPLT00000003055	GO:0005634(nucleus);GO:0005737(cytoplasm);GO:0031072(heat shock protein binding);GO:0042476(odontogenesis);GO:0051082(unfolded protein binding)	NA	NA	NA	ssu-2 homolog (C. elegans) [Source:HGNC Symbol;Acc:HGNC:24809]	NA	2.148	1.5873	1.77298	2.86999	2.22681	1.90943	2.07823	1.5021	5.20897	7.68918	8.94548	7.94424	7.17299	5.01499	10.1681	6.97175	0.27226	-1.87694	1.03663e-26	3.08168e-25	down	yes
ENSAPLG00000029297	ENSAPLG00000029297	ENSAPLT00000033772	NA	00830(Retinol metabolism)	K15734	EC:1.1.1.105		NA	5.429	10.2276	8.42486	3.53448	6.46745	15.3766	9.13726	7.63808	26.8841	34.9198	26.3535	29.8544	39.489	40.5148	40.7423	34.3109	0.242559	-2.04359	1.23028e-26	3.6469e-25	down	yes
ENSAPLG00000014301	ENSAPLG00000014301	ENSAPLT00000014927;ENSAPLT00000042768;ENSAPLT00000028717;ENSAPLT00000017416;ENSAPLT00000027446	GO:0005634(nucleus);GO:0016491(oxidoreductase activity);GO:0042254(ribosome biogenesis);GO:0046872(metal ion binding);GO:0055114(oxidation-reduction process);GO:0055114(oxidation-reduction process)	NA	NA	NA		NA	14.8783	14.4876	16.8599	13.6627	16.7233	18.6446	16.5801	15.5635	25.8334	24.6534	22.4494	24.0464	27.3796	29.0694	25.3863	25.9794	0.622078	-0.684832	1.32848e-26	3.92676e-25	down	no
ENSAPLG00000007429	TDRD9	ENSAPLT00000007766	GO:0003676(nucleic acid binding);GO:0004386(helicase activity);GO:0005524(ATP binding);GO:0005634(nucleus);GO:0005737(cytoplasm);GO:0007140(male meiotic nuclear division);GO:0007141(male meiosis I);GO:0007283(spermatogenesis);GO:0009566(fertilization);GO:0010529(negative regulation of transposition);GO:0016887(ATPase activity);GO:0034587(piRNA metabolic process);GO:0043046(DNA methylation involve…	NA	NA	NA	tudor domain containing 9 [Source:HGNC Symbol;Acc:HGNC:20122]	NA	1.78436	4.44696	1.1232	3.8675	4.38678	2.54107	2.66444	1.55553	0.092144	0.099338	0.153672	0.218457	0.049767	0.254367	0.08455	0.102343	21.2109	4.40674	1.40072e-26	4.11922e-25	up	yes
ENSAPLG00000013737	NT5DC3	ENSAPLT00000045326;ENSAPLT00000014345;ENSAPLT00000033022	GO:0043235(receptor complex);GO:0043235(receptor complex)	00230(Purine metabolism);00240(Pyrimidine metabolism);00760(Nicotinate and nicotinamide metabolism);00760(Nicotinate and nicotinamide metabolism)	K01081	EC:3.1.3.5	5'-nucleotidase domain containing 3 [Source:HGNC Symbol;Acc:HGNC:30826]	NA	12.312	7.85816	11.7384	19.3514	16.9391	12.8656	12.8095	12.8444	30.9825	19.3778	21.5758	31.2812	30.9389	32.932	29.0276	24.4748	0.483785	-1.04756	1.40153e-26	4.11922e-25	down	yes
ENSAPLG00000001287	ENSAPLG00000001287	ENSAPLT00000019314;ENSAPLT00000001312;ENSAPLT00000026372	GO:0030246(carbohydrate binding);GO:0030246(carbohydrate binding)	00562(Inositol phosphate metabolism);04070(Phosphatidylinositol signaling system);04070(Phosphatidylinositol signaling system)	K01099	EC:3.1.3.36		NA	17.5004	22.3874	14.1751	12.6879	14.0519	13.0813	17.6348	12.9971	1.18534	0.948076	1.97266	1.41111	0.591169	1.84631	2.40171	2.6937	9.54139	3.2542	1.50414e-26	4.40831e-25	up	yes
ENSAPLG00000005342	GSN	ENSAPLT00000005623	GO:0002102(podosome);GO:0003779(actin binding);GO:0005509(calcium ion binding);GO:0005576(extracellular region);GO:0005615(extracellular space);GO:0005634(nucleus);GO:0005737(cytoplasm);GO:0005829(cytosol);GO:0005886(plasma membrane);GO:0005925(focal adhesion);GO:0006911(phagocytosis, engulfment);GO:0010628(positive regulation of gene expression);GO:0014891(striated muscle atrophy);GO:0016192(ves…	04810(Regulation of actin cytoskeleton)	K05768	NA	gelsolin [Source:HGNC Symbol;Acc:HGNC:4620]	NA	233.111	252.47	223.948	178.134	272.731	211.691	182.026	241.517	617.354	442.371	445.567	344.037	423.191	374.267	470.849	439.008	0.504866	-0.986028	1.74476e-26	5.09912e-25	down	no
ENSAPLG00000016042	CHRNB4	ENSAPLT00000016743;ENSAPLT00000021132	GO:0001508(action potential);GO:0004888(transmembrane signaling receptor activity);GO:0005216(ion channel activity);GO:0005230(extracellular ligand-gated ion channel activity);GO:0005892(acetylcholine-gated channel complex);GO:0006811(ion transport);GO:0006939(smooth muscle contraction);GO:0006940(regulation of smooth muscle contraction);GO:0007165(signal transduction);GO:0007626(locomotory behav…	04080(Neuroactive ligand-receptor interaction);04080(Neuroactive ligand-receptor interaction)	K04815	NA	cholinergic receptor nicotinic beta 4 subunit [Source:HGNC Symbol;Acc:HGNC:1964]	NA	12.4772	10.8672	6.43707	17.8625	5.90513	6.90658	9.51593	13.2032	0.487073	0.0001	0.250046	0.2364	0.603922	0.545499	0.865058	0.530889	23.636	4.56291	1.88418e-26	5.4911e-25	up	yes
ENSAPLG00000024048	ENSAPLG00000024048	ENSAPLT00000025330	GO:0016012(sarcoglycan complex);GO:0016020(membrane)	05410(Hypertrophic cardiomyopathy (HCM));05412(Arrhythmogenic right ventricular cardiomyopathy (ARVC));05414(Dilated cardiomyopathy (DCM));05416(Viral myocarditis)	K12565	NA		NA	34.6643	42.7024	30.1784	29.0086	30.3612	34.7628	39.3474	29.8842	60.0359	64.6705	70.3506	69.044	57.7757	78.0272	57.4451	83.0049	0.501356	-0.996094	2.01925e-26	5.86827e-25	down	no
ENSAPLG00000015233	KLHL30	ENSAPLT00000015878	GO:0005515(protein binding)	NA	NA	NA	kelch like family member 30 [Source:HGNC Symbol;Acc:HGNC:24770]	NA	100.444	95.8173	95.4762	76.7532	117.537	94.9984	108.365	103.797	132.145	191.445	149.255	180.319	180.748	206.673	193.298	178.6	0.561556	-0.832498	2.08933e-26	6.05496e-25	down	no
ENSAPLG00000007690	IQGAP3	ENSAPLT00000008028	GO:0005515(protein binding);GO:0005516(calmodulin binding);GO:0007165(signal transduction);GO:0043087(regulation of GTPase activity);GO:0070856(myosin VI light chain binding)	04810(Regulation of actin cytoskeleton)	K05767	NA	IQ motif containing GTPase activating protein 3 [Source:HGNC Symbol;Acc:HGNC:20669]	NA	5.97926	5.29793	7.1947	6.26701	3.74213	4.75774	5.22149	3.86323	0.932111	0.684684	0.787705	0.636998	1.3581	0.938426	0.846615	0.643899	6.19803	2.63181	4.46401e-26	1.29009e-24	up	yes
ENSAPLG00000004203	CDH2	ENSAPLT00000004419	GO:0005509(calcium ion binding);GO:0005737(cytoplasm);GO:0005886(plasma membrane);GO:0005887(integral component of plasma membrane);GO:0005911(cell-cell junction);GO:0005912(adherens junction);GO:0005913(cell-cell adherens junction);GO:0005916(fascia adherens);GO:0007155(cell adhesion);GO:0007156(homophilic cell adhesion via plasma membrane adhesion molecules);GO:0007157(heterophilic cell-cell ad…	04514(Cell adhesion molecules (CAMs))	K06736	NA	cadherin 2 [Source:HGNC Symbol;Acc:HGNC:1759]	NA	13.2859	15.9716	21.0906	21.7029	20.6921	20.8474	16.5644	18.248	5.04493	6.08232	3.99535	4.80716	5.8713	4.9077	5.85863	5.88114	3.49606	1.80573	5.09705e-26	1.46765e-24	up	yes
ENSAPLG00000015988	DTNA	ENSAPLT00000016713;ENSAPLT00000036959;ENSAPLT00000039305	GO:0008270(zinc ion binding);GO:0032991(protein-containing complex);GO:0032991(protein-containing complex)	NA	NA	NA	dystrobrevin alpha [Source:HGNC Symbol;Acc:HGNC:3057]	NA	63.2347	40.2049	60.4896	63.41	85.3581	62.4008	65.8311	62.4379	91.2956	137.745	93.7976	104.291	127.79	108.978	118.286	110.298	0.564009	-0.826211	5.10672e-26	1.46765e-24	down	no
ENSAPLG00000020281	FOS	ENSAPLT00000040172	GO:0000978(RNA polymerase II proximal promoter sequence-specific DNA binding);GO:0000979(RNA polymerase II core promoter sequence-specific DNA binding);GO:0001102(RNA polymerase II activating transcription factor binding);GO:0001228(DNA-binding transcription activator activity, RNA polymerase II-specific);GO:0003677(DNA binding);GO:0003682(chromatin binding);GO:0003700(DNA-binding transcription f…	04010(MAPK signaling pathway);04210(Apoptosis);04620(Toll-like receptor signaling pathway);05132(Salmonella infection);05168(Herpes simplex infection)	K04379	NA	Fos proto-oncogene, AP-1 transcription factor subunit [Source:HGNC Symbol;Acc:HGNC:3796]	NA	3.06094	1.04496	2.79072	2.33111	3.55084	2.78016	2.41395	2.30142	7.44114	8.51526	16.5002	10.7382	26.1244	14.6549	16.7838	7.329	0.187572	-2.41448	5.88451e-26	1.68651e-24	down	yes
ENSAPLG00000006524	ENSAPLG00000006524	ENSAPLT00000006806	GO:0016020(membrane);GO:0016175(superoxide-generating NADPH oxidase activity);GO:0016491(oxidoreductase activity);GO:0042554(superoxide anion generation);GO:0055114(oxidation-reduction process)	04933(AGE-RAGE signaling pathway in diabetic complications)	K08008	NA		NA	3.48463	2.87677	2.51401	1.77762	3.55517	1.83513	3.0509	4.83194	9.38867	17.2143	11.7185	6.59277	11.6162	12.0517	10.779	17.3329	0.247442	-2.01484	5.91164e-26	1.68962e-24	down	yes
ENSAPLG00000004278	NTN4	ENSAPLT00000025743;ENSAPLT00000022277;ENSAPLT00000004390	GO:0005515(protein binding);GO:0005604(basement membrane);GO:0016322(neuron remodeling);GO:0043237(laminin-1 binding);GO:0060668(regulation of branching involved in salivary gland morphogenesis by extracellular matrix-epithelial cell signaling);GO:0060668(regulation of branching involved in salivary gland morphogenesis by extracellular matrix-epithelial cell signaling)	04360(Axon guidance);04360(Axon guidance)	K06845	NA	netrin 4 [Source:HGNC Symbol;Acc:HGNC:13658]	NA	11.1948	6.91316	8.7988	5.9711	5.12384	5.18906	6.04442	3.25377	16.1119	23.517	21.7365	15.2278	19.5219	25.4711	28.9758	18.2507	0.31093	-1.68534	6.14463e-26	1.75139e-24	down	yes
ENSAPLG00000014342	DHRS3	ENSAPLT00000014956;ENSAPLT00000043309	GO:0001523(retinoid metabolic process);GO:0003151(outflow tract morphogenesis);GO:0004745(retinol dehydrogenase activity);GO:0030278(regulation of ossification);GO:0042572(retinol metabolic process);GO:0048387(negative regulation of retinoic acid receptor signaling pathway);GO:0060021(roof of mouth development);GO:0060349(bone morphogenesis);GO:0060411(cardiac septum morphogenesis);GO:0060411(car…	00830(Retinol metabolism);00830(Retinol metabolism)	K11146	EC:1.1.1.300	dehydrogenase/reductase 3 [Source:HGNC Symbol;Acc:HGNC:17693]	NA	47.8935	43.7158	39.9201	48.9338	36.4244	46.4844	40.3058	38.547	14.339	14.9943	9.77416	10.3552	15.357	14.8735	13.6409	11.9646	3.25004	1.70046	8.31259e-26	2.36283e-24	up	yes
ENSAPLG00000016067	ENSAPLG00000016067	ENSAPLT00000016814	GO:0003824(catalytic activity);GO:0046912(transferase activity, transferring acyl groups, acyl groups converted into alkyl on transfer)	00020(Citrate cycle (TCA cycle))	K01648	EC:2.3.3.8		NA	93.8469	87.5448	91.4695	88.072	90.672	87.8216	84.9141	85.6181	32.9986	34.4713	26.7861	32.3645	37.3163	29.7813	31.1304	29.0728	2.79598	1.48335	8.36657e-26	2.37167e-24	up	yes
ENSAPLG00000028329	IGF2	ENSAPLT00000032979	GO:0000122(negative regulation of transcription by RNA polymerase II);GO:0001649(osteoblast differentiation);GO:0001701(in utero embryonic development);GO:0001892(embryonic placenta development);GO:0001934(positive regulation of protein phosphorylation);GO:0005158(insulin receptor binding);GO:0005159(insulin-like growth factor receptor binding);GO:0005178(integrin binding);GO:0005179(hormone acti…	04010(MAPK signaling pathway)	K13769	NA	insulin like growth factor 2 [Source:HGNC Symbol;Acc:HGNC:5466]	NA	5.17548	5.58269	8.75719	8.52233	6.3505	5.56093	7.06454	5.70511	16.5056	13.0561	23.2079	15.5694	24.8722	13.8958	13.2268	15.5203	0.388054	-1.36567	8.44907e-26	2.38853e-24	down	yes
ENSAPLG00000009197	ANLN	ENSAPLT00000029087;ENSAPLT00000034461;ENSAPLT00000034044;ENSAPLT00000009624	GO:0000281(mitotic cytokinesis);GO:0003779(actin binding);GO:0005654(nucleoplasm);GO:0005826(actomyosin contractile ring);GO:0015629(actin cytoskeleton);GO:0030496(midbody);GO:0032059(bleb);GO:0090521(glomerular visceral epithelial cell migration);GO:0099738(cell cortex region);GO:1904172(positive regulation of bleb assembly);GO:1904172(positive regulation of bleb assembly)	NA	NA	NA	anillin actin binding protein [Source:HGNC Symbol;Acc:HGNC:14082]	NA	5.3018	5.91567	7.34651	11.474	6.90075	7.57214	6.47905	4.60549	0.448309	0.649877	0.585437	0.795932	1.60073	0.507899	0.385066	0.182025	10.7842	3.43084	8.99463e-26	2.53585e-24	up	yes
ENSAPLG00000010144	USP6NL	ENSAPLT00000010615;ENSAPLT00000046862;ENSAPLT00000046482;ENSAPLT00000039025	GO:0005096(GTPase activator activity);GO:0005886(plasma membrane);GO:0007030(Golgi organization);GO:0017137(Rab GTPase binding);GO:0019068(virion assembly);GO:0031410(cytoplasmic vesicle);GO:0035526(retrograde transport, plasma membrane to Golgi);GO:0043547(positive regulation of GTPase activity);GO:0048227(plasma membrane to endosome transport);GO:1903358(regulation of Golgi organization);GO:190…	NA	NA	NA	USP6 N-terminal like [Source:HGNC Symbol;Acc:HGNC:16858]	NA	19.8551	21.3845	14.0537	38.869	25.393	20.7243	19.3837	14.9097	4.54529	3.64025	4.81654	4.00178	5.51334	5.49763	4.11466	3.60156	4.88575	2.28858	9.33811e-26	2.62555e-24	up	yes
ENSAPLG00000007776	CHRNA4	ENSAPLT00000008077	GO:0001508(action potential);GO:0001666(response to hypoxia);GO:0004888(transmembrane signaling receptor activity);GO:0005216(ion channel activity);GO:0005230(extracellular ligand-gated ion channel activity);GO:0005886(plasma membrane);GO:0005892(acetylcholine-gated channel complex);GO:0006281(DNA repair);GO:0006811(ion transport);GO:0006816(calcium ion transport);GO:0006979(response to oxidative…	04080(Neuroactive ligand-receptor interaction)	K04806	NA	cholinergic receptor nicotinic alpha 4 subunit [Source:HGNC Symbol;Acc:HGNC:1958]	NA	14.0281	15.2566	16.907	10.1906	6.46687	15.3151	7.91001	6.04227	1.53328	1.50028	1.11092	1.05488	1.00779	0.555856	0.580757	1.13148	10.8689	3.44213	1.09903e-25	3.08173e-24	up	yes
ENSAPLG00000005079	HOMER2	ENSAPLT00000005252	GO:0003779(actin binding);GO:0004674(protein serine/threonine kinase activity);GO:0005524(ATP binding);GO:0005737(cytoplasm);GO:0006468(protein phosphorylation);GO:0007605(sensory perception of sound);GO:0008277(regulation of G protein-coupled receptor signaling pathway);GO:0014069(postsynaptic density);GO:0030160(GKAP/Homer scaffold activity);GO:0032426(stereocilium tip);GO:0032703(negative regu…	04068(FoxO signaling pathway)	K15010	NA	homer scaffold protein 2 [Source:HGNC Symbol;Acc:HGNC:17513]	NA	2.51341	2.80629	7.5172	3.15587	7.52587	5.7057	4.35305	2.85142	23.3894	20.6208	15.2533	13.8781	24.2412	22.8748	25.3772	12.2716	0.230699	-2.11592	1.20744e-25	3.3766e-24	down	yes
ENSAPLG00000011178	CLSPN	ENSAPLT00000011626;ENSAPLT00000010561	GO:0000077(DNA damage checkpoint);GO:0005654(nucleoplasm);GO:0005794(Golgi apparatus);GO:0007095(mitotic G2 DNA damage checkpoint);GO:0010997(anaphase-promoting complex binding);GO:0018105(peptidyl-serine phosphorylation);GO:0032147(activation of protein kinase activity);GO:0033314(mitotic DNA replication checkpoint);GO:0033314(mitotic DNA replication checkpoint)	NA	NA	NA	claspin [Source:HGNC Symbol;Acc:HGNC:19715]	NA	1.79486	2.15489	2.03074	4.89985	2.32592	1.90488	2.22106	1.36453	0.210418	0.116722	0.113728	0.130747	0.402847	0.193007	0.217006	0.0869927	12.7062	3.66746	1.22016e-25	3.40301e-24	up	yes
ENSAPLG00000027821	ENSAPLG00000027821	ENSAPLT00000034203	GO:0004672(protein kinase activity);GO:0004674(protein serine/threonine kinase activity);GO:0005515(protein binding);GO:0005524(ATP binding);GO:0006468(protein phosphorylation)	NA	NA	NA		NA	35.178	28.3921	37.2294	30.0675	33.0198	34.5289	36.3116	30.2943	51.5426	58.9981	59.8692	75.079	51.575	65.4892	48.605	55.7629	0.567595	-0.817067	1.54917e-25	4.30902e-24	down	no
ENSAPLG00000011236	SLC25A4	ENSAPLT00000011699;ENSAPLT00000036578	GO:0005743(mitochondrial inner membrane);GO:0022857(transmembrane transporter activity);GO:0055085(transmembrane transport);GO:0055085(transmembrane transport)	04020(Calcium signaling pathway);04217(Necroptosis);04218(Cellular senescence);04218(Cellular senescence)	K05863	NA	solute carrier family 25 member 4 [Source:HGNC Symbol;Acc:HGNC:10990]	NA	88.1266	131.35	119.346	86.25	93.5936	93.9941	93.6845	84.233	167.32	153.13	285.414	184.572	263.399	266.713	213.722	212.066	0.452707	-1.14335	1.80587e-25	5.0096e-24	down	yes
ENSAPLG00000022903	ENSAPLG00000022903	ENSAPLT00000027704	NA	NA	NA	NA		NA	9.69967	7.92454	11.6659	9.19335	10.4547	8.58426	9.29455	10.5107	16.5676	24.8262	17.9522	15.8541	16.8459	20.472	20.1393	28.0298	0.481231	-1.0552	1.81342e-25	5.01712e-24	down	yes
ENSAPLG00000015571	KBTBD13	ENSAPLT00000016224	GO:0005515(protein binding)	NA	NA	NA	kelch repeat and BTB domain containing 13 [Source:HGNC Symbol;Acc:HGNC:37227]	NA	6.51487	6.33521	8.29761	3.57415	6.25433	10.5741	6.23112	4.22866	15.3659	24.4479	19.3724	19.0803	18.6924	34.9574	24.1236	28.0394	0.282542	-1.82346	1.92026e-25	5.2986e-24	down	yes
ENSAPLG00000000687	FAM49B	ENSAPLT00000000943;ENSAPLT00000031977;ENSAPLT00000023157;ENSAPLT00000028696;ENSAPLT00000000956	GO:0001916(positive regulation of T cell mediated cytotoxicity);GO:0005929(cilium);GO:0023030(MHC class Ib protein binding, via antigen binding groove);GO:0032729(positive regulation of interferon-gamma production);GO:0050870(positive regulation of T cell activation);GO:2000568(positive regulation of memory T cell activation);GO:2000568(positive regulation of memory T cell activation)	NA	NA	NA	family with sequence similarity 49 member B [Source:HGNC Symbol;Acc:HGNC:25216]	NA	40.5308	43.8999	40.4785	52.4009	42.978	36.6486	43.0166	35.8597	13.077	14.9162	12.8867	14.1212	12.2715	12.1784	13.5193	10.88	3.23362	1.69315	2.2111e-25	6.08492e-24	up	yes
ENSAPLG00000015240	ENSAPLG00000015240	ENSAPLT00000015875	GO:0004129(cytochrome-c oxidase activity)	00190(Oxidative phosphorylation);04260(Cardiac muscle contraction)	K02273	NA		NA	116.963	137.262	88.5313	77.349	85.057	114.7	93.332	91.1204	212.765	205.973	218.56	178.831	211.527	273.859	256.738	244.58	0.446139	-1.16443	2.7757e-25	7.61848e-24	down	yes
ENSAPLG00000007019	TBC1D19	ENSAPLT00000043672;ENSAPLT00000042378;ENSAPLT00000026893;ENSAPLT00000031356;ENSAPLT00000007314	NA	NA	NA	NA	TBC1 domain family member 19 [Source:HGNC Symbol;Acc:HGNC:25624]	NA	7.6688	9.01894	8.64291	12.2392	9.4823	8.46147	9.18001	9.56989	2.83561	1.85711	2.00445	2.21282	3.06358	1.96358	1.61008	1.80754	4.27914	2.09732	2.81404e-25	7.70334e-24	up	yes
ENSAPLG00000010847	ACSL1	ENSAPLT00000011470	GO:0001676(long-chain fatty acid metabolic process);GO:0003824(catalytic activity);GO:0004467(long-chain fatty acid-CoA ligase activity);GO:0005739(mitochondrion);GO:0008610(lipid biosynthetic process);GO:0033211(adiponectin-activated signaling pathway);GO:0044539(long-chain fatty acid import into cell);GO:0071902(positive regulation of protein serine/threonine kinase activity);GO:0120162(positiv…	00061(Fatty acid biosynthesis);00071(Fatty acid degradation);04146(Peroxisome);04216(Ferroptosis);04920(Adipocytokine signaling pathway);03320(PPAR signaling pathway)	K01897	EC:6.2.1.3	acyl-CoA synthetase long chain family member 1 [Source:HGNC Symbol;Acc:HGNC:3569]	NA	28.8565	14.4507	21.6636	30.6081	27.8084	22.9482	24.0668	24.5894	39.3227	43.1352	61.8238	40.1772	61.4991	66.1777	48.5408	42.8011	0.483277	-1.04908	2.82835e-25	7.72215e-24	down	yes
ENSAPLG00000011329	YTHDF3	ENSAPLT00000011785;ENSAPLT00000026165	GO:0003723(RNA binding);GO:0003723(RNA binding)	NA	NA	NA	YTH N6-methyladenosine RNA binding protein 3 [Source:HGNC Symbol;Acc:HGNC:26465]	NA	64.5178	53.6052	56.5472	78.7052	84.6023	56.2098	56.3823	56.479	96.2071	99.1037	95.9784	95.1663	108.952	86.9805	104.72	96.5272	0.647047	-0.628058	3.35029e-25	9.12317e-24	down	no
ENSAPLG00000006687	NCAPG	ENSAPLT00000024955;ENSAPLT00000006983	GO:0000779(condensed chromosome, centromeric region);GO:0000793(condensed chromosome);GO:0000796(condensin complex);GO:0005737(cytoplasm);GO:0007076(mitotic chromosome condensation);GO:0007076(mitotic chromosome condensation)	NA	NA	NA	non-SMC condensin I complex subunit G [Source:HGNC Symbol;Acc:HGNC:24304]	NA	4.74792	8.34796	6.64126	12.2778	5.90674	6.03071	7.11997	5.56765	0.753985	0.567084	0.739108	0.65643	1.74517	0.791355	1.42461	0.504723	7.88588	2.97927	4.18788e-25	1.13741e-23	up	yes
ENSAPLG00000007436	ENSAPLG00000007436	ENSAPLT00000007730	GO:0016846(carbon-sulfur lyase activity)	NA	NA	NA		NA	65.0397	82.2566	66.4628	44.4372	85.145	67.9985	73.6006	65.7497	159.1	135.393	269.906	193.255	133.729	225.391	155.855	158.173	0.384882	-1.37751	5.2157e-25	1.41287e-23	down	yes
ENSAPLG00000015803	ENSAPLG00000015803	ENSAPLT00000016473;ENSAPLT00000028822	NA	NA	NA	NA		NA	33.792	23.4094	31.2646	26.7746	25.3494	27.746	33.2393	36.5533	10.4145	8.40202	5.08211	6.11816	7.64936	5.1448	8.02237	5.74725	4.20866	2.07336	7.05077e-25	1.90499e-23	up	yes
ENSAPLG00000010205	COX4I1	ENSAPLT00000010635	GO:0004129(cytochrome-c oxidase activity);GO:0005634(nucleus);GO:0005739(mitochondrion);GO:0005743(mitochondrial inner membrane);GO:0005751(mitochondrial respiratory chain complex IV);GO:0031966(mitochondrial membrane)	00190(Oxidative phosphorylation);04260(Cardiac muscle contraction)	K02263	NA	cytochrome c oxidase subunit 4I1 [Source:HGNC Symbol;Acc:HGNC:2265]	NA	932.728	1155.68	874.222	717.163	950.553	873.771	922.348	820.253	1656.79	1629.07	1754.28	1482.78	1447.46	1522.72	1612.66	1912.45	0.55666	-0.845132	7.15619e-25	1.92845e-23	down	no
ENSAPLG00000016445	ABCC9	ENSAPLT00000017164	GO:0005267(potassium channel activity);GO:0005524(ATP binding);GO:0005886(plasma membrane);GO:0006813(potassium ion transport);GO:0008281(sulfonylurea receptor activity);GO:0008282(inward rectifying potassium channel);GO:0016020(membrane);GO:0016021(integral component of membrane);GO:0016887(ATPase activity);GO:0030017(sarcomere);GO:0042626(ATPase activity, coupled to transmembrane movement of su…	02010(ABC transporters)	K05033	NA	ATP binding cassette subfamily C member 9 [Source:HGNC Symbol;Acc:HGNC:60]	NA	12.052	9.23563	11.592	17.7311	14.8009	13.7682	13.2094	15.1703	27.9748	21.2265	22.1471	25.1639	25.897	24.9112	25.236	16.1077	0.570112	-0.810683	9.41738e-25	2.53123e-23	down	no
ENSAPLG00000005071	ARMC3	ENSAPLT00000005257	GO:0005515(protein binding)	NA	NA	NA	armadillo repeat containing 3 [Source:HGNC Symbol;Acc:HGNC:30964]	NA	0.060948	0.241914	0.130762	0.28527	0.37241	0.0001	0.0001	0.105493	3.31753	2.14864	4.35587	3.91158	9.66553	3.14147	2.97736	2.05808	0.0379084	-4.72134	1.11712e-24	2.99487e-23	down	yes
ENSAPLG00000013935	ENSAPLG00000013935	ENSAPLT00000014519	GO:0005515(protein binding)	04360(Axon guidance)	K06845	NA		NA	2.47026	0.12859	1.70233	0.809674	2.02433	3.38286	2.65384	1.00589	11.6572	23.9652	12.3382	15.9729	22.9263	19.802	15.7873	24.4847	0.0964909	-3.37346	1.14811e-24	3.07002e-23	down	yes
ENSAPLG00000007075	SPIC	ENSAPLT00000046024;ENSAPLT00000024552;ENSAPLT00000007337	GO:0000978(RNA polymerase II proximal promoter sequence-specific DNA binding);GO:0001228(DNA-binding transcription activator activity, RNA polymerase II-specific);GO:0001824(blastocyst development);GO:0003700(DNA-binding transcription factor activity);GO:0006355(regulation of transcription, DNA-templated);GO:0043565(sequence-specific DNA binding);GO:0045944(positive regulation of transcription by…	NA	NA	NA	Spi-C transcription factor [Source:HGNC Symbol;Acc:HGNC:29549]	NA	0.0001	0.0001	0.0959579	0.0423651	0.263474	0.150834	0.159115	0.0001	4.00788	2.9785	6.37341	2.39488	2.89066	4.049	1.61231	1.99278	0.0270746	-5.20692	1.18492e-24	3.16029e-23	down	yes
ENSAPLG00000003331	GATM	ENSAPLT00000003424	GO:0005739(mitochondrion);GO:0005758(mitochondrial intermembrane space);GO:0006600(creatine metabolic process);GO:0006601(creatine biosynthetic process);GO:0007275(multicellular organism development);GO:0007611(learning or memory);GO:0014889(muscle atrophy);GO:0015067(amidinotransferase activity);GO:0015068(glycine amidinotransferase activity)	00260(Glycine, serine and threonine metabolism);00330(Arginine and proline metabolism)	K00613	EC:2.1.4.1	glycine amidinotransferase [Source:HGNC Symbol;Acc:HGNC:4175]	NA	388.646	360.389	342.556	300.581	410.173	300.729	377.379	361.438	1060.42	607.696	1092.17	1171.92	974.115	571.832	693.143	588.028	0.420441	-1.25003	1.21595e-24	3.23474e-23	down	yes
ENSAPLG00000001202	GPX1	ENSAPLT00000001185	GO:0000302(response to reactive oxygen species);GO:0001659(temperature homeostasis);GO:0001885(endothelial cell development);GO:0002862(negative regulation of inflammatory response to antigenic stimulus);GO:0004602(glutathione peroxidase activity);GO:0005737(cytoplasm);GO:0005739(mitochondrion);GO:0005829(cytosol);GO:0006629(lipid metabolic process);GO:0006641(triglyceride metabolic process);GO:0…	00590(Arachidonic acid metabolism);00480(Glutathione metabolism)	K00432	EC:1.11.1.9	glutathione peroxidase 1 [Source:HGNC Symbol;Acc:HGNC:4553]	NA	173.843	315.041	199.864	154.905	186.487	163.671	185.614	174.318	382.322	436.379	544.406	552.691	602.838	308.683	457.48	653.161	0.394555	-1.3417	1.22916e-24	3.26153e-23	down	yes
ENSAPLG00000008005	SRGAP1	ENSAPLT00000023232;ENSAPLT00000025345;ENSAPLT00000008430	GO:0005096(GTPase activator activity);GO:0005515(protein binding);GO:0007165(signal transduction);GO:0007165(signal transduction)	NA	NA	NA	SLIT-ROBO Rho GTPase activating protein 1 [Source:HGNC Symbol;Acc:HGNC:17382]	NA	41.0843	37.6292	49.0252	54.6477	44.9013	44.105	46.4801	44.8994	13.7443	21.1895	10.9694	11.9979	14.2645	13.9534	13.6235	14.4002	3.17824	1.66823	1.29438e-24	3.42582e-23	up	yes
ENSAPLG00000014369	LRRC14B	ENSAPLT00000014966	NA	NA	NA	NA	leucine rich repeat containing 14B [Source:HGNC Symbol;Acc:HGNC:37268]	NA	0.662711	1.25276	1.81882	1.70958	3.67344	2.61063	0.514677	1.87958	11.2818	10.5259	11.5553	11.671	17.8672	6.44287	14.3367	8.19578	0.153709	-2.70173	1.51737e-24	4.00578e-23	down	yes
ENSAPLG00000009896	DUSP8	ENSAPLT00000019890;ENSAPLT00000010312	GO:0000188(inactivation of MAPK activity);GO:0004725(protein tyrosine phosphatase activity);GO:0006470(protein dephosphorylation);GO:0008138(protein tyrosine/serine/threonine phosphatase activity);GO:0016311(dephosphorylation);GO:0016791(phosphatase activity);GO:0017017(MAP kinase tyrosine/serine/threonine phosphatase activity);GO:0017017(MAP kinase tyrosine/serine/threonine phosphatase activity)	04010(MAPK signaling pathway);04010(MAPK signaling pathway)	K04459	EC:3.1.3.16;EC:3.1.3.48	dual specificity phosphatase 8 [Source:HGNC Symbol;Acc:HGNC:3074]	NA	6.1326	4.07409	9.41897	5.4154	6.34271	6.52543	4.52023	4.64277	11.928	10.3666	11.2936	12.8131	15.2368	13.7828	14.6975	13.698	0.453418	-1.14109	1.56021e-24	4.10843e-23	down	yes
ENSAPLG00000008862	NDUFS3	ENSAPLT00000009225;ENSAPLT00000027456	GO:0004725(protein tyrosine phosphatase activity);GO:0006470(protein dephosphorylation);GO:0008137(NADH dehydrogenase (ubiquinone) activity);GO:0008138(protein tyrosine/serine/threonine phosphatase activity);GO:0016311(dephosphorylation);GO:0016651(oxidoreductase activity, acting on NAD(P)H);GO:0016791(phosphatase activity);GO:0055114(oxidation-reduction process);GO:0055114(oxidation-reduction pr…	00190(Oxidative phosphorylation);00190(Oxidative phosphorylation)	K03936	EC:1.6.5.3;EC:1.6.99.3	NADH:ubiquinone oxidoreductase core subunit S3 [Source:HGNC Symbol;Acc:HGNC:7710]	NA	185.547	303.786	218.253	178.215	230.602	194.384	236.499	200.31	373.461	373.402	493.204	435.548	366.876	428.829	440.076	508.711	0.510977	-0.968669	1.97978e-24	5.20004e-23	down	no
ENSAPLG00000010358	CAPN6	ENSAPLT00000010805;ENSAPLT00000030802;ENSAPLT00000036729	GO:0001578(microtubule bundle formation);GO:0004198(calcium-dependent cysteine-type endopeptidase activity);GO:0005622(intracellular);GO:0005829(cytosol);GO:0005874(microtubule);GO:0005876(spindle microtubule);GO:0006508(proteolysis);GO:0008017(microtubule binding);GO:0048471(perinuclear region of cytoplasm);GO:0051493(regulation of cytoskeleton organization);GO:0051493(regulation of cytoskeleton…	NA	NA	NA	calpain 6 [Source:HGNC Symbol;Acc:HGNC:1483]	NA	2.83924	1.47758	2.37433	3.2378	4.14231	2.0853	2.59977	3.28372	6.02822	7.59132	6.84085	6.02974	5.72848	7.38325	5.87361	7.19098	0.418484	-1.25676	2.03135e-24	5.32203e-23	down	yes
ENSAPLG00000011264	TNNI2	ENSAPLT00000011745	GO:0003009(skeletal muscle contraction);GO:0003779(actin binding);GO:0005634(nucleus);GO:0005861(troponin complex);GO:0031014(troponin T binding);GO:0045893(positive regulation of transcription, DNA-templated)	NA	NA	NA	troponin I2, fast skeletal type [Source:HGNC Symbol;Acc:HGNC:11946]	NA	5562.4	7538.25	5483.58	3712.41	5436.76	5424.74	6098.39	5669.81	10899.3	9595.26	12156.3	11893.1	10481.1	10308.8	10648.7	11750.7	0.512078	-0.965564	2.51653e-24	6.57658e-23	down	no
ENSAPLG00000028809	MTURN	ENSAPLT00000026254	NA	NA	NA	NA	maturin, neural progenitor differentiation regulator homolog [Source:HGNC Symbol;Acc:HGNC:25457]	NA	38.3807	54.0899	48.7499	61.0714	40.7974	45.2116	38.6185	32.1344	9.98245	4.2132	6.31748	5.26565	4.18806	9.36363	3.90357	5.22564	7.40933	2.88934	2.66476e-24	6.94646e-23	up	yes
ENSAPLG00000023114	EIF4E3	ENSAPLT00000042312	GO:0003723(RNA binding);GO:0003743(translation initiation factor activity);GO:0005737(cytoplasm);GO:0006413(translational initiation)	03013(RNA transport);04150(mTOR signaling pathway)	K03259	NA	eukaryotic translation initiation factor 4E family member 3 [Source:HGNC Symbol;Acc:HGNC:31837]	NA	4.00464	6.69951	6.21273	6.64828	6.64499	5.37197	5.23127	6.02358	12.1196	8.51755	20.6601	22.1432	18.0059	14.4041	13.4539	15.3548	0.37572	-1.41227	2.87292e-24	7.47032e-23	down	yes
ENSAPLG00000008652	ENSAPLG00000008652	ENSAPLT00000009041;ENSAPLT00000008991	GO:0004222(metalloendopeptidase activity);GO:0006508(proteolysis);GO:0008237(metallopeptidase activity);GO:0008270(zinc ion binding);GO:0031012(extracellular matrix);GO:0031012(extracellular matrix)	NA	NA	NA		NA	7.62757	5.88286	7.66366	8.81408	9.27581	7.95531	6.54603	8.45567	12.3328	15.4289	11.2049	12.084	14.9778	11.2569	16.0947	10.6566	0.598069	-0.741617	2.955e-24	7.66454e-23	down	no
ENSAPLG00000000969	TBC1D8	ENSAPLT00000024218;ENSAPLT00000001210	NA	NA	NA	NA	TBC1 domain family member 8 [Source:HGNC Symbol;Acc:HGNC:17791]	NA	20.243	17.3851	19.0085	20.4281	21.1341	19.68	18.4162	19.9607	25.6852	33.8895	21.9217	33.9323	34.7637	27.6138	33.3869	28.3961	0.652182	-0.616653	3.04104e-24	7.86803e-23	down	no
ENSAPLG00000003858	ENSAPLG00000003858	ENSAPLT00000003944	GO:0007165(signal transduction)	NA	NA	NA		NA	1.2937	0.0001	2.76294	2.76503	4.64779	2.92649	2.47661	2.28559	27.535	40.4317	13.1005	22.8007	26.9435	25.9405	18.0941	29.2567	0.0938657	-3.41326	3.45477e-24	8.91623e-23	down	yes
ENSAPLG00000021008	ENSAPLG00000021008	ENSAPLT00000035981;ENSAPLT00000036306;ENSAPLT00000035064	NA	NA	NA	NA		NA	0.0001	0.0001	0.0001	0.0001	0.0001	0.113538	0.0001	0.0001	0.656564	2.19489	1.01368	0.772252	1.31104	1.11809	1.09389	0.601701	0.0130377	-6.26116	3.52333e-24	9.07061e-23	down	yes
ENSAPLG00000000583	SLC16A1	ENSAPLT00000038935;ENSAPLT00000000719;ENSAPLT00000032711;ENSAPLT00000037288	GO:0005813(centrosome);GO:0005886(plasma membrane);GO:0005887(integral component of plasma membrane);GO:0006629(lipid metabolic process);GO:0007098(centrosome cycle);GO:0008028(monocarboxylic acid transmembrane transporter activity);GO:0015129(lactate transmembrane transporter activity);GO:0015718(monocarboxylic acid transport);GO:0016021(integral component of membrane);GO:0030054(cell junction);…	NA	NA	NA	solute carrier family 16 member 1 [Source:HGNC Symbol;Acc:HGNC:10922]	NA	81.1441	66.9166	85.9425	65.9291	85.2088	73.1429	75.6343	70.2393	96.4979	138.258	120.729	120.446	117.595	150.577	124.126	120.315	0.611158	-0.710382	4.03414e-24	1.036e-22	down	no
ENSAPLG00000018242	ENSAPLG00000018242	ENSAPLT00000048115	NA	NA	NA	NA		NA	40.9565	27.4603	22.6638	33.266	30.4133	16.5977	13.8024	22.0518	50.4256	159.876	86.5547	121.722	156.745	183.138	188.171	52.2072	0.207453	-2.26915	4.38546e-24	1.12344e-22	down	yes
ENSAPLG00000009102	CACNG1	ENSAPLT00000009470	GO:0005245(voltage-gated calcium channel activity);GO:0005891(voltage-gated calcium channel complex);GO:0006816(calcium ion transport);GO:0016020(membrane);GO:0016021(integral component of membrane);GO:0070296(sarcoplasmic reticulum calcium ion transport);GO:0070588(calcium ion transmembrane transport)	04010(MAPK signaling pathway);04260(Cardiac muscle contraction);04261(Adrenergic signaling in cardiomyocytes)	K04866	NA	calcium voltage-gated channel auxiliary subunit gamma 1 [Source:HGNC Symbol;Acc:HGNC:1405]	NA	620.623	732.412	751.152	455.906	731.274	874.6	692.245	698.635	1252.09	1503.91	1317.33	1287.1	1295.45	1193.12	1225.43	1771.46	0.512346	-0.964809	4.45117e-24	1.13746e-22	down	no
ENSAPLG00000003911	PIK3IP1	ENSAPLT00000004001;ENSAPLT00000042415;ENSAPLT00000027188	GO:0014067(negative regulation of phosphatidylinositol 3-kinase signaling);GO:0036313(phosphatidylinositol 3-kinase catalytic subunit binding);GO:0043553(negative regulation of phosphatidylinositol 3-kinase activity);GO:0043553(negative regulation of phosphatidylinositol 3-kinase activity)	NA	NA	NA	phosphoinositide-3-kinase interacting protein 1 [Source:HGNC Symbol;Acc:HGNC:24942]	NA	35.5835	36.6154	33.7969	33.825	43.1775	35.4831	37.7001	33.0383	58.5942	81.0991	50.8363	52.224	54.1599	72.6809	77.3221	69.618	0.559923	-0.836699	4.53808e-24	1.15682e-22	down	no
ENSAPLG00000011647	SESN1	ENSAPLT00000033752;ENSAPLT00000012186	GO:0001650(fibrillar center);GO:0005634(nucleus);GO:0005737(cytoplasm);GO:0034198(cellular response to amino acid starvation);GO:0042149(cellular response to glucose starvation);GO:0061700(GATOR2 complex);GO:0070728(leucine binding);GO:0072593(reactive oxygen species metabolic process);GO:0098869(cellular oxidant detoxification);GO:1901031(regulation of response to reactive oxygen species);GO:190…	04115(p53 signaling pathway);04115(p53 signaling pathway)	K10141	NA	sestrin 1 [Source:HGNC Symbol;Acc:HGNC:21595]	NA	41.2363	36.8574	40.2245	40.337	53.3835	38.5594	41.3657	39.4144	60.828	100.842	59.4039	70.2522	62.0736	91.7065	115.883	96.1896	0.504243	-0.987809	4.78166e-24	1.21592e-22	down	no
ENSAPLG00000029654	FSTL3	ENSAPLT00000047446;ENSAPLT00000018813	GO:0005515(protein binding);GO:0005515(protein binding)	NA	NA	NA	follistatin like 3 [Source:HGNC Symbol;Acc:HGNC:3973]	NA	4.6095	4.64308	3.63043	4.55261	4.27878	6.45798	3.63563	5.56602	13.2939	15.1045	7.37069	8.53904	11.4829	15.134	13.8565	11.0415	0.390032	-1.35834	6.39625e-24	1.62252e-22	down	yes
ENSAPLG00000006553	ENSAPLG00000006553	ENSAPLT00000006839	GO:0006508(proteolysis);GO:0008237(metallopeptidase activity)	NA	NA	NA		NA	2.68141	2.62176	2.28668	3.09667	2.97311	2.59184	2.78179	2.90965	7.77264	11.7888	7.45511	5.21185	6.86858	11.1189	9.9593	9.91906	0.313049	-1.67554	6.54683e-24	1.65432e-22	down	yes
ENSAPLG00000014846	UBE2B	ENSAPLT00000020680;ENSAPLT00000015468	GO:0000209(protein polyubiquitination);GO:0000785(chromatin);GO:0000790(nuclear chromatin);GO:0001701(in utero embryonic development);GO:0001741(XY body);GO:0004842(ubiquitin-protein transferase activity);GO:0005634(nucleus);GO:0005657(replication fork);GO:0005737(cytoplasm);GO:0006281(DNA repair);GO:0006301(postreplication repair);GO:0006344(maintenance of chromatin silencing);GO:0006511(ubiquit…	04120(Ubiquitin mediated proteolysis);04120(Ubiquitin mediated proteolysis)	K10574	EC:2.3.2.23	ubiquitin conjugating enzyme E2 B [Source:HGNC Symbol;Acc:HGNC:12473]	NA	29.0356	25.2685	32.1733	41.7849	35.1893	30.0903	24.9693	28.2925	38.6594	52.4915	46.9804	52.3184	52.7088	54.547	57.2857	47.2507	0.61357	-0.7047	6.55352e-24	1.65432e-22	down	no
ENSAPLG00000021365	SBK2	ENSAPLT00000019779	GO:0004672(protein kinase activity);GO:0005524(ATP binding);GO:0006468(protein phosphorylation)	NA	NA	NA	SH3 domain binding kinase family member 2 [Source:HGNC Symbol;Acc:HGNC:34416]	NA	35.2089	32.6805	37.3431	39.8981	23.6113	42.1377	42.8414	32.2394	5.90932	4.58432	5.82774	10.1437	6.35957	7.0652	2.5918	6.55624	5.83142	2.54385	6.6636e-24	1.67803e-22	up	yes
ENSAPLG00000008935	MYEF2	ENSAPLT00000009351;ENSAPLT00000031901;ENSAPLT00000038101;ENSAPLT00000046975	GO:0000981(DNA-binding transcription factor activity, RNA polymerase II-specific);GO:0003676(nucleic acid binding);GO:0003697(single-stranded DNA binding);GO:0003697(single-stranded DNA binding)	03040(Spliceosome);03040(Spliceosome)	K12887	NA	myelin expression factor 2 [Source:HGNC Symbol;Acc:HGNC:17940]	NA	25.8277	26.2023	26.0799	36.594	28.5622	22.0323	23.4132	24.8207	8.49935	6.17294	7.04139	6.75126	10.6522	5.76897	8.63577	6.39433	3.56385	1.83344	7.27378e-24	1.82725e-22	up	yes
ENSAPLG00000008770	ST6GALNAC5	ENSAPLT00000009121;ENSAPLT00000036200	GO:0006486(protein glycosylation);GO:0008373(sialyltransferase activity);GO:0008373(sialyltransferase activity)	00604(Glycosphingolipid biosynthesis - ganglio series);00604(Glycosphingolipid biosynthesis - ganglio series)	K03375	EC:2.4.99.-	ST6 N-acetylgalactosaminide alpha-2,6-sialyltransferase 5 [Source:HGNC Symbol;Acc:HGNC:19342]	NA	4.93688	5.70068	4.7494	6.40303	8.01432	4.53455	6.36182	4.87331	0.635165	0.792605	0.52001	0.782513	1.02008	0.616066	0.459647	0.989294	7.8368	2.97027	7.54701e-24	1.89131e-22	up	yes
ENSAPLG00000011010	BSG	ENSAPLT00000011479;ENSAPLT00000023609	GO:0002080(acrosomal membrane);GO:0005886(plasma membrane);GO:0016020(membrane);GO:0043231(intracellular membrane-bounded organelle);GO:0043231(intracellular membrane-bounded organelle)	NA	NA	NA	basigin (Ok blood group) [Source:HGNC Symbol;Acc:HGNC:1116]	NA	126.117	112.316	117.873	97.448	114.088	105.598	107.839	114.685	141.333	178.889	196.181	179.335	172.078	193.116	186.871	194.767	0.621089	-0.687128	8.17039e-24	2.0426e-22	down	no
ENSAPLG00000019155	ENSAPLG00000019155	ENSAPLT00000042171	GO:0005089(Rho guanyl-nucleotide exchange factor activity);GO:0035023(regulation of Rho protein signal transduction)	NA	NA	NA		NA	29.4891	34.6799	38.475	90.2924	67.7056	48.2611	51.6949	52.9576	111	112.014	134.7	116.168	159.124	119.929	112.908	83.5226	0.435612	-1.19888	8.38163e-24	2.09037e-22	down	yes
ENSAPLG00000006114	ABCA5	ENSAPLT00000006428	GO:0005524(ATP binding);GO:0005764(lysosome);GO:0005770(late endosome);GO:0010745(negative regulation of macrophage derived foam cell differentiation);GO:0016021(integral component of membrane);GO:0016887(ATPase activity);GO:0030301(cholesterol transport);GO:0033344(cholesterol efflux);GO:0034375(high-density lipoprotein particle remodeling);GO:0042626(ATPase activity, coupled to transmembrane mo…	02010(ABC transporters)	K05648	NA	ATP binding cassette subfamily A member 5 [Source:HGNC Symbol;Acc:HGNC:35]	NA	13.2486	8.54447	20.8293	16.0875	21.1173	20.83	20.8517	16.4139	33.3994	58.0216	37.4315	30.5722	34.0264	52.5616	52.9485	37.8024	0.409554	-1.28787	1.25061e-23	3.11154e-22	down	yes
ENSAPLG00000012454	CAPN3	ENSAPLT00000013153	GO:0003824(catalytic activity);GO:0004198(calcium-dependent cysteine-type endopeptidase activity);GO:0005509(calcium ion binding);GO:0005622(intracellular);GO:0005634(nucleus);GO:0005737(cytoplasm);GO:0005829(cytosol);GO:0005886(plasma membrane);GO:0006508(proteolysis);GO:0008233(peptidase activity);GO:0008307(structural constituent of muscle);GO:0012501(programmed cell death);GO:0014718(positive…	NA	NA	NA	calpain 3 [Source:HGNC Symbol;Acc:HGNC:1480]	NA	9.80704	9.39212	14.7018	15.4479	16.6762	10.8461	15.0546	16.7952	25.8927	31.0379	21.2645	35.6296	31.7851	18.4811	28.7965	30.7733	0.486097	-1.04068	1.29162e-23	3.20588e-22	down	yes
ENSAPLG00000025541	RILPL1	ENSAPLT00000020474	GO:0003382(epithelial cell morphogenesis);GO:0005654(nucleoplasm);GO:0005813(centrosome);GO:0005829(cytosol);GO:0005886(plasma membrane);GO:0005929(cilium);GO:0046983(protein dimerization activity);GO:1901214(regulation of neuron death);GO:1903445(protein transport from ciliary membrane to plasma membrane)	NA	NA	NA	Rab interacting lysosomal protein like 1 [Source:HGNC Symbol;Acc:HGNC:26814]	NA	58.5526	47.6986	85.8597	64.4942	96.8149	80.6673	86.728	71.541	125.794	145.874	133.47	176.963	114.679	158.088	140.402	158.134	0.513571	-0.961363	1.54879e-23	3.83501e-22	down	no
ENSAPLG00000024791	ENSAPLG00000024791	ENSAPLT00000042661	GO:0005200(structural constituent of cytoskeleton);GO:0005882(intermediate filament)	NA	NA	NA		NA	15.5391	4.97933	21.0083	35.0512	6.34535	5.04044	9.12515	20.2685	0.0001	0.0001	0.0001	0.0001	0.0001	0.0001	0.473125	0.0001	247.681	7.95234	1.59629e-23	3.94321e-22	up	yes
ENSAPLG00000027744	MAP1A	ENSAPLT00000017784;ENSAPLT00000038012	GO:0000226(microtubule cytoskeleton organization);GO:0005874(microtubule);GO:0008017(microtubule binding);GO:0008017(microtubule binding)	NA	NA	NA	microtubule associated protein 1A [Source:HGNC Symbol;Acc:HGNC:6835]	NA	22.956	15.1421	21.8591	32.0847	29.0781	28.8474	28.7427	23.9044	8.05558	6.38382	6.59889	8.203	7.1111	7.23356	6.46236	4.29771	3.72823	1.89849	1.82978e-23	4.50927e-22	up	yes
ENSAPLG00000022783	PAQR7	ENSAPLT00000035171	GO:0016021(integral component of membrane)	NA	NA	NA	progestin and adipoQ receptor family member 7 [Source:HGNC Symbol;Acc:HGNC:23146]	NA	3.10931	4.54765	5.51759	4.36449	4.19523	5.59682	3.0782	4.31657	11.1986	21.0927	8.42139	10.9801	10.7801	15.6884	15.5104	13.8635	0.322926	-1.63073	1.85883e-23	4.56999e-22	down	yes
ENSAPLG00000014555	MYO18A	ENSAPLT00000025432;ENSAPLT00000015221;ENSAPLT00000023494;ENSAPLT00000013656;ENSAPLT00000022537;ENSAPLT00000025662	GO:0003723(RNA binding);GO:0003774(motor activity);GO:0005515(protein binding);GO:0005524(ATP binding);GO:0005802(trans-Golgi network);GO:0007030(Golgi organization);GO:0016459(myosin complex);GO:0016477(cell migration);GO:0031032(actomyosin structure organization);GO:0042641(actomyosin);GO:0043030(regulation of macrophage activation);GO:0043066(negative regulation of apoptotic process);GO:004353…	NA	NA	NA	myosin XVIIIA [Source:HGNC Symbol;Acc:HGNC:31104]	NA	43.8613	33.0512	50.149	38.7479	46.7979	40.022	49.8721	40.7888	63.762	86.3835	65.5898	78.3863	67.7673	98.7801	70.7	61.0659	0.579456	-0.787228	2.03212e-23	4.98421e-22	down	no
ENSAPLG00000002008	UQCRC2	ENSAPLT00000002236	GO:0003824(catalytic activity);GO:0005654(nucleoplasm);GO:0005739(mitochondrion);GO:0005750(mitochondrial respiratory chain complex III);GO:0005751(mitochondrial respiratory chain complex IV);GO:0046872(metal ion binding)	00190(Oxidative phosphorylation);04260(Cardiac muscle contraction)	K00415	NA	ubiquinol-cytochrome c reductase core protein 2 [Source:HGNC Symbol;Acc:HGNC:12586]	NA	194.332	242.323	201.57	165.367	194.034	196.204	205.219	219.575	317.187	310.249	290.201	286.627	376.892	309.194	334.613	339.76	0.631111	-0.664035	2.14718e-23	5.25401e-22	down	no
ENSAPLG00000028127	ENSAPLG00000028127	ENSAPLT00000039101;ENSAPLT00000028591;ENSAPLT00000028106	NA	NA	NA	NA		NA	0.0001	0.0001	0.0001	0.0209234	0.0985081	0.0001	0.0671388	0.0001	1.36427	1.26214	1.96685	0.6611	0.892496	2.25069	0.894283	0.709097	0.0187053	-5.74041	2.34376e-23	5.72153e-22	down	yes
ENSAPLG00000014113	DNAH10	ENSAPLT00000014736;ENSAPLT00000021615	GO:0003777(microtubule motor activity);GO:0005524(ATP binding);GO:0007018(microtubule-based movement);GO:0030286(dynein complex);GO:0030286(dynein complex)	NA	NA	NA	dynein axonemal heavy chain 10 [Source:HGNC Symbol;Acc:HGNC:2941]	NA	0.55021	0.479416	0.452088	0.462372	0.975484	0.199015	0.960424	1.37495	4.11597	5.63134	2.76381	4.92963	2.41247	3.46923	2.82673	6.0276	0.1695	-2.56064	2.43958e-23	5.94146e-22	down	yes
ENSAPLG00000002805	VWF	ENSAPLT00000002949;ENSAPLT00000045676	GO:0002020(protease binding);GO:0005178(integrin binding);GO:0005515(protein binding);GO:0005518(collagen binding);GO:0005576(extracellular region);GO:0005783(endoplasmic reticulum);GO:0007155(cell adhesion);GO:0007596(blood coagulation);GO:0007599(hemostasis);GO:0019865(immunoglobulin binding);GO:0030168(platelet activation);GO:0031589(cell-substrate adhesion);GO:0033093(Weibel-Palade body);GO:0…	04512(ECM-receptor interaction);04510(Focal adhesion);04510(Focal adhesion)	K03900	NA	von Willebrand factor [Source:HGNC Symbol;Acc:HGNC:12726]	NA	8.50713	5.88103	7.09419	6.03209	12.0697	5.52017	7.5267	7.17809	12.8052	12.5902	24.1858	22.0928	19.84	18.5514	17.6612	15.0674	0.418848	-1.2555	2.54714e-23	6.1889e-22	down	yes
ENSAPLG00000009538	CENPN	ENSAPLT00000009948	GO:0005634(nucleus);GO:0007059(chromosome segregation);GO:0051382(kinetochore assembly)	NA	NA	NA	centromere protein N [Source:HGNC Symbol;Acc:HGNC:30873]	NA	8.9647	9.34565	8.96139	11.2669	6.93985	6.95558	8.79875	7.04832	0.787041	0.308224	0.129379	0.320537	1.30398	0.711592	0.783429	0.163827	15.1466	3.92093	2.58617e-23	6.26904e-22	up	yes
ENSAPLG00000013493	ACAD9	ENSAPLT00000030577;ENSAPLT00000038392;ENSAPLT00000044271;ENSAPLT00000014117	GO:0001676(long-chain fatty acid metabolic process);GO:0003995(acyl-CoA dehydrogenase activity);GO:0004466(long-chain-acyl-CoA dehydrogenase activity);GO:0005634(nucleus);GO:0005739(mitochondrion);GO:0016627(oxidoreductase activity, acting on the CH-CH group of donors);GO:0030425(dendrite);GO:0031966(mitochondrial membrane);GO:0032981(mitochondrial respiratory chain complex I assembly);GO:0050660…	NA	NA	NA	acyl-CoA dehydrogenase family member 9 [Source:HGNC Symbol;Acc:HGNC:21497]	NA	73.9518	76.1057	46.737	86.5133	58.3942	47.6089	71.4266	62.5924	163.367	126.128	122.023	190.375	178.056	87.0883	121.996	122.117	0.47098	-1.08626	2.59418e-23	6.2738e-22	down	yes
ENSAPLG00000030162	GPRC5C	ENSAPLT00000020972	GO:0004930(G protein-coupled receptor activity);GO:0007186(G protein-coupled receptor signaling pathway);GO:0016021(integral component of membrane)	NA	NA	NA	G protein-coupled receptor class C group 5 member C [Source:HGNC Symbol;Acc:HGNC:13309]	NA	3.06017	2.26097	2.80927	1.39716	2.37009	2.49266	2.24172	2.58244	3.77944	7.5335	4.60758	8.22369	6.59885	8.13861	8.39178	7.28592	0.352176	-1.50563	2.95065e-23	7.11931e-22	down	yes
ENSAPLG00000001694	LRRN1	ENSAPLT00000001687	GO:0005515(protein binding);GO:0051965(positive regulation of synapse assembly)	04622(RIG-I-like receptor signaling pathway)	K12655	EC:3.4.19.12	leucine rich repeat neuronal 1 [Source:HGNC Symbol;Acc:HGNC:20980]	NA	31.5857	23.3989	32.735	62.4084	29.1753	41.3855	32.1732	33.5619	7.13501	5.44613	2.78441	9.88564	4.05052	5.80504	3.0732	4.49632	6.71155	2.74665	3.04089e-23	7.32e-22	up	yes
ENSAPLG00000006086	TTK	ENSAPLT00000006329	GO:0000776(kinetochore);GO:0004672(protein kinase activity);GO:0004712(protein serine/threonine/tyrosine kinase activity);GO:0005515(protein binding);GO:0005524(ATP binding);GO:0005737(cytoplasm);GO:0006468(protein phosphorylation);GO:0007093(mitotic cell cycle checkpoint);GO:0007094(mitotic spindle assembly checkpoint);GO:0016321(female meiosis chromosome segregation);GO:0018105(peptidyl-serine …	04110(Cell cycle)	K08866	EC:2.7.12.1	TTK protein kinase [Source:HGNC Symbol;Acc:HGNC:12401]	NA	5.77486	10.1331	7.83169	15.0866	6.76468	7.46322	8.25339	6.71687	0.963792	0.63947	0.621784	1.28873	1.33327	0.308748	1.02014	0.189495	10.6865	3.41772	3.07373e-23	7.38194e-22	up	yes
ENSAPLG00000014982	ENSAPLG00000014982	ENSAPLT00000015607	NA	04391(Hippo signaling pathway -fly);04392(Hippo signaling pathway - multiple species)	K09851	NA		NA	197.039	208.223	160.08	154.966	140.598	142.308	160.194	149.345	270.839	295.307	307.406	291.954	280.455	297.109	254.627	362.416	0.556224	-0.846261	3.59167e-23	8.6059e-22	down	no
ENSAPLG00000027671	ENSAPLG00000027671	ENSAPLT00000026103	GO:0005198(structural molecule activity);GO:0005882(intermediate filament);GO:0005883(neurofilament);GO:0007399(nervous system development)	NA	NA	NA		NA	46.0033	38.9576	36.5961	39.3214	48.6333	54.0834	48.193	40.792	10.5023	8.60654	6.29175	6.55744	3.04328	9.67159	7.00554	11.2065	5.60675	2.48716	3.69413e-23	8.831e-22	up	yes
ENSAPLG00000015088	ENSAPLG00000015088	ENSAPLT00000015733	GO:0016788(hydrolase activity, acting on ester bonds)	NA	NA	NA		NA	3.28684	3.67722	7.14725	16.0269	1.53053	2.4178	2.69144	5.43134	0.096668	0.0001	0.0001	0.0001	0.0001	0.0001	0.136588	0.0001	180.493	7.4958	4.63647e-23	1.10582e-21	up	yes
ENSAPLG00000006274	ALDH1A3	ENSAPLT00000006544	GO:0001758(retinal dehydrogenase activity);GO:0002072(optic cup morphogenesis involved in camera-type eye development);GO:0002138(retinoic acid biosynthetic process);GO:0004029(aldehyde dehydrogenase (NAD) activity);GO:0004030(aldehyde dehydrogenase [NAD(P)+] activity);GO:0005634(nucleus);GO:0005737(cytoplasm);GO:0005829(cytosol);GO:0005886(plasma membrane);GO:0006081(cellular aldehyde metabolic …	00010(Glycolysis / Gluconeogenesis);00340(Histidine metabolism);00350(Tyrosine metabolism);00360(Phenylalanine metabolism);00410(beta-Alanine metabolism);00980(Metabolism of xenobiotics by cytochrome P450);00982(Drug metabolism - cytochrome P450)	K00129	EC:1.2.1.5	aldehyde dehydrogenase 1 family member A3 [Source:HGNC Symbol;Acc:HGNC:409]	NA	31.1418	25.0037	33.8438	30.2842	37.1054	33.9449	32.7248	25.4486	43.0924	88.9456	58.6046	37.9362	81.4759	91.8909	96.9249	94.9988	0.420122	-1.25112	4.76021e-23	1.13273e-21	down	yes
ENSAPLG00000009146	KLF11	ENSAPLT00000009521;ENSAPLT00000026504	GO:0000083(regulation of transcription involved in G1/S transition of mitotic cell cycle);GO:0000122(negative regulation of transcription by RNA polymerase II);GO:0000981(DNA-binding transcription factor activity, RNA polymerase II-specific);GO:0003676(nucleic acid binding);GO:0003700(DNA-binding transcription factor activity);GO:0005654(nucleoplasm);GO:0005829(cytosol);GO:0005925(focal adhesion)…	NA	NA	NA	Kruppel like factor 11 [Source:HGNC Symbol;Acc:HGNC:11811]	NA	9.07438	10.5154	9.26357	6.43397	7.64963	9.0625	8.86876	9.16091	17.6699	17.369	19.5635	14.3144	14.8093	25.2632	18.3751	23.0505	0.465573	-1.10292	6.68304e-23	1.58665e-21	down	yes
ENSAPLG00000015661	TYMS	ENSAPLT00000016346	GO:0000900(translation repressor activity, mRNA regulatory element binding);GO:0004799(thymidylate synthase activity);GO:0005634(nucleus);GO:0005737(cytoplasm);GO:0005739(mitochondrion);GO:0005743(mitochondrial inner membrane);GO:0005759(mitochondrial matrix);GO:0006231(dTMP biosynthetic process);GO:0017148(negative regulation of translation);GO:0035999(tetrahydrofolate interconversion);GO:004668…	00240(Pyrimidine metabolism);00670(One carbon pool by folate)	K00560	EC:2.1.1.45	thymidylate synthetase [Source:HGNC Symbol;Acc:HGNC:12441]	NA	39.8491	58.1149	48.2482	50.5506	39.5547	35.8495	37.8147	37.6996	7.55824	11.9955	4.03471	5.98907	12.9369	4.46168	9.94988	7.17603	5.42388	2.43932	7.00764e-23	1.65991e-21	up	yes
ENSAPLG00000013945	GXYLT2	ENSAPLT00000014526	GO:0016266(O-glycan processing);GO:0016757(transferase activity, transferring glycosyl groups);GO:0035252(UDP-xylosyltransferase activity)	00514(Other types of O-glycan biosynthesis)	K13676	EC:2.4.2.-	glucoside xylosyltransferase 2 [Source:HGNC Symbol;Acc:HGNC:33383]	NA	73.6618	47.9657	69.1245	90.6228	87.9183	96.0564	76.6575	75.8084	22.5556	23.1345	24.6069	24.2249	29.5074	25.3895	21.2767	21.1237	3.22082	1.68743	7.2605e-23	1.71589e-21	up	yes
ENSAPLG00000011032	ENSAPLG00000011032	ENSAPLT00000011476	NA	NA	NA	NA		NA	2.28853	2.97997	5.53903	6.1369	5.54746	4.85841	3.63569	5.18812	11.8542	11.7082	12.2029	10.7895	12.6908	12.0107	17.4298	12.7976	0.356452	-1.48822	8.50325e-23	2.00503e-21	down	yes
ENSAPLG00000016231	MCF2L	ENSAPLT00000023340;ENSAPLT00000030243;ENSAPLT00000016963;ENSAPLT00000045274	GO:0005085(guanyl-nucleotide exchange factor activity);GO:0005089(Rho guanyl-nucleotide exchange factor activity);GO:0005515(protein binding);GO:0035023(regulation of Rho protein signal transduction);GO:0035091(phosphatidylinositol binding);GO:0035556(intracellular signal transduction);GO:0035556(intracellular signal transduction)	NA	NA	NA	MCF.2 cell line derived transforming sequence like [Source:HGNC Symbol;Acc:HGNC:14576]	NA	4.06896	4.52499	4.10463	10.5747	7.89092	6.77856	5.49349	7.03289	13.8801	13.1515	16.2235	16.411	18.4221	11.5181	22.2918	10.9318	0.410887	-1.28319	8.79713e-23	2.06962e-21	down	yes
ENSAPLG00000008450	ENSAPLG00000008450	ENSAPLT00000041039;ENSAPLT00000008805	GO:0004739(pyruvate dehydrogenase (acetyl-transferring) activity);GO:0006086(acetyl-CoA biosynthetic process from pyruvate);GO:0016624(oxidoreductase activity, acting on the aldehyde or oxo group of donors, disulfide as acceptor);GO:0043231(intracellular membrane-bounded organelle);GO:0043231(intracellular membrane-bounded organelle)	00010(Glycolysis / Gluconeogenesis);00020(Citrate cycle (TCA cycle));00620(Pyruvate metabolism);00620(Pyruvate metabolism)	K00161	EC:1.2.4.1		NA	228.037	250.86	236.337	203.611	258.259	239.537	234.118	224.709	375.635	360.212	286.354	338.383	388.456	358.694	357.444	463.853	0.640303	-0.643173	1.05605e-22	2.47885e-21	down	no
ENSAPLG00000024884	ISLR	ENSAPLT00000027182	GO:0005515(protein binding)	04014(Ras signaling pathway);04010(MAPK signaling pathway);04151(PI3K-Akt signaling pathway);04722(Neurotrophin signaling pathway);05034(Alcoholism)	K04360	EC:2.7.10.1	immunoglobulin superfamily containing leucine rich repeat [Source:HGNC Symbol;Acc:HGNC:6133]	NA	9.11625	8.43918	7.6815	8.33113	8.39541	12.3964	7.95506	8.03827	17.0457	26.8768	16.0561	16.0753	16.0961	23.4264	29.0478	29.0393	0.405112	-1.30361	1.10505e-22	2.58801e-21	down	yes
ENSAPLG00000027527	PHGDH	ENSAPLT00000030376	GO:0004617(phosphoglycerate dehydrogenase activity);GO:0006541(glutamine metabolic process);GO:0006544(glycine metabolic process);GO:0006563(L-serine metabolic process);GO:0006564(L-serine biosynthetic process);GO:0006566(threonine metabolic process);GO:0009448(gamma-aminobutyric acid metabolic process);GO:0010468(regulation of gene expression);GO:0016616(oxidoreductase activity, acting on the CH…	00260(Glycine, serine and threonine metabolism)	K00058	EC:1.1.1.95;EC:1.1.1.399	phosphoglycerate dehydrogenase [Source:HGNC Symbol;Acc:HGNC:8923]	NA	33.5167	13.826	15.3529	16.9126	23.8767	13.626	12.7225	10.1387	2.544	1.39887	2.47207	2.94536	2.02777	1.18413	3.46631	2.0281	7.74756	2.95374	1.18205e-22	2.76212e-21	up	yes
ENSAPLG00000005931	MMP27	ENSAPLT00000006134	GO:0004222(metalloendopeptidase activity);GO:0006508(proteolysis);GO:0008237(metallopeptidase activity);GO:0008270(zinc ion binding);GO:0031012(extracellular matrix);GO:0042406(extrinsic component of endoplasmic reticulum membrane)	NA	NA	NA	matrix metallopeptidase 27 [Source:HGNC Symbol;Acc:HGNC:14250]	NA	14.7262	25.9926	27.1734	24.5228	17.0895	17.1074	14.4259	14.8661	0.565662	0.571812	0.0001	1.41632	1.60255	1.18977	1.84066	0.732412	19.6866	4.29914	1.20875e-22	2.81815e-21	up	yes
ENSAPLG00000010715	SLC6A4	ENSAPLT00000011217	GO:0005328(neurotransmitter:sodium symporter activity);GO:0005335(serotonin:sodium symporter activity);GO:0005886(plasma membrane);GO:0005887(integral component of plasma membrane);GO:0006836(neurotransmitter transport);GO:0006837(serotonin transport);GO:0008504(monoamine transmembrane transporter activity);GO:0009636(response to toxic substance);GO:0010628(positive regulation of gene expression)…	NA	NA	NA	solute carrier family 6 member 4 [Source:HGNC Symbol;Acc:HGNC:11050]	NA	1.47357	1.35668	2.0243	2.04997	1.46775	1.56983	1.0034	1.55767	4.07151	4.39564	6.21227	3.44082	5.31926	7.20716	2.73984	5.80755	0.319007	-1.64834	1.2556e-22	2.92082e-21	down	yes
ENSAPLG00000002562	APCDD1L	ENSAPLT00000002572	NA	NA	NA	NA	APC down-regulated 1 like [Source:HGNC Symbol;Acc:HGNC:26892]	NA	1.07523	0.648976	0.932018	0.764017	0.568672	0.667136	0.627305	1.08837	2.52954	2.95865	3.27994	4.67263	4.6704	3.14973	3.72529	2.31356	0.233399	-2.09913	1.31851e-22	3.06031e-21	down	yes
ENSAPLG00000002649	HELLS	ENSAPLT00000002725	GO:0005524(ATP binding)	NA	NA	NA	helicase, lymphoid specific [Source:HGNC Symbol;Acc:HGNC:4861]	NA	21.9008	21.9587	23.7003	28.9579	22.4972	17.2746	21.0341	21.3961	7.01798	5.33785	6.58297	6.3797	5.31551	6.93016	4.00008	3.88336	3.93244	1.97542	1.60641e-22	3.7202e-21	up	yes
ENSAPLG00000027271	GPRIN3	ENSAPLT00000023185	NA	NA	NA	NA	GPRIN family member 3 [Source:HGNC Symbol;Acc:HGNC:27733]	NA	22.9097	17.7969	27.7597	15.8891	22.6994	23.7567	25.8385	26.5132	4.61025	6.65608	3.77794	6.17096	5.00035	5.91176	6.90702	6.14034	4.05455	2.01954	1.8847e-22	4.35496e-21	up	yes
ENSAPLG00000010590	TMEM26	ENSAPLT00000011032	NA	NA	NA	NA	transmembrane protein 26 [Source:HGNC Symbol;Acc:HGNC:28550]	NA	13.8044	13.7554	9.85806	14.8281	8.91654	12.4176	10.8559	9.04611	1.96726	2.76862	1.93679	2.93042	2.34463	1.2676	2.70769	2.21566	5.15374	2.36562	2.10906e-22	4.86255e-21	up	yes
ENSAPLG00000012803	KIF15	ENSAPLT00000013432	GO:0003777(microtubule motor activity);GO:0005524(ATP binding);GO:0007018(microtubule-based movement);GO:0008017(microtubule binding)	NA	NA	NA	kinesin family member 15 [Source:HGNC Symbol;Acc:HGNC:17273]	NA	3.08064	8.57838	5.56393	14.7444	6.73767	4.47456	5.29925	4.04236	0.070239	0.22185	0.291333	0.338872	0.559863	0.026941	0.33562	0.034068	27.9548	4.80503	2.15913e-22	4.96695e-21	up	yes
ENSAPLG00000009401	FGL1	ENSAPLT00000031040;ENSAPLT00000009825	NA	NA	NA	NA	fibrinogen like 1 [Source:HGNC Symbol;Acc:HGNC:3695]	NA	6.19732	3.33072	2.57211	4.93778	6.05718	4.87123	2.9177	5.94559	13.1874	8.10973	9.84533	14.2375	17.137	13.8703	14.4238	13.6358	0.352616	-1.50383	2.25136e-22	5.16767e-21	down	yes
ENSAPLG00000023888	ENSAPLG00000023888	ENSAPLT00000023867;ENSAPLT00000046577	NA	NA	NA	NA		NA	2.89152	5.79078	3.38277	20.3309	3.08977	6.40967	5.87292	4.0164	0.484727	0.077365	0.104861	0.194383	0.095822	0.318095	0.036119	0.21879	33.8426	5.08077	2.5348e-22	5.80542e-21	up	yes
ENSAPLG00000027882	PRSS35	ENSAPLT00000028324	GO:0004252(serine-type endopeptidase activity);GO:0006508(proteolysis)	NA	NA	NA	serine protease 35 [Source:HGNC Symbol;Acc:HGNC:21387]	NA	19.4911	18.2921	21.8714	33.7297	25.1723	32.5199	21.8955	22.8127	5.37302	3.57387	5.11773	4.34295	6.22301	3.96725	7.6698	2.34979	5.06985	2.34194	2.61354e-22	5.97258e-21	up	yes
ENSAPLG00000011576	H2AFY2	ENSAPLT00000012121	GO:0000122(negative regulation of transcription by RNA polymerase II);GO:0000786(nucleosome);GO:0000790(nuclear chromatin);GO:0000977(RNA polymerase II regulatory region sequence-specific DNA binding);GO:0001740(Barr body);GO:0003677(DNA binding);GO:0005634(nucleus);GO:0005654(nucleoplasm);GO:0006334(nucleosome assembly);GO:0007420(brain development);GO:0007549(dosage compensation);GO:0031490(chr…	04217(Necroptosis)	K11251	NA	H2A histone family member Y2 [Source:HGNC Symbol;Acc:HGNC:14453]	NA	165.074	155.306	159.068	178.344	154.746	136.995	148.011	160.544	52.41	58.2386	54.6292	47.533	51.9483	43.7996	71.2439	55.1476	2.89249	1.53231	2.87579e-22	6.55743e-21	up	yes
ENSAPLG00000013820	GPRC5B	ENSAPLT00000014392	GO:0004930(G protein-coupled receptor activity);GO:0005634(nucleus);GO:0005730(nucleolus);GO:0005829(cytosol);GO:0005886(plasma membrane);GO:0007186(G protein-coupled receptor signaling pathway);GO:0016021(integral component of membrane);GO:0030295(protein kinase activator activity);GO:0043231(intracellular membrane-bounded organelle);GO:0070062(extracellular exosome)	NA	NA	NA	G protein-coupled receptor class C group 5 member B [Source:HGNC Symbol;Acc:HGNC:13308]	NA	63.1434	67.5953	84.2336	98.6849	107.414	101.819	109.774	94.0854	36.5617	20.9023	19.8303	20.7395	28.1266	23.5936	17.7686	18.1174	3.91483	1.96895	2.9469e-22	6.70484e-21	up	yes
ENSAPLG00000007028	ENSAPLG00000007028	ENSAPLT00000007326	GO:0006099(tricarboxylic acid cycle);GO:0016491(oxidoreductase activity);GO:0016627(oxidoreductase activity, acting on the CH-CH group of donors);GO:0022900(electron transport chain);GO:0050660(flavin adenine dinucleotide binding);GO:0055114(oxidation-reduction process)	00020(Citrate cycle (TCA cycle));00190(Oxidative phosphorylation)	K00234	EC:1.3.5.1		NA	156.641	137.057	157.543	129.565	161.034	170.432	158.179	167.913	214.827	259.926	206.451	204.409	238.85	263.468	239.892	244.756	0.661315	-0.596591	2.98216e-22	6.77023e-21	down	no
ENSAPLG00000030373	ENSAPLG00000030373	ENSAPLT00000038220	NA	NA	NA	NA		NA	78.8805	57.0587	50.0753	54.512	62.839	56.8121	50.2909	60.3041	13.7683	10.7688	8.41766	4.80748	9.808	5.63727	8.41571	6.70955	6.88941	2.78438	3.01997e-22	6.84109e-21	up	yes
ENSAPLG00000019550	ENSAPLG00000019550	ENSAPLT00000023628	NA	NA	NA	NA		NA	11.0149	10.8358	28.0024	40.6678	10.3392	7.52532	15.216	36.5551	0.0001	0.0001	0.0001	0.0001	0.0001	0.0001	0.486691	0.0001	328.6	8.36019	3.56934e-22	8.06795e-21	up	yes
ENSAPLG00000022373	ENSAPLG00000022373	ENSAPLT00000026846;ENSAPLT00000001218	NA	NA	NA	NA		NA	0.0001	0.0001	0.199998	0.0001	0.152215	0.0001	0.0001	0.0001	1.15765	1.61646	2.27096	2.9312	2.84221	4.49364	3.08591	1.71664	0.0175401	-5.8332	3.63091e-22	8.18929e-21	down	yes
ENSAPLG00000026711	ENSAPLG00000026711	ENSAPLT00000019932	NA	NA	NA	NA		NA	10.0052	10.0309	11.4909	9.48428	15.5428	9.30635	9.1416	11.0515	18.0322	19.2694	22.5223	18.6666	17.5257	23.7746	21.5395	23.3939	0.52241	-0.936745	3.66069e-22	8.23853e-21	down	no
ENSAPLG00000013228	PIEZO2	ENSAPLT00000013813	GO:0008381(mechanosensitive ion channel activity);GO:0016021(integral component of membrane)	NA	NA	NA	piezo type mechanosensitive ion channel component 2 [Source:HGNC Symbol;Acc:HGNC:26270]	NA	5.41036	5.56722	6.03109	14.4277	9.18038	11.0468	7.52599	7.97888	2.32716	2.2986	0.988816	1.31557	1.54507	1.26859	1.57796	1.0068	5.4482	2.44578	3.72974e-22	8.37576e-21	up	yes
ENSAPLG00000017704	ENSAPLG00000017704	ENSAPLT00000026541;ENSAPLT00000001940	GO:0006629(lipid metabolic process);GO:0016788(hydrolase activity, acting on ester bonds);GO:0016788(hydrolase activity, acting on ester bonds)	NA	NA	NA		NA	5.76418	0.956	2.52467	6.62261	1.63299	0.118691	1.27799	2.60066	0.0001	0.0001	0.0001	0.0001	0.0001	0.0001	0.0001	0.0001	26872.3	14.7138	3.94339e-22	8.83644e-21	up	yes
ENSAPLG00000003801	ZYX	ENSAPLT00000003895;ENSAPLT00000027632	GO:0001725(stress fiber);GO:0005634(nucleus);GO:0005829(cytosol);GO:0005913(cell-cell adherens junction);GO:0005925(focal adhesion);GO:0007160(cell-matrix adhesion);GO:0007179(transforming growth factor beta receptor signaling pathway);GO:0007229(integrin-mediated signaling pathway);GO:0043149(stress fiber assembly);GO:0045335(phagocytic vesicle);GO:0071346(cellular response to interferon-gamma);…	04510(Focal adhesion);04510(Focal adhesion)	K06273	NA	zyxin [Source:HGNC Symbol;Acc:HGNC:13200]	NA	67.2566	65.6807	75.1031	68.3673	51.9296	74.954	57.0436	61.5061	21.687	18.177	19.4937	23.2153	17.7392	23.0296	17.1523	22.1691	3.2081	1.68172	4.10498e-22	9.1787e-21	up	yes
ENSAPLG00000011031	RTKN2	ENSAPLT00000011493	GO:0005634(nucleus);GO:0005737(cytoplasm);GO:0005886(plasma membrane);GO:0008284(positive regulation of cell population proliferation);GO:0030097(hemopoiesis);GO:0051092(positive regulation of NF-kappaB transcription factor activity);GO:1901224(positive regulation of NIK/NF-kappaB signaling);GO:2001243(negative regulation of intrinsic apoptotic signaling pathway)	NA	NA	NA	rhotekin 2 [Source:HGNC Symbol;Acc:HGNC:19364]	NA	4.49478	3.22247	5.74793	11.598	10.32	8.59862	9.21138	6.06748	1.31778	0.88746	0.592917	0.364972	0.571194	0.627889	0.728592	0.492353	10.6142	3.40792	4.6091e-22	1.02837e-20	up	yes
ENSAPLG00000013757	ENSAPLG00000013757	ENSAPLT00000024646;ENSAPLT00000014351	NA	NA	NA	NA		NA	31.6446	36.9405	47.9367	41.1486	41.1447	40.1652	37.3566	37.5277	63.4063	81.0129	60.6054	58.7261	53.6764	79.2694	52.7676	61.4293	0.614345	-0.70288	4.93671e-22	1.09911e-20	down	no
ENSAPLG00000006416	ARFGAP1	ENSAPLT00000029120;ENSAPLT00000031804;ENSAPLT00000032803;ENSAPLT00000006674	GO:0005096(GTPase activator activity);GO:0014069(postsynaptic density);GO:0030100(regulation of endocytosis);GO:0045202(synapse);GO:0045202(synapse)	04144(Endocytosis);04144(Endocytosis)	K12492	NA	ADP ribosylation factor GTPase activating protein 1 [Source:HGNC Symbol;Acc:HGNC:15852]	NA	24.7511	24.9684	25.5165	36.5542	30.7076	31.9632	34.1974	29.6489	9.85477	9.05514	7.90136	9.69112	10.6817	10.7661	7.25975	7.10735	3.2953	1.72041	5.12436e-22	1.13844e-20	up	yes
ENSAPLG00000012588	ENSAPLG00000012588	ENSAPLT00000013179;ENSAPLT00000030631;ENSAPLT00000037132;ENSAPLT00000034706	GO:0004553(hydrolase activity, hydrolyzing O-glycosyl compounds);GO:0004565(beta-galactosidase activity);GO:0005975(carbohydrate metabolic process);GO:0005975(carbohydrate metabolic process)	00052(Galactose metabolism);00600(Sphingolipid metabolism);00531(Glycosaminoglycan degradation);00604(Glycosphingolipid biosynthesis - ganglio series);00511(Other glycan degradation);04142(Lysosome);04142(Lysosome)	K12309	EC:3.2.1.23		NA	18.4205	22.1822	24.863	21.349	25.2168	22.8242	21.7866	23.7652	31.8179	27.5004	37.3809	37.3761	35.2169	38.2542	43.0232	33.4704	0.635149	-0.654834	5.17143e-22	1.14644e-20	down	no
ENSAPLG00000008886	MGAT4B	ENSAPLT00000009297;ENSAPLT00000026690	GO:0006487(protein N-linked glycosylation);GO:0008375(acetylglucosaminyltransferase activity);GO:0016757(transferase activity, transferring glycosyl groups);GO:0016757(transferase activity, transferring glycosyl groups)	00510(N-Glycan biosynthesis);00510(N-Glycan biosynthesis)	K00738	EC:2.4.1.145	alpha-1,3-mannosyl-glycoprotein 4-beta-N-acetylglucosaminyltransferase B [Source:HGNC Symbol;Acc:HGNC:7048]	NA	42.5985	46.5813	46.4573	39.9266	55.646	43.1509	46.2041	42.9904	58.7138	81.361	59.953	71.9944	64.6994	84.6721	89.6606	77.1693	0.618056	-0.69419	5.18283e-22	1.14652e-20	down	no
ENSAPLG00000004625	SERPIND1	ENSAPLT00000004767	GO:0004867(serine-type endopeptidase inhibitor activity);GO:0005615(extracellular space);GO:0007596(blood coagulation)	NA	NA	NA	serpin family D member 1 [Source:HGNC Symbol;Acc:HGNC:4838]	NA	86.1397	57.2657	76.6906	78.1497	65.9298	73.6383	41.0364	72.1063	161.143	89.4861	134.14	101.423	199.89	162.056	184.165	143.266	0.468671	-1.09335	5.35633e-22	1.18238e-20	down	yes
ENSAPLG00000007025	ASPM	ENSAPLT00000007340	GO:0000922(spindle pole);GO:0001764(neuron migration);GO:0002052(positive regulation of neuroblast proliferation);GO:0005515(protein binding);GO:0005516(calmodulin binding);GO:0005634(nucleus);GO:0005737(cytoplasm);GO:0005874(microtubule);GO:0007051(spindle organization);GO:0007283(spermatogenesis);GO:0007420(brain development);GO:0008584(male gonad development);GO:0021873(forebrain neuroblast di…	NA	NA	NA	abnormal spindle microtubule assembly [Source:HGNC Symbol;Acc:HGNC:19048]	NA	1.99476	3.04565	2.06939	7.23718	2.41386	1.68926	2.51287	1.81473	0.237133	0.072009	0.292484	0.285865	0.466026	0.162011	0.267261	0.275342	11.0672	3.46821	5.43246e-22	1.19472e-20	up	yes
ENSAPLG00000029972	CDIP1	ENSAPLT00000043215	GO:0005634(nucleus);GO:0006915(apoptotic process);GO:0033209(tumor necrosis factor-mediated signaling pathway);GO:0042771(intrinsic apoptotic signaling pathway in response to DNA damage by p53 class mediator);GO:0098560(cytoplasmic side of late endosome membrane);GO:0098574(cytoplasmic side of lysosomal membrane)	04142(Lysosome)	K19363	NA	cell death inducing p53 target 1 [Source:HGNC Symbol;Acc:HGNC:13234]	NA	10.2476	9.58515	10.5621	7.71266	11.6928	10.0491	9.23405	8.08896	18.9058	27.919	16.4627	14.6155	16.3539	18.2941	25.4184	28.0988	0.464703	-1.10562	5.43766e-22	1.19472e-20	down	yes
ENSAPLG00000002803	ANKRD44	ENSAPLT00000002945;ENSAPLT00000023352;ENSAPLT00000040279;ENSAPLT00000019319;ENSAPLT00000028198	GO:0005515(protein binding);GO:0005515(protein binding)	NA	NA	NA	ankyrin repeat domain 44 [Source:HGNC Symbol;Acc:HGNC:25259]	NA	7.76984	7.74334	10.7511	16.9163	13.4556	14.027	13.285	11.0199	3.05953	2.25624	1.34202	0.863892	2.67055	1.55029	1.39092	0.762661	6.83416	2.77276	5.44677e-22	1.19472e-20	up	yes
ENSAPLG00000012990	BEST3	ENSAPLT00000013543	GO:0005254(chloride channel activity);GO:0015698(inorganic anion transport);GO:0043271(negative regulation of ion transport)	NA	NA	NA	bestrophin 3 [Source:HGNC Symbol;Acc:HGNC:17105]	NA	0.097862	0.555799	0.096102	0.27374	0.523265	0.434243	1.01136	0.357181	4.1593	2.95305	5.24585	5.59586	9.83497	2.39577	3.30644	7.14825	0.0824211	-3.60084	5.92247e-22	1.29632e-20	down	yes
ENSAPLG00000010277	ENSAPLG00000010277	ENSAPLT00000020217;ENSAPLT00000010831	GO:0004842(ubiquitin-protein transferase activity);GO:0004842(ubiquitin-protein transferase activity)	04120(Ubiquitin mediated proteolysis);04120(Ubiquitin mediated proteolysis)	K10614	EC:2.3.2.26		NA	10.1929	6.19418	12.0232	8.05003	16.453	9.36696	8.81634	9.86452	20.9685	17.9188	20.1226	22.1975	19.6959	22.7173	19.554	19.2826	0.498354	-1.00476	6.1146e-22	1.33556e-20	down	yes
ENSAPLG00000016367	ODF2	ENSAPLT00000017088	GO:0005813(centrosome);GO:0005814(centriole);GO:0005929(cilium);GO:0008104(protein localization);GO:0010457(centriole-centriole cohesion);GO:0036126(sperm flagellum);GO:0044782(cilium organization);GO:0097539(ciliary transition fiber);GO:0120103(centriolar subdistal appendage)	NA	NA	NA	outer dense fiber of sperm tails 2 [Source:HGNC Symbol;Acc:HGNC:8114]	NA	22.5431	23.8552	25.063	33.7421	25.5647	18.9627	26.5349	22.224	7.82956	7.76409	5.60407	6.53988	8.70444	4.56614	8.17244	8.29201	3.45364	1.78812	6.23133e-22	1.35819e-20	up	yes
ENSAPLG00000011456	ISM1	ENSAPLT00000011931	NA	NA	NA	NA	isthmin 1 [Source:HGNC Symbol;Acc:HGNC:16213]	NA	7.77098	5.64462	6.97934	8.4907	7.6787	8.53794	6.52547	7.32243	14.8766	8.40716	10.9971	14.0572	19.8981	16.3307	15.7603	15.4328	0.509245	-0.973568	6.57439e-22	1.42996e-20	down	no
ENSAPLG00000004622	ENSAPLG00000004622	ENSAPLT00000004777	GO:0004252(serine-type endopeptidase activity);GO:0006508(proteolysis)	04080(Neuroactive ligand-receptor interaction);04142(Lysosome)	K01319	EC:3.4.21.20		NA	3.2404	8.52166	7.80129	5.07971	10.8443	5.73301	11.5494	10.2012	32.3003	41.1773	12.6806	23.9683	24.6719	44.054	36.5502	49.772	0.23747	-2.07419	7.02375e-22	1.52451e-20	down	yes
ENSAPLG00000012470	ESRRB	ENSAPLT00000031807;ENSAPLT00000027834;ENSAPLT00000012996;ENSAPLT00000026767;ENSAPLT00000022906	GO:0003677(DNA binding);GO:0003700(DNA-binding transcription factor activity);GO:0003707(steroid hormone receptor activity);GO:0005496(steroid binding);GO:0005634(nucleus);GO:0006355(regulation of transcription, DNA-templated);GO:0008270(zinc ion binding);GO:0019827(stem cell population maintenance);GO:0043565(sequence-specific DNA binding);GO:0043565(sequence-specific DNA binding)	NA	NA	NA	estrogen related receptor beta [Source:HGNC Symbol;Acc:HGNC:3473]	NA	0.822507	1.13002	1.96744	1.6288	1.21149	1.78127	1.33073	1.10948	4.09957	7.78791	3.68807	2.73696	6.73701	2.85564	5.19674	4.31915	0.293464	-1.76874	7.94959e-22	1.72186e-20	down	yes
ENSAPLG00000012637	TNFAIP2	ENSAPLT00000013178	GO:0000145(exocyst);GO:0006887(exocytosis)	NA	NA	NA	TNF alpha induced protein 2 [Source:HGNC Symbol;Acc:HGNC:11895]	NA	5.05978	2.54492	5.95252	4.12807	3.02711	6.28433	4.33026	5.14855	8.37774	18.581	9.34824	9.73254	12.6207	12.8892	11.9476	15.3149	0.369141	-1.43776	8.25206e-22	1.78365e-20	down	yes
ENSAPLG00000018788	MYO18B	ENSAPLT00000023674;ENSAPLT00000039893;ENSAPLT00000028857	GO:0001570(vasculogenesis);GO:0001701(in utero embryonic development);GO:0003774(motor activity);GO:0005515(protein binding);GO:0005524(ATP binding);GO:0016459(myosin complex);GO:0016461(unconventional myosin complex);GO:0030018(Z disc);GO:0031941(filamentous actin);GO:0048739(cardiac muscle fiber development);GO:0048739(cardiac muscle fiber development)	NA	NA	NA	myosin XVIIIB [Source:HGNC Symbol;Acc:HGNC:18150]	NA	8.64566	6.26039	10.9614	8.04418	13.1659	9.29342	10.7934	10.1007	16.4895	20.1037	19.4968	17.055	14.5391	25.1915	17.8508	16.838	0.523602	-0.933458	8.82602e-22	1.90147e-20	down	no
ENSAPLG00000012107	SMAD1	ENSAPLT00000012628	GO:0000165(MAPK cascade);GO:0000978(RNA polymerase II proximal promoter sequence-specific DNA binding);GO:0001228(DNA-binding transcription activator activity, RNA polymerase II-specific);GO:0001657(ureteric bud development);GO:0001710(mesodermal cell fate commitment);GO:0002051(osteoblast fate commitment);GO:0003700(DNA-binding transcription factor activity);GO:0005515(protein binding);GO:000562…	04350(TGF-beta signaling pathway)	K04676	NA	SMAD family member 1 [Source:HGNC Symbol;Acc:HGNC:6767]	NA	153.763	129.324	157.291	140.905	150.211	162.392	164.039	160.651	60.7571	63.7293	45.9192	57.5385	52.7733	49.3101	53.1778	48.0203	2.82585	1.49868	8.83383e-22	1.90147e-20	up	yes
ENSAPLG00000011443	JAKMIP2	ENSAPLT00000020431;ENSAPLT00000012002;ENSAPLT00000019017;ENSAPLT00000023420	GO:0005794(Golgi apparatus);GO:0008017(microtubule binding);GO:0019900(kinase binding);GO:0019900(kinase binding)	NA	NA	NA	janus kinase and microtubule interacting protein 2 [Source:HGNC Symbol;Acc:HGNC:29067]	NA	2.71467	3.95512	4.78395	12.5058	5.48068	4.85412	5.14755	4.6292	0.562432	0.718785	0.82273	0.268473	0.867653	0.817455	0.508323	0.487296	8.7215	3.12458	9.17386e-22	1.97057e-20	up	yes
ENSAPLG00000009440	ACTR2	ENSAPLT00000009885;ENSAPLT00000036036	GO:0005200(structural constituent of cytoskeleton);GO:0005524(ATP binding);GO:0005634(nucleus);GO:0005737(cytoplasm);GO:0005856(cytoskeleton);GO:0005885(Arp2/3 protein complex);GO:0005938(cell cortex);GO:0007015(actin filament organization);GO:0007163(establishment or maintenance of cell polarity);GO:0008356(asymmetric cell division);GO:0016344(meiotic chromosome movement towards spindle pole);GO…	04530(Tight junction);04530(Tight junction)	K17260	NA	ARP2 actin related protein 2 homolog [Source:HGNC Symbol;Acc:HGNC:169]	NA	112.721	90.6488	120.944	105.812	106.198	111.176	114.023	105.008	40.0372	42.9339	34.8045	43.5371	36.7401	39.3933	40.2404	34.0188	2.77996	1.47507	9.19546e-22	1.97114e-20	up	yes
ENSAPLG00000010899	ANO6	ENSAPLT00000018682;ENSAPLT00000030155;ENSAPLT00000032688;ENSAPLT00000011390;ENSAPLT00000034930	GO:0002407(dendritic cell chemotaxis);GO:0002543(activation of blood coagulation via clotting cascade);GO:0005227(calcium activated cation channel activity);GO:0005229(intracellular calcium activated chloride channel activity);GO:0005244(voltage-gated ion channel activity);GO:0005247(voltage-gated chloride channel activity);GO:0005829(cytosol);GO:0005886(plasma membrane);GO:0006812(cation transpo…	NA	NA	NA	anoctamin 6 [Source:HGNC Symbol;Acc:HGNC:25240]	NA	1.41283	1.98107	2.00734	4.7187	2.31637	2.84894	2.19601	2.89991	4.9721	5.10592	9.24723	5.78879	7.77734	7.99541	7.04441	8.53494	0.360945	-1.47015	9.37001e-22	2.00441e-20	down	yes
ENSAPLG00000030593	ENSAPLG00000030593	ENSAPLT00000018656;ENSAPLT00000041502	GO:0005096(GTPase activator activity);GO:0007186(G protein-coupled receptor signaling pathway);GO:0007186(G protein-coupled receptor signaling pathway)	NA	NA	NA		NA	0.0001	0.0001	0.0001	0.0001	0.0001	0.0001	0.0001	0.0001	0.369451	0.286384	0.939488	0.628846	0.720971	0.369571	0.443644	0.558254	0.000185331	-12.3976	1.0081e-21	2.15207e-20	down	yes
ENSAPLG00000007612	CCNE2	ENSAPLT00000007956	GO:0000082(G1/S transition of mitotic cell cycle);GO:0000723(telomere maintenance);GO:0005634(nucleus);GO:0006270(DNA replication initiation);GO:0007129(synapsis);GO:0016538(cyclin-dependent protein serine/threonine kinase regulator activity);GO:0051726(regulation of cell cycle);GO:0070192(chromosome organization involved in meiotic cell cycle);GO:0097135(cyclin E2-CDK2 complex);GO:1903827(regula…	04110(Cell cycle);04114(Oocyte meiosis);04115(p53 signaling pathway);04218(Cellular senescence)	K06626	NA	cyclin E2 [Source:HGNC Symbol;Acc:HGNC:1590]	NA	19.1543	15.9803	14.5662	28.606	27.9478	16.3531	17.8241	20.9685	30.4746	38.2101	40.561	34.7174	37.5887	32.9142	45.5354	36.3736	0.544582	-0.87678	1.0458e-21	2.22797e-20	down	no
ENSAPLG00000015035	NCKIPSD	ENSAPLT00000035993;ENSAPLT00000038713;ENSAPLT00000015677	GO:0005515(protein binding);GO:0008180(COP9 signalosome);GO:0010976(positive regulation of neuron projection development);GO:0010976(positive regulation of neuron projection development)	NA	NA	NA	NCK interacting protein with SH3 domain [Source:HGNC Symbol;Acc:HGNC:15486]	NA	30.7829	29.3767	36.0879	30.607	28.5968	29.2826	32.6832	29.4865	8.78149	10.7067	7.59312	7.20397	10.3847	10.6545	13.379	11.2547	3.08792	1.62663	1.22828e-21	2.61136e-20	up	yes
ENSAPLG00000021225	ZHX3	ENSAPLT00000042504	GO:0003676(nucleic acid binding);GO:0003677(DNA binding);GO:0003700(DNA-binding transcription factor activity);GO:0005634(nucleus);GO:0005654(nucleoplasm);GO:0042803(protein homodimerization activity);GO:0045669(positive regulation of osteoblast differentiation);GO:0045892(negative regulation of transcription, DNA-templated);GO:0046982(protein heterodimerization activity)	NA	NA	NA	zinc fingers and homeoboxes 3 [Source:HGNC Symbol;Acc:HGNC:15935]	NA	5.99407	2.24829	5.82728	5.46137	7.24207	4.99059	5.61728	6.17679	10.8081	12.5155	9.10257	11.7269	12.0151	15.1717	12.8012	10.5919	0.459795	-1.12094	1.23309e-21	2.61622e-20	down	yes
ENSAPLG00000011212	DNAJC28	ENSAPLT00000011665	NA	NA	NA	NA	DnaJ heat shock protein family (Hsp40) member C28 [Source:HGNC Symbol;Acc:HGNC:1297]	NA	8.78241	7.13044	8.76144	13.7293	12.1954	11.8237	9.02732	14.5138	17.7268	26.367	19.3157	16.328	24.6227	20.8939	20.7173	22.3927	0.510583	-0.969783	1.30385e-21	2.7607e-20	down	no
ENSAPLG00000001914	G0S2	ENSAPLT00000001911	GO:0005739(mitochondrion);GO:0097191(extrinsic apoptotic signaling pathway);GO:0120162(positive regulation of cold-induced thermogenesis);GO:2001238(positive regulation of extrinsic apoptotic signaling pathway)	NA	NA	NA	G0/G1 switch 2 [Source:HGNC Symbol;Acc:HGNC:30229]	NA	246.11	617.951	259.439	178.528	300.281	214.117	385.958	384.459	964.9	1360.08	834.811	703.251	981.951	933.713	979.432	1281.5	0.321761	-1.63594	1.31574e-21	2.78019e-20	down	yes
ENSAPLG00000013619	DIAPH3	ENSAPLT00000014230;ENSAPLT00000041341;ENSAPLT00000026214;ENSAPLT00000038885;ENSAPLT00000026714;ENSAPLT00000047611;ENSAPLT00000020625	GO:0003779(actin binding);GO:0005634(nucleus);GO:0005737(cytoplasm);GO:0007010(cytoskeleton organization);GO:0016043(cellular component organization);GO:0017048(Rho GTPase binding);GO:0030036(actin cytoskeleton organization);GO:0030041(actin filament polymerization);GO:0030041(actin filament polymerization)	04810(Regulation of actin cytoskeleton);04810(Regulation of actin cytoskeleton)	K05745	NA	diaphanous related formin 3 [Source:HGNC Symbol;Acc:HGNC:15480]	NA	1.57802	1.39026	1.42617	4.18422	1.74713	1.84642	2.39024	2.23418	0.238184	0.198712	0.181045	0.248199	0.31314	0.203769	0.141127	0.0624671	10.5863	3.40412	1.34985e-21	2.84649e-20	up	yes
ENSAPLG00000019972	LHFPL4	ENSAPLT00000023975	NA	NA	NA	NA	LHFPL tetraspan subfamily member 4 [Source:HGNC Symbol;Acc:HGNC:29568]	NA	9.6695	7.71821	5.74561	5.66029	12.7182	7.81569	9.08866	5.70439	14.8419	21.8507	16.4657	30.008	18.6849	20.71	19.4958	17.9334	0.400777	-1.31913	1.36285e-21	2.86807e-20	down	yes
ENSAPLG00000013290	IGF2BP3	ENSAPLT00000013864;ENSAPLT00000019595	GO:0003676(nucleic acid binding);GO:0003723(RNA binding);GO:0003730(mRNA 3'-UTR binding);GO:0005737(cytoplasm);GO:0005829(cytosol);GO:0048027(mRNA 5'-UTR binding);GO:0048027(mRNA 5'-UTR binding)	NA	NA	NA	insulin like growth factor 2 mRNA binding protein 3 [Source:HGNC Symbol;Acc:HGNC:28868]	NA	34.9133	30.577	36.8731	40.8475	39.9614	37.7023	41.0748	35.6742	12.5916	10.3106	10.7032	15.2535	11.7585	11.9881	10.2523	7.7272	3.28557	1.71614	1.40487e-21	2.95051e-20	up	yes
ENSAPLG00000014247	TGFBR3	ENSAPLT00000035945;ENSAPLT00000014882	GO:0001837(epithelial to mesenchymal transition);GO:0005024(transforming growth factor beta-activated receptor activity);GO:0005114(type II transforming growth factor beta receptor binding);GO:0006955(immune response);GO:0007179(transforming growth factor beta receptor signaling pathway);GO:0009897(external side of plasma membrane);GO:0015026(coreceptor activity);GO:0030509(BMP signaling pathway)…	NA	NA	NA	transforming growth factor beta receptor 3 [Source:HGNC Symbol;Acc:HGNC:11774]	NA	18.9748	16.0546	17.8218	26.0838	29.1959	20.0696	18.1332	21.2625	38.2002	29.8465	43.83	40.0896	59.8438	28.3447	43.0989	30.511	0.534146	-0.904694	1.40903e-21	2.95326e-20	down	no
ENSAPLG00000007987	ATP5F1C	ENSAPLT00000047679;ENSAPLT00000008325;ENSAPLT00000017814	GO:0005753(mitochondrial proton-transporting ATP synthase complex);GO:0015986(ATP synthesis coupled proton transport);GO:0016887(ATPase activity);GO:0045261(proton-transporting ATP synthase complex, catalytic core F(1));GO:0046933(proton-transporting ATP synthase activity, rotational mechanism);GO:0046933(proton-transporting ATP synthase activity, rotational mechanism)	00190(Oxidative phosphorylation);00190(Oxidative phosphorylation)	K02136	NA	ATP synthase F1 subunit gamma [Source:HGNC Symbol;Acc:HGNC:833]	NA	408.275	428.158	369.568	328.372	379.146	336.989	362.983	345.952	609.293	539.384	558.648	489.099	577.427	497.972	582.414	600.413	0.664349	-0.589986	1.48242e-21	3.10083e-20	down	no
ENSAPLG00000009653	SLC43A2	ENSAPLT00000010086	GO:0005886(plasma membrane);GO:0015179(L-amino acid transmembrane transporter activity);GO:0015807(L-amino acid transport);GO:0055085(transmembrane transport)	NA	NA	NA	solute carrier family 43 member 2 [Source:HGNC Symbol;Acc:HGNC:23087]	NA	25.5934	21.7259	32.4036	19.3528	26.7695	31.6335	27.2603	29.2854	57.6028	104.753	52.2168	45.5169	44.8491	110.401	92.6841	93.2475	0.355953	-1.49024	1.49355e-21	3.11781e-20	down	yes
ENSAPLG00000005198	ACO2	ENSAPLT00000005407;ENSAPLT00000035839	GO:0003994(aconitate hydratase activity);GO:0005506(iron ion binding);GO:0005739(mitochondrion);GO:0006099(tricarboxylic acid cycle);GO:0006101(citrate metabolic process);GO:0051539(4 iron, 4 sulfur cluster binding);GO:0051539(4 iron, 4 sulfur cluster binding)	00020(Citrate cycle (TCA cycle));00630(Glyoxylate and dicarboxylate metabolism);00630(Glyoxylate and dicarboxylate metabolism)	K01681	EC:4.2.1.3	aconitase 2 [Source:HGNC Symbol;Acc:HGNC:118]	NA	406.16	344.354	388.903	272.693	377.385	359.45	422.993	369.625	598.365	698.142	577.835	529.545	616.482	620.812	644.42	954.932	0.56131	-0.833131	1.50674e-21	3.13905e-20	down	no
ENSAPLG00000024234	NKAIN3	ENSAPLT00000021798;ENSAPLT00000007325;ENSAPLT00000028258;ENSAPLT00000034943	NA	NA	NA	NA	sodium/potassium transporting ATPase interacting 3 [Source:HGNC Symbol;Acc:HGNC:26829]	NA	3.10731	4.27663	3.11793	3.36395	4.08196	2.79184	2.17717	3.27665	10.1524	7.33857	7.31421	12.464	6.15539	8.39605	7.32442	6.64996	0.398107	-1.32877	1.65193e-21	3.43462e-20	down	yes
ENSAPLG00000011254	PER3	ENSAPLT00000011738	GO:0000122(negative regulation of transcription by RNA polymerase II);GO:0005515(protein binding);GO:0005634(nucleus);GO:0005737(cytoplasm);GO:0007623(circadian rhythm);GO:0019900(kinase binding);GO:0031625(ubiquitin protein ligase binding);GO:0032922(circadian regulation of gene expression);GO:0045187(regulation of circadian sleep/wake cycle, sleep);GO:0050821(protein stabilization)	05168(Herpes simplex infection)	K21945	NA	period circadian regulator 3 [Source:HGNC Symbol;Acc:HGNC:8847]	NA	2.22119	3.04375	2.36055	3.00732	1.87874	2.39009	3.04164	2.66057	5.31215	4.78315	7.03537	6.75581	4.75198	7.14025	4.2294	4.90849	0.458714	-1.12433	1.93556e-21	4.01628e-20	down	yes
ENSAPLG00000012966	PRCP	ENSAPLT00000025733;ENSAPLT00000013507	GO:0002155(regulation of thyroid hormone mediated signaling pathway);GO:0002353(plasma kallikrein-kinin cascade);GO:0003085(negative regulation of systemic arterial blood pressure);GO:0005506(iron ion binding);GO:0006508(proteolysis);GO:0008236(serine-type peptidase activity);GO:0009058(biosynthetic process);GO:0016491(oxidoreductase activity);GO:0042593(glucose homeostasis);GO:0043535(regulation…	NA	NA	NA	prolylcarboxypeptidase [Source:HGNC Symbol;Acc:HGNC:9344]	NA	36.5884	37.1049	52.7488	38.6695	54.7514	47.9243	50.5181	52.1772	15.9507	13.6039	13.5902	16.8756	12.5401	13.461	13.0969	14.8705	3.25016	1.70051	2.06275e-21	4.27167e-20	up	yes
ENSAPLG00000012648	TRAM2	ENSAPLT00000013199	GO:0006616(SRP-dependent cotranslational protein targeting to membrane, translocation);GO:0016021(integral component of membrane);GO:0032964(collagen biosynthetic process);GO:0045048(protein insertion into ER membrane)	04141(Protein processing in endoplasmic reticulum)	K14010	NA	translocation associated membrane protein 2 [Source:HGNC Symbol;Acc:HGNC:16855]	NA	63.9606	70.4648	101.2	66.6919	100.9	78.3768	84.3753	88.4465	24.8557	28.7582	19.1427	21.2827	23.8793	31.5629	24.0654	22.6896	3.33483	1.73762	2.15567e-21	4.4552e-20	up	yes
ENSAPLG00000008816	RASSF3	ENSAPLT00000009177;ENSAPLT00000042704	GO:0007165(signal transduction);GO:0042981(regulation of apoptotic process);GO:0042981(regulation of apoptotic process)	NA	NA	NA	Ras association domain family member 3 [Source:HGNC Symbol;Acc:HGNC:14271]	NA	66.4989	66.8877	68.9096	103.4	78.3125	68.3794	85.2723	70.9956	24.663	18.7943	17.1483	23.002	24.8601	12.5459	18.3074	8.75759	4.11036	2.03926	2.17273e-21	4.48152e-20	up	yes
ENSAPLG00000004591	MDH2	ENSAPLT00000004740	GO:0003824(catalytic activity);GO:0005739(mitochondrion);GO:0005975(carbohydrate metabolic process);GO:0006099(tricarboxylic acid cycle);GO:0006108(malate metabolic process);GO:0006475(internal protein amino acid acetylation);GO:0009060(aerobic respiration);GO:0016020(membrane);GO:0016491(oxidoreductase activity);GO:0016615(malate dehydrogenase activity);GO:0016616(oxidoreductase activity, acting…	00020(Citrate cycle (TCA cycle));00620(Pyruvate metabolism);00630(Glyoxylate and dicarboxylate metabolism);00270(Cysteine and methionine metabolism)	K00026	EC:1.1.1.37	malate dehydrogenase 2 [Source:HGNC Symbol;Acc:HGNC:6971]	NA	349.746	353.296	354.355	243.507	316.388	322.188	329.934	335.935	501.168	500.137	478.945	441.716	536.013	494.81	546.986	554.077	0.642684	-0.637818	2.34455e-21	4.82634e-20	down	no
ENSAPLG00000021411	E2F2	ENSAPLT00000037363	GO:0000977(RNA polymerase II regulatory region sequence-specific DNA binding);GO:0000987(proximal promoter sequence-specific DNA binding);GO:0001228(DNA-binding transcription activator activity, RNA polymerase II-specific);GO:0003700(DNA-binding transcription factor activity);GO:0005634(nucleus);GO:0005667(transcription factor complex);GO:0006355(regulation of transcription, DNA-templated);GO:000…	04110(Cell cycle);04218(Cellular senescence)	K09389	NA	E2F transcription factor 2 [Source:HGNC Symbol;Acc:HGNC:3114]	NA	4.76377	6.38838	7.83014	5.43561	4.24327	5.18976	7.59821	3.96508	0.164877	0.327915	0.390815	0.358862	0.0001	0.303515	0.402639	0.692645	17.1934	4.10379	2.36618e-21	4.8612e-20	up	yes
ENSAPLG00000005334	FBXO40	ENSAPLT00000005501	GO:0005515(protein binding);GO:0008270(zinc ion binding);GO:0061630(ubiquitin protein ligase activity)	NA	NA	NA	F-box protein 40 [Source:HGNC Symbol;Acc:HGNC:29816]	NA	1.29959	1.43761	3.52319	1.68256	1.97168	2.63204	2.17284	1.50244	4.52977	8.35917	5.33094	4.47522	6.70669	7.11257	5.52058	5.40496	0.341947	-1.54815	2.44257e-21	5.00823e-20	down	yes
ENSAPLG00000008706	PHF19	ENSAPLT00000009074	GO:0000122(negative regulation of transcription by RNA polymerase II);GO:0019827(stem cell population maintenance);GO:0035064(methylated histone binding);GO:0035098(ESC/E(Z) complex);GO:0048863(stem cell differentiation);GO:0061087(positive regulation of histone H3-K27 methylation)	NA	NA	NA	PHD finger protein 19 [Source:HGNC Symbol;Acc:HGNC:24566]	NA	4.18047	2.30216	4.64962	2.94239	3.02413	4.69054	3.8652	1.99932	7.03797	9.88462	7.36071	7.57518	10.4231	8.96701	14.1193	13.5266	0.350516	-1.51245	2.44845e-21	5.01039e-20	down	yes
ENSAPLG00000014659	MBP	ENSAPLT00000025079;ENSAPLT00000033032;ENSAPLT00000025278;ENSAPLT00000038186;ENSAPLT00000015279;ENSAPLT00000032329;ENSAPLT00000029169	GO:0002020(protease binding);GO:0005516(calmodulin binding);GO:0007605(sensory perception of sound);GO:0009636(response to toxic substance);GO:0019911(structural constituent of myelin sheath);GO:0032991(protein-containing complex);GO:0033269(internode region of axon);GO:0042552(myelination);GO:0042995(cell projection);GO:0043025(neuronal cell body);GO:0043209(myelin sheath);GO:0043218(compact mye…	NA	NA	NA	myelin basic protein [Source:HGNC Symbol;Acc:HGNC:6925]	NA	0.688832	0.86595	1.97775	0.472303	1.2952	1.5346	1.39011	2.14506	5.43859	5.98285	5.79223	5.03359	8.35987	4.91861	3.9218	9.75961	0.210738	-2.24648	3.20781e-21	6.55138e-20	down	yes
ENSAPLG00000012452	BIN1	ENSAPLT00000042182;ENSAPLT00000033997;ENSAPLT00000045906;ENSAPLT00000030635;ENSAPLT00000013045	GO:0002020(protease binding);GO:0005515(protein binding);GO:0005634(nucleus);GO:0005635(nuclear envelope);GO:0005737(cytoplasm);GO:0005829(cytosol);GO:0005856(cytoskeleton);GO:0006997(nucleus organization);GO:0008333(endosome to lysosome transport);GO:0016020(membrane);GO:0030100(regulation of endocytosis);GO:0030315(T-tubule);GO:0030424(axon);GO:0030838(positive regulation of actin filament poly…	04144(Endocytosis);04144(Endocytosis)	K12562	NA	bridging integrator 1 [Source:HGNC Symbol;Acc:HGNC:1052]	NA	22.1702	18.6931	25.351	25.8091	24.8736	27.8761	26.152	31.0302	38.2183	36.3618	30.3374	42.4161	39.3456	44.1237	39.7577	44.3986	0.641211	-0.641129	3.68515e-21	7.51147e-20	down	no
ENSAPLG00000006784	FGF1	ENSAPLT00000007040	GO:0000187(activation of MAPK activity);GO:0001759(organ induction);GO:0001934(positive regulation of protein phosphorylation);GO:0005104(fibroblast growth factor receptor binding);GO:0005178(integrin binding);GO:0005576(extracellular region);GO:0005615(extracellular space);GO:0005829(cytosol);GO:0008083(growth factor activity);GO:0008201(heparin binding);GO:0008284(positive regulation of cell po…	04010(MAPK signaling pathway);04810(Regulation of actin cytoskeleton)	K18496	NA	fibroblast growth factor 1 [Source:HGNC Symbol;Acc:HGNC:3665]	NA	5.59184	16.8528	16.1346	12.5606	13.0437	16.4202	16.68	12.407	32.3165	40.1883	47.1633	26.0511	34.5699	50.7777	47.0036	61.2226	0.323292	-1.62909	3.70219e-21	7.53142e-20	down	yes
ENSAPLG00000009017	FUT8	ENSAPLT00000009408;ENSAPLT00000034445	GO:0005515(protein binding);GO:0005829(cytosol);GO:0008424(glycoprotein 6-alpha-L-fucosyltransferase activity);GO:0016021(integral component of membrane);GO:0018279(protein N-linked glycosylation via asparagine);GO:0032580(Golgi cisterna membrane);GO:0033578(protein glycosylation in Golgi);GO:0046368(GDP-L-fucose metabolic process);GO:0046368(GDP-L-fucose metabolic process)	00510(N-Glycan biosynthesis);00533(Glycosaminoglycan biosynthesis - keratan sulfate);00533(Glycosaminoglycan biosynthesis - keratan sulfate)	K00717	EC:2.4.1.68	fucosyltransferase 8 [Source:HGNC Symbol;Acc:HGNC:4019]	NA	17.1391	22.1651	19.3155	37.651	20.8458	23.7073	27.1098	18.3322	5.98308	4.97804	5.42569	5.36874	7.38902	4.2945	3.73021	2.39774	4.7076	2.23499	4.39551e-21	8.92435e-20	up	yes
ENSAPLG00000000930	C1QTNF4	ENSAPLT00000000910	GO:0005515(protein binding);GO:0005615(extracellular space);GO:0032755(positive regulation of interleukin-6 production);GO:0070105(positive regulation of interleukin-6-mediated signaling pathway);GO:1901224(positive regulation of NIK/NF-kappaB signaling);GO:1904469(positive regulation of tumor necrosis factor secretion);GO:2000778(positive regulation of interleukin-6 secretion)	NA	NA	NA	C1q and TNF related 4 [Source:HGNC Symbol;Acc:HGNC:14346]	NA	85.008	105.17	108.495	78.9553	76.8402	84.9387	100.427	62.2515	27.7556	26.6688	23.0265	16.9105	28.259	29.9685	26.4299	25.1537	3.43869	1.78186	4.58246e-21	9.28576e-20	up	yes
ENSAPLG00000021961	ENSAPLG00000021961	ENSAPLT00000036980	GO:0004672(protein kinase activity);GO:0005524(ATP binding);GO:0006468(protein phosphorylation)	NA	NA	NA		NA	2.68323	4.57462	3.2605	3.67027	3.27262	4.54212	3.13601	2.89836	0.636562	0.342718	0.261986	0.616628	0.540363	0.362442	0.564403	0.534142	7.26508	2.86098	4.71705e-21	9.53983e-20	up	yes
ENSAPLG00000010876	NEK2	ENSAPLT00000011362	GO:0000070(mitotic sister chromatid segregation);GO:0000776(kinetochore);GO:0000794(condensed nuclear chromosome);GO:0000922(spindle pole);GO:0001824(blastocyst development);GO:0004672(protein kinase activity);GO:0005524(ATP binding);GO:0005654(nucleoplasm);GO:0005813(centrosome);GO:0006468(protein phosphorylation);GO:0007059(chromosome segregation);GO:0019903(protein phosphatase binding);GO:0030…	NA	NA	NA	NIMA related kinase 2 [Source:HGNC Symbol;Acc:HGNC:7745]	NA	4.82534	7.52632	4.92464	6.95389	4.46171	5.0723	4.65182	5.7188	1.06061	0.611688	1.00998	0.670413	1.37798	0.70089	0.72582	0.365642	6.76601	2.7583	4.7279e-21	9.54318e-20	up	yes
ENSAPLG00000030018	USP2	ENSAPLT00000048281;ENSAPLT00000021710	GO:0000122(negative regulation of transcription by RNA polymerase II);GO:0004843(thiol-dependent ubiquitin-specific protease activity);GO:0005737(cytoplasm);GO:0006511(ubiquitin-dependent protein catabolic process);GO:0016579(protein deubiquitination);GO:0030332(cyclin binding);GO:0031625(ubiquitin protein ligase binding);GO:0032922(circadian regulation of gene expression);GO:0036459(thiol-depend…	NA	NA	NA	ubiquitin specific peptidase 2 [Source:HGNC Symbol;Acc:HGNC:12618]	NA	11.7568	11.6171	11.225	11.6404	11.8662	11.6223	10.9607	10.0985	14.6052	19.0822	20.2503	21.8461	17.9967	15.4657	17.9335	20.6666	0.614064	-0.703538	4.76998e-21	9.60942e-20	down	no
ENSAPLG00000026568	C11orf96	ENSAPLT00000030198;ENSAPLT00000044517	NA	NA	NA	NA	chromosome 11 open reading frame 96 [Source:HGNC Symbol;Acc:HGNC:38675]	NA	4.68178	9.47649	6.86933	4.77461	4.15118	7.3105	6.94247	7.03655	7.8531	24.2368	18.6463	22.5956	27.6868	21.8243	23.7225	18.4585	0.310518	-1.68725	5.04744e-21	1.01487e-19	down	yes
ENSAPLG00000006683	ENSAPLG00000006683	ENSAPLT00000041074;ENSAPLT00000006993	GO:0004866(endopeptidase inhibitor activity);GO:0005576(extracellular region);GO:0005615(extracellular space);GO:0005615(extracellular space)	NA	NA	NA		NA	5.19104	2.94479	4.03968	2.13898	3.75495	4.52423	3.37048	2.85923	6.86972	8.74112	7.26904	11.1576	6.76549	8.91866	10.087	8.78921	0.420179	-1.25092	5.10854e-21	1.02517e-19	down	yes
ENSAPLG00000001908	PPP1R3C	ENSAPLT00000001900	GO:0005515(protein binding);GO:0005977(glycogen metabolic process);GO:0005978(glycogen biosynthetic process);GO:0019888(protein phosphatase regulator activity);GO:0019903(protein phosphatase binding)	04910(Insulin signaling pathway)	K07189	NA	protein phosphatase 1 regulatory subunit 3C [Source:HGNC Symbol;Acc:HGNC:9293]	NA	20.9553	30.3986	22.3009	21.046	28.6292	35.5617	23.8406	27.7491	69.6768	55.192	53.0711	50.229	43.8994	67.3719	39.5275	60.9794	0.478424	-1.06364	6.005e-21	1.20274e-19	down	yes
ENSAPLG00000013073	PRKCQ	ENSAPLT00000013668;ENSAPLT00000027340	GO:0001772(immunological synapse);GO:0004672(protein kinase activity);GO:0004674(protein serine/threonine kinase activity);GO:0004697(protein kinase C activity);GO:0005524(ATP binding);GO:0005737(cytoplasm);GO:0005815(microtubule organizing center);GO:0005886(plasma membrane);GO:0006355(regulation of transcription, DNA-templated);GO:0006468(protein phosphorylation);GO:0006509(membrane protein ect…	04140(Autophagy - animal);04920(Adipocytokine signaling pathway);04270(Vascular smooth muscle contraction);04270(Vascular smooth muscle contraction)	K18052	EC:2.7.11.13	protein kinase C theta [Source:HGNC Symbol;Acc:HGNC:9410]	NA	14.7759	10.8095	17.8055	10.4368	18.7491	15.745	10.841	15.3513	24.8245	38.5801	25.9384	26.2503	39.3902	19.7745	26.6112	32.2744	0.490123	-1.02878	7.30359e-21	1.46001e-19	down	yes
ENSAPLG00000024069	ENSAPLG00000024069	ENSAPLT00000046143	GO:0005200(structural constituent of cytoskeleton);GO:0005882(intermediate filament)	NA	NA	NA		NA	112.974	18.1438	33.2499	31.2729	8.04557	8.43802	7.28745	26.7906	0.0001	0.172715	0.0001	0.0001	0.0001	0.0001	0.261244	0.0001	566.557	9.14608	7.758e-21	1.54787e-19	up	yes
ENSAPLG00000006200	MAST2	ENSAPLT00000045008;ENSAPLT00000006479;ENSAPLT00000037078	GO:0000287(magnesium ion binding);GO:0004672(protein kinase activity);GO:0004674(protein serine/threonine kinase activity);GO:0005515(protein binding);GO:0005524(ATP binding);GO:0006468(protein phosphorylation);GO:0019902(phosphatase binding);GO:0045075(regulation of interleukin-12 biosynthetic process);GO:0045075(regulation of interleukin-12 biosynthetic process)	NA	NA	NA	microtubule associated serine/threonine kinase 2 [Source:HGNC Symbol;Acc:HGNC:19035]	NA	7.81976	4.43012	7.45996	10.0968	9.29198	7.61904	7.40076	9.46127	12.8932	12.1466	10.7658	15.4617	18.1573	13.5782	15.0294	11.1487	0.582334	-0.780082	8.08642e-21	1.6103e-19	down	no
ENSAPLG00000014150	CHAF1B	ENSAPLT00000014815	GO:0000790(nuclear chromatin);GO:0005515(protein binding);GO:0005654(nucleoplasm);GO:0006335(DNA replication-dependent nucleosome assembly);GO:0031497(chromatin assembly);GO:0032991(protein-containing complex);GO:0033186(CAF-1 complex)	NA	NA	NA	chromatin assembly factor 1 subunit B [Source:HGNC Symbol;Acc:HGNC:1911]	NA	13.087	11.5849	12.3699	17.407	11.2436	9.94734	12.1437	10.1338	3.79328	2.37792	2.61271	2.88013	3.30562	2.0697	2.99315	1.48476	4.55064	2.18607	8.74036e-21	1.73719e-19	up	yes
ENSAPLG00000029564	AIFM2	ENSAPLT00000020673	GO:0003677(DNA binding);GO:0004174(electron-transferring-flavoprotein dehydrogenase activity);GO:0005737(cytoplasm);GO:0005739(mitochondrion);GO:0005741(mitochondrial outer membrane);GO:0005811(lipid droplet);GO:0005829(cytosol);GO:0008637(apoptotic mitochondrial changes);GO:0016491(oxidoreductase activity);GO:0043065(positive regulation of apoptotic process);GO:0050660(flavin adenine dinucleotid…	NA	NA	NA	apoptosis inducing factor, mitochondria associated 2 [Source:HGNC Symbol;Acc:HGNC:21411]	NA	2.70686	2.6409	3.10997	2.22609	2.98691	2.24768	2.45802	2.53154	4.41892	4.91378	4.36244	4.11219	6.47192	4.38246	5.55906	6.28769	0.516139	-0.954169	8.81692e-21	1.74906e-19	down	no
ENSAPLG00000000895	LRRTM2	ENSAPLT00000000878	GO:0002091(negative regulation of receptor internalization);GO:0005515(protein binding);GO:0050808(synapse organization);GO:0051965(positive regulation of synapse assembly);GO:0060291(long-term synaptic potentiation);GO:0098982(GABA-ergic synapse);GO:0099060(integral component of postsynaptic specialization membrane)	NA	NA	NA	leucine rich repeat transmembrane neuronal 2 [Source:HGNC Symbol;Acc:HGNC:19409]	NA	11.3604	9.89969	11.6539	5.47087	13.6395	6.19609	4.48534	6.08467	0.199374	0.649861	0.169646	0.430672	0.441649	0.0001	0.467564	0.0001	29.1612	4.86598	9.30597e-21	1.84255e-19	up	yes
ENSAPLG00000008507	ENSAPLG00000008507	ENSAPLT00000019284;ENSAPLT00000044636;ENSAPLT00000022945;ENSAPLT00000008853	GO:0016627(oxidoreductase activity, acting on the CH-CH group of donors);GO:0055114(oxidation-reduction process);GO:0055114(oxidation-reduction process)	00280(Valine, leucine and isoleucine degradation);00280(Valine, leucine and isoleucine degradation)	K00253	EC:1.3.8.4		NA	29.8672	18.6371	19.8632	14.5496	25.3254	23.7617	19.5685	16.5831	41.027	93.5509	28.7304	37.8166	50.5697	62.5265	69.4994	64.1785	0.375432	-1.41338	9.45794e-21	1.86907e-19	down	yes
ENSAPLG00000013474	AGL	ENSAPLT00000014147	GO:0003824(catalytic activity);GO:0004133(glycogen debranching enzyme activity);GO:0004134(4-alpha-glucanotransferase activity);GO:0004135(amylo-alpha-1,6-glucosidase activity);GO:0005634(nucleus);GO:0005737(cytoplasm);GO:0005977(glycogen metabolic process);GO:0005978(glycogen biosynthetic process);GO:0005980(glycogen catabolic process);GO:0016234(inclusion body);GO:0030247(polysaccharide binding…	00500(Starch and sucrose metabolism)	K01196	EC:2.4.1.25;EC:3.2.1.33	amylo-alpha-1, 6-glucosidase, 4-alpha-glucanotransferase [Source:HGNC Symbol;Acc:HGNC:321]	NA	6.5229	8.31113	9.02113	22.8036	15.7099	20.8444	16.3329	14.8129	43.605	35.6029	51.7115	31.5399	44.9382	36.1153	35.634	27.8326	0.37253	-1.42457	9.80332e-21	1.93364e-19	down	yes
ENSAPLG00000024652	ENSAPLG00000024652	ENSAPLT00000031473	NA	NA	NA	NA		NA	1.23657	1.42927	2.57781	1.66678	2.71519	1.71277	2.25425	2.11441	6.05633	4.04797	8.39274	4.82548	7.39199	8.6992	9.0481	5.20593	0.292672	-1.77264	9.87925e-21	1.94492e-19	down	yes
ENSAPLG00000003632	EVL	ENSAPLT00000003752;ENSAPLT00000040535;ENSAPLT00000047688;ENSAPLT00000045987;ENSAPLT00000003748;ENSAPLT00000031994	GO:0003779(actin binding);GO:0005856(cytoskeleton);GO:0008154(actin polymerization or depolymerization);GO:0010633(negative regulation of epithelial cell migration);GO:0017124(SH3 domain binding);GO:0045010(actin nucleation);GO:0051289(protein homotetramerization);GO:0051496(positive regulation of stress fiber assembly);GO:1900028(negative regulation of ruffle assembly);GO:1900028(negative regula…	04810(Regulation of actin cytoskeleton);04810(Regulation of actin cytoskeleton)	K05746	NA	Enah/Vasp-like [Source:HGNC Symbol;Acc:HGNC:20234]	NA	43.3306	50.3551	50.7443	43.5303	37.5622	36.4604	43.3934	41.0491	14.4352	11.0388	9.10693	12.4305	14.1653	9.50562	13.6768	18.0931	3.38133	1.75759	9.97539e-21	1.96013e-19	up	yes
ENSAPLG00000019862	CHRNG	ENSAPLT00000020056	GO:0004888(transmembrane signaling receptor activity);GO:0005216(ion channel activity);GO:0005230(extracellular ligand-gated ion channel activity);GO:0006811(ion transport);GO:0016021(integral component of membrane);GO:0022848(acetylcholine-gated cation-selective channel activity);GO:0034220(ion transmembrane transport);GO:0045211(postsynaptic membrane)	04080(Neuroactive ligand-receptor interaction)	K04818	NA	cholinergic receptor nicotinic gamma subunit [Source:HGNC Symbol;Acc:HGNC:1967]	NA	247.037	235.288	260.775	206.189	263.756	194.774	230.705	213.133	74.8229	67.5496	54.5245	52.1837	36.8718	35.1111	48.4174	81.5512	4.10537	2.03751	1.02944e-20	2.01898e-19	up	yes
ENSAPLG00000005285	FBLN5	ENSAPLT00000005490	GO:0005178(integrin binding);GO:0005509(calcium ion binding);GO:0005615(extracellular space);GO:0008022(protein C-terminus binding);GO:0030198(extracellular matrix organization);GO:0034394(protein localization to cell surface);GO:0042803(protein homodimerization activity);GO:0046903(secretion);GO:0048251(elastic fiber assembly);GO:0062023(collagen-containing extracellular matrix);GO:0071953(elast…	NA	NA	NA	fibulin 5 [Source:HGNC Symbol;Acc:HGNC:3602]	NA	28.1309	20.5848	29.6904	32.1652	33.3009	38.2838	30.8058	27.0934	64.6057	75.8995	42.1961	34.1313	57.2944	59.9181	63.0873	48.4528	0.538741	-0.892335	1.03631e-20	2.02863e-19	down	no
ENSAPLG00000013230	MAOA	ENSAPLT00000013855;ENSAPLT00000018818	GO:0005739(mitochondrion);GO:0008131(primary amine oxidase activity);GO:0009967(positive regulation of signal transduction);GO:0016491(oxidoreductase activity);GO:0042420(dopamine catabolic process);GO:0055114(oxidation-reduction process);GO:0055114(oxidation-reduction process)	00260(Glycine, serine and threonine metabolism);00330(Arginine and proline metabolism);00340(Histidine metabolism);00350(Tyrosine metabolism);00360(Phenylalanine metabolism);00380(Tryptophan metabolism);00982(Drug metabolism - cytochrome P450);00982(Drug metabolism - cytochrome P450)	K00274	EC:1.4.3.4	monoamine oxidase A [Source:HGNC Symbol;Acc:HGNC:6833]	NA	34.0754	31.2466	44.5345	25.2108	37.3374	41.9733	29.4311	38.25	58.4746	74.2215	61.5271	53.9853	63.32	84.4758	84.112	48.5739	0.533505	-0.906426	1.08277e-20	2.11558e-19	down	no
ENSAPLG00000006708	VIP	ENSAPLT00000006972	GO:0005179(hormone activity);GO:0005576(extracellular region);GO:0007189(adenylate cyclase-activating G protein-coupled receptor signaling pathway);GO:0032880(regulation of protein localization);GO:0045732(positive regulation of protein catabolic process);GO:0051428(peptide hormone receptor binding)	04080(Neuroactive ligand-receptor interaction)	K05264	NA	vasoactive intestinal peptide [Source:HGNC Symbol;Acc:HGNC:12693]	NA	37.9965	38.7887	21.7123	56.3462	10.2323	24.6962	34.5496	31.8881	1.11593	1.23326	1.50707	3.02561	3.0088	3.15795	2.81412	0.161013	15.9894	3.99904	1.12616e-20	2.19623e-19	up	yes
ENSAPLG00000013780	CNKSR2	ENSAPLT00000047951;ENSAPLT00000021556;ENSAPLT00000036513;ENSAPLT00000042655;ENSAPLT00000014394;ENSAPLT00000030725;ENSAPLT00000026218	GO:0005515(protein binding);GO:0005737(cytoplasm);GO:0009966(regulation of signal transduction);GO:0014069(postsynaptic density);GO:0016020(membrane);GO:0016020(membrane)	NA	NA	NA	connector enhancer of kinase suppressor of Ras 2 [Source:HGNC Symbol;Acc:HGNC:19701]	NA	14.9955	12.8985	13.5996	19.1196	20.7839	15.3744	21.1599	20.0361	6.93946	4.96386	3.30408	3.4464	5.46621	3.77005	4.327	3.93709	3.81609	1.9321	1.1808e-20	2.29846e-19	up	yes
ENSAPLG00000016332	MAPKAPK3	ENSAPLT00000038489;ENSAPLT00000033285;ENSAPLT00000017050	GO:0002224(toll-like receptor signaling pathway);GO:0004672(protein kinase activity);GO:0004674(protein serine/threonine kinase activity);GO:0005524(ATP binding);GO:0005654(nucleoplasm);GO:0006468(protein phosphorylation);GO:0018105(peptidyl-serine phosphorylation);GO:0032496(response to lipopolysaccharide);GO:0034097(response to cytokine);GO:0044351(macropinocytosis);GO:0044351(macropinocytosis)	04010(MAPK signaling pathway);04370(VEGF signaling pathway);04370(VEGF signaling pathway)	K04444	EC:2.7.11.1	mitogen-activated protein kinase-activated protein kinase 3 [Source:HGNC Symbol;Acc:HGNC:6888]	NA	17.8101	16.5732	23.5295	19.0645	20.4449	25.7105	21.9275	18.7943	33.9759	31.1543	32.6666	30.9412	34.2135	31.6763	34.133	27.8742	0.638473	-0.647303	1.19242e-20	2.31673e-19	down	no
ENSAPLG00000025550	PRKAG3	ENSAPLT00000030088;ENSAPLT00000020633;ENSAPLT00000038479	GO:0019901(protein kinase binding);GO:0032559(adenyl ribonucleotide binding);GO:0071900(regulation of protein serine/threonine kinase activity);GO:0071900(regulation of protein serine/threonine kinase activity)	04371(Apelin signaling pathway);04068(FoxO signaling pathway);04530(Tight junction);04910(Insulin signaling pathway);04920(Adipocytokine signaling pathway);04920(Adipocytokine signaling pathway)	K07200	NA	protein kinase AMP-activated non-catalytic subunit gamma 3 [Source:HGNC Symbol;Acc:HGNC:9387]	NA	4.38046	3.48785	5.17484	1.55837	5.76017	2.67886	6.90697	3.51936	13.5202	9.63281	16.2719	15.7325	10.7888	16.9062	15.4077	17.0183	0.290314	-1.78432	1.39129e-20	2.69806e-19	down	yes
ENSAPLG00000013593	PRDM1	ENSAPLT00000014161;ENSAPLT00000044288;ENSAPLT00000022189;ENSAPLT00000034484	GO:0000122(negative regulation of transcription by RNA polymerase II);GO:0000978(RNA polymerase II proximal promoter sequence-specific DNA binding);GO:0001227(DNA-binding transcription repressor activity, RNA polymerase II-specific);GO:0001701(in utero embryonic development);GO:0001763(morphogenesis of a branching structure);GO:0001892(embryonic placenta development);GO:0001893(maternal placenta …	00310(Lysine degradation);00310(Lysine degradation)	K11432	EC:2.1.1.43	PR/SET domain 1 [Source:HGNC Symbol;Acc:HGNC:9346]	NA	4.14598	4.63349	5.90896	4.72769	6.37951	6.1486	5.60869	6.55742	1.02715	1.38806	1.01506	1.36164	1.20497	0.812866	0.962734	0.463723	5.35566	2.42107	1.40707e-20	2.72358e-19	up	yes
ENSAPLG00000006473	PMP2	ENSAPLT00000006721	GO:0005504(fatty acid binding);GO:0008289(lipid binding);GO:0015485(cholesterol binding);GO:0043209(myelin sheath);GO:0061024(membrane organization)	03320(PPAR signaling pathway)	K08753	NA	peripheral myelin protein 2 [Source:HGNC Symbol;Acc:HGNC:9117]	NA	2.62659	1.44327	4.84677	1.85732	2.40121	1.68951	2.44808	0.636042	25.1538	16.4206	11.584	14.881	7.54248	13.8562	9.97637	33.5544	0.134985	-2.88913	1.42087e-20	2.74516e-19	down	yes
ENSAPLG00000009758	ENSAPLG00000009758	ENSAPLT00000010202	NA	NA	NA	NA		NA	25.7115	19.6022	23.9413	21.7709	22.2682	18.0002	20.0747	18.7354	30.7787	46.8479	24.2249	41.9275	48.7719	54.4249	42.8459	47.4095	0.504414	-0.987319	1.68215e-20	3.24391e-19	down	no
ENSAPLG00000010132	DPYSL3	ENSAPLT00000033133;ENSAPLT00000022473;ENSAPLT00000010677;ENSAPLT00000032944	GO:0005737(cytoplasm);GO:0010975(regulation of neuron projection development);GO:0016787(hydrolase activity);GO:0016810(hydrolase activity, acting on carbon-nitrogen (but not peptide) bonds);GO:0030334(regulation of cell migration);GO:0031005(filamin binding);GO:0048678(response to axon injury);GO:0051017(actin filament bundle assembly);GO:0051491(positive regulation of filopodium assembly);GO:00…	04360(Axon guidance);04360(Axon guidance)	K07528	NA	dihydropyrimidinase like 3 [Source:HGNC Symbol;Acc:HGNC:3015]	NA	173.76	144.314	169.096	130.056	111.489	145.485	141.511	146.627	44.3806	50.6545	47.3011	48.3341	58.9271	43.6546	56.237	48.7639	2.91859	1.54527	2.66692e-20	5.13345e-19	up	yes
ENSAPLG00000001729	ADRB2	ENSAPLT00000001722	GO:0001540(amyloid-beta binding);GO:0002032(desensitization of G protein-coupled receptor signaling pathway by arrestin);GO:0004930(G protein-coupled receptor activity);GO:0004935(adrenergic receptor activity);GO:0004941(beta2-adrenergic receptor activity);GO:0005886(plasma membrane);GO:0005887(integral component of plasma membrane);GO:0006898(receptor-mediated endocytosis);GO:0006940(regulation …	04020(Calcium signaling pathway);04080(Neuroactive ligand-receptor interaction);04261(Adrenergic signaling in cardiomyocytes)	K04142	NA	adrenoceptor beta 2 [Source:HGNC Symbol;Acc:HGNC:286]	NA	2.43896	1.95576	2.7552	2.80907	3.05028	2.2659	3.18225	2.83895	5.2481	5.58333	3.47265	6.25488	7.00672	7.44361	7.48147	10.0377	0.405425	-1.30249	2.67586e-20	5.14112e-19	down	yes
ENSAPLG00000016344	ENSAPLG00000016344	ENSAPLT00000017054	NA	00230(Purine metabolism);00232(Caffeine metabolism)	K00365	EC:1.7.3.3		NA	79.2017	16.5104	30.715	69.4244	21.8079	12.5274	18.34	37.8516	0.0001	0.0001	0.0001	0.0001	0.0001	0.0001	0.357788	0.0001	798.851	9.64178	2.87174e-20	5.50727e-19	up	yes
ENSAPLG00000008747	IVNS1ABP	ENSAPLT00000009125	GO:0005515(protein binding);GO:0005634(nucleus);GO:0005829(cytosol);GO:0008380(RNA splicing);GO:0009615(response to virus);GO:0015629(actin cytoskeleton);GO:0031397(negative regulation of protein ubiquitination);GO:2001243(negative regulation of intrinsic apoptotic signaling pathway)	05164(Influenza A)	K15046	NA	influenza virus NS1A binding protein [Source:HGNC Symbol;Acc:HGNC:16951]	NA	74.8414	70.9078	90.6164	87.7668	83.5107	75.6373	85.8432	77.1119	97.0372	105.395	118.045	107.442	137.676	98.5524	112.214	127.643	0.714858	-0.484271	3.07128e-20	5.87906e-19	down	no
ENSAPLG00000006052	ENSAPLG00000006052	ENSAPLT00000006338;ENSAPLT00000046197	GO:0001614(purinergic nucleotide receptor activity);GO:0004931(extracellularly ATP-gated cation channel activity);GO:0005216(ion channel activity);GO:0005524(ATP binding);GO:0005887(integral component of plasma membrane);GO:0006811(ion transport);GO:0016020(membrane);GO:0033198(response to ATP);GO:0098655(cation transmembrane transport);GO:0098655(cation transmembrane transport)	04020(Calcium signaling pathway);04080(Neuroactive ligand-receptor interaction);04080(Neuroactive ligand-receptor interaction)	K05219	NA		NA	23.6895	27.5473	34.1787	31.2172	38.3252	33.5466	34.1913	29.2523	44.1276	52.2382	59.051	37.8623	47.8583	58.3772	64.5067	66.5006	0.585216	-0.77296	3.09943e-20	5.92202e-19	down	no
ENSAPLG00000011160	CRHR2	ENSAPLT00000025127;ENSAPLT00000022712;ENSAPLT00000011655	GO:0004888(transmembrane signaling receptor activity);GO:0004930(G protein-coupled receptor activity);GO:0007166(cell surface receptor signaling pathway);GO:0007186(G protein-coupled receptor signaling pathway);GO:0016020(membrane);GO:0016021(integral component of membrane);GO:0016021(integral component of membrane)	04080(Neuroactive ligand-receptor interaction);04080(Neuroactive ligand-receptor interaction)	K04579	NA	corticotropin releasing hormone receptor 2 [Source:HGNC Symbol;Acc:HGNC:2358]	NA	23.075	18.0392	25.5062	27.1829	14.9658	25.4132	16.8225	18.8653	6.74676	5.6996	4.24651	4.39451	4.38708	7.88283	4.02712	4.9957	4.00825	2.00297	3.13968e-20	5.9879e-19	up	yes
ENSAPLG00000004566	ENSAPLG00000004566	ENSAPLT00000004797	GO:0003774(motor activity);GO:0005515(protein binding);GO:0005524(ATP binding);GO:0005856(cytoskeleton);GO:0016459(myosin complex)	NA	NA	NA		NA	9.37359	6.86575	13.4039	11.9013	10.9724	13.5148	12.168	11.8258	3.14628	4.02181	3.36464	3.26675	3.96153	3.36984	3.14485	3.50124	3.24102	1.69645	3.23794e-20	6.16396e-19	up	yes
ENSAPLG00000013147	SPDL1	ENSAPLT00000019605;ENSAPLT00000013721;ENSAPLT00000020055;ENSAPLT00000047335	GO:0000132(establishment of mitotic spindle orientation);GO:0000922(spindle pole);GO:0000940(condensed chromosome outer kinetochore);GO:0005634(nucleus);GO:0007080(mitotic metaphase plate congression);GO:0007094(mitotic spindle assembly checkpoint);GO:0019899(enzyme binding);GO:0034501(protein localization to kinetochore);GO:0043515(kinetochore binding);GO:0043515(kinetochore binding)	NA	NA	NA	spindle apparatus coiled-coil protein 1 [Source:HGNC Symbol;Acc:HGNC:26010]	NA	7.45242	15.279	6.93785	21.5705	9.20796	8.72219	10.0541	8.82751	2.00454	2.35811	2.0588	1.87237	2.50829	1.4573	2.66871	1.40616	5.39059	2.43044	3.24533e-20	6.16671e-19	up	yes
ENSAPLG00000002971	SYNDIG1	ENSAPLT00000002998	GO:0005887(integral component of plasma membrane);GO:0006886(intracellular protein transport);GO:0014069(postsynaptic density);GO:0016021(integral component of membrane);GO:0031901(early endosome membrane);GO:0035254(glutamate receptor binding);GO:0042803(protein homodimerization activity);GO:0043231(intracellular membrane-bounded organelle);GO:0051965(positive regulation of synapse assembly)	NA	NA	NA	synapse differentiation inducing 1 [Source:HGNC Symbol;Acc:HGNC:15885]	NA	2.32905	0.910164	2.38205	1.54138	0.993388	0.718301	2.06289	0.901544	0.0001	0.0001	0.0001	0.0001	0.0001	0.0001	0.0001	0.0001	14798.5	13.8532	3.35249e-20	6.35869e-19	up	yes
ENSAPLG00000002735	NRP2	ENSAPLT00000033840;ENSAPLT00000002886	GO:0001525(angiogenesis);GO:0001755(neural crest cell migration);GO:0001764(neuron migration);GO:0003148(outflow tract septum morphogenesis);GO:0005021(vascular endothelial growth factor-activated receptor activity);GO:0007411(axon guidance);GO:0007507(heart development);GO:0016020(membrane);GO:0017154(semaphorin receptor activity);GO:0021612(facial nerve structural organization);GO:0021649(vesti…	NA	NA	NA	neuropilin 2 [Source:HGNC Symbol;Acc:HGNC:8005]	NA	106.106	55.3073	84.1664	69.0508	89.5911	105.595	104.797	99.2054	150.181	154.616	166.932	192.723	145.506	165.048	151.937	146.52	0.560534	-0.835126	3.57435e-20	6.76714e-19	down	no
ENSAPLG00000009091	E2F8	ENSAPLT00000030672;ENSAPLT00000009460	GO:0000122(negative regulation of transcription by RNA polymerase II);GO:0000978(RNA polymerase II proximal promoter sequence-specific DNA binding);GO:0000987(proximal promoter sequence-specific DNA binding);GO:0001227(DNA-binding transcription repressor activity, RNA polymerase II-specific);GO:0001890(placenta development);GO:0002040(sprouting angiogenesis);GO:0003677(DNA binding);GO:0003700(DNA…	NA	NA	NA	E2F transcription factor 8 [Source:HGNC Symbol;Acc:HGNC:24727]	NA	2.49561	4.14888	3.34705	5.74933	3.55064	3.13622	3.5705	2.89858	0.6255	0.808941	0.437311	0.806823	0.942845	0.401264	0.460701	0.643564	5.63626	2.49474	3.64675e-20	6.89163e-19	up	yes
ENSAPLG00000008282	CHGB	ENSAPLT00000008603	GO:0030141(secretory granule)	NA	NA	NA	chromogranin B [Source:HGNC Symbol;Acc:HGNC:1930]	NA	1.92525	1.58795	3.00588	5.92066	2.31528	3.77535	2.95608	7.19796	31.6496	74.4213	8.78035	32.7502	34.248	8.15482	60.5312	16.0178	0.107612	-3.21608	3.67827e-20	6.93855e-19	down	yes
ENSAPLG00000012543	NOX4	ENSAPLT00000038844;ENSAPLT00000013095;ENSAPLT00000026753	GO:0000902(cell morphogenesis);GO:0003015(heart process);GO:0005634(nucleus);GO:0006801(superoxide metabolic process);GO:0007569(cell aging);GO:0008285(negative regulation of cell population proliferation);GO:0010467(gene expression);GO:0016020(membrane);GO:0016175(superoxide-generating NADPH oxidase activity);GO:0016491(oxidoreductase activity);GO:0042554(superoxide anion generation);GO:0043406(…	04933(AGE-RAGE signaling pathway in diabetic complications);04933(AGE-RAGE signaling pathway in diabetic complications)	K21423	EC:1.6.3.-	NADPH oxidase 4 [Source:HGNC Symbol;Acc:HGNC:7891]	NA	2.4573	1.32701	1.85209	3.70937	2.6803	1.75687	2.53939	2.41476	0.0001	0.0001	0.0964504	0.0001	0.0460149	0.145101	0.0001	0.0001	65.0443	6.02335	3.7879e-20	7.1324e-19	up	yes
ENSAPLG00000020556	ENSAPLG00000020556	ENSAPLT00000030813	NA	NA	NA	NA		NA	0.0001	0.0001	0.0001	0.0001	0.0001	0.0001	0.0001	0.0001	0.243496	0.129484	0.700663	0.119925	0.396723	0.242812	0.286782	0.252563	0.000337204	-11.5341	4.10139e-20	7.70867e-19	down	yes
ENSAPLG00000004070	ENSAPLG00000004070	ENSAPLT00000004236;ENSAPLT00000022889;ENSAPLT00000031107	GO:0004866(endopeptidase inhibitor activity);GO:0005515(protein binding);GO:0005576(extracellular region);GO:0005615(extracellular space);GO:0005615(extracellular space)	NA	NA	NA		NA	1.29775	1.28364	0.953583	1.33588	0.837771	0.387049	1.18298	0.902325	0.023382	0.0001	0.043225	0.048016	0.0001	0.043175	0.0001	0.0001	51.7134	5.69247	4.32691e-20	8.11785e-19	up	yes
ENSAPLG00000011239	USP13	ENSAPLT00000025940;ENSAPLT00000011758;ENSAPLT00000017575	GO:0004197(cysteine-type endopeptidase activity);GO:0004843(thiol-dependent ubiquitin-specific protease activity);GO:0005515(protein binding);GO:0006355(regulation of transcription, DNA-templated);GO:0006511(ubiquitin-dependent protein catabolic process);GO:0008270(zinc ion binding);GO:0008283(cell population proliferation);GO:0010506(regulation of autophagy);GO:0016579(protein deubiquitination);…	NA	NA	NA	ubiquitin specific peptidase 13 [Source:HGNC Symbol;Acc:HGNC:12611]	NA	10.2656	7.4235	11.2163	14.9282	16.195	14.8698	9.45506	16.3066	18.3752	19.754	28.5536	24.559	31.4448	24.139	27.6026	20.7428	0.515753	-0.955249	4.5227e-20	8.46987e-19	down	no
ENSAPLG00000022389	EDN2	ENSAPLT00000037217	GO:0001516(prostaglandin biosynthetic process);GO:0001659(temperature homeostasis);GO:0002690(positive regulation of leukocyte chemotaxis);GO:0003100(regulation of systemic arterial blood pressure by endothelin);GO:0005179(hormone activity);GO:0005576(extracellular region);GO:0005615(extracellular space);GO:0007204(positive regulation of cytosolic calcium ion concentration);GO:0008284(positive re…	04080(Neuroactive ligand-receptor interaction);04270(Vascular smooth muscle contraction)	K16367	NA	endothelin 2 [Source:HGNC Symbol;Acc:HGNC:3177]	NA	2.1647	2.19141	3.44141	1.82398	5.56158	2.11464	2.80271	3.22228	5.75105	12.2426	6.89849	7.05975	9.66587	6.88889	9.06289	9.72628	0.34657	-1.52878	6.16808e-20	1.15304e-18	down	yes
ENSAPLG00000009971	LRRC40	ENSAPLT00000010419	GO:0005515(protein binding)	NA	NA	NA	leucine rich repeat containing 40 [Source:HGNC Symbol;Acc:HGNC:26004]	NA	68.9235	62.6717	64.5873	69.4146	65.1571	60.3789	54.2596	62.2135	25.1147	28.5672	22.041	24.8103	25.4316	20.089	21.1729	20.3741	2.70578	1.43604	7.40615e-20	1.38199e-18	up	yes
ENSAPLG00000026807	ENSAPLG00000026807	ENSAPLT00000029448	GO:0005509(calcium ion binding);GO:0008017(microtubule binding)	NA	NA	NA		NA	221.039	165.334	203.504	215.337	213.464	187.537	216.596	186.009	78.3611	81.6405	63.1845	80.8404	65.8924	81.9684	69.6143	71.7261	2.71198	1.43934	8.41611e-20	1.56763e-18	up	yes
ENSAPLG00000000582	COL26A1	ENSAPLT00000000652;ENSAPLT00000025568;ENSAPLT00000035068	GO:0005515(protein binding);GO:0005783(endoplasmic reticulum);GO:0005794(Golgi apparatus);GO:0010811(positive regulation of cell-substrate adhesion);GO:0031012(extracellular matrix);GO:0031012(extracellular matrix)	NA	NA	NA	collagen type XXVI alpha 1 chain [Source:HGNC Symbol;Acc:HGNC:18038]	NA	5.32582	4.6644	8.27162	8.6502	3.54257	9.87231	7.9021	6.1189	0.424462	0.129365	0.529747	0.916653	0.771175	0.553302	1.16743	0.377133	11.1614	3.48045	8.43632e-20	1.56858e-18	up	yes
ENSAPLG00000007225	TCF12	ENSAPLT00000007562	GO:0000790(nuclear chromatin);GO:0000978(RNA polymerase II proximal promoter sequence-specific DNA binding);GO:0001228(DNA-binding transcription activator activity, RNA polymerase II-specific);GO:0003677(DNA binding);GO:0003700(DNA-binding transcription factor activity);GO:0005634(nucleus);GO:0005654(nucleoplasm);GO:0005667(transcription factor complex);GO:0005737(cytoplasm);GO:0008134(transcript…	NA	NA	NA	transcription factor 12 [Source:HGNC Symbol;Acc:HGNC:11623]	NA	90.6114	92.8395	114.229	163.09	116.302	116.117	104.222	106.616	41.6555	36.1366	36.2081	39.2696	52.6632	32.0253	40.648	29.3134	2.93592	1.55381	8.81311e-20	1.63571e-18	up	yes
ENSAPLG00000012906	ENSAPLG00000012906	ENSAPLT00000045175;ENSAPLT00000025902;ENSAPLT00000036016;ENSAPLT00000013431	GO:0015629(actin cytoskeleton);GO:0051015(actin filament binding);GO:0051015(actin filament binding)	00100(Steroid biosynthesis);00100(Steroid biosynthesis)	K07748	EC:1.1.1.170		NA	0.887778	0.113387	0.677521	0.33847	0.337685	0.638449	0.238003	0.409931	2.0921	2.28862	4.48257	3.01782	2.54311	3.17405	1.34146	2.81854	0.167349	-2.57907	8.99245e-20	1.66418e-18	down	yes
ENSAPLG00000025244	TTPA	ENSAPLT00000032252	GO:0001890(placenta development);GO:0001892(embryonic placenta development);GO:0005546(phosphatidylinositol-4,5-bisphosphate binding);GO:0008431(vitamin E binding);GO:0009636(response to toxic substance);GO:0042360(vitamin E metabolic process);GO:0043325(phosphatidylinositol-3,4-bisphosphate binding);GO:0051180(vitamin transport);GO:0090212(negative regulation of establishment of blood-brain barr…	NA	NA	NA	alpha tocopherol transfer protein [Source:HGNC Symbol;Acc:HGNC:12404]	NA	1.95242	1.98462	1.89185	2.65119	3.679	2.59527	1.56763	2.57409	6.22453	3.80438	5.15116	6.39668	7.32722	5.62997	6.59644	4.32294	0.415725	-1.2663	8.99859e-20	1.66418e-18	down	yes
ENSAPLG00000012971	KLF15	ENSAPLT00000013498	GO:0000977(RNA polymerase II regulatory region sequence-specific DNA binding);GO:0000978(RNA polymerase II proximal promoter sequence-specific DNA binding);GO:0001228(DNA-binding transcription activator activity, RNA polymerase II-specific);GO:0001678(cellular glucose homeostasis);GO:0003676(nucleic acid binding);GO:0003677(DNA binding);GO:0003700(DNA-binding transcription factor activity);GO:000…	NA	NA	NA	Kruppel like factor 15 [Source:HGNC Symbol;Acc:HGNC:14536]	NA	28.5622	16.7947	37.7318	31.0957	45.8075	42.9213	28.7543	26.484	49.4657	93.8489	58.2382	74.0788	60.2904	60.1306	107.555	75.7689	0.445568	-1.16628	9.13515e-20	1.68643e-18	down	yes
ENSAPLG00000002318	GNB1L	ENSAPLT00000002353	GO:0005515(protein binding);GO:0005737(cytoplasm);GO:0035176(social behavior)	NA	NA	NA	G protein subunit beta 1 like [Source:HGNC Symbol;Acc:HGNC:4397]	NA	29.1956	18.5629	17.3855	19.868	15.958	17.33	15.9368	22.5804	4.88335	3.82195	3.44459	4.90136	4.09732	5.91873	6.1325	4.11783	4.20223	2.07115	9.79782e-20	1.80555e-18	up	yes
ENSAPLG00000023975	PMP22	ENSAPLT00000045442	GO:0005886(plasma membrane);GO:0008219(cell death);GO:0016020(membrane);GO:0016021(integral component of membrane);GO:0032060(bleb assembly)	NA	NA	NA	peripheral myelin protein 22 [Source:HGNC Symbol;Acc:HGNC:9118]	NA	174.628	135.493	171.065	140.6	143.395	192.356	138.707	171.544	212.679	428.201	265.227	320.442	241.035	341.578	224.051	314.713	0.539961	-0.889073	1.00623e-19	1.851e-18	down	no
ENSAPLG00000004034	ART4	ENSAPLT00000027372;ENSAPLT00000024726;ENSAPLT00000004125	GO:0003956(NAD(P)+-protein-arginine ADP-ribosyltransferase activity);GO:0006471(protein ADP-ribosylation);GO:0006471(protein ADP-ribosylation)	NA	NA	NA	ADP-ribosyltransferase 4 (Dombrock blood group) [Source:HGNC Symbol;Acc:HGNC:726]	NA	0.0001	0.109264	0.0001	0.307523	0.249568	0.153197	0.283126	0.0001	1.38834	2.29474	2.48953	2.34066	2.56935	3.92053	3.35599	2.6893	0.0524019	-4.25424	1.07607e-19	1.97597e-18	down	yes
ENSAPLG00000006933	ENSAPLG00000006933	ENSAPLT00000007188	NA	NA	NA	NA		NA	45.858	48.1157	37.3741	30.9469	32.4866	38.1204	33.4236	33.5899	75.4935	65.383	109.018	75.7274	55.629	69.7589	95.0357	82.7396	0.476976	-1.06801	1.13276e-19	2.07639e-18	down	yes
ENSAPLG00000017168	NUAK1	ENSAPLT00000024025	GO:0001650(fibrillar center);GO:0002039(p53 binding);GO:0004672(protein kinase activity);GO:0004674(protein serine/threonine kinase activity);GO:0005524(ATP binding);GO:0005634(nucleus);GO:0005737(cytoplasm);GO:0006468(protein phosphorylation);GO:0015630(microtubule cytoskeleton);GO:0030155(regulation of cell adhesion);GO:0035507(regulation of myosin-light-chain-phosphatase activity);GO:2000772(r…	NA	NA	NA	NUAK family kinase 1 [Source:HGNC Symbol;Acc:HGNC:14311]	NA	16.3531	11.1469	15.9464	15.2155	25.3713	18.236	13.82	18.8308	28.1722	29.3742	28.1307	23.666	30.1368	29.5774	31.2325	25.4448	0.597693	-0.742524	1.2201e-19	2.23254e-18	down	no
ENSAPLG00000016278	UBE2T	ENSAPLT00000016982	NA	03460(Fanconi anemia pathway)	K13960	EC:2.3.2.23	ubiquitin conjugating enzyme E2 T [Source:HGNC Symbol;Acc:HGNC:25009]	NA	9.66517	12.1194	13.2208	12.3013	8.33902	7.56872	11.2811	9.20754	2.33831	1.56741	1.39286	2.27502	2.28355	2.6032	1.42374	2.07756	5.24401	2.39067	1.37659e-19	2.51446e-18	up	yes
ENSAPLG00000012327	AFAP1	ENSAPLT00000045571;ENSAPLT00000012905;ENSAPLT00000028518;ENSAPLT00000042735;ENSAPLT00000020888	GO:0005829(cytosol);GO:0005925(focal adhesion);GO:0009966(regulation of signal transduction);GO:0015629(actin cytoskeleton);GO:0051493(regulation of cytoskeleton organization);GO:0051493(regulation of cytoskeleton organization)	NA	NA	NA	actin filament associated protein 1 [Source:HGNC Symbol;Acc:HGNC:24017]	NA	13.408	15.3765	17.4988	30.1927	21.2331	15.344	16.49	17.4017	6.92161	3.43251	4.42585	3.95753	6.3663	4.53031	4.02871	3.73106	3.92965	1.9744	1.47022e-19	2.68077e-18	up	yes
ENSAPLG00000004961	CCT8	ENSAPLT00000005169	GO:0002199(zona pellucida receptor complex);GO:0005524(ATP binding);GO:0005654(nucleoplasm);GO:0005737(cytoplasm);GO:0005813(centrosome);GO:0005829(cytosol);GO:0005832(chaperonin-containing T-complex);GO:0005874(microtubule);GO:0006457(protein folding);GO:0007339(binding of sperm to zona pellucida);GO:0032212(positive regulation of telomere maintenance via telomerase);GO:0044297(cell body);GO:004…	NA	NA	NA	chaperonin containing TCP1 subunit 8 [Source:HGNC Symbol;Acc:HGNC:1623]	NA	304.548	257.328	279.82	302.045	262.019	245.86	276.322	262.714	109.432	115.359	97.8968	87.3444	125.617	96.7725	118.524	106.859	2.55379	1.35264	1.47991e-19	2.69369e-18	up	yes
ENSAPLG00000020362	ENSAPLG00000020362	ENSAPLT00000041130;ENSAPLT00000033018;ENSAPLT00000046006;ENSAPLT00000038711	NA	NA	NA	NA		NA	4.59182	2.99107	3.60955	5.2409	4.7319	5.55114	3.12782	3.75756	1.04821	0.519088	0.718135	0.590114	0.585783	0.666901	0.390231	1.00026	6.08869	2.60613	1.78448e-19	3.24238e-18	up	yes
ENSAPLG00000026795	SHISA2	ENSAPLT00000041573	NA	NA	NA	NA	shisa family member 2 [Source:HGNC Symbol;Acc:HGNC:20366]	NA	600.794	409.127	657.254	427.979	456.559	784.058	639.028	457.277	129.58	65.7404	48.0108	91.0728	30.1554	135.924	53.8168	39.9196	7.45864	2.89891	1.79299e-19	3.25215e-18	up	yes
ENSAPLG00000001361	TENT5B	ENSAPLT00000039514;ENSAPLT00000001351	GO:1990817(RNA adenylyltransferase activity);GO:1990817(RNA adenylyltransferase activity)	04371(Apelin signaling pathway);04810(Regulation of actin cytoskeleton);04260(Cardiac muscle contraction);04261(Adrenergic signaling in cardiomyocytes);04261(Adrenergic signaling in cardiomyocytes)	K05742	NA	terminal nucleotidyltransferase 5B [Source:HGNC Symbol;Acc:HGNC:28273]	NA	41.2035	24.8605	39.0938	24.9109	39.5145	50.1874	44.5576	41.3038	93.8059	96.2451	100.574	91.2778	67.5743	52.5193	70.0662	79.3665	0.469171	-1.09181	1.93106e-19	3.49646e-18	down	yes
ENSAPLG00000029124	ENSAPLG00000029124	ENSAPLT00000047035;ENSAPLT00000038621;ENSAPLT00000025784	NA	NA	NA	NA		NA	3.20744	4.31484	5.68137	7.42057	6.68665	5.62756	5.3065	4.53503	16.2508	11.9317	15.4856	9.44997	18.6583	12.7239	14.9648	7.75811	0.39898	-1.32561	2.23699e-19	4.04334e-18	down	yes
ENSAPLG00000015957	ENSAPLG00000015957	ENSAPLT00000016664	GO:0004668(protein-arginine deiminase activity);GO:0005509(calcium ion binding);GO:0005737(cytoplasm);GO:0018101(protein citrullination)	NA	NA	NA		NA	0.0001	0.0001	0.0001	0.0001	0.0001	0.0001	0.05363	0.0001	0.205661	1.29441	0.289833	0.493896	0.499792	1.44765	2.31684	1.04597	0.00715428	-7.12698	2.41156e-19	4.3513e-18	down	yes
ENSAPLG00000008462	ENSAPLG00000008462	ENSAPLT00000008948	GO:0005102(signaling receptor binding);GO:0007155(cell adhesion);GO:0030155(regulation of cell adhesion);GO:0030334(regulation of cell migration);GO:0045995(regulation of embryonic development)	04512(ECM-receptor interaction);04510(Focal adhesion)	K06240	NA		NA	3.91216	3.47827	3.71982	5.93796	6.09664	4.38466	4.64844	3.93605	6.93677	8.58424	6.08202	9.67904	14.5786	6.66198	10.5908	7.32493	0.512703	-0.963804	2.79903e-19	5.04165e-18	down	no
ENSAPLG00000014134	BMP2K	ENSAPLT00000023833;ENSAPLT00000014748;ENSAPLT00000028070;ENSAPLT00000035326	GO:0004672(protein kinase activity);GO:0005524(ATP binding);GO:0005634(nucleus);GO:0006468(protein phosphorylation);GO:0016607(nuclear speck);GO:0019208(phosphatase regulator activity);GO:0030500(regulation of bone mineralization);GO:0030500(regulation of bone mineralization)	NA	NA	NA	BMP2 inducible kinase [Source:HGNC Symbol;Acc:HGNC:18041]	NA	27.0917	19.5974	31.8437	35.4426	37.7497	32.954	30.6023	28.1595	13.4127	9.43462	9.92239	9.7952	10.8791	9.34091	9.7607	8.66367	2.9977	1.58386	2.80391e-19	5.04168e-18	up	yes
ENSAPLG00000010393	IP6K2	ENSAPLT00000010826	GO:0000828(inositol hexakisphosphate kinase activity);GO:0000832(inositol hexakisphosphate 5-kinase activity);GO:0001650(fibrillar center);GO:0005576(extracellular region);GO:0005634(nucleus);GO:0016301(kinase activity);GO:0019229(regulation of vasoconstriction);GO:0030054(cell junction);GO:0030308(negative regulation of cell growth);GO:0032958(inositol phosphate biosynthetic process);GO:0043065(…	04070(Phosphatidylinositol signaling system)	K07756	EC:2.7.4.21	inositol hexakisphosphate kinase 2 [Source:HGNC Symbol;Acc:HGNC:17313]	NA	27.669	38.9897	28.864	38.7037	36.0115	26.443	30.0648	28.814	43.1845	59.1315	49.8782	42.4122	44.6796	64.2541	70.0433	56.3947	0.594355	-0.750603	2.85094e-19	5.11739e-18	down	no
ENSAPLG00000019122	ENSAPLG00000019122	ENSAPLT00000043009;ENSAPLT00000031529	GO:0005216(ion channel activity);GO:0005249(voltage-gated potassium channel activity);GO:0006811(ion transport);GO:0006813(potassium ion transport);GO:0008076(voltage-gated potassium channel complex);GO:0016020(membrane);GO:0055085(transmembrane transport);GO:0060072(large conductance calcium-activated potassium channel activity);GO:0060072(large conductance calcium-activated potassium channel ac…	04270(Vascular smooth muscle contraction);04270(Vascular smooth muscle contraction)	K04936	NA		NA	8.84204	6.21948	15.6331	16.1822	14.0549	13.9365	14.7481	11.6847	27.8974	33.738	25.1189	25.2647	30.5012	48.2432	27.0347	18.8087	0.428141	-1.22384	2.92794e-19	5.24653e-18	down	yes
ENSAPLG00000007008	SETD7	ENSAPLT00000007272	GO:0002039(p53 binding);GO:0005515(protein binding);GO:0005694(chromosome);GO:0005730(nucleolus);GO:0006355(regulation of transcription, DNA-templated);GO:0006974(cellular response to DNA damage stimulus);GO:0016279(protein-lysine N-methyltransferase activity);GO:0018022(peptidyl-lysine methylation);GO:0018024(histone-lysine N-methyltransferase activity);GO:0018026(peptidyl-lysine monomethylation…	00310(Lysine degradation);04068(FoxO signaling pathway)	K11431	EC:2.1.1.43	SET domain containing 7, histone lysine methyltransferase [Source:HGNC Symbol;Acc:HGNC:30412]	NA	78.1452	48.3259	95.0981	83.9405	123.105	99.8057	103.191	85.4284	31.3008	25.6364	23.2478	23.5033	26.6675	28.3286	21.2364	18.6185	3.61157	1.85263	2.93491e-19	5.24995e-18	up	yes
ENSAPLG00000009916	DCLK1	ENSAPLT00000028232;ENSAPLT00000044267;ENSAPLT00000010329;ENSAPLT00000018643;ENSAPLT00000033771	GO:0001764(neuron migration);GO:0004672(protein kinase activity);GO:0005524(ATP binding);GO:0006468(protein phosphorylation);GO:0007409(axonogenesis);GO:0007420(brain development);GO:0009615(response to virus);GO:0014069(postsynaptic density);GO:0018105(peptidyl-serine phosphorylation);GO:0021952(central nervous system projection neuron axonogenesis);GO:0030900(forebrain development);GO:0035556(i…	NA	NA	NA	doublecortin like kinase 1 [Source:HGNC Symbol;Acc:HGNC:2700]	NA	4.32218	2.64508	3.64625	7.25268	3.91864	2.27377	4.02465	2.1543	0.102105	0.183293	0.186573	0.620583	0.679423	0.346582	0.428993	0.354458	10.4195	3.38122	3.10029e-19	5.53624e-18	up	yes
ENSAPLG00000008390	RPL3L	ENSAPLT00000048061;ENSAPLT00000008733	GO:0003735(structural constituent of ribosome);GO:0005622(intracellular);GO:0005840(ribosome);GO:0006412(translation);GO:0006412(translation)	03010(Ribosome);03010(Ribosome)	K02925	NA	ribosomal protein L3 like [Source:HGNC Symbol;Acc:HGNC:10351]	NA	4.25847	3.631	2.91609	1.91608	4.14331	3.1817	4.56293	2.18082	6.12653	6.18692	31.1332	13.4475	27.7678	12.9022	20.2407	18.1244	0.197091	-2.34307	3.11013e-19	5.54426e-18	down	yes
ENSAPLG00000015989	SLBP	ENSAPLT00000031281;ENSAPLT00000048275;ENSAPLT00000016692	GO:0003723(RNA binding);GO:0003729(mRNA binding);GO:0005634(nucleus);GO:0005737(cytoplasm);GO:0006398(mRNA 3'-end processing by stem-loop binding and cleavage);GO:0071204(histone pre-mRNA 3'end processing complex);GO:0071207(histone pre-mRNA stem-loop binding);GO:1990904(ribonucleoprotein complex);GO:1990904(ribonucleoprotein complex)	NA	NA	NA	stem-loop binding protein [Source:HGNC Symbol;Acc:HGNC:10904]	NA	8.30944	7.25372	9.77899	11.7444	6.22864	5.82979	7.25648	6.87718	0.951289	0.660866	1.106	2.29089	1.86033	1.01987	0.730474	0.83366	6.69376	2.74282	3.21439e-19	5.72029e-18	up	yes
ENSAPLG00000013202	LMOD3	ENSAPLT00000013747	GO:0003779(actin binding);GO:0003785(actin monomer binding);GO:0005523(tropomyosin binding);GO:0005737(cytoplasm);GO:0005865(striated muscle thin filament);GO:0006941(striated muscle contraction);GO:0030240(skeletal muscle thin filament assembly);GO:0031430(M band);GO:0031672(A band);GO:0045010(actin nucleation);GO:0048741(skeletal muscle fiber development);GO:0048743(positive regulation of skele…	NA	NA	NA	leiomodin 3 [Source:HGNC Symbol;Acc:HGNC:6649]	NA	71.3207	54.1476	88.0981	72.3437	98.6733	91.6092	74.6618	85.69	122.842	130.983	135.712	145.735	132.683	107.662	105.424	124.966	0.632744	-0.660307	3.36973e-19	5.98646e-18	down	no
ENSAPLG00000005796	ENSAPLG00000005796	ENSAPLT00000006016	NA	NA	NA	NA		NA	1.53768	2.28638	1.96412	3.59361	2.28161	0.521226	1.98173	1.39977	0.0001	0.0001	0.0001	0.125658	0.0001	0.0001	0.0001	0.0001	123.191	6.94475	3.71904e-19	6.59573e-18	up	yes
ENSAPLG00000003817	ABCC5	ENSAPLT00000033722;ENSAPLT00000004044	GO:0005524(ATP binding);GO:0008514(organic anion transmembrane transporter activity);GO:0015711(organic anion transport);GO:0016020(membrane);GO:0016021(integral component of membrane);GO:0016887(ATPase activity);GO:0042626(ATPase activity, coupled to transmembrane movement of substances);GO:0055085(transmembrane transport);GO:0055085(transmembrane transport)	02010(ABC transporters);02010(ABC transporters)	K05668	NA	ATP binding cassette subfamily C member 5 [Source:HGNC Symbol;Acc:HGNC:56]	NA	48.0493	34.6954	45.2764	41.9266	21.1657	29.7263	45.9721	39.0953	9.81141	11.1878	6.37898	7.53734	14.1166	8.47898	12.8628	10.0588	3.80327	1.92724	3.82229e-19	6.76729e-18	up	yes
ENSAPLG00000013924	ENSAPLG00000013924	ENSAPLT00000025459;ENSAPLT00000014502;ENSAPLT00000048277;ENSAPLT00000044381	GO:0003824(catalytic activity);GO:0003824(catalytic activity)	NA	NA	NA		NA	2.18751	1.82254	1.33157	1.9258	2.18001	1.55979	1.54112	1.89014	4.08519	6.06884	5.70605	4.36535	4.79365	5.10844	5.31887	2.63213	0.379176	-1.39906	3.89041e-19	6.87615e-18	down	yes
ENSAPLG00000006275	PALD1	ENSAPLT00000022861;ENSAPLT00000006519	GO:0005829(cytosol);GO:0005829(cytosol)	NA	NA	NA	phosphatase domain containing paladin 1 [Source:HGNC Symbol;Acc:HGNC:23530]	NA	133.999	148.667	147.998	102.132	109.817	124.177	126.684	114.614	37.1266	43.9352	38.691	49.7826	33.8635	42.6715	42.5287	40.2163	3.06581	1.61627	4.00169e-19	7.06081e-18	up	yes
ENSAPLG00000015786	SLC30A7	ENSAPLT00000016490;ENSAPLT00000036232	GO:0005737(cytoplasm);GO:0005794(Golgi apparatus);GO:0006812(cation transport);GO:0006829(zinc ion transport);GO:0008324(cation transmembrane transporter activity);GO:0016021(integral component of membrane);GO:0031410(cytoplasmic vesicle);GO:0031982(vesicle);GO:0032119(sequestering of zinc ion);GO:0048471(perinuclear region of cytoplasm);GO:0055085(transmembrane transport);GO:0055085(transmembran…	NA	NA	NA	solute carrier family 30 member 7 [Source:HGNC Symbol;Acc:HGNC:19306]	NA	23.7015	27.5401	24.6537	28.1632	28.9928	25.9144	25.5998	21.372	9.2709	10.0491	7.833	7.59199	9.50637	10.1923	8.76806	6.69033	2.94609	1.5588	4.0279e-19	7.09499e-18	up	yes
ENSAPLG00000013305	NEIL3	ENSAPLT00000013850;ENSAPLT00000005640	GO:0000405(bubble DNA binding);GO:0003676(nucleic acid binding);GO:0003677(DNA binding);GO:0003684(damaged DNA binding);GO:0003690(double-stranded DNA binding);GO:0003697(single-stranded DNA binding);GO:0003906(DNA-(apurinic or apyrimidinic site) endonuclease activity);GO:0005634(nucleus);GO:0005654(nucleoplasm);GO:0006281(DNA repair);GO:0006284(base-excision repair);GO:0006289(nucleotide-excisio…	03410(Base excision repair);03410(Base excision repair)	K10569	NA	nei like DNA glycosylase 3 [Source:HGNC Symbol;Acc:HGNC:24573]	NA	2.55724	3.10079	3.3454	4.87128	2.93757	2.12742	3.15785	3.25527	0.39985	0.243318	0.336169	0.391215	0.154662	0.078223	0.360699	0.394096	10.7508	3.42637	4.31342e-19	7.58504e-18	up	yes
ENSAPLG00000009843	IPO8	ENSAPLT00000030932;ENSAPLT00000026070;ENSAPLT00000019674;ENSAPLT00000010311;ENSAPLT00000018215	GO:0006886(intracellular protein transport);GO:0008536(Ran GTPase binding);GO:0008536(Ran GTPase binding)	NA	NA	NA	importin 8 [Source:HGNC Symbol;Acc:HGNC:9853]	NA	25.6794	18.9132	27.6518	37.493	32.1536	29.438	28.5479	27.0231	11.7272	10.6316	7.99412	9.632	10.0596	9.43486	7.69872	7.85051	3.02418	1.59654	4.6234e-19	8.11637e-18	up	yes
ENSAPLG00000003459	ENSAPLG00000003459	ENSAPLT00000003658	GO:0004866(endopeptidase inhibitor activity);GO:0005576(extracellular region);GO:0005615(extracellular space)	NA	NA	NA		NA	17.3307	9.89959	20.6203	7.25584	17.1544	17.8028	13.3734	13.1639	25.7202	32.6839	28.4224	41.3666	27.0378	35.0893	43.7356	37.9288	0.428704	-1.22194	4.67553e-19	8.19402e-18	down	yes
ENSAPLG00000004420	ENSAPLG00000004420	ENSAPLT00000036474;ENSAPLT00000004828	GO:0003774(motor activity);GO:0005515(protein binding);GO:0005524(ATP binding);GO:0016459(myosin complex);GO:0051015(actin filament binding);GO:0051015(actin filament binding)	04260(Cardiac muscle contraction);04261(Adrenergic signaling in cardiomyocytes);04261(Adrenergic signaling in cardiomyocytes)	K17751	NA		NA	7.04033	12.7556	20.3689	31.0284	20.8853	26.5222	32.2145	14.7742	1.04181	3.08957	0.887721	3.37773	2.18324	2.82283	3.66363	2.94965	8.27278	3.04837	4.84267e-19	8.47263e-18	up	yes
ENSAPLG00000008126	ALDH1L2	ENSAPLT00000008505;ENSAPLT00000037656	GO:0003824(catalytic activity);GO:0005634(nucleus);GO:0005737(cytoplasm);GO:0005739(mitochondrion);GO:0006730(one-carbon metabolic process);GO:0009058(biosynthetic process);GO:0009258(10-formyltetrahydrofolate catabolic process);GO:0016155(formyltetrahydrofolate dehydrogenase activity);GO:0016491(oxidoreductase activity);GO:0016620(oxidoreductase activity, acting on the aldehyde or oxo group of d…	00670(One carbon pool by folate);00670(One carbon pool by folate)	K00289	EC:1.5.1.6	aldehyde dehydrogenase 1 family member L2 [Source:HGNC Symbol;Acc:HGNC:26777]	NA	86.1697	98.5683	101.672	233.266	125.882	134.632	163.115	119.573	46.4063	32.7796	28.7181	37.2701	25.5342	37.944	26.4513	24.5843	4.0929	2.03312	4.86515e-19	8.49763e-18	up	yes
ENSAPLG00000008323	RAPSN	ENSAPLT00000008671	GO:0005515(protein binding);GO:0005794(Golgi apparatus);GO:0005813(centrosome);GO:0005829(cytosol);GO:0005886(plasma membrane);GO:0007268(chemical synaptic transmission);GO:0007271(synaptic transmission, cholinergic);GO:0016020(membrane);GO:0031594(neuromuscular junction);GO:0033130(acetylcholine receptor binding);GO:0043495(protein membrane anchor);GO:0043525(positive regulation of neuron apopto…	NA	NA	NA	receptor associated protein of the synapse [Source:HGNC Symbol;Acc:HGNC:9863]	NA	177.717	213.043	195.023	189.122	213.139	179.802	210.758	180.584	67.5111	76.6129	55.2287	54.1074	71.5151	46.8925	63.6641	87.4494	2.98135	1.57596	4.93572e-19	8.60639e-18	up	yes
ENSAPLG00000003936	CAND2	ENSAPLT00000004041;ENSAPLT00000004039;ENSAPLT00000021423	GO:0005829(cytosol);GO:0010265(SCF complex assembly);GO:0010265(SCF complex assembly)	NA	NA	NA	cullin associated and neddylation dissociated 2 (putative) [Source:HGNC Symbol;Acc:HGNC:30689]	NA	34.7755	32.6668	39.1729	32.9989	40.2173	32.3253	37.2188	32.2938	53.8498	50.6896	54.9777	44.7014	48.2141	67.5031	45.511	65.9915	0.652861	-0.615152	5.65797e-19	9.84923e-18	down	no
ENSAPLG00000001912	FHDC1	ENSAPLT00000001919	GO:0003779(actin binding);GO:0005794(Golgi apparatus);GO:0005874(microtubule);GO:0005881(cytoplasmic microtubule);GO:0005929(cilium);GO:0008017(microtubule binding);GO:0043149(stress fiber assembly);GO:0060271(cilium assembly);GO:0090161(Golgi ribbon formation)	00230(Purine metabolism);00250(Alanine, aspartate and glutamate metabolism)	K01939	EC:6.3.4.4	FH2 domain containing 1 [Source:HGNC Symbol;Acc:HGNC:29363]	NA	3.98196	4.34941	5.77884	4.549	4.14689	4.97381	4.24835	4.16778	0.981183	1.22987	0.690605	0.743279	1.73692	0.68593	0.839894	0.646758	4.79136	2.26044	5.80514e-19	1.00885e-17	up	yes
ENSAPLG00000002512	ENSAPLG00000002512	ENSAPLT00000002355;ENSAPLT00000002526	GO:0003677(DNA binding);GO:0003700(DNA-binding transcription factor activity);GO:0006355(regulation of transcription, DNA-templated);GO:0016021(integral component of membrane);GO:0043565(sequence-specific DNA binding);GO:0043565(sequence-specific DNA binding)	NA	NA	NA		NA	21.4297	18.0185	22.6512	16.3394	17.8744	22.7558	23.1231	20.3989	28.9101	44.6532	29.9427	28.3008	30.8875	31.0683	37.2691	38.774	0.602623	-0.730673	6.19493e-19	1.07479e-17	down	no
ENSAPLG00000005280	ALS2CL	ENSAPLT00000022344;ENSAPLT00000005504;ENSAPLT00000038866;ENSAPLT00000019967	GO:0007032(endosome organization);GO:0042802(identical protein binding);GO:0042802(identical protein binding)	NA	NA	NA	ALS2 C-terminal like [Source:HGNC Symbol;Acc:HGNC:20605]	NA	3.18011	1.98839	3.3351	2.05064	4.25762	3.40517	2.65885	3.63229	5.17383	5.66898	5.76167	7.55475	6.92181	8.30031	7.72083	6.63987	0.456033	-1.13279	6.33778e-19	1.09774e-17	down	yes
ENSAPLG00000013620	SLIT1	ENSAPLT00000032567;ENSAPLT00000032183;ENSAPLT00000014255;ENSAPLT00000029549;ENSAPLT00000025886	GO:0005509(calcium ion binding);GO:0005515(protein binding);GO:0007411(axon guidance);GO:0008045(motor neuron axon guidance);GO:0048495(Roundabout binding);GO:0048846(axon extension involved in axon guidance);GO:0050919(negative chemotaxis);GO:0050919(negative chemotaxis)	NA	NA	NA	slit guidance ligand 1 [Source:HGNC Symbol;Acc:HGNC:11085]	NA	11.6897	12.4821	14.6918	7.77291	6.39387	14.0421	9.69031	13.0104	2.46373	2.28216	2.74683	2.61599	3.81461	2.20684	1.86647	2.94139	4.28756	2.10016	6.737e-19	1.16494e-17	up	yes
ENSAPLG00000001978	CAV1	ENSAPLT00000001975	GO:0000122(negative regulation of transcription by RNA polymerase II);GO:0000139(Golgi membrane);GO:0000188(inactivation of MAPK activity);GO:0001525(angiogenesis);GO:0001570(vasculogenesis);GO:0001666(response to hypoxia);GO:0001937(negative regulation of endothelial cell proliferation);GO:0001960(negative regulation of cytokine-mediated signaling pathway);GO:0002026(regulation of the force of h…	04144(Endocytosis);04510(Focal adhesion)	K06278	NA	caveolin 1 [Source:HGNC Symbol;Acc:HGNC:1527]	NA	210.458	168.876	226.032	166.359	249.081	205.655	224.171	220.984	245.764	356.49	352.575	400.045	350.288	391.558	368.085	253.812	0.614877	-0.701629	8.25947e-19	1.42582e-17	down	no
ENSAPLG00000013621	SLC20A2	ENSAPLT00000033376;ENSAPLT00000034266;ENSAPLT00000045431;ENSAPLT00000034498;ENSAPLT00000038790;ENSAPLT00000029143;ENSAPLT00000014229	GO:0005315(inorganic phosphate transmembrane transporter activity);GO:0006817(phosphate ion transport);GO:0016020(membrane);GO:0016020(membrane)	NA	NA	NA	solute carrier family 20 member 2 [Source:HGNC Symbol;Acc:HGNC:10947]	NA	33.6748	34.7801	42.3995	33.2153	38.1552	36.2921	39.3488	36.5461	44.5148	49.0993	51.7237	52.4253	55.3095	70.917	52.5818	53.5443	0.684494	-0.546889	9.65314e-19	1.66364e-17	down	no
ENSAPLG00000006447	C1orf112	ENSAPLT00000006702;ENSAPLT00000020831	NA	NA	NA	NA	chromosome 1 open reading frame 112 [Source:HGNC Symbol;Acc:HGNC:25565]	NA	15.2807	14.4545	15.057	13.652	13.4335	14.1606	15.9123	16.7797	4.87038	5.57566	2.65595	3.273	5.86462	4.27499	4.43164	3.13802	3.48343	1.80051	1.11293e-18	1.91486e-17	up	yes
ENSAPLG00000005106	ORC1	ENSAPLT00000005367	GO:0000784(nuclear chromosome, telomeric region);GO:0000808(origin recognition complex);GO:0003682(chromatin binding);GO:0005524(ATP binding);GO:0005634(nucleus);GO:0005664(nuclear origin of replication recognition complex);GO:0005730(nucleolus);GO:0005829(cytosol);GO:0005886(plasma membrane)	04110(Cell cycle)	K02603	NA	origin recognition complex subunit 1 [Source:HGNC Symbol;Acc:HGNC:8487]	NA	4.97537	7.08186	5.34867	8.51313	5.70556	4.97305	5.48282	6.9334	1.38284	1.47355	1.54543	1.46665	1.63057	1.60277	1.80111	1.49665	3.95287	1.9829	1.12281e-18	1.92867e-17	up	yes
ENSAPLG00000007797	ENSAPLG00000007797	ENSAPLT00000008093	GO:0022857(transmembrane transporter activity);GO:0055085(transmembrane transport)	NA	NA	NA		NA	5.80671	6.73583	6.7064	3.55552	4.88032	7.48487	7.49727	8.0898	10.2637	13.505	13.0883	15.7245	14.1357	11.7117	14.1042	12.075	0.485208	-1.04332	1.20766e-18	2.07099e-17	down	yes
ENSAPLG00000012845	ACTR3	ENSAPLT00000039461;ENSAPLT00000031477;ENSAPLT00000019658;ENSAPLT00000013405	GO:0005200(structural constituent of cytoskeleton);GO:0005524(ATP binding);GO:0005634(nucleus);GO:0005737(cytoplasm);GO:0005885(Arp2/3 protein complex);GO:0005903(brush border);GO:0005911(cell-cell junction);GO:0007015(actin filament organization);GO:0007163(establishment or maintenance of cell polarity);GO:0008356(asymmetric cell division);GO:0016344(meiotic chromosome movement towards spindle p…	04530(Tight junction);04530(Tight junction)	K18584	NA	ARP3 actin related protein 3 homolog [Source:HGNC Symbol;Acc:HGNC:170]	NA	24.5911	25.2582	27.8577	31.5293	26.9427	26.6956	24.6679	25.425	10.2656	10.2106	10.1216	9.48346	13.4767	8.47655	9.68649	9.03974	2.63702	1.39891	1.30653e-18	2.23683e-17	up	yes
ENSAPLG00000021853	KCNJ11	ENSAPLT00000024349	GO:0005242(inward rectifier potassium channel activity);GO:0005249(voltage-gated potassium channel activity);GO:0005524(ATP binding);GO:0005886(plasma membrane);GO:0006006(glucose metabolic process);GO:0006813(potassium ion transport);GO:0008282(inward rectifying potassium channel);GO:0015272(ATP-activated inward rectifier potassium channel activity);GO:0016020(membrane);GO:0016021(integral compo…	NA	NA	NA	potassium voltage-gated channel subfamily J member 11 [Source:HGNC Symbol;Acc:HGNC:6257]	NA	61.0323	50.4893	61.1122	42.954	59.6729	62.9572	46.963	60.6384	100.115	106.775	66.4047	79.7993	107.617	75.6023	92.7767	75.9557	0.632327	-0.661256	1.36879e-18	2.33957e-17	down	no
ENSAPLG00000010112	MOGAT1	ENSAPLT00000010541	GO:0003846(2-acylglycerol O-acyltransferase activity);GO:0004144(diacylglycerol O-acyltransferase activity);GO:0005783(endoplasmic reticulum);GO:0006651(diacylglycerol biosynthetic process);GO:0016020(membrane);GO:0016747(transferase activity, transferring acyl groups other than amino-acyl groups)	00561(Glycerolipid metabolism)	K14458	EC:2.3.1.22	monoacylglycerol O-acyltransferase 1 [Source:HGNC Symbol;Acc:HGNC:18210]	NA	4.9303	4.9302	9.11605	11.3664	6.33537	10.6833	9.21479	5.15805	1.06331	0.208979	0.230743	0.076439	0.087074	0.654605	0.079478	0.097393	24.7134	4.62722	1.4158e-18	2.41594e-17	up	yes
ENSAPLG00000009387	SPRED2	ENSAPLT00000009778;ENSAPLT00000022119;ENSAPLT00000032972	GO:0000188(inactivation of MAPK activity);GO:0005173(stem cell factor receptor binding);GO:0005886(plasma membrane);GO:0007275(multicellular organism development);GO:0009966(regulation of signal transduction);GO:0010801(negative regulation of peptidyl-threonine phosphorylation);GO:0016020(membrane);GO:0019901(protein kinase binding);GO:0030291(protein serine/threonine kinase inhibitor activity);G…	NA	NA	NA	sprouty related EVH1 domain containing 2 [Source:HGNC Symbol;Acc:HGNC:17722]	NA	24.4378	14.8477	28.6253	30.3129	30.768	27.1836	30.6698	26.7374	9.88607	9.10603	7.37218	8.01291	8.89272	6.29062	6.05819	6.16353	3.45702	1.78953	1.46077e-18	2.48858e-17	up	yes
ENSAPLG00000013579	GPSM2	ENSAPLT00000014192	GO:0000132(establishment of mitotic spindle orientation);GO:0001965(G-protein alpha-subunit binding);GO:0005092(GDP-dissociation inhibitor activity);GO:0005515(protein binding);GO:0005737(cytoplasm);GO:0005813(centrosome);GO:0005829(cytosol);GO:0005938(cell cortex);GO:0007052(mitotic spindle organization);GO:0008022(protein C-terminus binding);GO:0019904(protein domain specific binding);GO:003069…	NA	NA	NA	G protein signaling modulator 2 [Source:HGNC Symbol;Acc:HGNC:29501]	NA	90.3131	89.6453	89.8561	101.286	98.8159	83.8718	95.3333	75.3987	41.8675	36.481	28.8816	24.2552	28.8824	35.3752	33.3105	26.5885	2.83412	1.5029	1.49947e-18	2.55033e-17	up	yes
ENSAPLG00000015224	ACACB	ENSAPLT00000046874;ENSAPLT00000015957	GO:0003989(acetyl-CoA carboxylase activity);GO:0005524(ATP binding);GO:0005634(nucleus);GO:0005739(mitochondrion);GO:0006084(acetyl-CoA metabolic process);GO:0006633(fatty acid biosynthetic process);GO:0010629(negative regulation of gene expression);GO:0010884(positive regulation of lipid storage);GO:0010906(regulation of glucose metabolic process);GO:0016874(ligase activity);GO:0031667(response …	00620(Pyruvate metabolism);00640(Propanoate metabolism);00061(Fatty acid biosynthesis);00254(Aflatoxin biosynthesis);04910(Insulin signaling pathway);04920(Adipocytokine signaling pathway);04920(Adipocytokine signaling pathway)	K01946	EC:6.4.1.2;EC:6.3.4.14	acetyl-CoA carboxylase beta [Source:HGNC Symbol;Acc:HGNC:85]	NA	26.942	12.2722	28.8235	18.8419	24.6724	29.9216	25.8609	25.9557	57.8594	49.6383	53.138	41.5713	39.4065	90.0609	53.0498	44.5745	0.450247	-1.15121	1.61372e-18	2.74016e-17	down	yes
ENSAPLG00000006318	ENSAPLG00000006318	ENSAPLT00000006546	GO:0016021(integral component of membrane)	NA	NA	NA		NA	12.7137	15.866	10.9319	9.22654	10.3682	11.6777	9.58235	13.0251	22.0921	26.3752	20.6145	27.3666	23.0649	23.8311	18.4907	18.2361	0.518637	-0.947204	1.63393e-18	2.76994e-17	down	no
ENSAPLG00000010868	NCAPD3	ENSAPLT00000011386	GO:0000799(nuclear condensin complex);GO:0005654(nucleoplasm);GO:0007076(mitotic chromosome condensation);GO:0031618(nuclear pericentric heterochromatin);GO:0035064(methylated histone binding)	NA	NA	NA	non-SMC condensin II complex subunit D3 [Source:HGNC Symbol;Acc:HGNC:28952]	NA	5.3024	4.66419	6.94746	5.52278	6.16746	5.43353	6.80926	6.054	0.818466	1.97489	1.15409	1.02923	2.20726	1.27029	1.8762	1.23475	4.05537	2.01983	1.80522e-18	3.05533e-17	up	yes
ENSAPLG00000006972	NCAM1	ENSAPLT00000034074;ENSAPLT00000007333	GO:0005515(protein binding);GO:0005829(cytosol);GO:0005886(plasma membrane);GO:0007155(cell adhesion);GO:0016020(membrane);GO:0016020(membrane)	04514(Cell adhesion molecules (CAMs));04514(Cell adhesion molecules (CAMs))	K06491	NA	neural cell adhesion molecule 1 [Source:HGNC Symbol;Acc:HGNC:7656]	NA	64.3507	52.8718	82.606	68.5981	85.5819	72.5976	80.4105	67.4831	27.8829	29.2469	18.5535	18.0889	26.6195	28.849	23.5167	22.791	2.93789	1.55478	1.96871e-18	3.32661e-17	up	yes
ENSAPLG00000030360	SFXN2	ENSAPLT00000024966	GO:0005739(mitochondrion);GO:0006811(ion transport);GO:0015075(ion transmembrane transporter activity);GO:0016020(membrane);GO:0055085(transmembrane transport);GO:1990542(mitochondrial transmembrane transport)	04120(Ubiquitin mediated proteolysis)	K03351	NA	sideroflexin 2 [Source:HGNC Symbol;Acc:HGNC:16086]	NA	9.10477	9.27478	9.85765	7.30361	8.07974	6.84682	9.34341	8.63919	1.75504	1.93755	2.44822	2.33638	2.32461	2.38335	2.2196	1.79546	3.9796	1.99262	1.98399e-18	3.34697e-17	up	yes
ENSAPLG00000004966	DCAF6	ENSAPLT00000005181;ENSAPLT00000024651;ENSAPLT00000042652;ENSAPLT00000040046;ENSAPLT00000042304;ENSAPLT00000044418	GO:0005515(protein binding);GO:0005634(nucleus);GO:0005829(cytosol);GO:0005925(focal adhesion);GO:0030374(nuclear receptor transcription coactivator activity);GO:0045944(positive regulation of transcription by RNA polymerase II);GO:0080008(Cul4-RING E3 ubiquitin ligase complex);GO:0080008(Cul4-RING E3 ubiquitin ligase complex)	NA	NA	NA	DDB1 and CUL4 associated factor 6 [Source:HGNC Symbol;Acc:HGNC:30002]	NA	94.7759	115.759	102.426	120.16	104.678	104.301	139.413	131.668	178.06	174.623	184.399	175.895	179.672	166.812	125.571	167.368	0.675231	-0.566548	2.32609e-18	3.91772e-17	down	no
ENSAPLG00000030030	ENSAPLG00000030030	ENSAPLT00000039088	NA	NA	NA	NA		NA	0.431361	1.34612	5.4051	15.0019	1.62253	1.82583	2.68071	6.26059	0.0001	0.0001	0.0001	0.0001	0.0001	0.0001	0.0001	0.0001	43217.7	15.3993	2.33559e-18	3.92735e-17	up	yes
ENSAPLG00000003836	OGT	ENSAPLT00000004014	GO:0000123(histone acetyltransferase complex);GO:0005515(protein binding);GO:0005547(phosphatidylinositol-3,4,5-trisphosphate binding);GO:0005634(nucleus);GO:0005654(nucleoplasm);GO:0005829(cytosol);GO:0005886(plasma membrane);GO:0006110(regulation of glycolytic process);GO:0006111(regulation of gluconeogenesis);GO:0006357(regulation of transcription by RNA polymerase II);GO:0006493(protein O-lin…	00514(Other types of O-glycan biosynthesis)	K09667	EC:2.4.1.255	O-linked N-acetylglucosamine (GlcNAc) transferase [Source:HGNC Symbol;Acc:HGNC:8127]	NA	160.745	165.476	168.188	264.169	226.568	153.502	176.82	179.985	246.981	255.118	257.297	233.882	319.032	234.351	291.552	233.609	0.721805	-0.470318	2.36881e-18	3.97676e-17	down	no
ENSAPLG00000022427	ENSAPLG00000022427	ENSAPLT00000026242;ENSAPLT00000031852	NA	NA	NA	NA		NA	2.26456	3.92938	2.95833	2.24919	2.85903	2.33467	1.48305	3.40309	4.13812	7.32768	15.0405	25.386	25.1545	22.6214	19.7751	9.04278	0.167188	-2.58046	2.48371e-18	4.16292e-17	down	yes
ENSAPLG00000009249	EYA2	ENSAPLT00000044559;ENSAPLT00000028594;ENSAPLT00000030131;ENSAPLT00000046772;ENSAPLT00000021341;ENSAPLT00000025284;ENSAPLT00000009703	GO:0000287(magnesium ion binding);GO:0004725(protein tyrosine phosphatase activity);GO:0005634(nucleus);GO:0005737(cytoplasm);GO:0005829(cytosol);GO:0006470(protein dephosphorylation);GO:0007275(multicellular organism development);GO:0014706(striated muscle tissue development);GO:0016576(histone dephosphorylation);GO:0097192(extrinsic apoptotic signaling pathway in absence of ligand);GO:0097345(m…	NA	NA	NA	EYA transcriptional coactivator and phosphatase 2 [Source:HGNC Symbol;Acc:HGNC:3520]	NA	32.0803	29.2807	31.1894	27.8068	24.9024	25.3497	24.9676	16.3915	5.93371	9.36388	2.989	7.22267	8.57856	5.64443	7.3466	4.53247	4.10701	2.03809	2.8786e-18	4.81702e-17	up	yes
ENSAPLG00000007822	LGALS8	ENSAPLT00000008160;ENSAPLT00000021834	GO:0005178(integrin binding);GO:0005737(cytoplasm);GO:0005829(cytosol);GO:0030246(carbohydrate binding);GO:0098586(cellular response to virus);GO:0098792(xenophagy);GO:1904977(lymphatic endothelial cell migration);GO:1904977(lymphatic endothelial cell migration)	NA	NA	NA	galectin 8 [Source:HGNC Symbol;Acc:HGNC:6569]	NA	121.514	121.907	129.457	157.528	163	141.102	159.11	138.479	56.9864	62.1747	47.6685	48.039	63.1014	53.2291	62.9772	47.762	2.56166	1.35708	3.06343e-18	5.11804e-17	up	yes
ENSAPLG00000003049	ABHD10	ENSAPLT00000003085	GO:0004553(hydrolase activity, hydrolyzing O-glycosyl compounds);GO:0005739(mitochondrion);GO:0005829(cytosol);GO:0019391(glucuronoside catabolic process)	NA	NA	NA	abhydrolase domain containing 10 [Source:HGNC Symbol;Acc:HGNC:25656]	NA	10.0977	11.8804	12.4827	11.6486	12.4166	10.6359	9.3341	7.65969	15.4229	22.5636	17.2612	25.3954	20.3475	17.8738	20.5376	19.9872	0.540535	-0.88754	3.19217e-18	5.32456e-17	down	no
ENSAPLG00000006548	SYNPO2L	ENSAPLT00000033134;ENSAPLT00000006793	GO:0005515(protein binding);GO:0005634(nucleus);GO:0005654(nucleoplasm);GO:0005829(cytosol);GO:0016607(nuclear speck);GO:0030054(cell junction);GO:0030054(cell junction)	04530(Tight junction);04530(Tight junction)	K21112	NA	synaptopodin 2 like [Source:HGNC Symbol;Acc:HGNC:23532]	NA	55.7146	27.644	68.445	47.0082	80.8819	66.3443	56.0269	49.2865	81.8271	111.766	102.192	102.874	120.611	102.01	98.9305	101.197	0.549485	-0.863848	4.50642e-18	7.50467e-17	down	no
ENSAPLG00000006978	ADAMTS17	ENSAPLT00000035065;ENSAPLT00000007253	GO:0003676(nucleic acid binding);GO:0004222(metalloendopeptidase activity);GO:0006508(proteolysis);GO:0008233(peptidase activity);GO:0008237(metallopeptidase activity);GO:0008237(metallopeptidase activity)	NA	NA	NA	ADAM metallopeptidase with thrombospondin type 1 motif 17 [Source:HGNC Symbol;Acc:HGNC:17109]	NA	5.03124	2.02927	4.20212	5.41699	5.69596	8.05474	4.1092	4.60536	0.221555	0.630195	0.405128	0.704634	1.08652	0.399233	0.752032	0.193679	8.91079	3.15555	4.76855e-18	7.92848e-17	up	yes
ENSAPLG00000015598	ENSAPLG00000015598	ENSAPLT00000026654;ENSAPLT00000031837;ENSAPLT00000016249	GO:0004896(cytokine receptor activity);GO:0005515(protein binding);GO:0016020(membrane);GO:0016020(membrane)	04060(Cytokine-cytokine receptor interaction);04060(Cytokine-cytokine receptor interaction)	K05073	NA		NA	1.14673	1.57059	1.97588	3.51034	3.3193	1.83715	2.7656	3.61535	7.85259	10.5246	5.6102	7.1518	10.1013	5.73105	4.45201	7.39549	0.335621	-1.57509	4.82509e-18	8.00965e-17	down	yes
ENSAPLG00000005074	SPSB3	ENSAPLT00000005240;ENSAPLT00000034995	GO:0005515(protein binding);GO:0005515(protein binding)	NA	NA	NA	splA/ryanodine receptor domain and SOCS box containing 3 [Source:HGNC Symbol;Acc:HGNC:30629]	NA	147.353	112.853	119.297	90.078	137.517	148.127	139.523	131.402	198.499	226.835	158.657	215.843	175.271	223.17	279.154	265.974	0.58859	-0.764665	5.27157e-18	8.73683e-17	down	no
ENSAPLG00000001969	CSRNP1	ENSAPLT00000001971;ENSAPLT00000041206	GO:0001228(DNA-binding transcription activator activity, RNA polymerase II-specific);GO:0003700(DNA-binding transcription factor activity);GO:0005634(nucleus);GO:0006355(regulation of transcription, DNA-templated);GO:0009791(post-embryonic development);GO:0043565(sequence-specific DNA binding);GO:0045944(positive regulation of transcription by RNA polymerase II);GO:0048008(platelet-derived growth…	NA	NA	NA	cysteine and serine rich nuclear protein 1 [Source:HGNC Symbol;Acc:HGNC:14300]	NA	10.8245	6.80335	8.72184	7.83456	13.7238	9.61825	10.1269	8.30151	12.211	26.3964	17.1465	17.8883	18.9076	23.3865	17.8147	16.5239	0.505438	-0.984393	5.51788e-18	9.13046e-17	down	no
ENSAPLG00000008389	ANGPTL7	ENSAPLT00000008714	NA	04010(MAPK signaling pathway)	K05466	NA	angiopoietin like 7 [Source:HGNC Symbol;Acc:HGNC:24078]	NA	0.0001	0.0001	0.0001	0.0001	0.0001	0.0001	0.0001	0.0001	2.70255	0.301267	0.474394	30.4946	22.9755	1.48272	2.80091	0.798827	1.28968e-05	-16.2426	5.61221e-18	9.27176e-17	down	yes
ENSAPLG00000009833	GRIA3	ENSAPLT00000010383;ENSAPLT00000018779;ENSAPLT00000017763;ENSAPLT00000038568	GO:0004970(ionotropic glutamate receptor activity);GO:0004971(AMPA glutamate receptor activity);GO:0005216(ion channel activity);GO:0006811(ion transport);GO:0016020(membrane);GO:0032281(AMPA glutamate receptor complex);GO:0038023(signaling receptor activity);GO:0045211(postsynaptic membrane);GO:0098688(parallel fiber to Purkinje cell synapse);GO:1904315(transmitter-gated ion channel activity inv…	04080(Neuroactive ligand-receptor interaction);04080(Neuroactive ligand-receptor interaction)	K05199	NA	glutamate ionotropic receptor AMPA type subunit 3 [Source:HGNC Symbol;Acc:HGNC:4573]	NA	1.3996	3.4386	1.94634	1.70479	3.98647	1.71379	3.04825	3.16833	9.6148	6.09202	9.14453	3.27629	10.1985	9.94237	8.12249	6.91504	0.322342	-1.63334	5.86757e-18	9.67822e-17	down	yes
ENSAPLG00000009874	TLL2	ENSAPLT00000028100;ENSAPLT00000010332;ENSAPLT00000044124	GO:0004222(metalloendopeptidase activity);GO:0005509(calcium ion binding);GO:0006508(proteolysis);GO:0008237(metallopeptidase activity);GO:0008270(zinc ion binding);GO:0048632(negative regulation of skeletal muscle tissue growth);GO:0048632(negative regulation of skeletal muscle tissue growth)	NA	NA	NA	tolloid like 2 [Source:HGNC Symbol;Acc:HGNC:11844]	NA	6.12441	2.94152	5.26196	5.24581	4.50232	4.31353	4.38594	6.6807	0.93223	0.722597	0.722536	1.41911	1.40131	1.11851	0.705361	0.923037	4.96636	2.31219	6.88274e-18	1.13347e-16	up	yes
ENSAPLG00000010297	TRIM63	ENSAPLT00000010740;ENSAPLT00000040418	GO:0008270(zinc ion binding);GO:0008270(zinc ion binding)	NA	NA	NA	tripartite motif containing 63 [Source:HGNC Symbol;Acc:HGNC:16007]	NA	33.2929	23.8309	44.1463	15.7597	30.6036	21.1901	25.3935	25.2931	46.3048	52.9115	52.7408	74.0166	49.4258	62.796	97.4149	59.3573	0.443483	-1.17305	7.20076e-18	1.18396e-16	down	yes
ENSAPLG00000007097	ENSAPLG00000007097	ENSAPLT00000007375	GO:0015986(ATP synthesis coupled proton transport);GO:0016020(membrane);GO:0046933(proton-transporting ATP synthase activity, rotational mechanism)	00190(Oxidative phosphorylation)	K02137	NA		NA	682.246	857.303	711.636	542.47	617.874	635.767	682.717	606.448	1001.42	950.79	1006.58	846.696	1071.16	925.962	1114.87	1020.12	0.672302	-0.572819	7.31407e-18	1.20069e-16	down	no
ENSAPLG00000009795	MPP7	ENSAPLT00000022249;ENSAPLT00000010247;ENSAPLT00000018214	GO:0005515(protein binding);GO:0005654(nucleoplasm);GO:0005912(adherens junction);GO:0005923(bicellular tight junction);GO:0019904(protein domain specific binding);GO:0030054(cell junction);GO:0031334(positive regulation of protein complex assembly);GO:0032947(protein-containing complex scaffold activity);GO:0046982(protein heterodimerization activity);GO:0070830(bicellular tight junction assembl…	04530(Tight junction);04530(Tight junction)	K21109	NA	membrane palmitoylated protein 7 [Source:HGNC Symbol;Acc:HGNC:26542]	NA	5.99188	4.6941	4.95338	10.921	9.28537	7.95956	9.35776	6.24459	16.2857	13.8525	10.069	14.1254	19.3728	12.8933	13.4543	14.889	0.516849	-0.952184	7.54051e-18	1.2359e-16	down	no
ENSAPLG00000008393	ST6GAL2	ENSAPLT00000008719;ENSAPLT00000029009	GO:0003835(beta-galactoside alpha-2,6-sialyltransferase activity);GO:0006486(protein glycosylation);GO:0008373(sialyltransferase activity);GO:0009311(oligosaccharide metabolic process);GO:0009311(oligosaccharide metabolic process)	00510(N-Glycan biosynthesis);00514(Other types of O-glycan biosynthesis);00514(Other types of O-glycan biosynthesis)	K00779	EC:2.4.99.1	ST6 beta-galactoside alpha-2,6-sialyltransferase 2 [Source:HGNC Symbol;Acc:HGNC:10861]	NA	0.940315	0.79421	1.87858	3.13537	1.70048	1.77409	1.70291	0.986308	0.0001	0.102548	0.0001	0.0525304	0.0001	0.0001	0.0001	0.0751602	55.9605	5.80634	7.643e-18	1.25073e-16	up	yes
ENSAPLG00000013705	PLXDC2	ENSAPLT00000014293;ENSAPLT00000046120	NA	NA	NA	NA	plexin domain containing 2 [Source:HGNC Symbol;Acc:HGNC:21013]	NA	16.0001	12.6219	18.5672	18.9238	15.3186	19.323	15.4775	20.2886	25.4506	25.9707	26.1092	20.772	30.4369	28.3635	24.947	25.7919	0.656849	-0.606366	7.73095e-18	1.26313e-16	down	no
ENSAPLG00000002699	ENSAPLG00000002699	ENSAPLT00000002722;ENSAPLT00000030082;ENSAPLT00000046572	GO:0003824(catalytic activity);GO:0009058(biosynthetic process);GO:0009435(NAD biosynthetic process);GO:0016779(nucleotidyltransferase activity);GO:0016779(nucleotidyltransferase activity)	00760(Nicotinate and nicotinamide metabolism);00760(Nicotinate and nicotinamide metabolism)	K06210	EC:2.7.7.1;EC:2.7.7.18		NA	1.10671	1.881	1.88185	2.00063	2.59856	1.45704	1.7556	1.42266	5.10814	2.94983	2.86709	3.62731	4.79808	5.15234	4.53963	6.9768	0.39157	-1.35266	8.09512e-18	1.32055e-16	down	yes
ENSAPLG00000015775	EI24	ENSAPLT00000016476	GO:0005783(endoplasmic reticulum);GO:0005794(Golgi apparatus);GO:0005829(cytosol);GO:0030308(negative regulation of cell growth)	04115(p53 signaling pathway)	K10134	NA	EI24, autophagy associated transmembrane protein [Source:HGNC Symbol;Acc:HGNC:13276]	NA	338.43	324.815	332.845	244.99	323.136	345.372	378.539	352.256	475.76	497.957	507.811	539.987	429.052	465.751	496.315	520.082	0.671389	-0.574779	8.18849e-18	1.33368e-16	down	no
ENSAPLG00000021735	TNNI1	ENSAPLT00000042967	GO:0005861(troponin complex);GO:0014883(transition between fast and slow fiber);GO:0055010(ventricular cardiac muscle tissue morphogenesis)	NA	NA	NA	troponin I1, slow skeletal type [Source:HGNC Symbol;Acc:HGNC:11945]	NA	2168.05	1804.52	2034.27	1543.9	1919.02	1394.54	1855.2	1938.49	725.923	755.959	477.378	479.934	438.823	491.46	527.603	664.62	3.21328	1.68404	8.41204e-18	1.36795e-16	up	yes
ENSAPLG00000011843	STAB2	ENSAPLT00000012514;ENSAPLT00000019418;ENSAPLT00000019837	GO:0005041(low-density lipoprotein particle receptor activity);GO:0005044(scavenger receptor activity);GO:0005509(calcium ion binding);GO:0005540(hyaluronic acid binding);GO:0005829(cytosol);GO:0005887(integral component of plasma membrane);GO:0007155(cell adhesion);GO:0030169(low-density lipoprotein particle binding);GO:0042742(defense response to bacterium);GO:0050830(defense response to Gram-p…	NA	NA	NA	stabilin 2 [Source:HGNC Symbol;Acc:HGNC:18629]	NA	0.400868	0.145938	0.420625	0.771219	0.469035	0.229342	0.216769	0.413217	1.04757	1.11042	1.64273	2.39352	1.62917	1.37564	0.850371	1.55068	0.264396	-1.91923	1.0626e-17	1.72527e-16	down	yes
ENSAPLG00000003869	ENSAPLG00000003869	ENSAPLT00000004145;ENSAPLT00000023057;ENSAPLT00000043817;ENSAPLT00000003995;ENSAPLT00000019576;ENSAPLT00000022732;ENSAPLT00000030449;ENSAPLT00000042725	GO:0000226(microtubule cytoskeleton organization);GO:0001578(microtubule bundle formation);GO:0005856(cytoskeleton);GO:0006904(vesicle docking involved in exocytosis);GO:0008017(microtubule binding);GO:0016192(vesicle-mediated transport);GO:0032465(regulation of cytokinesis);GO:0032465(regulation of cytokinesis)	NA	NA	NA		NA	25.4026	25.0406	27.158	22.6295	18.5356	22.5329	21.1649	21.0885	8.20282	9.77133	7.29342	7.28355	8.09943	7.56138	9.72073	8.88293	2.74715	1.45794	1.08528e-17	1.75934e-16	up	yes
ENSAPLG00000013494	NCK2	ENSAPLT00000020558;ENSAPLT00000014061	GO:0001784(phosphotyrosine residue binding);GO:0005070(SH3/SH2 adaptor activity);GO:0005515(protein binding);GO:0005737(cytoplasm);GO:0005783(endoplasmic reticulum);GO:0007015(actin filament organization);GO:0012506(vesicle membrane);GO:0016477(cell migration);GO:0030032(lamellipodium assembly);GO:0030838(positive regulation of actin filament polymerization);GO:0033137(negative regulation of pept…	04012(ErbB signaling pathway);04012(ErbB signaling pathway)	K19862	NA	NCK adaptor protein 2 [Source:HGNC Symbol;Acc:HGNC:7665]	NA	118.176	85.5084	86.4617	80.6865	101.559	97.5459	97.105	107.884	32.0777	39.8709	31.4353	39.3526	34.3055	34.1858	36.4947	32.8956	2.7615	1.46545	1.12512e-17	1.82108e-16	up	yes
ENSAPLG00000018085	ENSAPLG00000018085	ENSAPLT00000028840;ENSAPLT00000023768;ENSAPLT00000040076;ENSAPLT00000033115	NA	NA	NA	NA		NA	8.37962	11.9609	10.0586	17.5946	10.6231	6.85213	7.73897	7.01073	2.72434	2.03684	1.36722	2.40371	3.42965	1.39901	2.443	2.22851	4.44861	2.15336	1.17967e-17	1.90639e-16	up	yes
ENSAPLG00000005590	CD47	ENSAPLT00000046671;ENSAPLT00000029556;ENSAPLT00000017831;ENSAPLT00000005797	GO:0005887(integral component of plasma membrane);GO:0008228(opsonization);GO:0008284(positive regulation of cell population proliferation);GO:0009617(response to bacterium);GO:0009986(cell surface);GO:0022409(positive regulation of cell-cell adhesion);GO:0032649(regulation of interferon-gamma production);GO:0032653(regulation of interleukin-10 production);GO:0032655(regulation of interleukin-12 …	04512(ECM-receptor interaction);04512(ECM-receptor interaction)	K06266	NA	CD47 molecule [Source:HGNC Symbol;Acc:HGNC:1682]	NA	39.8181	34.1114	35.9565	49.3498	40.4108	37.2471	38.9695	32.6055	11.4991	16.6794	12.3901	14.5252	13.0941	8.9257	11.9183	10.818	3.08933	1.62729	1.26524e-17	2.04151e-16	up	yes
ENSAPLG00000009561	SCARB2	ENSAPLT00000024405;ENSAPLT00000010020	GO:0001786(phosphatidylserine binding);GO:0005044(scavenger receptor activity);GO:0005548(phospholipid transporter activity);GO:0005764(lysosome);GO:0005765(lysosomal membrane);GO:0005886(plasma membrane);GO:0006622(protein targeting to lysosome);GO:0006898(receptor-mediated endocytosis);GO:0008565(protein transporter activity);GO:0015485(cholesterol binding);GO:0015917(aminophospholipid transpor…	04142(Lysosome);04142(Lysosome)	K12384	NA	scavenger receptor class B member 2 [Source:HGNC Symbol;Acc:HGNC:1665]	NA	56.9073	28.2342	39.0588	40.5057	61.1004	54.6854	47.9081	58.7296	88.7839	92.6814	75.2415	107.162	73.2208	77.605	76.3244	93.7465	0.565347	-0.822793	1.33161e-17	2.14525e-16	down	no
ENSAPLG00000010339	ECT2	ENSAPLT00000010847;ENSAPLT00000019315	GO:0000281(mitotic cytokinesis);GO:0000902(cell morphogenesis);GO:0005085(guanyl-nucleotide exchange factor activity);GO:0005089(Rho guanyl-nucleotide exchange factor activity);GO:0005096(GTPase activator activity);GO:0005634(nucleus);GO:0005737(cytoplasm);GO:0005829(cytosol);GO:0005911(cell-cell junction);GO:0005923(bicellular tight junction);GO:0017048(Rho GTPase binding);GO:0030496(midbody);GO…	NA	NA	NA	epithelial cell transforming 2 [Source:HGNC Symbol;Acc:HGNC:3155]	NA	3.80942	6.86072	6.16681	11.0263	4.27909	5.9725	5.12746	5.12796	0.636234	0.473865	1.17335	0.93661	1.21989	1.15323	1.51038	0.526314	6.33959	2.66439	1.33395e-17	2.14569e-16	up	yes
ENSAPLG00000021120	IMPA2	ENSAPLT00000029183	GO:0005737(cytoplasm);GO:0008934(inositol monophosphate 1-phosphatase activity);GO:0042803(protein homodimerization activity);GO:0046854(phosphatidylinositol phosphorylation);GO:0046855(inositol phosphate dephosphorylation)	00562(Inositol phosphate metabolism);04070(Phosphatidylinositol signaling system)	K01092	EC:3.1.3.25	inositol monophosphatase 2 [Source:HGNC Symbol;Acc:HGNC:6051]	NA	86.1209	47.2977	67.8794	70.1744	72.7161	75.1018	67.1923	79.3986	113.231	98.2182	87.9839	133.973	117.159	107.288	107.085	89.75	0.66209	-0.594901	1.35064e-17	2.16918e-16	down	no
ENSAPLG00000007779	PHACTR2	ENSAPLT00000038921;ENSAPLT00000008090;ENSAPLT00000035843;ENSAPLT00000045219;ENSAPLT00000036586;ENSAPLT00000031798;ENSAPLT00000036709	NA	NA	NA	NA	phosphatase and actin regulator 2 [Source:HGNC Symbol;Acc:HGNC:20956]	NA	29.3516	27.1936	30.9435	43.3904	33.5498	33.2826	31.501	31.7927	13.0723	11.7613	13.1588	13.3343	13.5981	11.7824	12.5792	8.88857	2.65857	1.41065	1.38259e-17	2.21707e-16	up	yes
ENSAPLG00000016177	PANX1	ENSAPLT00000016873;ENSAPLT00000030737	GO:0002931(response to ischemia);GO:0003779(actin binding);GO:0005102(signaling receptor binding);GO:0005262(calcium channel activity);GO:0005783(endoplasmic reticulum);GO:0005886(plasma membrane);GO:0006812(cation transport);GO:0006816(calcium ion transport);GO:0015267(channel activity);GO:0022840(leak channel activity);GO:0032059(bleb);GO:0033198(response to ATP);GO:0034214(protein hexamerizati…	04621(NOD-like receptor signaling pathway);04621(NOD-like receptor signaling pathway)	K03443	NA	pannexin 1 [Source:HGNC Symbol;Acc:HGNC:8599]	NA	6.15746	3.89371	5.10659	6.21831	4.80091	5.04946	4.86482	4.05186	1.02128	0.454563	0.861932	0.715935	0.864323	0.728227	1.4303	0.324743	6.27108	2.64871	1.58342e-17	2.53518e-16	up	yes
ENSAPLG00000010959	SESN2	ENSAPLT00000013868;ENSAPLT00000024063;ENSAPLT00000011406	GO:0001932(regulation of protein phosphorylation);GO:0005092(GDP-dissociation inhibitor activity);GO:0005634(nucleus);GO:0005737(cytoplasm);GO:0006111(regulation of gluconeogenesis);GO:0006635(fatty acid beta-oxidation);GO:0007005(mitochondrion organization);GO:0009749(response to glucose);GO:0016239(positive regulation of macroautophagy);GO:0016684(oxidoreductase activity, acting on peroxide as …	04150(mTOR signaling pathway);04115(p53 signaling pathway);04115(p53 signaling pathway)	K20394	NA	sestrin 2 [Source:HGNC Symbol;Acc:HGNC:20746]	NA	3.09139	0.70071	4.30838	5.76482	3.27487	3.96059	2.25239	2.79568	8.22704	10.4584	10.8133	11.7822	11.9554	20.6347	7.69487	10.9871	0.282528	-1.82353	1.65343e-17	2.6432e-16	down	yes
ENSAPLG00000003145	SREBF2	ENSAPLT00000003287	GO:0000122(negative regulation of transcription by RNA polymerase II);GO:0000978(RNA polymerase II proximal promoter sequence-specific DNA binding);GO:0001227(DNA-binding transcription repressor activity, RNA polymerase II-specific);GO:0003677(DNA binding);GO:0003700(DNA-binding transcription factor activity);GO:0005634(nucleus);GO:0005654(nucleoplasm);GO:0005737(cytoplasm);GO:0005739(mitochondri…	NA	NA	NA	sterol regulatory element binding transcription factor 2 [Source:HGNC Symbol;Acc:HGNC:11290]	NA	26.9403	27.0591	28.0541	19.9299	22.4147	23.5801	28.1117	26.3292	8.62251	10.049	6.64424	7.60276	7.01062	8.65111	10.3642	9.51753	2.95667	1.56397	1.67849e-17	2.67912e-16	up	yes
ENSAPLG00000025127	SOX11	ENSAPLT00000046689	GO:0000122(negative regulation of transcription by RNA polymerase II);GO:0000976(transcription regulatory region sequence-specific DNA binding);GO:0000978(RNA polymerase II proximal promoter sequence-specific DNA binding);GO:0001158(enhancer sequence-specific DNA binding);GO:0001228(DNA-binding transcription activator activity, RNA polymerase II-specific);GO:0001501(skeletal system development);G…	NA	NA	NA	SRY-box 11 [Source:HGNC Symbol;Acc:HGNC:11191]	NA	14.8506	11.6344	15.089	20.0141	15.6322	13.4471	19.3564	14.1653	3.57244	5.08501	2.48003	3.20645	4.50725	3.82658	4.68494	4.81371	3.85963	1.94846	1.70898e-17	2.7236e-16	up	yes
ENSAPLG00000007648	MB	ENSAPLT00000007939	GO:0001666(response to hypoxia);GO:0007507(heart development);GO:0015671(oxygen transport);GO:0019825(oxygen binding);GO:0020037(heme binding);GO:0043353(enucleate erythrocyte differentiation);GO:0050873(brown fat cell differentiation)	NA	NA	NA	myoglobin [Source:HGNC Symbol;Acc:HGNC:6915]	NA	11.7894	17.7128	19.8125	16.6718	7.38199	11.7961	10.1087	13.0857	14.5206	20.2777	117.399	104.73	195.714	117.98	161.251	47.6679	0.139004	-2.84681	1.83752e-17	2.92397e-16	down	yes
ENSAPLG00000001296	ENSAPLG00000001296	ENSAPLT00000001392	GO:0005509(calcium ion binding)	04371(Apelin signaling pathway);04510(Focal adhesion);04530(Tight junction);04810(Regulation of actin cytoskeleton);04260(Cardiac muscle contraction);04261(Adrenergic signaling in cardiomyocytes)	K10351	NA		NA	177.948	322.455	360.698	322.862	235.961	158.314	242.125	92.281	33.6882	42.9935	14.2931	59.9649	52.7735	36.1791	52.4494	29.6251	5.9405	2.57059	1.9757e-17	3.13904e-16	up	yes
ENSAPLG00000010587	ITFG1	ENSAPLT00000038371;ENSAPLT00000025969;ENSAPLT00000044502;ENSAPLT00000048217;ENSAPLT00000011110;ENSAPLT00000023391	NA	NA	NA	NA	integrin alpha FG-GAP repeat containing 1 [Source:HGNC Symbol;Acc:HGNC:30697]	NA	15.2778	13.2619	15.8785	23.3842	15.0293	13.2605	15.0995	15.9066	21.5142	18.3025	27.1515	25.258	32.7922	20.698	28.5014	20.6235	0.652318	-0.616353	2.05873e-17	3.26596e-16	down	no
ENSAPLG00000019703	ALDH6A1	ENSAPLT00000019641	GO:0004491(methylmalonate-semialdehyde dehydrogenase (acylating) activity);GO:0005654(nucleoplasm);GO:0005739(mitochondrion);GO:0006210(thymine catabolic process);GO:0006574(valine catabolic process);GO:0016491(oxidoreductase activity);GO:0016620(oxidoreductase activity, acting on the aldehyde or oxo group of donors, NAD or NADP as acceptor);GO:0050873(brown fat cell differentiation);GO:0055114(o…	00640(Propanoate metabolism);00562(Inositol phosphate metabolism);00280(Valine, leucine and isoleucine degradation);00410(beta-Alanine metabolism)	K00140	EC:1.2.1.18;EC:1.2.1.27	aldehyde dehydrogenase 6 family member A1 [Source:HGNC Symbol;Acc:HGNC:7179]	NA	159.388	113.304	156.128	106.623	138.339	139.078	162.532	169.865	236.695	228.58	168.652	196.796	217.136	219.965	237.544	250.756	0.65215	-0.616724	2.07712e-17	3.2901e-16	down	no
ENSAPLG00000003470	CDCA8	ENSAPLT00000003550	GO:0000775(chromosome, centromeric region);GO:0005634(nucleus);GO:0005730(nucleolus);GO:0007080(mitotic metaphase plate congression);GO:0010369(chromocenter);GO:0030496(midbody);GO:0032133(chromosome passenger complex);GO:0032991(protein-containing complex);GO:0045171(intercellular bridge);GO:0051276(chromosome organization)	NA	NA	NA	cell division cycle associated 8 [Source:HGNC Symbol;Acc:HGNC:14629]	NA	6.81879	9.90197	8.80545	8.94799	4.50452	7.99976	4.921	5.45716	0.37238	0.917887	0.467792	0.918781	0.569582	0.0001	0.243083	0.564684	14.1472	3.82244	2.14819e-17	3.39748e-16	up	yes
ENSAPLG00000007461	ENSAPLG00000007461	ENSAPLT00000007827	GO:0003779(actin binding);GO:0005200(structural constituent of cytoskeleton);GO:0005515(protein binding);GO:0005543(phospholipid binding);GO:0008091(spectrin)	NA	NA	NA		NA	136.151	119.812	150.242	240.025	200.285	187.435	180.459	168.363	66.1721	62.8271	56.7487	60.0221	72.8084	55.7616	66.484	43.1251	2.85727	1.51464	2.16289e-17	3.41553e-16	up	yes
ENSAPLG00000023228	ENSAPLG00000023228	ENSAPLT00000018180	GO:0001569(branching involved in blood vessel morphogenesis);GO:0001837(epithelial to mesenchymal transition);GO:0004721(phosphoprotein phosphatase activity);GO:0005509(calcium ion binding);GO:0005955(calcineurin complex);GO:0006470(protein dephosphorylation);GO:0006606(protein import into nucleus);GO:0007507(heart development);GO:0014044(Schwann cell development);GO:0019902(phosphatase binding);…	04010(MAPK signaling pathway);04310(Wnt signaling pathway);04370(VEGF signaling pathway);04020(Calcium signaling pathway);04022(cGMP - PKG signaling pathway);04114(Oocyte meiosis);04218(Cellular senescence);04625(C-type lectin receptor signaling pathway);04650(Natural killer cell mediated cytotoxicity);04660(T cell receptor signaling pathway);04658(Th1 and Th2 cell differentiation);04659(Th17 cel…	K06268	NA		NA	74.4444	67.2441	87.5701	81.7121	75.2519	72.1974	64.439	77.9254	86.5756	98.5373	90.3495	91.9451	130.172	94.9942	123.334	130.988	0.709396	-0.495336	2.23814e-17	3.52898e-16	down	no
ENSAPLG00000021162	ENSAPLG00000021162	ENSAPLT00000047162	GO:0005515(protein binding)	NA	NA	NA		NA	322.079	378.879	275.088	505.304	360.389	257.209	311.922	328.953	572.978	382.422	688.775	748.25	787.176	456.94	695.515	475.791	0.569865	-0.811308	2.3336e-17	3.67392e-16	down	no
ENSAPLG00000027736	TUBB4B	ENSAPLT00000030136	GO:0003725(double-stranded RNA binding);GO:0003924(GTPase activity);GO:0005200(structural constituent of cytoskeleton);GO:0005525(GTP binding);GO:0005874(microtubule);GO:0007017(microtubule-based process)	04145(Phagosome);04540(Gap junction);05130(Pathogenic Escherichia coli infection)	K07375	NA	tubulin beta 4B class IVb [Source:HGNC Symbol;Acc:HGNC:20771]	NA	278.853	319.585	294.338	192.808	192.481	202.451	223.47	207.514	68.0109	85.8376	59.1732	67.0462	86.1896	57.6024	86.9874	86.8574	3.19807	1.6772	2.48569e-17	3.90743e-16	up	yes
ENSAPLG00000006311	POSTN	ENSAPLT00000041558;ENSAPLT00000043867;ENSAPLT00000033428;ENSAPLT00000006687;ENSAPLT00000047961;ENSAPLT00000044314	GO:0005515(protein binding);GO:0005802(trans-Golgi network);GO:0007155(cell adhesion);GO:0008201(heparin binding);GO:0008593(regulation of Notch signaling pathway);GO:0009888(tissue development);GO:0030198(extracellular matrix organization);GO:0031012(extracellular matrix);GO:0046872(metal ion binding);GO:0062023(collagen-containing extracellular matrix);GO:0071307(cellular response to vitamin K)…	NA	NA	NA	periostin [Source:HGNC Symbol;Acc:HGNC:16953]	NA	94.0641	179.52	127.513	400.966	183.87	160.63	144.209	160.294	40.6604	26.5236	26.594	40.0808	59.9349	28.8503	35.9827	16.3961	5.27617	2.39949	2.68991e-17	4.22206e-16	up	yes
ENSAPLG00000026195	ENSAPLG00000026195	ENSAPLT00000020430	NA	NA	NA	NA		NA	9.59385	5.86362	25.8615	113.63	7.69406	3.76371	4.96893	10.5435	0.0001	0.0001	0.0001	0.0001	0.0001	0.0001	0.258155	0.0001	702.786	9.45694	2.7011e-17	4.23321e-16	up	yes
ENSAPLG00000013813	PKNOX2	ENSAPLT00000014416	GO:0000977(RNA polymerase II regulatory region sequence-specific DNA binding);GO:0003677(DNA binding);GO:0003785(actin monomer binding);GO:0005634(nucleus);GO:0005654(nucleoplasm);GO:0005737(cytoplasm);GO:0006355(regulation of transcription, DNA-templated);GO:0006357(regulation of transcription by RNA polymerase II);GO:0015629(actin cytoskeleton);GO:0015630(microtubule cytoskeleton);GO:0043565(se…	NA	NA	NA	PBX/knotted 1 homeobox 2 [Source:HGNC Symbol;Acc:HGNC:16714]	NA	123.664	102.192	105.2	81.8108	101.689	111.346	139.545	119.188	164.639	176.769	160.285	192.252	146.136	172.706	160.002	190.576	0.648861	-0.624019	2.80712e-17	4.39274e-16	down	no
ENSAPLG00000009825	MYCN	ENSAPLT00000039407;ENSAPLT00000010242	GO:0000978(RNA polymerase II proximal promoter sequence-specific DNA binding);GO:0001228(DNA-binding transcription activator activity, RNA polymerase II-specific);GO:0003700(DNA-binding transcription factor activity);GO:0005634(nucleus);GO:0005730(nucleolus);GO:0006355(regulation of transcription, DNA-templated);GO:0010628(positive regulation of gene expression);GO:0010629(negative regulation of …	NA	NA	NA	MYCN proto-oncogene, bHLH transcription factor [Source:HGNC Symbol;Acc:HGNC:7559]	NA	12.1987	17.1197	13.8277	11.5591	13.9788	11.8918	13.2502	10.8	2.62458	2.88778	3.07237	3.39991	1.9125	3.8672	3.58202	4.71455	4.01468	2.00528	2.8581e-17	4.46579e-16	up	yes
ENSAPLG00000028889	ENSAPLG00000028889	ENSAPLT00000027703	NA	NA	NA	NA		NA	43.467	36.8155	39.7641	45.1923	50.7179	38.9548	44.5113	45.3276	47.894	54.0348	52.8405	55.9688	71.0791	54.8269	58.9111	56.9531	0.761866	-0.392392	2.90268e-17	4.52861e-16	down	no
ENSAPLG00000023943	DSTN	ENSAPLT00000037012	GO:0003779(actin binding);GO:0005622(intracellular);GO:0005737(cytoplasm);GO:0015629(actin cytoskeleton);GO:0030042(actin filament depolymerization);GO:0030043(actin filament fragmentation);GO:0030836(positive regulation of actin filament depolymerization);GO:0030864(cortical actin cytoskeleton);GO:0051014(actin filament severing);GO:0051015(actin filament binding)	NA	NA	NA	destrin, actin depolymerizing factor [Source:HGNC Symbol;Acc:HGNC:15750]	NA	988.548	856.884	969.058	840.874	742.002	761.435	836.117	838.296	320.778	327.154	309.651	351.063	319.157	349.192	346.634	332.311	2.5728	1.36334	2.91992e-17	4.54868e-16	up	yes
ENSAPLG00000015070	MTSS1	ENSAPLT00000007406;ENSAPLT00000015743	GO:0003779(actin binding);GO:0003785(actin monomer binding);GO:0005102(signaling receptor binding);GO:0007009(plasma membrane organization);GO:0015629(actin cytoskeleton);GO:0030036(actin cytoskeleton organization);GO:0042802(identical protein binding);GO:0042802(identical protein binding)	NA	NA	NA	MTSS1, I-BAR domain containing [Source:HGNC Symbol;Acc:HGNC:20443]	NA	164.28	161.058	189.335	281.579	228.224	201.905	196.12	184.621	88.76	84.8685	75.8511	68.4918	72.1949	68.4237	60.7925	62.5346	2.76177	1.46559	3.28692e-17	5.11271e-16	up	yes
ENSAPLG00000008629	ENSAPLG00000008629	ENSAPLT00000021422;ENSAPLT00000009083;ENSAPLT00000047173;ENSAPLT00000023665;ENSAPLT00000030403	GO:0005198(structural molecule activity);GO:0005829(cytosol);GO:0005912(adherens junction);GO:0007015(actin filament organization);GO:0007155(cell adhesion);GO:0008013(beta-catenin binding);GO:0015629(actin cytoskeleton);GO:0045296(cadherin binding);GO:0051015(actin filament binding);GO:0090136(epithelial cell-cell adhesion);GO:0090136(epithelial cell-cell adhesion)	04520(Adherens junction);04390(Hippo signaling pathway);04670(Leukocyte transendothelial migration);05200(Pathways in cancer);05226(Gastric cancer);05213(Endometrial cancer);05412(Arrhythmogenic right ventricular cardiomyopathy (ARVC));05100(Bacterial invasion of epithelial cells);05100(Bacterial invasion of epithelial cells)	K05691	NA		NA	380.823	360.386	415.442	339.159	566.99	422.055	393.361	388.723	139.665	186.082	118.272	137.075	135.854	159.432	143.697	140.175	2.81571	1.4935	3.29376e-17	5.11567e-16	up	yes
ENSAPLG00000010149	HNRNPM	ENSAPLT00000034212;ENSAPLT00000029260;ENSAPLT00000010584	GO:0000380(alternative mRNA splicing, via spliceosome);GO:0000398(mRNA splicing, via spliceosome);GO:0003676(nucleic acid binding);GO:0003723(RNA binding);GO:0005654(nucleoplasm);GO:0005681(spliceosomal complex);GO:0016363(nuclear matrix);GO:0019904(protein domain specific binding);GO:0042382(paraspeckles);GO:0071013(catalytic step 2 spliceosome);GO:0071013(catalytic step 2 spliceosome)	03040(Spliceosome);03040(Spliceosome)	K12887	NA	heterogeneous nuclear ribonucleoprotein M [Source:HGNC Symbol;Acc:HGNC:5046]	NA	270.049	251.194	265.009	343.384	280.491	244.638	274.832	257.728	117.808	108.373	108.564	114.259	137.087	96.9216	112.242	104.749	2.43035	1.28116	3.45885e-17	5.36406e-16	up	yes
ENSAPLG00000014978	RNGTT	ENSAPLT00000015675	GO:0004484(mRNA guanylyltransferase activity);GO:0004651(polynucleotide 5'-phosphatase activity);GO:0004725(protein tyrosine phosphatase activity);GO:0005634(nucleus);GO:0006370(7-methylguanosine mRNA capping);GO:0006396(RNA processing);GO:0008138(protein tyrosine/serine/threonine phosphatase activity);GO:0008192(RNA guanylyltransferase activity);GO:0016311(dephosphorylation);GO:0016791(phosphata…	03015(mRNA surveillance pathway)	K13917	EC:2.7.7.50;EC:3.6.1.-	RNA guanylyltransferase and 5'-phosphatase [Source:HGNC Symbol;Acc:HGNC:10073]	NA	19.861	17.1514	21.2247	18.8019	20.762	17.9355	17.3776	16.7808	6.57565	6.86356	5.46759	6.95557	7.00008	5.50124	5.36324	6.92039	2.95958	1.56539	3.50623e-17	5.42942e-16	up	yes
ENSAPLG00000006246	PSPC1	ENSAPLT00000045894;ENSAPLT00000006493	GO:0001650(fibrillar center);GO:0002218(activation of innate immune response);GO:0003676(nucleic acid binding);GO:0003723(RNA binding);GO:0005654(nucleoplasm);GO:0042382(paraspeckles);GO:0042752(regulation of circadian rhythm);GO:0045892(negative regulation of transcription, DNA-templated);GO:0070888(E-box binding);GO:0070888(E-box binding)	NA	NA	NA	paraspeckle component 1 [Source:HGNC Symbol;Acc:HGNC:20320]	NA	51.3822	47.935	51.0297	54.5948	50.3842	44.5251	51.8041	48.3748	20.5177	23.4215	19.5726	17.5655	21.906	16.8646	22.2028	18.174	2.49668	1.32001	3.54709e-17	5.4845e-16	up	yes
ENSAPLG00000000658	ENSAPLG00000000658	ENSAPLT00000000631	GO:0004862(cAMP-dependent protein kinase inhibitor activity);GO:0006469(negative regulation of protein kinase activity)	NA	NA	NA		NA	170.926	121.65	134.469	108.321	137.257	121.564	163.377	115.401	25.6512	16.239	26.4806	45.9984	15.0269	33.812	32.2861	26.2559	4.83862	2.2746	3.64233e-17	5.62338e-16	up	yes
ENSAPLG00000011656	FLVCR2	ENSAPLT00000025978;ENSAPLT00000034385;ENSAPLT00000047819;ENSAPLT00000012169	GO:0015232(heme transporter activity);GO:0016021(integral component of membrane);GO:0020037(heme binding);GO:0055085(transmembrane transport);GO:0055085(transmembrane transport)	NA	NA	NA	feline leukemia virus subgroup C cellular receptor family member 2 [Source:HGNC Symbol;Acc:HGNC:20105]	NA	7.71344	4.71395	4.74939	6.37319	7.53158	6.16352	5.84505	8.05997	1.52394	1.29834	0.630317	0.571455	0.742515	1.14341	0.736255	1.65698	6.16028	2.623	3.70316e-17	5.70881e-16	up	yes
ENSAPLG00000010147	ACTB	ENSAPLT00000010581	GO:0005634(nucleus);GO:0005737(cytoplasm);GO:0005829(cytosol);GO:0005856(cytoskeleton);GO:0015629(actin cytoskeleton);GO:0019894(kinesin binding);GO:0019901(protein kinase binding);GO:0022898(regulation of transmembrane transporter activity);GO:0030863(cortical cytoskeleton);GO:0030957(Tat protein binding);GO:0032091(negative regulation of protein binding);GO:0032991(protein-containing complex);G…	04015(Rap1 signaling pathway);04390(Hippo signaling pathway);04145(Phagosome);04210(Apoptosis);04510(Focal adhesion);04520(Adherens junction);04530(Tight junction);04810(Regulation of actin cytoskeleton);04611(Platelet activation);04670(Leukocyte transendothelial migration);04921(Oxytocin signaling pathway);04919(Thyroid hormone signaling pathway);04714(Thermogenesis);05205(Proteoglycans in cance…	K05692	NA	actin beta [Source:HGNC Symbol;Acc:HGNC:132]	NA	4340.69	3915.05	4068.02	3387.66	3071.07	3735.63	3659.73	3589.64	1296.86	1265.02	1476.12	1567.41	1267.42	1397.59	1368.65	1233.01	2.73797	1.45311	3.83858e-17	5.90879e-16	up	yes
ENSAPLG00000012230	MSTN	ENSAPLT00000012734	GO:0005102(signaling receptor binding);GO:0005615(extracellular space);GO:0007179(transforming growth factor beta receptor signaling pathway);GO:0008083(growth factor activity);GO:0008201(heparin binding);GO:0010592(positive regulation of lamellipodium assembly);GO:0010759(positive regulation of macrophage chemotaxis);GO:0014839(myoblast migration involved in skeletal muscle regeneration);GO:0033…	04060(Cytokine-cytokine receptor interaction)	K05497	NA	myostatin [Source:HGNC Symbol;Acc:HGNC:4223]	NA	14.6025	14.7374	11.4921	23.0056	17.945	18.1527	17.3302	22.0776	39.9161	30.9027	27.7471	41.695	44.846	21.1068	32.692	24.741	0.528522	-0.919964	3.96023e-17	6.08702e-16	down	no
ENSAPLG00000003949	EML1	ENSAPLT00000018883;ENSAPLT00000040121;ENSAPLT00000022555;ENSAPLT00000004087	GO:0000226(microtubule cytoskeleton organization);GO:0002244(hematopoietic progenitor cell differentiation);GO:0005515(protein binding);GO:0005829(cytosol);GO:0007052(mitotic spindle organization);GO:0007405(neuroblast proliferation);GO:0007420(brain development);GO:0008017(microtubule binding);GO:0015630(microtubule cytoskeleton);GO:0015631(tubulin binding);GO:0097431(mitotic spindle pole);GO:19…	NA	NA	NA	EMAP like 1 [Source:HGNC Symbol;Acc:HGNC:3330]	NA	18.8543	17.0753	18.9944	29.2791	19.7072	18.0242	16.3843	19.1934	25.3379	23.4891	27.0733	27.5771	40.8737	23.09	36.373	31.5596	0.6692	-0.57949	4.55008e-17	6.9833e-16	down	no
ENSAPLG00000000726	GJA1	ENSAPLT00000000699	GO:0001649(osteoblast differentiation);GO:0001701(in utero embryonic development);GO:0001764(neuron migration);GO:0001947(heart looping);GO:0002070(epithelial cell maturation);GO:0002088(lens development in camera-type eye);GO:0003294(atrial ventricular junction remodeling);GO:0005102(signaling receptor binding);GO:0005243(gap junction channel activity);GO:0005654(nucleoplasm);GO:0005737(cytoplas…	04540(Gap junction)	K07372	NA	gap junction protein alpha 1 [Source:HGNC Symbol;Acc:HGNC:4274]	NA	71.1114	32.9669	39.3327	63.6241	27.9458	30.3591	28.8922	30.2097	5.25502	7.43849	7.12688	7.3118	12.2564	4.3914	10.2722	3.4171	5.64548	2.4971	4.72183e-17	7.23619e-16	up	yes
ENSAPLG00000030244	ENSAPLG00000030244	ENSAPLT00000028464	NA	NA	NA	NA		NA	2.13203	2.73688	3.68756	1.94544	2.40788	2.91324	3.00567	3.92037	5.8518	6.90635	4.61987	6.35199	5.91795	7.12935	4.32044	9.24236	0.451907	-1.1459	5.88587e-17	9.00676e-16	down	yes
ENSAPLG00000014664	FZD3	ENSAPLT00000015288;ENSAPLT00000027406	GO:0001736(establishment of planar polarity);GO:0001764(neuron migration);GO:0001843(neural tube closure);GO:0001942(hair follicle development);GO:0002052(positive regulation of neuroblast proliferation);GO:0004888(transmembrane signaling receptor activity);GO:0005515(protein binding);GO:0005737(cytoplasm);GO:0005886(plasma membrane);GO:0007166(cell surface receptor signaling pathway);GO:0016020(…	04310(Wnt signaling pathway);04150(mTOR signaling pathway);04916(Melanogenesis);04916(Melanogenesis)	K02329	NA	frizzled class receptor 3 [Source:HGNC Symbol;Acc:HGNC:4041]	NA	4.82633	4.99119	6.57048	4.40805	5.00862	5.69431	4.65246	3.98734	0.782443	1.65629	0.607482	0.332538	1.32534	0.827357	0.593852	0.710478	5.87187	2.55382	6.10629e-17	9.33031e-16	up	yes
ENSAPLG00000002569	FNIP1	ENSAPLT00000029928;ENSAPLT00000029055;ENSAPLT00000002650	GO:0000122(negative regulation of transcription by RNA polymerase II);GO:0001932(regulation of protein phosphorylation);GO:0001934(positive regulation of protein phosphorylation);GO:0002327(immature B cell differentiation);GO:0002904(positive regulation of B cell apoptotic process);GO:0005085(guanyl-nucleotide exchange factor activity);GO:0005737(cytoplasm);GO:0007005(mitochondrion organization);…	04150(mTOR signaling pathway);04150(mTOR signaling pathway)	K20400	NA	folliculin interacting protein 1 [Source:HGNC Symbol;Acc:HGNC:29418]	NA	11.2402	7.36449	12.6431	14.9269	16.2881	13.3997	11.7726	11.8995	16.7975	22.0512	23.6332	16.7929	21.2967	37.9464	23.7722	20.615	0.544187	-0.877824	6.19993e-17	9.45945e-16	down	no
ENSAPLG00000014957	ENSAPLG00000014957	ENSAPLT00000015588	GO:0004930(G protein-coupled receptor activity);GO:0004983(neuropeptide Y receptor activity);GO:0007186(G protein-coupled receptor signaling pathway);GO:0016021(integral component of membrane)	NA	NA	NA		NA	0.0001	0.272078	0.0001	0.370518	0.979728	0.0001	0.261405	0.460701	8.55973	8.76764	5.51247	3.17416	2.72978	7.27286	13.3055	6.99378	0.0416353	-4.58605	6.29116e-17	9.58455e-16	down	yes
ENSAPLG00000007701	ENSAPLG00000007701	ENSAPLT00000008005	GO:0016021(integral component of membrane)	NA	NA	NA		NA	102.927	83.4479	103.951	86.8974	112.088	89.225	78.2613	96.9815	171.185	170.409	145.023	102.647	118.924	214.088	147.144	173.498	0.606459	-0.721518	6.93943e-17	1.05567e-15	down	no
ENSAPLG00000005501	C1S	ENSAPLT00000005757	GO:0004252(serine-type endopeptidase activity);GO:0005509(calcium ion binding);GO:0006508(proteolysis);GO:0006958(complement activation, classical pathway);GO:0042802(identical protein binding)	NA	NA	NA	complement C1s [Source:HGNC Symbol;Acc:HGNC:1247]	NA	5.3153	4.3089	1.55212	2.57272	2.25882	4.31675	3.95534	4.62859	10.3639	11.2251	6.92085	8.96135	11.6544	9.99205	12.1014	6.09608	0.373905	-1.41926	6.98008e-17	1.0603e-15	down	yes
ENSAPLG00000004672	TPT1	ENSAPLT00000004815;ENSAPLT00000023074;ENSAPLT00000023128	GO:0005654(nucleoplasm);GO:0005829(cytosol);GO:0008134(transcription factor binding);GO:0019827(stem cell population maintenance);GO:2000384(negative regulation of ectoderm development);GO:2000384(negative regulation of ectoderm development)	00564(Glycerophospholipid metabolism);00565(Ether lipid metabolism);04144(Endocytosis);04144(Endocytosis)	K01115	EC:3.1.4.4	tumor protein, translationally-controlled 1 [Source:HGNC Symbol;Acc:HGNC:12022]	NA	3608.78	4606.78	3450.54	4301.84	4959.08	5290.32	3601.92	4902.1	7172.27	7506.12	8685.03	7246.6	6267.93	4778.31	6491.29	8184.91	0.616365	-0.698143	7.12619e-17	1.08091e-15	down	no
ENSAPLG00000016930	ENSAPLG00000016930	ENSAPLT00000041674	NA	NA	NA	NA		NA	19.6924	20.7841	25.9704	17.2686	25.5797	32.7529	25.1356	21.2375	31.5553	47.2467	51.2473	37.9475	33.7825	53.0946	48.433	60.9586	0.517264	-0.951028	7.52293e-17	1.13942e-15	down	no
ENSAPLG00000016053	DTL	ENSAPLT00000016765;ENSAPLT00000042058	GO:0000209(protein polyubiquitination);GO:0004842(ubiquitin-protein transferase activity);GO:0005515(protein binding);GO:0005634(nucleus);GO:0005730(nucleolus);GO:0005813(centrosome);GO:0005829(cytosol);GO:0006511(ubiquitin-dependent protein catabolic process);GO:0006513(protein monoubiquitination);GO:0006974(cellular response to DNA damage stimulus);GO:0009411(response to UV);GO:0010971(positive…	NA	NA	NA	denticleless E3 ubiquitin protein ligase homolog [Source:HGNC Symbol;Acc:HGNC:30288]	NA	4.17339	3.72991	5.65176	4.2645	4.56107	3.44452	5.09283	4.49564	1.08162	0.747674	0.332002	0.456991	1.17711	0.651267	0.541169	1.09345	5.82338	2.54186	7.75896e-17	1.17346e-15	up	yes
ENSAPLG00000002251	ENSAPLG00000002251	ENSAPLT00000002322;ENSAPLT00000039853	GO:0036094(small molecule binding);GO:0036094(small molecule binding)	00590(Arachidonic acid metabolism);00590(Arachidonic acid metabolism)	K01830	EC:5.3.99.2		NA	1.90563	2.51098	1.34884	3.08739	10.2565	3.66209	1.10128	2.26063	10.4374	33.5543	14.4258	10.6049	16.3446	21.0053	20.4945	26.2344	0.170693	-2.55052	8.34772e-17	1.26066e-15	down	yes
[truncated: 19,916 more rows]
