# Supplementary material for: Integrated transcriptomics and metabolomics study of embryonic breast muscle of Jiaji ducks
Source: BMC Genomics. 2024 Jun 1;25:551. doi: 10.1186/s12864-024-10452-6 (PMC11144331; doi:10.1186/s12864-024-10452-6)
Supplement: Supplementary file 6 — Supplementary Material 6: Table S5 Transcriptome trend 1 gene [file 12864_2024_10452_MOESM6_ESM.xlsx]

## Sheet: Sheet1
Table S5 Transcriptome trend 1 gene
gene id	gene name
ENSAPLG00000010931	ENSAPLG00000010931
ENSAPLG00000005068	CRMP1
ENSAPLG00000025776	VASN
ENSAPLG00000013703	ENSAPLG00000013703
ENSAPLG00000008184	VILL
ENSAPLG00000014516	SLIT3
ENSAPLG00000003162	SFRP2
ENSAPLG00000012523	OLFM3
ENSAPLG00000012768	CTSK
ENSAPLG00000012621	LTBP1
ENSAPLG00000021065	PAX1
ENSAPLG00000015829	DKK3
ENSAPLG00000015833	CACNA1G
ENSAPLG00000002875	RASL11B
ENSAPLG00000012774	LIMD2
ENSAPLG00000004626	PTX3
ENSAPLG00000016135	DACT2
ENSAPLG00000003880	TP73
ENSAPLG00000007730	FAT4
ENSAPLG00000002562	APCDD1L
ENSAPLG00000004914	SORCS1
ENSAPLG00000009536	ADGRB1
ENSAPLG00000013557	TTC27
ENSAPLG00000008248	ABTB2
ENSAPLG00000028077	PITX1
ENSAPLG00000011456	ISM1
ENSAPLG00000003208	HSPA5
ENSAPLG00000007744	SOSTDC1
ENSAPLG00000018174	ENSAPLG00000018174
ENSAPLG00000007114	ADAMTSL2
ENSAPLG00000010485	MTHFD1L
ENSAPLG00000008070	SLC16A2
ENSAPLG00000006899	PTPRU
ENSAPLG00000018459	NDNF
ENSAPLG00000007945	CNNM1
ENSAPLG00000002709	ENSAPLG00000002709
ENSAPLG00000009431	ASIC2
ENSAPLG00000013949	KERA
ENSAPLG00000002921	LTA4H
ENSAPLG00000022676	HOXA3
ENSAPLG00000010333	ADAMTS3
ENSAPLG00000016940	MAB21L2
ENSAPLG00000004725	CACNA1C
ENSAPLG00000003426	SSBP3
ENSAPLG00000012574	CHST13
ENSAPLG00000012985	PKDCC
ENSAPLG00000010314	ENSAPLG00000010314
ENSAPLG00000001097	TMEM100
ENSAPLG00000030664	ENSAPLG00000030664
ENSAPLG00000020035	ARPC1B
ENSAPLG00000012181	WNT5A
ENSAPLG00000008889	DNER
ENSAPLG00000003663	ITGA11
ENSAPLG00000017881	SCG5
ENSAPLG00000009781	SLIT2
ENSAPLG00000015085	NPAS3
ENSAPLG00000008534	MYBBP1A
ENSAPLG00000011952	FGFR2
ENSAPLG00000012030	EPS8
ENSAPLG00000015814	NLGN3
ENSAPLG00000007961	COPG2
ENSAPLG00000028020	ENSAPLG00000028020
ENSAPLG00000009693	CNTN3
ENSAPLG00000020880	ID2
ENSAPLG00000005807	ENSAPLG00000005807
ENSAPLG00000015626	GABRA5
ENSAPLG00000020532	SDC3
ENSAPLG00000016465	ENSAPLG00000016465
ENSAPLG00000008056	ENSAPLG00000008056
ENSAPLG00000007497	ENSAPLG00000007497
ENSAPLG00000031149	OSR2
ENSAPLG00000002017	UNC5C
ENSAPLG00000025841	ENSAPLG00000025841
ENSAPLG00000013160	RAVER2
ENSAPLG00000013114	MME
ENSAPLG00000027024	ENSAPLG00000027024
ENSAPLG00000008044	UST
ENSAPLG00000015054	BOC
ENSAPLG00000025608	COL8A2
ENSAPLG00000019657	SST
ENSAPLG00000013515	PTHLH
ENSAPLG00000011574	CHRDL1
ENSAPLG00000012943	WIF1
ENSAPLG00000014515	TNC
ENSAPLG00000012725	PFKP
ENSAPLG00000004755	PKP2
ENSAPLG00000006897	ENPP2
ENSAPLG00000016050	IL17REL
ENSAPLG00000030308	PBX1
ENSAPLG00000025216	ZFPM1
ENSAPLG00000003660	AFF2
ENSAPLG00000011027	GNAO1
ENSAPLG00000008956	HOXD10
ENSAPLG00000002345	GAP43
ENSAPLG00000028415	ENSAPLG00000028415
ENSAPLG00000004157	MAPK12
ENSAPLG00000011274	TBX18
ENSAPLG00000007805	GPSM1
ENSAPLG00000016396	DDX31
ENSAPLG00000009389	RFC2
ENSAPLG00000019275	ENO2
ENSAPLG00000002498	OSBPL5
ENSAPLG00000024281	DLX5
ENSAPLG00000013110	LRRN2
ENSAPLG00000023764	ENSAPLG00000023764
ENSAPLG00000012976	MTMR4
ENSAPLG00000012813	CREB3L2
ENSAPLG00000011219	ISLR2
ENSAPLG00000015195	RDH11
ENSAPLG00000021676	EN1
ENSAPLG00000005686	HBZ
ENSAPLG00000011301	ENTPD1
ENSAPLG00000019429	LRAT
ENSAPLG00000013168	SOX9
ENSAPLG00000013972	GLIS1
ENSAPLG00000003674	CYGB
ENSAPLG00000013153	NRGN
ENSAPLG00000026723	ENSAPLG00000026723
ENSAPLG00000009804	GPT2
ENSAPLG00000016654	ENSAPLG00000016654
ENSAPLG00000004382	CUX2
ENSAPLG00000015376	GABRA2
ENSAPLG00000007984	CHST11
ENSAPLG00000016393	NAAA
ENSAPLG00000013994	RFLNA
ENSAPLG00000024523	ENSAPLG00000024523
ENSAPLG00000014482	JAZF1
ENSAPLG00000013347	SERPINI1
ENSAPLG00000029275	ID4
ENSAPLG00000007913	RTN4R
ENSAPLG00000015130	NBL1
ENSAPLG00000013513	FHL2
ENSAPLG00000012417	FLRT3
ENSAPLG00000021490	IRX1
ENSAPLG00000007960	ASIP
ENSAPLG00000003504	BMP7
ENSAPLG00000010482	LRFN5
ENSAPLG00000011293	SHMT1
ENSAPLG00000014492	PHACTR3
ENSAPLG00000024372	ENSAPLG00000024372
ENSAPLG00000000997	SMAD6
ENSAPLG00000005775	WT1
ENSAPLG00000023656	HOXD9
ENSAPLG00000030290	KCTD17
ENSAPLG00000001520	CHST1
ENSAPLG00000021359	ENSAPLG00000021359
ENSAPLG00000028802	ZIC3
ENSAPLG00000016374	ENSAPLG00000016374
ENSAPLG00000010148	ENSAPLG00000010148
ENSAPLG00000006771	ENSAPLG00000006771
ENSAPLG00000015529	ELMOD1
ENSAPLG00000003733	CUBN
ENSAPLG00000010355	PYGB
ENSAPLG00000006500	RSPO1
ENSAPLG00000004823	ENSAPLG00000004823
ENSAPLG00000007226	SHH
ENSAPLG00000012419	KIF26B
ENSAPLG00000018801	MAL2
ENSAPLG00000004435	FGF3
ENSAPLG00000003010	ICA1
ENSAPLG00000029901	ENSAPLG00000029901
ENSAPLG00000030449	ELAVL4
ENSAPLG00000029019	GDF10
ENSAPLG00000012336	GGA2
ENSAPLG00000006060	ENSAPLG00000006060
ENSAPLG00000002582	CCN4
ENSAPLG00000007454	KCNG1
ENSAPLG00000004065	ARHGDIG
ENSAPLG00000011981	ENSAPLG00000011981
ENSAPLG00000007280	RSPO2
ENSAPLG00000023221	ENSAPLG00000023221
ENSAPLG00000014912	SYT1
ENSAPLG00000011988	ENSAPLG00000011988
ENSAPLG00000024344	ENSAPLG00000024344
ENSAPLG00000013874	LAPTM4B
ENSAPLG00000012050	DAAM2
ENSAPLG00000019807	FJX1
ENSAPLG00000004784	ADAM22
ENSAPLG00000012201	PHOSPHO1
ENSAPLG00000019163	TAGLN
ENSAPLG00000005582	SRI
ENSAPLG00000008423	ENSAPLG00000008423
ENSAPLG00000026530	DKK1
ENSAPLG00000011673	SYTL2
ENSAPLG00000013167	GDAP1
ENSAPLG00000009576	CAPN2
ENSAPLG00000016022	CARD10
ENSAPLG00000001367	FERMT1
ENSAPLG00000019607	IRX3
ENSAPLG00000015925	ENSAPLG00000015925
ENSAPLG00000007918	CD109
ENSAPLG00000001835	HSD17B2
ENSAPLG00000022847	IRX4
ENSAPLG00000007118	ALX4
ENSAPLG00000013189	CACNB2
ENSAPLG00000009817	ENSAPLG00000009817
ENSAPLG00000011291	FARP2
ENSAPLG00000028283	BCL11B
ENSAPLG00000008820	HOXD12
ENSAPLG00000027030	IGSF9
ENSAPLG00000011379	TMEM132B
ENSAPLG00000008027	SLC35F3
ENSAPLG00000014096	ENSAPLG00000014096
ENSAPLG00000010043	ENSAPLG00000010043
ENSAPLG00000011678	TMEM117
ENSAPLG00000023161	LRP1B
ENSAPLG00000017464	HS3ST6
ENSAPLG00000013648	PTCHD3
ENSAPLG00000027109	NKX2-5
ENSAPLG00000013801	SIK2
ENSAPLG00000026987	ENSAPLG00000026987
ENSAPLG00000017354	FOXC1
ENSAPLG00000012534	SIM1
ENSAPLG00000004527	ECE1
ENSAPLG00000003115	LIMK2
ENSAPLG00000028661	PPP1R1C
ENSAPLG00000019373	KAZN
ENSAPLG00000013913	ENSAPLG00000013913
ENSAPLG00000024608	CASKIN1
ENSAPLG00000029671	RAB32
ENSAPLG00000009014	MKKS
ENSAPLG00000017861	C15orf39
ENSAPLG00000016298	ENSAPLG00000016298
ENSAPLG00000013657	HOXB5
ENSAPLG00000003762	CA10
ENSAPLG00000010915	ARID5B
ENSAPLG00000011520	TMEM132C
ENSAPLG00000006589	APCDD1
ENSAPLG00000012894	ENSAPLG00000012894
ENSAPLG00000008615	AGR2
ENSAPLG00000001616	WRN
ENSAPLG00000016659	ENSAPLG00000016659
ENSAPLG00000004644	CPE
ENSAPLG00000011634	TSHZ3
ENSAPLG00000001105	NOG
ENSAPLG00000005233	C1QTNF7
ENSAPLG00000010046	GATA3
ENSAPLG00000004608	SDK1
ENSAPLG00000027604	ENSAPLG00000027604
ENSAPLG00000011833	FN3KRP
ENSAPLG00000015881	MYOF
ENSAPLG00000013389	KCNMB4
ENSAPLG00000003668	DPYSL4
ENSAPLG00000012744	SLAIN1
ENSAPLG00000010874	CORIN
ENSAPLG00000013452	KHDRBS2
ENSAPLG00000024525	ENSAPLG00000024525
ENSAPLG00000022467	TMEM119
ENSAPLG00000005430	ENSAPLG00000005430
ENSAPLG00000029865	RTN4RL1
ENSAPLG00000029588	ENSAPLG00000029588
ENSAPLG00000011104	NHS
ENSAPLG00000024518	MANEAL
ENSAPLG00000009162	CHGA
ENSAPLG00000005685	MYLK
ENSAPLG00000011354	NRG3
ENSAPLG00000008786	HVCN1
ENSAPLG00000014394	ENSAPLG00000014394
ENSAPLG00000019404	ENSAPLG00000019404
ENSAPLG00000018054	CBFB
ENSAPLG00000005094	SPOUT1
ENSAPLG00000015302	SLC35F2
ENSAPLG00000010215	MCUB
ENSAPLG00000019541	ENSAPLG00000019541
ENSAPLG00000004320	CNTN4
ENSAPLG00000014008	SLC7A3
ENSAPLG00000024161	ENSAPLG00000024161
ENSAPLG00000001152	ENSAPLG00000001152
ENSAPLG00000003073	C1QTNF12
ENSAPLG00000011126	GLA
ENSAPLG00000006129	SCIN
ENSAPLG00000013905	TFAP2B
ENSAPLG00000024273	EMX2
ENSAPLG00000009142	CHST8
ENSAPLG00000012650	ENSAPLG00000012650
ENSAPLG00000011161	DBX2
ENSAPLG00000006175	COL17A1
ENSAPLG00000011653	RUNX2
ENSAPLG00000012929	ENSAPLG00000012929
ENSAPLG00000019600	HAND1
ENSAPLG00000009857	TRPS1
ENSAPLG00000001400	LRRC10
ENSAPLG00000006808	TRUB1
ENSAPLG00000012554	ENSAPLG00000012554
ENSAPLG00000023548	ENSAPLG00000023548
ENSAPLG00000002541	NCMAP
ENSAPLG00000010244	ENSAPLG00000010244
ENSAPLG00000009749	TNFRSF11B
ENSAPLG00000003493	COL9A2
ENSAPLG00000008202	TCAIM
ENSAPLG00000011476	TMPRSS9
ENSAPLG00000006602	KLHL14
ENSAPLG00000011837	VIT
ENSAPLG00000012089	TMEM45A
ENSAPLG00000006849	SPON1
ENSAPLG00000011566	FAM84A
ENSAPLG00000001323	TNR
ENSAPLG00000020954	ENSAPLG00000020954
ENSAPLG00000006226	RXFP2
ENSAPLG00000012816	SLC25A22
ENSAPLG00000011024	GALNT13
ENSAPLG00000008725	ENSAPLG00000008725
ENSAPLG00000018833	ENSAPLG00000018833
ENSAPLG00000022349	ENSAPLG00000022349
ENSAPLG00000020383	KCNA3
ENSAPLG00000003330	TFAP2A
ENSAPLG00000022254	TMEM9
ENSAPLG00000014229	GREB1
ENSAPLG00000014591	LAMP5
ENSAPLG00000012011	CDCP1
ENSAPLG00000005192	NTNG1
ENSAPLG00000013354	TAT
ENSAPLG00000011064	EPB41L4B
ENSAPLG00000005731	CDH18
ENSAPLG00000002816	EPHA7
ENSAPLG00000015890	VWC2L
ENSAPLG00000031090	CHRD
ENSAPLG00000012571	SLC1A2
ENSAPLG00000021496	ENSAPLG00000021496
ENSAPLG00000010757	ENSAPLG00000010757
ENSAPLG00000027580	GDF5
ENSAPLG00000003981	KCTD1
ENSAPLG00000011099	CRTAC1
ENSAPLG00000011342	IL10RB
ENSAPLG00000007156	SRD5A3
ENSAPLG00000012173	CCDC83
ENSAPLG00000009443	GTPBP8
ENSAPLG00000012676	TYR
ENSAPLG00000012727	LHX8
ENSAPLG00000011331	ENSAPLG00000011331
ENSAPLG00000026883	NKX2-1
ENSAPLG00000010311	TMEM196
ENSAPLG00000001294	LPAR5
ENSAPLG00000013877	PTGS2
ENSAPLG00000008350	PACSIN1
ENSAPLG00000006199	KIF17
ENSAPLG00000012716	XYLB
ENSAPLG00000013348	B3GNT7
ENSAPLG00000028871	ENSAPLG00000028871
ENSAPLG00000010377	CALCR
ENSAPLG00000008100	AK5
ENSAPLG00000024271	ENSAPLG00000024271
ENSAPLG00000013882	RYBP
ENSAPLG00000014998	IFITM5
ENSAPLG00000010031	S100A4
ENSAPLG00000020620	C1QTNF8
ENSAPLG00000006980	ENSAPLG00000006980
ENSAPLG00000006530	PLCL1
ENSAPLG00000024278	ENSAPLG00000024278
ENSAPLG00000018688	HOXB3
ENSAPLG00000008848	TBX4
ENSAPLG00000018978	NTS
ENSAPLG00000021537	LAD1
ENSAPLG00000008024	TCF21
ENSAPLG00000008090	ENSAPLG00000008090
ENSAPLG00000030247	NGB
ENSAPLG00000028878	ENSAPLG00000028878
ENSAPLG00000001034	NMNAT2
ENSAPLG00000002137	FICD
ENSAPLG00000002554	SPOCK1
ENSAPLG00000006977	FAAP24
ENSAPLG00000014421	SH2D4A
ENSAPLG00000003819	BLVRA
ENSAPLG00000006531	SERPINE3
ENSAPLG00000009362	SATB1
ENSAPLG00000001212	NTF3
ENSAPLG00000010082	NLGN1
ENSAPLG00000015965	EDAR
ENSAPLG00000007741	ITGB8
ENSAPLG00000025122	HOXD3
ENSAPLG00000024381	ENSAPLG00000024381
ENSAPLG00000005783	UNC80
ENSAPLG00000012917	TP63
ENSAPLG00000008826	SNAP25
ENSAPLG00000003618	NKAIN2
ENSAPLG00000005883	SBSPON
ENSAPLG00000004919	IL1RL1
ENSAPLG00000024730	COL16A1
ENSAPLG00000009024	LBH
ENSAPLG00000003356	SALL1
ENSAPLG00000026720	ZNF804A
ENSAPLG00000006765	AQP11
ENSAPLG00000005661	GPR143
ENSAPLG00000013457	CLDN1
ENSAPLG00000010281	ENSAPLG00000010281
ENSAPLG00000022440	FGF4
ENSAPLG00000005413	TNFSF11
ENSAPLG00000012827	PDE1A
ENSAPLG00000021595	NANOS1
ENSAPLG00000016697	CSTB
ENSAPLG00000025021	ENSAPLG00000025021
ENSAPLG00000023193	ENSAPLG00000023193
ENSAPLG00000026152	ENSAPLG00000026152
ENSAPLG00000002840	GLCCI1
ENSAPLG00000011788	PTN
ENSAPLG00000030561	ENSAPLG00000030561
ENSAPLG00000006154	BAIAP2L1
ENSAPLG00000028948	SHOX2
ENSAPLG00000021636	ENSAPLG00000021636
ENSAPLG00000015785	LTF
ENSAPLG00000003937	ENSAPLG00000003937
ENSAPLG00000012315	ASTN2
ENSAPLG00000017278	ENSAPLG00000017278
ENSAPLG00000015381	TMEM268
ENSAPLG00000003652	BMP6
ENSAPLG00000011893	ENSAPLG00000011893
ENSAPLG00000015488	FSTL4
ENSAPLG00000006756	CACFD1
ENSAPLG00000020595	ENSAPLG00000020595
ENSAPLG00000002047	LRRTM4
ENSAPLG00000000919	BMP2
ENSAPLG00000000666	GREM1
ENSAPLG00000024039	MLNR
ENSAPLG00000007966	AGBL4
ENSAPLG00000016130	RHOV
ENSAPLG00000012487	SLC10A7
ENSAPLG00000011112	ENSAPLG00000011112
ENSAPLG00000006331	GNG4
ENSAPLG00000005419	ADCY5
ENSAPLG00000015634	ZDHHC23
ENSAPLG00000022533	GASK1A
ENSAPLG00000014775	ATP10A
ENSAPLG00000009722	SGSM1
ENSAPLG00000011578	ENSAPLG00000011578
ENSAPLG00000005493	ADCY8
ENSAPLG00000015578	SLC35F1
ENSAPLG00000024325	FOXA2
ENSAPLG00000021371	PIANP
ENSAPLG00000010661	NPPB
ENSAPLG00000014526	ENSAPLG00000014526
ENSAPLG00000013526	MYOCD
ENSAPLG00000000747	ENSAPLG00000000747
ENSAPLG00000004528	TECRL
ENSAPLG00000012668	SFMBT2
ENSAPLG00000016561	ENSAPLG00000016561
ENSAPLG00000003299	TOX3
ENSAPLG00000014918	FBXO41
ENSAPLG00000021420	PCBD1
ENSAPLG00000009070	VAT1L
ENSAPLG00000013219	ZNF536
ENSAPLG00000003546	C8orf34
ENSAPLG00000004099	GCNT7
ENSAPLG00000002568	LAMC2
ENSAPLG00000014155	SNORC
ENSAPLG00000003537	ITGBL1
ENSAPLG00000013939	ENSAPLG00000013939
ENSAPLG00000027885	ENSAPLG00000027885
ENSAPLG00000013554	SEMA3E
ENSAPLG00000013436	GPR39
ENSAPLG00000026222	TMEM243
ENSAPLG00000029701	ENSAPLG00000029701
ENSAPLG00000010390	SLC1A6
ENSAPLG00000014589	ENSAPLG00000014589
ENSAPLG00000011394	RGS9
ENSAPLG00000023889	MIIP
ENSAPLG00000005868	GATA6
ENSAPLG00000013360	MT4
ENSAPLG00000002605	ENSAPLG00000002605
ENSAPLG00000030125	ENSAPLG00000030125
ENSAPLG00000004166	KCNQ3
ENSAPLG00000008422	SHISA3
ENSAPLG00000003092	CALML4
ENSAPLG00000006673	ENSAPLG00000006673
ENSAPLG00000009731	HAO2
ENSAPLG00000010202	STK35
ENSAPLG00000010434	ENSAPLG00000010434
ENSAPLG00000020567	ENSAPLG00000020567
ENSAPLG00000020021	ENSAPLG00000020021
ENSAPLG00000018089	SP5
ENSAPLG00000012079	DUPD1
ENSAPLG00000015749	LGALS1
ENSAPLG00000023295	PHLDA3
ENSAPLG00000021905	ENSAPLG00000021905
ENSAPLG00000002157	ENSAPLG00000002157
ENSAPLG00000022716	ENSAPLG00000022716
ENSAPLG00000009568	MYLK3
ENSAPLG00000013148	ZDHHC22
ENSAPLG00000002179	ENSAPLG00000002179
ENSAPLG00000010943	CEMIP
ENSAPLG00000009031	PPARG
ENSAPLG00000008657	FAM149A
ENSAPLG00000004825	ATP6V0A4
ENSAPLG00000004592	DNAJC12
ENSAPLG00000025060	ENSAPLG00000025060
ENSAPLG00000011013	IL16
ENSAPLG00000018058	ENSAPLG00000018058
ENSAPLG00000030723	ENSAPLG00000030723
ENSAPLG00000010673	MALL
ENSAPLG00000029519	SMIM18
ENSAPLG00000005409	MYO3B
ENSAPLG00000008309	NDST4
ENSAPLG00000009847	ENSAPLG00000009847
ENSAPLG00000006955	PRKAR2B
ENSAPLG00000029565	MAP6
ENSAPLG00000001665	HTR1B
ENSAPLG00000012642	PRG4
ENSAPLG00000025352	ENSAPLG00000025352
ENSAPLG00000002909	KCNV1
ENSAPLG00000029393	ENSAPLG00000029393
ENSAPLG00000012664	MAP7
ENSAPLG00000001816	ENSAPLG00000001816
ENSAPLG00000008656	NRCAM
ENSAPLG00000023029	GPR153
ENSAPLG00000018980	ENSAPLG00000018980
ENSAPLG00000005756	NEBL
ENSAPLG00000026664	RCAN2
ENSAPLG00000031069	SH2B3
ENSAPLG00000028199	ENSAPLG00000028199
ENSAPLG00000015954	DNAJC6
ENSAPLG00000001766	HTR1E
ENSAPLG00000010408	C4orf47
ENSAPLG00000021499	KCNJ4
ENSAPLG00000022641	SOWAHC
ENSAPLG00000014018	LIPC
ENSAPLG00000016870	ENSAPLG00000016870
ENSAPLG00000019911	FAM222A
ENSAPLG00000020569	CYB561A3
ENSAPLG00000029440	ENSAPLG00000029440
ENSAPLG00000003122	LRRTM1
ENSAPLG00000004871	ENSAPLG00000004871
ENSAPLG00000003334	GSG1L
ENSAPLG00000028428	P2RY4
ENSAPLG00000006145	ENSAPLG00000006145
ENSAPLG00000012072	CRYBB1
ENSAPLG00000027890	IHH
ENSAPLG00000025762	FGF8
ENSAPLG00000010762	FAH
ENSAPLG00000003887	PGR
ENSAPLG00000003925	IL1RAPL1
ENSAPLG00000011908	ENSAPLG00000011908
ENSAPLG00000008983	ENSAPLG00000008983
ENSAPLG00000022720	HNMT
ENSAPLG00000027777	NKX3-2
ENSAPLG00000012164	HTR2C
ENSAPLG00000027411	KCNS1
ENSAPLG00000013247	TMEM114
ENSAPLG00000007314	SLC19A2
ENSAPLG00000023436	ZBTB7B
ENSAPLG00000021366	ENSAPLG00000021366
ENSAPLG00000025336	ENSAPLG00000025336
ENSAPLG00000027910	NRTN
ENSAPLG00000005295	TRPV4
ENSAPLG00000016992	FAM155A
ENSAPLG00000008205	SPNS3
ENSAPLG00000007304	NLRC3
ENSAPLG00000014949	FAM167A
ENSAPLG00000017220	ENSAPLG00000017220
ENSAPLG00000019514	HS3ST2
ENSAPLG00000010012	SLC29A4
ENSAPLG00000011302	ENSAPLG00000011302
ENSAPLG00000010293	CYTIP
ENSAPLG00000014089	SLC7A11
ENSAPLG00000012542	BAIAP2
ENSAPLG00000013194	CNTN5
ENSAPLG00000029011	ENSAPLG00000029011
ENSAPLG00000022063	ENSAPLG00000022063
ENSAPLG00000013521	ENSAPLG00000013521
ENSAPLG00000013596	ENSAPLG00000013596
ENSAPLG00000002521	ENSAPLG00000002521
ENSAPLG00000013616	SLC39A8
ENSAPLG00000010678	MCTP2
ENSAPLG00000013837	DCT
ENSAPLG00000005475	KCNK5
ENSAPLG00000008439	ENSAPLG00000008439
ENSAPLG00000025498	ENSAPLG00000025498
ENSAPLG00000005947	CLBA1
ENSAPLG00000031240	ENSAPLG00000031240
ENSAPLG00000026042	ENSAPLG00000026042
ENSAPLG00000022233	ENSAPLG00000022233
ENSAPLG00000028523	ENSAPLG00000028523
ENSAPLG00000014167	ACBD7
ENSAPLG00000004388	ENSAPLG00000004388
ENSAPLG00000025419	ENSAPLG00000025419
ENSAPLG00000024606	ENSAPLG00000024606
ENSAPLG00000026589	ELF3
ENSAPLG00000000770	B3GALT1
ENSAPLG00000008843	ENSAPLG00000008843
ENSAPLG00000029963	ENSAPLG00000029963
ENSAPLG00000001784	SSTR5
ENSAPLG00000020494	SIAH3
ENSAPLG00000005057	CSDC2
ENSAPLG00000003100	OXTR
ENSAPLG00000016818	ENSAPLG00000016818
ENSAPLG00000029860	PCDHB3
ENSAPLG00000004083	ENSAPLG00000004083

## Sheet: Sheet2
gene name	FPKM.E18_1	FPKM.E18_2	FPKM.E18_3	FPKM.E18_4	FPKM.E18_5	FPKM.E18_6	FPKM.E18_7	FPKM.E18_8	FPKM.E27_1	FPKM.E27_2	FPKM.E27_3	FPKM.E27_4	FPKM.E27_5	FPKM.E27_6	FPKM.E27_7	FPKM.E27_8	FPKM.E34_1	FPKM.E34_2	FPKM.E34_3	FPKM.E34_4	FPKM.E34_5	FPKM.E34_6	FPKM.E34_7	FPKM.E34_8
ENSAPLG00000010931	218.43	1137.88	1143.23	1298.93	1353.3	1134.85	1169.69	1403.17	131.921	98.8727	104.92	110.964	70.1295	65.7083	81.7293	66.1033	54.0204	47.7939	51.9544	54.925	62.1408	54.2998	68.4297	61.3243
CRMP1	47.2261	27.0352	22.3389	39.4434	27.9484	37.9769	27.986	36.3977	3.21625	1.36904	4.42708	4.42698	4.45385	2.82858	2.44783	3.11642	1.9583	3.97274	2.65865	2.14996	3.27295	2.6895	3.51906	2.67846
VASN	26.9092	49.7356	46.7451	50.3849	45.2931	42.6979	56.4332	38.0873	10.5072	11.008	10.9169	9.34768	9.62306	12.5773	9.06846	11.8406	6.48288	7.05246	5.90731	7.26291	9.30076	7.9249	6.9376	7.13287
ENSAPLG00000013703	13.0218	28.2558	19.5979	13.1934	17.6262	18.6544	29.1308	21.9594	2.54978	2.67499	3.09454	5.21981	2.84805	2.23398	2.45806	2.17413	2.80249	3.56939	2.8305	2.44347	2.30286	3.85328	3.38705	2.5668
VILL	19.7436	21.235	13.5172	17.9754	17.7646	18.575	18.1217	10.7095	1.75696	1.41033	2.43111	2.20155	1.24369	3.01231	1.34106	1.01953	1.11835	1.27124	1.57154	1.42883	2.78097	1.134	0.995497	0.772649
SLIT3	74.2283	33.8553	35.635	32.6594	31.495	46.8921	46.7233	26.805	7.44487	2.38554	7.91054	6.06498	4.63986	6.53704	5.77912	5.92249	2.8573	2.78042	2.65573	6.0502	5.19161	3.22625	6.03558	2.03582
SFRP2	223.826	234.68	336.573	255.55	275.142	323.35	363.733	243.14	55.2153	45.7892	53.0896	56.1843	58.2999	74.1844	52.0857	40.6072	78.6665	134.723	52.5358	83.3336	84.1283	120.146	102.235	83.0492
OLFM3	4.72357	19.6349	11.1006	16.7707	9.70614	14.9278	10.8654	13.2324	1.3293	1.04205	0.608247	1.01884	1.6786	0.246476	0.838317	0.642393	0.937777	0.82829	0.468194	0.277907	0.636789	0.388393	0.611479	0.438271
CTSK	87.122	152.99	141.78	126.034	129.448	116.147	138.45	103.347	46.2099	47.195	47.2652	35.0379	34.5048	51.8629	40.0179	32.7455	31.8162	37.3683	18.4088	30.4297	36.9482	31.6976	27.7898	28.4569
LTBP1	90.8407	150.949	129.06	116.508	89.6992	131.868	136.84	111.021	23.8918	19.124	28.285	33.2194	20.6842	31.1096	21.4589	21.9075	15.3783	14.6684	9.95481	35.1723	29.2598	14.8844	21.2611	12.9327
PAX1	3.47352	5.20274	2.41796	2.52101	2.17246	1.01459	6.03417	1.99657	0.0001	0.0001	0.0001	0.0001	0.0001	0.0001	0.0001	0.0001	0.083181	0.0001	0.0001	0.0001	0.0001	0.0001	0.0001	0.0001
DKK3	89.5108	121.429	93.7715	94.7599	94.145	98.8131	109.11	96.5833	23.673	20.5052	19.668	32.5096	15.791	14.6861	14.3461	13.6357	7.57342	9.14008	12.5136	17.7068	24.887	5.88087	13.4538	6.82721
CACNA1G	6.13709	8.9356	6.25762	4.50011	5.36015	5.41086	9.96823	5.89699	1.03577	0.607257	0.785138	1.46374	0.874469	1.4856	0.660443	1.36508	0.853255	1.25064	0.677655	1.39117	1.49697	1.28688	1.2889	1.07161
RASL11B	28.8252	32.1865	23.7011	29.233	28.5326	46.5135	33.3717	23.7568	7.37451	5.74653	9.19117	6.15432	3.11489	7.05895	5.78365	4.85012	4.09849	4.21413	2.19287	3.27838	6.14639	2.30514	3.0564	3.71356
LIMD2	103.582	52.9714	63.701	63.4576	83.598	82.6494	78.2307	53.3825	20.9502	26.8458	17.7726	15.8425	13.2219	20.0144	14.7066	14.413	8.78812	16.6019	13.3277	21.5768	15.3877	13.2809	13.1671	16.9429
PTX3	114.814	31.0234	45.2841	39.5762	79.909	60.5694	49.8057	35.8	8.92847	4.80441	6.41592	7.11422	2.44814	2.23004	3.17062	5.53504	1.15386	1.62907	0.595076	2.29497	4.14	1.1091	5.23354	0.817052
DACT2	38.0436	35.4283	22.5921	41.0999	29.9227	28.5008	35.4834	23.0776	7.81041	7.25074	7.83191	5.96818	6.70034	6.49082	7.04303	6.23243	5.81898	6.5191	16.1526	7.19304	11.4088	9.97751	8.17282	7.46367
TP73	12.158	4.89629	4.69616	5.51966	3.14065	2.14255	8.36848	4.94629	0.288475	0.289288	0.310585	0.526892	0.263004	0.237964	0.135376	0.385792	0.0001	0.123657	0.315878	0.30486	0.0658014	0.24427	0.206495	0.392639
FAT4	29.5818	31.2401	24.1862	21.6288	14.8813	24.6956	26.1357	21.9104	7.79224	4.46928	8.40097	9.02843	10.8689	10.5056	7.99865	9.90353	5.64233	7.58287	4.39259	7.13567	7.11185	5.73446	6.34094	5.88954
APCDD1L	13.4052	34.6701	21.1382	23.296	8.9025	6.24874	43.194	4.86926	1.07523	0.648976	0.932018	0.764017	0.568672	0.667136	0.627305	1.08837	2.52954	2.95865	3.27994	4.67263	4.6704	3.14973	3.72529	2.31356
SORCS1	12.8322	4.10092	5.2463	5.22118	6.67444	6.19583	5.95862	10.4001	0.883093	0.684665	0.773167	1.40632	0.508121	0.719029	1.04846	1.00805	1.23648	1.69086	1.65566	2.15449	2.20843	0.802828	1.88494	1.09538
ADGRB1	2.32859	7.24791	5.11627	8.08629	3.60419	8.44199	7.99073	4.86691	0.906062	0.382039	1.34199	1.19046	0.835248	1.1528	0.968996	0.564587	0.427362	0.600311	0.51883	0.360488	0.692829	0.784168	0.377758	0.218864
TTC27	54.9877	28.8075	23.7732	29.669	36.1956	32.0578	30.2887	35.8067	14.2736	12.0346	13.6652	13.0239	10.9436	11.4744	15.3708	14.0629	9.87925	9.79975	9.35064	7.98444	12.4547	9.09283	11.4207	10.0988
ABTB2	19.4289	8.61727	6.58741	7.50956	6.95752	7.25596	8.38688	6.30051	2.51022	0.627374	2.08069	1.44508	1.33634	2.01885	1.15836	1.36995	0.618009	0.720989	0.656883	0.80474	1.57239	0.858395	1.28655	0.615692
PITX1	2.72781	7.38581	7.73048	10.5934	7.68124	12.1674	8.30068	2.06844	0.0001	0.152037	0.0001	0.0001	0.0001	0.0001	0.0001	0.0001	0.0001	0.297528	0.126686	0.0001	0.105527	0.0001	0.0001	0.0001
ISM1	30.0251	36.7798	31.1624	22.2577	26.7987	22.5826	36.1591	34.2436	7.77098	5.64462	6.97934	8.4907	7.6787	8.53794	6.52547	7.32243	14.8766	8.40716	10.9971	14.0572	19.8981	16.3307	15.7603	15.4328
HSPA5	386.719	414.466	330.45	404.418	388.585	327.629	326.513	357.959	140.011	149.101	180.648	110.5	163.701	147.535	134.265	150.095	124.205	157.498	115.6	111.289	192.795	107.314	115.752	100.639
SOSTDC1	247.392	9.70599	6.44267	9.4254	50.5342	10.8915	30.255	13.0606	1.67714	1.2573	1.16392	1.92354	0.813507	0.818727	1.36893	0.740895	0.288205	0.294284	0.326554	0.614638	0.37021	0.834132	1.21643	0.264439
ENSAPLG00000018174	22.0432	22.6158	22.6622	22.4842	22.4682	22.9107	24.8768	21.9201	9.55404	11.8539	14.1309	13.0152	11.162	10.3449	10.0821	9.05255	7.8441	10.2401	9.47112	7.64178	9.02111	9.45624	8.64658	9.5487
ADAMTSL2	8.6717	6.36299	5.77319	5.87243	12.712	15.6217	6.17213	6.76979	0.661955	0.743619	0.567016	0.976396	0.887083	0.647329	0.68558	0.929126	0.460738	0.344251	0.923725	0.840381	1.51191	0.262302	1.04212	0.052513
MTHFD1L	9.39544	7.87732	7.93545	8.66133	7.86648	8.42833	7.48818	8.35479	3.52344	1.63099	3.40267	3.14828	2.59256	3.38786	3.78389	3.17335	2.95313	2.18873	1.73975	2.23049	2.84398	1.99116	1.65996	1.89393
SLC16A2	99.1249	47.8027	49.9422	62.7704	62.5268	41.1867	62.576	51.211	26.4042	28.4847	29.3745	20.1004	23.9931	24.8709	25.3323	27.081	17.0123	21.3025	16.6707	16.777	18.7679	20.2653	24.1956	21.0082
PTPRU	26.3708	18.6782	17.2049	16.5107	15.9189	16.4727	24.8755	14.5021	5.17295	3.21053	5.73851	4.63155	4.43368	6.12043	7.26625	7.87775	3.95154	6.67533	5.57428	6.56473	6.85757	5.48064	5.66799	3.35459
NDNF	127.451	10.8955	8.35801	6.54244	30.802	9.02972	17.7252	7.27764	0.957381	0.881264	0.764724	1.23608	0.197728	0.324137	0.623376	0.170831	0.596416	0.431958	0.650573	0.842304	2.01083	0.777534	1.73396	0.492464
CNNM1	5.24415	4.88598	6.52763	7.22902	8.1559	7.47384	7.22868	7.69979	1.8258	1.97156	2.05272	2.79603	1.51227	1.43237	2.4503	1.78918	0.88024	1.17529	1.36277	1.38852	1.88677	1.56594	2.0136	2.00652
ENSAPLG00000002709	11.3106	8.18379	8.07857	8.86101	6.13346	7.44864	8.8542	7.28774	2.80048	0.810854	2.84519	2.39512	2.32504	1.42295	2.26177	1.73137	1.83875	1.61495	1.49326	2.00105	1.59662	1.32823	1.38366	0.85999
ASIC2	8.58596	7.30965	5.1883	6.31645	6.10009	10.6811	6.17336	9.41431	1.66791	1.33534	1.88396	1.01768	1.14493	0.997922	1.17291	1.19907	1.75784	0.89553	0.318735	0.458697	0.696168	0.950738	0.459276	1.69415
KERA	7.21097	20.5873	16.0631	7.35837	16.2204	22.3856	18.7933	18.5728	0.766279	0.692651	0.8443	4.1911	1.20586	0.752567	0.974165	0.91749	0.297026	0.432103	0.469274	0.928792	1.51634	0.641694	0.923112	0.0001
LTA4H	60.1673	60.3811	45.5079	61.2426	59.5909	51.1641	51.5254	60.6264	26.3499	25.5815	31.189	28.9271	34.0723	26.3515	24.5571	31.6551	25.9391	25.188	19.5918	23.0546	30.1419	23.5397	25.5523	24.8097
HOXA3	73.5536	40.0417	44.0726	41.3198	49.7899	42.1858	52.2346	50.3879	21.8116	21.9844	23.8742	33.6614	25.8176	19.0074	23.7839	19.1877	16.5187	16.9809	17.5817	18.2377	18.5789	21.0033	18.3752	18.8463
ADAMTS3	11.0201	19.9474	16.009	13.7171	13.0469	23.3	20.1013	12.8627	2.08264	2.08919	3.3437	6.17401	3.43574	2.77057	3.05872	2.87737	1.69115	1.05411	1.33846	2.73547	4.90615	0.886541	2.48876	0.711656
MAB21L2	3.19146	13.3585	11.505	21.3254	6.56581	11.1149	17.7675	16.364	0.0001	0.0001	0.40319	0.017331	0.018978	0.151827	0.404597	0.319164	0.0001	0.150833	0.371965	0.0001	0.234516	0.252921	0.556558	0.0001
CACNA1C	13.0401	6.98404	4.94665	5.08168	3.9505	16.2884	7.11733	6.73956	1.27663	0.719893	1.67082	1.99923	2.12767	1.34239	1.21745	1.57523	1.50406	1.97778	2.42157	1.2057	2.06205	1.70202	2.2421	1.81845
SSBP3	87.8269	50.8253	58.9024	58.4234	60.3915	54.2843	63.5999	61.8448	24.9228	25.8349	32.8148	25.9696	25.4328	23.7039	25.6239	28.1241	18.264	25.9587	15.5567	20.3995	22.103	21.8396	30.0158	26.744
CHST13	14.73	15.1482	14.9721	11.0872	14.448	13.6092	14.51	11.4013	2.8744	4.28413	4.48466	4.48081	2.35035	5.36495	2.65786	4.99009	1.16952	3.13425	2.27937	2.9496	3.21969	2.81268	2.92117	3.41194
PKDCC	35.0804	53.9407	50.0077	48.8174	43.5248	33.8772	60.1522	49.415	19.3402	16.1706	19.7989	27.423	15.4229	14.9106	17.89	19.6355	16.7168	14.1758	13.6576	13.4322	20.916	15.3526	16.4906	14.7684
ENSAPLG00000010314	10.1802	9.75696	9.23838	5.36249	7.1659	17.9208	11.6198	9.24998	1.55556	0.94126	1.29151	1.55109	2.13298	1.27084	0.574114	1.13271	2.40509	4.37025	2.05307	1.60103	4.99262	2.8508	4.3209	3.05521
TMEM100	42.0888	22.3103	27.7063	37.9869	39.0002	30.9484	28.5311	23.3121	10.2987	6.36581	10.8165	7.40376	8.72687	9.33114	6.98382	10.0523	5.74908	4.77917	3.14573	4.50009	4.73865	7.18223	5.55499	9.90553
ENSAPLG00000030664	14.6005	22.5243	27.0921	23.0829	18.8882	20.707	24.4708	25.4381	7.80752	4.99159	10.0935	8.55752	7.52788	6.34138	8.61263	8.34114	5.92045	4.33143	4.9031	5.41663	11.9402	6.06985	8.10367	5.80832
ARPC1B	36.4973	37.5712	43.1486	43.8213	44.8146	45.7405	47.6774	34.3704	22.392	19.9466	22.7018	16.1941	14.2573	21.3428	18.7761	18.5117	10.5696	18.1085	14.5923	16.0831	17.0814	14.5205	12.3276	18.3076
WNT5A	24.6567	8.7082	5.40515	6.8023	6.79563	7.63622	6.62348	5.06879	1.9708	1.82338	2.61216	1.80579	1.89421	2.90158	1.74904	2.21276	0.823089	0.740152	1.30313	1.36351	1.36034	1.20371	1.96548	1.32649
DNER	5.11453	5.47619	4.84257	5.80969	6.18073	9.54468	6.85773	3.84092	1.48354	0.860935	1.37228	1.54228	0.773443	1.61443	0.780287	0.728126	1.03678	1.81124	0.581139	0.607749	0.396384	0.780312	0.409421	0.205715
ITGA11	5.52398	35.9508	17.6708	31.5717	16.3457	12.2397	27.7575	9.67969	1.35018	1.33423	3.70512	2.71081	1.4836	4.46638	1.64202	1.70832	0.343462	0.535426	0.391549	2.38347	3.02042	0.405974	1.20304	1.01909
SCG5	16.291	9.23686	9.95893	11.8607	12.1264	12.3967	8.08838	8.4786	1.98812	2.09706	1.77904	2.12389	1.5618	1.87895	0.514217	2.24622	1.81085	2.12579	1.43958	2.79261	3.57777	1.38331	1.34644	1.14114
SLIT2	5.60344	12.5153	11.0419	11.4936	5.37712	8.58074	12.9133	6.80016	3.37606	1.86687	2.39395	2.7984	2.00406	2.41326	1.69174	3.29948	2.98504	2.66237	2.34563	2.65213	3.98743	3.47661	2.5697	1.9105
NPAS3	6.09925	5.28366	5.15297	4.40587	3.11752	4.57908	5.27519	3.74731	1.55052	0.682177	1.24425	2.10599	1.41752	1.61219	1.45885	1.26948	1.02627	1.06618	1.4422	0.913441	1.20735	1.62737	1.08691	1.08729
MYBBP1A	53.0076	41.5683	49.6673	49.0058	45.3462	39.6719	46.4336	47.9929	26.8637	27.4356	31.5456	20.81	26.2039	29.7923	29.1293	26.1348	23.1077	22.0408	23.0475	22.3084	24.344	22.8781	23.1509	21.6868
FGFR2	68.1488	10.3923	9.5169	5.28474	16.3808	11.337	15.4075	5.91462	1.86725	1.11124	1.3974	3.12293	0.895696	1.37433	1.32772	1.23017	0.750449	0.497631	0.891602	1.43824	3.23897	0.506502	1.50966	0.596253
EPS8	30.5656	30.6521	32.0418	33.0696	23.3136	25.441	26.9962	28.3853	11.6915	10.0526	15.0663	18.7162	14.6333	14.6684	13.2076	13.8389	11.3444	15.4671	9.72512	10.3779	13.1598	10.2613	13.0858	9.46687
NLGN3	8.68478	12.6086	17.7672	16.6202	10.0059	10.3474	14.1909	15.4544	5.53396	3.38723	5.31404	4.71333	3.36732	4.47968	4.42177	4.57643	4.93603	5.757	2.71544	2.92664	4.51197	4.56738	3.14958	4.365
COPG2	89.2986	79.6086	77.6341	89.3198	74.3849	70.204	67.6627	78.9739	43.6228	40.9359	49.4298	46.6881	49.5706	47.4987	46.2038	41.2411	34.1855	40.8839	34.8557	30.3711	43.6723	37.832	41.1484	41.7314
ENSAPLG00000028020	49.5764	37.0355	40.4533	37.1387	29.5088	42.1092	40.9673	38.8153	20.8435	15.1422	21.9016	22.7736	22.4805	22.9628	23.0474	22.3922	14.6086	20.6177	19.2382	16.6742	18.2135	15.9011	18.1096	14.3849
CNTN3	1.11513	2.346	1.71895	1.37771	0.72223	2.06788	2.64488	0.57483	0.213225	0.0504446	0.221493	0.215556	0.143329	0.219417	0.105675	0.11813	0.0900042	0.0903036	0.0001	0.0789181	0.126133	0.0001	0.0426605	0.133887
ID2	150.985	101.792	105.634	104.941	128.612	103.97	109.924	97.027	49.5467	58.1951	51.2922	41.4218	44.5358	48.3591	45.7024	42.456	59.8289	54.0575	66.5117	66.0316	76.9791	67.2292	66.6284	93.8815
ENSAPLG00000005807	69.7061	194.042	168.847	224.758	182.516	149.757	144.113	240.373	63.3063	65.2149	67.9632	61.0133	89.7214	52.9974	63.4124	65.3609	63.3241	52.3154	48.4401	36.6833	63.7344	46.0861	57.8016	77.1255
GABRA5	0.84034	0.589157	0.940827	0.72888	0.244138	0.645957	0.447025	1.22045	0.0001	0.0001	0.0001	0.0001	0.0001	0.0001	0.0001	0.0001	0.0001	0.0001	0.0001	0.0001	0.0001	0.0001	0.0001	0.0001
SDC3	33.1548	20.291	18.5278	17.0691	15.8291	15.2305	23.4094	14.1763	7.50642	4.12223	7.11024	6.61211	5.2498	6.29502	5.87018	5.1589	9.04251	8.91671	10.0219	12.0575	9.8326	10.6757	11.1445	9.70883
ENSAPLG00000016465	9.86951	13.1803	11.7068	5.55129	11.0551	23.5347	12.6591	11.3561	1.28341	1.73902	1.39631	1.96724	2.55319	2.63357	1.41087	1.81671	2.6669	3.2052	4.32216	4.10921	5.36944	5.83592	3.01176	4.44548
ENSAPLG00000008056	48.9135	33.8515	40.5899	40.3255	29.5202	33.8943	41.8517	39.8219	24.2961	17.9832	23.419	19.0419	22.3625	20.2685	24.3325	21.4861	15.3344	20.3578	14.8981	16.7218	16.0717	20.8381	20.7428	16.6859
ENSAPLG00000007497	2.97802	5.62039	7.58418	6.6003	3.23574	3.78227	6.27137	7.25155	1.07854	0.349364	1.73372	0.642359	1.00784	0.762914	0.638234	0.234996	0.448725	0.295774	0.521167	0.48907	1.35254	1.08948	0.98872	0.395565
OSR2	142.533	66.5981	53.7732	96.6728	82.6462	61.9544	70.921	58.7163	43.6866	24.0765	23.2848	18.7565	21.6058	19.591	20.8492	25.414	13.9982	12.3727	18.9681	38.7247	24.0362	23.6209	19.9412	17.1891
UNC5C	2.36438	4.47373	5.13249	2.57117	2.19225	4.60179	7.33174	1.71555	0.572887	0.101234	0.176848	0.083981	0.10808	0.33962	0.163234	0.110155	0.166638	0.149118	0.0001	0.295056	0.480434	0.121343	0.298935	0.0001
ENSAPLG00000025841	5.08284	3.09178	2.45442	3.12852	2.60343	7.37599	5.58935	2.90833	1.44432	0.533538	0.689506	0.543328	1.31334	0.421874	1.09381	0.434504	0.407354	0.502217	0.229695	0.256219	0.45982	0.760835	0.16999	0.814202
RAVER2	42.907	26.4918	26.7965	28.3517	28.3336	24.9378	25.0764	28.0995	10.9681	9.08575	11.6946	11.255	11.4655	12.1819	10.3201	8.24367	12.1312	11.3798	12.7418	13.8156	14.1687	19.6144	21.041	14.5178
MME	8.38625	16.4375	19.1364	11.1476	13.2503	15.1387	19.8535	19.7659	2.7813	2.99836	1.89551	6.72988	3.74288	2.97864	3.53895	2.55839	6.30118	3.58386	5.12439	8.35642	9.8188	5.55791	6.36716	5.12901
ENSAPLG00000027024	7.62771	4.63392	5.72012	6.08722	9.34466	8.72513	5.27786	6.80905	2.20215	2.43335	1.96356	1.85053	1.91477	1.95401	2.35258	2.87728	1.27301	2.4575	1.95934	2.07458	1.66693	1.83915	3.56527	1.64226
UST	27.2425	14.3044	13.3853	11.565	11.372	16.3207	15.9905	15.4974	4.62003	2.54823	3.10606	4.2946	4.06406	4.17605	2.43539	2.24425	5.39619	5.39152	4.9606	5.42107	9.71414	6.38189	8.56854	4.47052
BOC	78.7533	39.9611	34.3589	49.3292	41.8135	35.2293	51.5074	34.2117	25.7876	15.7678	23.0754	20.3689	18.9313	21.7092	19.2173	20.2646	13.6086	15.9305	11.2215	14.3498	21.95	12.2696	12.1241	22.0493
COL8A2	3.28559	22.5141	18.2181	17.5048	8.30966	9.21536	23.081	10.1875	2.19011	0.83184	1.95589	2.32064	2.38327	3.17781	2.01734	1.70737	1.08729	3.30349	1.04763	3.53537	4.52069	2.04744	2.02022	1.34368
SST	55.8033	1.32141	9.63588	1.88832	18.0357	4.17538	4.00838	7.64052	0.0001	0.0001	0.0001	0.0001	0.0001	0.0001	0.457755	0.0001	0.197347	0.0001	0.0001	0.0001	0.0001	0.0001	0.0001	0.0001
PTHLH	20.5229	8.91631	7.29546	6.63364	14.235	9.44911	10.2627	7.48319	2.31186	1.79769	2.45606	3.80428	1.59925	1.91599	1.43767	1.20797	1.09804	0.717082	2.41869	0.512088	2.45225	1.3795	0.604112	0.901984
CHRDL1	10.5503	16.4671	18.7671	16.665	15.1549	34.8763	20.6697	15.7187	3.67606	2.26198	4.11327	6.04802	2.95692	4.94159	3.42061	3.62014	4.62169	4.46272	9.00326	8.05647	10.5706	5.13691	4.09425	3.4425
WIF1	28.5572	8.54392	13.0154	7.18072	32.8464	27.6418	11.2312	11.3435	2.77824	1.18943	1.53409	2.668	1.29749	1.02788	1.24097	0.969357	1.40779	2.01057	1.77357	2.38476	10.7973	1.74343	2.86648	1.80079
TNC	45.2004	71.5592	53.0297	38.1043	48.9258	49.186	64.7321	46.0372	4.33687	1.86292	7.40703	4.99594	2.19933	4.93721	3.4198	2.25059	1.37558	2.44535	2.42078	9.56582	25.4828	2.18142	9.18534	1.43198
PFKP	47.3054	40.9754	35.8642	40.7055	34.4779	63.896	39.1815	39.2659	21.328	17.5836	22.7028	19.8878	19.2226	19.1726	19.7897	19.3365	15.6097	22.6586	13.8649	12.7445	26.032	14.9823	21.781	17.647
PKP2	18.7843	2.11026	2.41383	0.863598	6.26548	82.1501	4.20727	7.29569	1.29482	0.866903	1.08196	1.44984	0.608571	1.33744	0.638348	0.541819	0.335731	0.398934	0.581062	0.35521	0.592202	0.959925	0.26313	0.66884
ENPP2	51.7584	21.4064	21.6375	12.8482	31.6414	19.0088	22.628	18.3959	3.00399	2.33782	4.24222	7.88997	2.28809	11.4633	4.53642	4.20597	2.97043	2.48438	1.15281	4.0583	5.59873	2.81953	7.2087	2.0293
IL17REL	7.46763	2.53294	1.26197	2.62299	1.66035	0.0001	1.86933	0.550611	0.0001	0.0001	0.0001	0.0496886	0.0001	0.0001	0.0001	0.0001	0.0001	0.0001	0.0287212	0.0001	0.0001	0.0001	0.0001	0.0001
PBX1	47.626	46.2353	50.2667	39.9541	28.8668	51.1406	54.4805	45.6519	21.9082	14.7052	22.995	25.3593	23.1897	25.8597	23.8338	21.6918	22.9251	23.5787	20.1299	24.974	20.7872	23.1294	21.4553	17.4098
ZFPM1	2.9834	1.52629	1.96352	2.07028	1.85471	7.11543	2.47267	3.06506	0.663146	0.479539	0.676868	0.798456	0.537432	0.501945	0.550183	0.444504	0.243766	0.640118	0.540713	0.325353	0.818429	0.253141	0.44028	0.393655
AFF2	11.7703	9.80629	7.93551	5.86783	5.91603	9.73518	11.6887	7.07514	2.69045	2.41379	3.30165	4.68634	3.93616	3.25043	3.05662	4.02773	2.81105	3.9563	1.19607	2.07458	2.64441	1.9378	2.72394	2.11412
GNAO1	7.19042	4.62749	3.86363	4.57672	2.35138	6.9391	3.85806	4.6044	1.19926	0.632026	1.37633	2.06718	1.40638	1.01807	1.18773	1.41209	1.34795	0.836718	1.13179	0.866423	1.63306	1.45479	0.963803	1.47659
HOXD10	9.56339	13.4986	6.13627	22.8998	1.71582	1.50372	13.5183	2.77708	0.968185	0.533364	0.359707	0.863594	0.404238	1.11464	0.109671	0.0001	0.122692	0.902858	0.110121	0.313575	0.28191	0.170648	0.454364	0.416842
GAP43	13.6081	14.5222	18.7079	11.1703	15.6118	16.6895	14.8325	20.2515	0.0001	0.0001	0.0001	0.345006	0.0001	0.329227	0.0001	0.122329	0.0001	0.171101	0.432876	0.0001	0.0001	0.0001	0.0001	0.0001
ENSAPLG00000028415	28.2332	3.4263	7.98024	7.63919	9.51594	3.33157	7.95008	6.86093	1.21293	0.195358	1.02233	0.415542	0.294758	0.81432	0.598196	0.0001	0.203575	0.235611	0.239287	0.994809	0.475664	0.0001	0.826062	0.203572
MAPK12	30.4292	15.2459	11.8404	11.6594	12.9508	11.8328	14.4675	10.7362	3.32417	6.61311	4.41117	4.35978	3.07873	2.982	5.43407	0.955212	4.14649	3.45206	2.41527	2.248	3.78975	1.82559	2.83955	2.58677
TBX18	37.8029	44.3824	31.9057	46.0024	14.8949	26.6269	46.0625	39.0847	12.5933	6.527	10.9869	11.7397	9.6418	7.65431	8.11441	10.6954	14.5996	20.7307	20.0562	26.0711	10.2634	15.9879	16.6771	13.3309
GPSM1	22.8174	19.8099	23.8959	23.0596	17.4888	20.4368	24.9241	20.5784	10.4858	7.81806	17.3182	9.99735	8.35163	9.74804	8.12473	8.74529	7.54384	8.06396	7.58385	10.5919	10.2135	9.89646	8.68147	9.46374
DDX31	41.9104	38.9956	38.4716	35.7249	45.2335	35.2874	34.9343	37.4757	15.1009	22.3195	21.4376	14.1084	15.7537	19.7606	16.5161	15.4798	14.5232	20.7585	8.3958	8.90926	17.6152	13.1279	20.7573	15.6918
RFC2	124.191	127.025	136.575	148	181.737	131.713	102.453	122.077	76.87	95.4286	82.2631	64.6139	84.2884	58.9098	80.4187	68.3497	63.8023	69.8441	51.785	57.4578	55.0446	60.8665	77.0576	62.5195
ENO2	3.82741	2.49135	2.28385	2.8036	2.74408	3.39825	3.61731	2.55581	1.12387	1.32254	1.06558	1.63683	0.86907	1.03966	0.708864	0.97022	0.936134	0.607504	0.798714	1.32963	0.772953	0.68844	0.970827	0.751134
OSBPL5	35.2708	34.4452	23.5896	25.5301	22.4505	23.0067	30.6787	34.0239	14.7132	14.8955	18.15	17.7658	14.1417	16.5367	15.8099	15.2872	16.4435	14.0728	9.46477	13.22	14.6284	13.9121	11.4566	11.4206
DLX5	49.6525	10.7864	8.84137	7.70485	13.2302	2.24609	17.6977	3.91265	2.65477	0.524493	0.670853	1.36634	0.846418	0.0001	0.270618	0.579452	0.320159	0.79867	0.469075	0.552593	0.717928	0.379	0.148117	0.0001
LRRN2	4.98502	4.26767	4.74	4.14904	0.79656	1.10652	5.82138	4.06331	0.581625	0.0001	0.518101	0.475903	0.191808	0.290334	0.245161	0.302319	0.138862	0.513676	0.061764	0.491055	0.29572	0.190791	0.449962	0.07905
ENSAPLG00000023764	22.0115	82.6434	115.205	162.37	85.9727	64.1455	112.594	109.465	32.5811	28.1873	20.9141	32.102	33.4887	27.7911	21.4435	26.7496	32.0673	35.6091	13.9571	13.9432	18.083	26.3045	19.966	33.404
MTMR4	22.8485	17.3654	15.0988	18.4603	14.1635	16.6066	16.6516	21.7663	9.26701	7.26637	10.4177	8.87728	7.64019	8.60919	9.13618	9.30744	7.30087	6.75519	9.48061	10.1603	5.88676	10.067	6.12887	6.06002
CREB3L2	41.4925	35.3401	35.9464	29.0623	17.117	34.9005	32.2315	30.775	15.091	10.7825	15.8093	13.216	16.6304	20.537	17.7994	18.0767	15.6597	13.929	11.8258	12.798	13.4792	15.2717	12.3248	11.5233
ISLR2	6.83478	4.1032	2.12644	4.08897	2.74903	2.86365	4.29254	1.6088	0.315458	0.193924	0.224218	0.542653	0.134647	0.334317	0.191059	0.186803	0.455535	0.076173	1.87218	0.986424	0.380908	0.364972	0.493492	0.282837
RDH11	18.5736	9.38016	10.8656	9.87483	12.5128	10.4894	12.5669	11.7972	7.00475	3.14986	5.58123	5.59731	5.33714	4.88302	5.17123	5.2466	4.54962	4.5266	3.41687	2.49082	4.01529	4.21367	5.43008	4.81276
EN1	6.02038	3.3426	7.11047	2.5238	9.13877	6.86506	4.43191	5.20472	0.253614	0.816737	0.334551	0.284007	0.0001	0.200082	0.425462	0.0001	0.337325	0.308755	0.432825	1.07675	1.28859	0.176456	1.57347	0.525149
HBZ	3.27495	5.29359	3.26467	4.68256	11.3292	7.49416	1.48586	13.0898	0.0001	0.0001	0.0001	0.0001	0.0001	0.0001	0.0001	0.328097	0.0001	0.0001	0.450867	0.0001	0.0001	0.0001	0.0001	0.0001
ENTPD1	13.6639	5.33244	3.06535	5.66083	5.42504	5.9569	7.80837	5.30864	2.13451	1.16453	3.02642	1.93715	1.7809	2.10661	0.978098	1.99147	1.05847	0.98854	0.755539	1.23751	1.16793	1.29075	2.53083	0.703536
LRAT	3.1674	0.925733	1.22545	0.760961	0.55979	0.626456	2.95064	0.310443	0.0001	0.0001	0.0001	0.0001	0.0001	0.0001	0.0001	0.0001	0.0001	0.0001	0.0001	0.0001	0.0001	0.0001	0.0001	0.0001
SOX9	11.6722	5.79055	10.0947	5.87828	9.95696	12.3828	9.04471	11.1414	1.8087	2.28751	2.68603	1.66561	1.97674	2.25323	2.78336	2.20591	1.50638	5.17351	1.11215	1.62708	5.05044	2.20513	2.6718	2.10175
GLIS1	18.4742	1.98696	1.26558	1.40868	4.74469	1.64563	4.3371	1.39014	0.212537	0.0001	0.0997607	0.0558768	0.113715	0.0001	0.0564022	0.0001	0.0001	0.0315553	0.0475578	0.348052	0.401813	0.130045	0.476986	0.151002
CYGB	113.169	82.7431	106.374	123.687	75.4267	98.1403	133.145	94.4547	73.6432	33.5209	53.2469	42.6233	42.2203	51.2425	55.0711	43.102	37.3536	39.2958	25.2628	31.1087	41.3362	59.2972	47.8523	47.2861
NRGN	47.133	41.3606	61.817	59.8214	83.197	68.8096	61.9835	50.641	25.444	18.0063	24.6153	14.2143	14.6281	21.9173	21.6684	19.3071	17.8378	25.0352	20.2068	24.1059	22.7327	23.9824	28.4816	21.7002
ENSAPLG00000026723	30.3346	2.6122	3.45616	3.92438	7.53666	5.30271	6.36961	4.15259	1.20568	1.49796	0.910508	1.13907	1.31183	0.873497	0.86377	0.872064	0.905902	1.34489	1.07114	0.797911	2.06538	0.838825	1.35875	0.964421
GPT2	8.15596	5.82399	5.66776	5.36366	5.19339	6.52241	6.69165	5.42683	1.4906	1.64282	1.76857	3.42899	1.14273	1.70077	1.9106	1.82652	1.46188	0.966361	1.60871	1.11772	3.11702	0.538297	1.46836	0.778686
ENSAPLG00000016654	1.15736	0.223583	0.134584	0.263661	0.28439	0.15602	0.128285	0.0717497	0.0001	0.0001	0.0001	0.0001	0.0001	0.0001	0.0001	0.0001	0.0001	0.0001	0.0234581	0.0001	0.0001	0.0001	0.0001	0.0001
CUX2	1.96721	1.66522	1.3279	1.42954	0.865953	3.40337	1.31554	1.11226	0.488886	0.147329	0.32638	0.237122	0.118347	0.098526	0.180262	0.044035	0.100731	0.451088	0.060729	0.127342	0.047843	0.236118	0.062754	0.031905
GABRA2	0.886639	1.39467	1.39685	1.58857	1.60522	1.38009	1.77865	0.820269	0.09125	0.0001	0.130761	0.0001	0.0001	0.0001	0.0001	0.0001	0.0001	0.0001	0.0001	0.0001	0.075112	0.0001	0.0001	0.0001
CHST11	12.4407	12.1688	11.4168	11.2396	9.14719	12.0112	14.0517	10.6149	4.1597	1.14707	2.86755	3.05094	2.3296	1.76692	2.11842	2.43041	0.803884	0.750842	1.35916	0.54138	5.24936	0.678035	2.26887	0.644106
NAAA	5.25437	20.5556	17.0178	17.7895	18.6791	29.2827	18.9528	20.6543	7.10477	4.87016	6.14572	6.46484	5.98972	7.45332	4.41641	4.25612	6.68599	4.79918	3.79134	6.59594	5.6317	5.67093	6.3503	6.58188
RFLNA	31.4548	19.8291	19.5153	19.5803	11.1257	15.1466	23.9985	12.1618	2.01289	1.72798	2.76031	2.93695	5.575	4.72802	3.14227	2.62294	2.50264	3.65714	1.35239	3.03043	7.26079	2.95101	0.552956	0.73981
ENSAPLG00000024523	19.1403	22.7612	23.9272	19.0904	5.4981	18.086	21.1463	19.9262	7.95737	3.1241	8.06143	5.41847	7.40802	9.46784	6.04718	6.72072	5.63164	7.06293	4.88804	6.18582	5.01933	5.33402	4.86437	5.19626
JAZF1	10.7188	11.8208	11.9012	10.7891	9.31496	8.50488	8.83324	10.3171	5.89304	5.02032	6.19316	5.87757	4.66011	4.5886	3.93569	4.92744	3.97905	3.24467	4.0645	5.27538	4.50794	3.66711	4.68049	3.51625
SERPINI1	16.4729	25.9805	12.9682	11.6351	12.8394	19.6546	15.1787	14.8673	4.673	4.78825	4.84874	7.22463	7.76502	7.93498	5.20466	7.25117	6.45098	4.53226	9.20043	6.46443	5.79121	5.5086	6.686	5.36417
ID4	39.1023	15.1366	15.8534	17.179	24.7294	17.7197	25.9447	18.1272	7.30178	7.38644	5.44835	4.43685	2.6315	1.58105	6.48649	1.31093	5.23003	3.02874	4.79956	6.82212	3.38176	2.82638	4.2331	4.45663
RTN4R	9.81512	12.1476	11.7087	12.3953	11.3369	8.88241	12.1596	7.95455	4.1019	4.23503	5.30089	4.54842	1.37286	4.70048	2.95471	2.53149	3.26228	3.50609	1.90555	3.61438	2.49721	3.17282	0.786447	1.4499
NBL1	221.367	139.116	155.12	179.884	162.281	111.063	168.335	140.668	76.6418	92.6871	100.71	57.6619	74.9766	87.5329	78.1392	49.5659	66.2856	82.6446	69.7619	68.1762	77.0864	82.7755	83.5429	88.5576
FHL2	4.7068	4.5514	5.50132	4.41314	8.10969	146.045	6.01581	13.3756	0.963489	0.937303	0.844916	1.0927	0.88261	0.768261	0.979898	0.236636	2.85183	1.11452	0.367284	4.76504	1.10231	1.76401	1.15636	4.70782
FLRT3	128.83	41.1022	31.7235	31.9629	43.2567	37.1935	42.375	36.676	18.7094	16.6671	21.2761	21.4503	17.9032	20.8039	14.0913	15.4427	12.3762	19.2088	13.0679	8.60686	21.5425	12.4064	16.2245	12.4162
IRX1	63.8449	0.360149	1.60433	0.536011	15.591	10.3466	6.87528	5.27421	0.0001	0.0001	0.051171	0.165859	0.128105	0.144037	0.0001	0.0001	0.0001	0.0001	0.0001	0.0001	0.0001	0.0001	0.222602	0.0001
ASIP	50.1855	2.50265	1.66087	0.733263	9.7499	8.30202	2.26391	1.8373	0.0001	0.0001	0.123246	0.237099	0.0001	0.0001	0.197747	0.0691493	0.0001	0.0001	0.0001	0.0001	0.0001	0.0001	0.250451	0.0001
BMP7	62.273	7.24187	4.79551	5.37834	8.46422	16.7935	9.95685	9.26255	2.91387	1.12267	2.32398	2.52223	0.828468	1.91116	2.04587	2.48438	1.38432	2.83217	2.66375	1.22696	3.60252	1.80038	3.38757	2.60943
LRFN5	19.8124	3.8762	3.19424	2.86682	7.78749	5.53032	4.08668	3.96727	0.598445	0.679936	1.8163	1.01572	0.631458	1.54048	1.18968	1.95382	0.784641	0.709622	0.687999	0.425781	0.461782	1.5654	0.653603	0.0690677
SHMT1	8.26845	6.02593	8.25098	10.8921	6.4544	7.75061	9.11378	8.68389	3.07184	3.52222	4.48763	1.58181	1.54725	3.24272	2.58885	2.50061	2.29863	2.1722	3.86926	2.60749	3.37001	1.84181	1.24765	1.02961
PHACTR3	3.91778	2.11021	1.59217	1.51032	1.70019	3.43528	2.42976	1.46573	0.253054	0.253918	0.743589	0.429718	0.045847	0.091716	0.323811	0.127665	0.36105	0.207309	0.429441	0.604171	0.654254	0.32293	0.214152	0.250206
ENSAPLG00000024372	4.10536	2.74266	3.56889	5.23065	2.85958	3.5843	3.08764	4.44253	1.66078	1.11616	1.10747	1.23939	1.24087	1.53235	0.950076	1.79799	0.900174	1.45049	1.03298	1.22526	1.27365	1.17708	1.611	1.0601
SMAD6	14.4281	9.47389	10.962	10.4282	10.4853	23.9475	12.2406	10.1651	5.25361	4.06233	5.74571	4.50849	4.56251	4.31121	4.12564	3.50076	3.45787	7.76468	5.85304	5.64908	5.51889	5.30195	5.03004	5.71946
WT1	1.70005	1.44516	5.6141	1.74656	2.42854	14.1723	4.81703	3.68844	0.498973	0.35	0.270997	0.0001	0.157522	0.213093	0.0986972	0.274947	0.0001	0.153936	0.0001	0.153518	0.450397	0.0001	0.201086	0.308217
HOXD9	22.9852	13.7495	10.0838	25.6396	8.37245	4.08635	16.4344	3.6333	4.32914	2.49976	4.66019	3.04616	2.64502	2.39268	2.6738	1.94551	2.00905	2.26903	2.5066	4.03069	4.02315	2.19144	2.67556	2.39449
KCTD17	8.02095	3.70872	4.09903	4.98679	6.89138	4.54356	5.30541	5.20183	1.89507	1.58202	2.11633	2.2718	1.40768	1.26666	1.09366	1.56688	2.29304	2.24561	1.3684	1.20821	1.84882	1.12956	1.419	1.2369
CHST1	4.205	6.7315	8.10626	10.7261	3.66086	4.75213	9.12651	7.58847	0.414576	0.742851	1.0722	1.23772	0.485233	0.794846	0.657564	0.306046	0.0001	0.513999	0.0001	1.5487	0.972937	1.06319	0.603225	0.799321
ENSAPLG00000021359	10.5466	6.58996	6.65591	6.31369	9.15475	5.96539	7.71736	8.26351	2.85959	3.92017	5.39953	3.51362	2.68096	3.23809	1.92801	2.8524	2.52309	1.50258	2.35006	2.41212	3.08059	2.15529	3.15872	2.62994
ZIC3	8.27746	0.103986	0.069102	0.0001	1.25025	0.043376	0.963594	0.325092	0.0001	0.0001	0.0001	0.0001	0.0001	0.0001	0.0001	0.0001	0.0001	0.0001	0.0001	0.0001	0.0001	0.0001	0.0001	0.0001
ENSAPLG00000016374	8.67867	2.71621	2.83795	2.783	3.97758	2.23513	2.46351	3.16886	0.908804	0.743738	1.66189	1.0459	0.817422	1.27052	1.25766	0.630375	0.824528	0.582469	0.672839	0.633275	0.924736	0.751162	0.556173	0.739999
ENSAPLG00000010148	2.17226	9.30473	12.4834	6.55755	10.9396	9.3313	10.0345	6.86734	1.26692	1.24985	1.6232	3.41055	1.56367	1.28587	0.523681	1.00553	2.28812	3.13222	2.47475	3.21085	3.71807	3.11706	4.16561	3.75894
ENSAPLG00000006771	59.734	1.89784	1.87524	0.982784	7.38352	4.34692	5.90214	4.44035	1.11623	0.545151	1.05819	1.09698	0.845553	0.413156	1.07698	0.904363	0.65618	0.273152	0.371409	0.674275	0.537985	0.840851	1.04813	0.580741
ELMOD1	10.0953	3.57516	4.64719	3.96424	6.49916	3.89948	5.31901	4.09295	1.72064	1.24104	0.532126	1.95215	0.775834	0.926728	0.972376	0.909031	0.652181	1.56752	1.00114	0.715762	2.93674	0.69806	0.873004	0.932078
CUBN	1.1469	0.73934	0.799645	0.700364	0.486103	0.643529	0.935266	0.551789	0.150726	0.052705	0.155153	0.121167	0.125818	0.014332	0.05507	0.072513	0.205826	0.0001	0.036323	0.034146	0.080752	0.087028	0.165186	0.029579
PYGB	84.687	53.688	52.1498	63.9478	63.0595	175.362	57.7121	68.5338	33.8857	38.6837	42.3467	26.9336	34.8923	33.716	33.7278	32.8655	18.9523	41.0431	24.8746	19.7125	25.5833	27.0159	30.286	33.4063
RSPO1	48.4739	4.72962	4.51978	5.43697	15.2267	8.19466	7.35032	6.58178	1.11658	0.0001	0.756642	0.668053	0.0728257	0.298777	0.138665	0.457663	0.0001	0.0578762	0.0001	1.45699	0.363051	0.0450966	0.368691	0.177924
ENSAPLG00000004823	22.2959	14.7482	11.2056	11.1869	20.6744	12.5946	15.0552	11.9014	6.5497	5.82839	7.61249	6.19546	7.27519	5.36251	6.71446	4.15871	5.91287	4.03947	6.09772	7.7361	6.78615	3.33495	6.65449	3.67142
SHH	29.7983	0.0001	0.650696	0.874164	3.14449	0.07719	1.3257	0.86591	0.0001	0.0001	0.0001	0.0001	0.0001	0.0001	0.0001	0.0001	0.0001	0.0001	0.110233	0.0001	0.0001	0.0001	0.0001	0.0001
KIF26B	3.10688	0.535004	0.811989	0.946834	0.635995	2.81667	1.0975	0.620185	0.0563066	0.0001	0.0519597	0.0182903	0.14196	0.184024	0.0566355	0.0555712	0.0001	0.06774	0.0380471	0.0001	0.0180229	0.174627	0.0716324	0.0001
MAL2	14.7694	2.18162	1.9472	1.27915	3.3381	3.36974	2.97137	2.70267	1.58015	0.571197	0.699763	0.454362	0.531101	0.215715	0.290196	0.939782	0.706598	0.564502	0.265584	0.157617	0.140797	0.345035	0.580213	0.476302
FGF3	0.294173	0.87003	1.50358	1.28917	0.435591	1.48487	1.18735	0.348155	0.0001	0.0001	0.0001	0.0001	0.0001	0.0001	0.0001	0.0001	0.0001	0.0001	0.0001	0.0001	0.0001	0.0001	0.0001	0.0001
ICA1	28.1613	15.1625	18.1044	11.6666	22.2937	32.0792	18.8584	22.2764	10.2697	10.2753	9.4705	14.3551	10.073	7.63791	8.92817	9.15457	8.72507	7.92774	8.27947	8.64071	10.6276	7.78259	7.17889	5.36642
ENSAPLG00000029901	0.315117	2.20332	0.853621	1.83692	1.26163	1.58762	1.68576	0.522188	0.0001	0.0001	0.0001	0.0001	0.108536	0.0001	0.0001	0.0001	0.0001	0.0001	0.0001	0.0001	0.0001	0.0001	0.110888	0.0001
ELAVL4	7.72926	3.45573	2.75216	2.01723	2.66011	3.91185	2.99987	3.51383	0.692691	0.142109	0.0001	0.196394	0.354705	0.0001	0.232363	0.0001	0.130528	0.13955	0.224753	0.23286	0.443968	0.11949	0.0001	0.0001
GDF10	4.24026	3.10346	3.23023	3.56435	3.66389	2.76405	3.29241	1.07216	0.824971	0.830655	0.953157	0.734903	0.779806	0.478158	0.631964	0.460972	0.579995	0.696955	0.777646	0.943201	2.32935	0.878734	1.26572	0.850292
GGA2	9.97815	13.8927	10.1994	11.5447	11.6943	9.71583	7.44305	9.7613	4.13961	4.62432	5.45962	5.3793	6.32022	4.3326	4.54604	4.89791	3.1644	5.8807	3.50845	3.411	6.34955	3.11435	4.72377	4.45504
ENSAPLG00000006060	71.1401	7.30999	40.0334	9.57461	55.6696	30.7722	43.1613	51.1095	9.17099	7.19197	10.7095	11.7702	6.58765	8.61075	5.8301	10.4383	8.46234	11.2679	10.4815	10.5405	9.86515	12.0194	16.4646	14.4498
CCN4	7.4521	35.1348	25.5497	38.4802	32.0794	18.3419	27.425	19.849	8.00703	9.08279	8.76365	8.12643	4.56656	9.42959	5.86573	6.8381	5.60394	4.92408	4.15168	14.3106	11.4012	4.44618	6.88748	4.00329
KCNG1	2.603	5.23644	3.59504	2.11102	4.62095	4.34251	3.29678	2.387	0.079979	0.0001	0.300851	0.293184	0.16522	0.094588	0.0001	0.0001	0.0001	0.342089	0.424643	0.571182	0.937809	0.456658	1.68114	0.309042
ARHGDIG	33.1032	23.9381	23.1959	27.135	31.8021	25.6269	23.5877	20.31	11.1487	16.6453	11.3701	7.31776	4.29756	6.25912	4.77005	7.477	5.09982	9.82537	4.02291	6.61008	9.08893	8.01542	6.79835	11.8952
ENSAPLG00000011981	61.1531	1.08759	2.78995	3.90245	8.90707	1.55683	7.24374	2.64045	1.63765	1.62855	1.13828	1.46799	1.454	0.83324	1.68183	1.30217	0.390671	1.03324	0.467028	0.415452	1.48955	0.695768	0.765398	0.849383
RSPO2	3.73279	4.00818	2.75512	2.12358	3.24587	2.87116	4.2057	2.05265	0.0001	0.0001	0.0001	0.182909	0.0670227	0.184381	0.0430887	0.0001	0.179999	0.0001	0.16309	0.164217	0.53941	0.0001	0.128373	0.0001
ENSAPLG00000023221	5.99632	1.2692	1.49617	0.875084	2.09555	1.57885	2.15937	1.3133	0.078639	0.528338	0.148011	0.191582	0.251741	0.132766	0.146657	0.398795	0.25823	0.187531	0.15687	0.142979	0.036418	0.432713	0.196564	0.0001
SYT1	2.25957	1.7533	0.904767	0.669591	1.1083	0.989592	2.28087	0.972453	0.207491	0.103065	0.246998	0.189998	0.0001	0.329297	0.135282	0.06205	0.141831	0.354232	0.243149	0.159151	0.255451	0.205439	0.173419	0.0537944
ENSAPLG00000011988	1.06644	3.07166	2.9155	2.5051	2.26384	2.83222	2.47688	1.71731	0.107568	0.251804	0.107258	0.299175	0.0001	0.0001	0.214864	0.105039	0.237535	0.0001	0.0001	0.0001	0.100763	0.183092	0.0001	0.0001
ENSAPLG00000024344	13.2781	2.23904	3.3602	1.48527	7.44242	4.82672	4.9859	5.76264	0.443844	0.774511	1.00354	0.453576	0.179511	0.689737	0.730695	0.263229	0.0001	0.397778	0.0001	0.637213	0.817312	0.165105	0.145606	0.731052
LAPTM4B	3.87431	2.29593	1.46096	2.17547	4.46797	8.82343	3.40158	0.984841	0.689107	0.736406	0.468502	1.0695	0.351551	0.987642	0.651389	0.481264	0.762486	0.651785	0.537482	0.414278	0.617727	1.04137	0.934403	0.324562
DAAM2	16.7016	10.2774	7.69867	6.7087	2.80533	10.0041	8.15828	5.87641	2.64232	1.01454	3.69411	3.2553	3.53219	3.34745	2.82586	2.791	2.01099	2.28844	2.44292	2.42829	3.69841	2.34773	2.80285	1.55474
FJX1	3.69277	3.50697	4.61163	5.02685	4.20628	4.3671	5.36093	2.29685	1.32998	0.67715	1.09297	0.79086	1.16646	0.757782	0.79382	0.408566	1.71075	0.815887	0.567147	0.500479	1.83477	0.582171	0.588147	1.09491
ADAM22	0.93056	0.595791	0.374246	0.256282	0.251741	0.359567	0.511248	0.307907	0.0001	0.0421403	0.020214	0.0494061	0.0001	0.0001	0.0239783	0.0635337	0.0001	0.0001	0.0001	0.0234101	0.0309628	0.0250003	0.0001	0.0001
PHOSPHO1	12.7971	46.2831	16.0492	21.796	12.6452	10.2494	27.144	11.5369	6.58515	7.39805	8.80662	7.04733	7.46812	6.01635	7.69161	5.76823	6.56523	6.45472	6.45744	6.21639	8.69639	7.01392	6.75994	8.23574
TAGLN	79.3814	79.1625	102.111	102.039	118.565	479.488	116.615	177.337	58.4095	44.014	46.82	44.8975	31.5289	46.9628	36.5475	32.8865	30.9248	50.5935	47.7617	66.7998	54.7629	64.1042	44.6266	43.693
SRI	111.851	89.7444	81.7842	105.071	127.368	109.691	97.608	102.413	59.8324	79.5394	61.2648	41.357	60.8285	31.2042	59.8962	46.6391	51.1807	44.6601	34.9448	38.0046	60.3167	51.1043	45.1323	40.106
ENSAPLG00000008423	24.0189	35.964	67.5823	45.4477	66.6722	49.3084	46.3965	54.4736	19.8713	17.4931	22.3495	21.4291	21.033	18.9052	19.5351	19.3958	20.6708	22.2359	18.0237	28.1914	36.3177	23.6128	38.1827	22.491
DKK1	16.7729	1.8152	1.62323	1.10746	5.84911	1.25449	4.86547	3.92555	0.377166	0.477137	0.510597	0.581348	0.22743	0.771912	0.25481	0.192834	0.205886	0.692943	0.209892	0.908303	0.210159	0.549556	0.418642	0.0001
SYTL2	4.40548	5.3991	2.86037	2.05696	2.39221	1.92587	5.68361	1.31322	0.294681	0.233952	0.456579	1.15251	0.734852	0.306081	0.321304	0.312196	1.18063	0.882376	0.917928	2.27112	1.6313	1.18692	0.960304	0.500021
GDAP1	10.6038	15.2803	15.4981	12.4637	11.8745	16.4947	13.3599	8.79041	3.7293	3.36555	4.24372	7.91652	4.96618	4.1065	5.21754	4.43419	6.18412	4.72833	7.27605	5.24045	6.12906	4.49682	5.89134	5.10913
CAPN2	16.3412	14.6039	16.8453	10.4189	14.8149	13.6131	14.7959	11.5488	6.62738	5.79899	8.11698	6.38274	5.65911	6.2924	6.14506	5.21227	7.39526	7.38237	8.49246	10.7984	13.3168	6.74974	9.20867	7.43379
CARD10	3.65328	0.614111	1.00967	1.40303	1.09533	1.10568	1.73354	0.670674	0.49771	0.120888	0.033251	0.038629	0.069855	0.112714	0.298301	0.058893	0.084751	0.119222	0.287432	0.13599	0.111486	0.180835	0.222217	0.049722
FERMT1	19.0289	4.22139	6.62917	4.30702	10.7457	4.86244	8.31608	6.19909	2.3942	2.66688	3.41346	3.0834	2.99979	1.44908	2.71687	2.09173	2.02477	2.06422	1.82115	1.32944	2.70573	2.28203	3.00856	1.96023
IRX3	14.8618	3.04867	2.65007	2.22422	2.93116	7.27343	6.42729	4.0318	1.49709	0.115939	0.892462	0.442849	0.296522	0.643918	0.167086	0.349006	0.0001	0.463385	0.202714	0.415662	1.18424	0.097486	0.783827	0.30343
ENSAPLG00000015925	97.322	64.998	68.9833	67.3469	40.2927	59.8266	72.2278	64.995	32.921	23.4194	40.2762	28.1994	32.5115	37.958	34.3233	35.9481	29.6093	42.3644	37.3262	32.2902	39.4286	48.8657	38.4133	35.8295
CD109	11.2016	3.92188	3.95888	2.07585	2.48521	3.1933	3.25208	1.4784	0.551327	0.648874	0.953026	1.37302	0.598152	2.11139	0.809295	0.710319	0.42106	1.21606	0.776201	0.61483	1.23629	0.500085	0.777965	0.660389
HSD17B2	23.4544	0.770676	0.620855	1.10233	4.47965	4.02384	1.91763	1.48571	0.0001	0.0001	0.0001	0.0001	0.177134	0.0001	0.164438	0.0001	0.0001	0.0001	0.0001	0.0001	0.0001	0.0001	0.211984	0.0001
IRX4	25.569	0.127259	1.03917	1.74021	5.21732	43.8047	3.16557	4.20502	0.26325	0.407857	0.620203	0.596945	0.491644	0.192506	0.345249	0.0001	0.0001	0.0001	0.262494	0.461578	0.77904	0.183161	0.365871	0.210461
ALX4	3.86021	2.25181	1.31422	1.82754	1.26297	0.667835	1.9419	1.56724	0.127134	0.0001	0.0001	0.0522494	0.0001	0.0001	0.0001	0.0001	0.0001	0.156503	0.0001	0.0001	0.102974	0.0001	0.0001	0.137631
CACNB2	2.44549	2.06072	1.34558	1.18498	1.49472	14.4539	2.07709	1.74811	0.278417	0.0001	0.153136	0.179105	0.185356	0.488317	0.243579	0.362538	0.170312	0.85218	0.76699	0.977971	0.510881	0.420312	0.470515	0.499968
ENSAPLG00000009817	194.472	82.6878	95.0479	82.2171	98.6491	118.091	97.6937	76.8334	46.028	42.4041	35.326	27.8895	25.4494	41.9911	33.3961	34.0728	19.3882	71.1736	17.893	30.0241	28.8817	12.1448	44.4878	44.0914
FARP2	59.5224	23.2782	19.5326	16.2722	16.5219	15.4777	22.9775	19.2644	9.96652	7.73366	8.82418	12.0863	11.2937	10.8605	11.1013	10.026	10.448	9.47574	8.04792	9.34516	9.26153	11.7255	10.4026	9.37947
BCL11B	29.7323	0.564786	0.435892	0.372644	2.71057	0.469859	1.59742	0.820961	0.0001	0.076672	0.0001	0.144169	0.0001	0.109455	0.054914	0.0001	0.0001	0.075292	0.0001	0.0001	0.0001	0.0001	0.058905	0.040019
HOXD12	4.34884	1.06061	4.29892	11.7194	0.0001	0.0001	3.28255	0.336807	0.0001	0.0001	0.0001	0.0001	0.0001	0.0001	0.0001	0.0001	0.0001	0.0001	0.108925	0.0001	0.0001	0.0001	0.0001	0.0001
IGSF9	10.1977	8.78711	10.613	11.8834	8.65826	9.21117	11.1697	11.9584	4.17692	3.59944	4.74545	3.71717	3.99627	5.3893	5.39155	5.08253	2.07404	4.62577	2.21193	3.24567	4.89406	3.78853	6.08576	3.70391
TMEM132B	5.93742	3.18298	3.07018	3.30701	2.66853	2.6601	3.19807	2.58545	0.566362	0.231686	0.622963	0.300132	0.0001	0.464977	0.447558	0.146948	0.389395	0.340413	0.0001	0.0800987	0.487222	0.062746	0.263932	0.0001
SLC35F3	1.94015	1.43924	1.17041	0.685581	1.28713	1.21187	1.17173	0.501948	0.507604	0.147175	0.139165	0.174106	0.262084	0.0977568	0.271169	0.338913	0.258194	0.249487	0.0839288	0.0838563	0.119767	0.25818	0.298586	0.172011
ENSAPLG00000014096	1.11988	0.930088	1.33557	2.36178	3.42437	8.05768	0.650817	0.833832	0.0001	0.0001	0.164847	0.0001	0.0001	0.0001	0.0001	0.0821087	0.0897311	0.0001	0.162669	0.273006	0.150712	0.0001	0.224844	0.210523
ENSAPLG00000010043	8.23933	3.27627	4.61039	3.29448	2.86558	4.86519	3.58263	4.2254	1.6389	1.14522	1.60825	1.20498	0.493273	1.03068	1.62139	0.185236	0.640053	1.33457	0.709488	0.524024	0.934132	1.03769	0.764151	1.36042
TMEM117	4.9882	1.54787	1.86142	1.34956	1.62983	2.15134	2.01279	1.76282	0.219672	0.30151	0.382485	0.579477	0.264633	0.0001	0.298706	0.32281	0.115699	0.245418	0.280778	0.256286	0.612015	0.606005	0.471845	0.0657469
LRP1B	0.087381	0.796517	0.671203	0.600808	0.231966	0.622788	0.685047	0.540881	0.0001	0.02179	0.057614	0.156434	0.020271	0.095489	0.064233	0.044664	0.026087	0.066545	0.024567	0.013711	0.086235	0.080588	0.050238	0.001355
HS3ST6	28.4395	4.62168	2.08786	1.61827	11.3613	4.78294	7.70434	4.61367	1.80366	1.44348	0.547952	0.560416	0.748735	0.395517	0.90947	0.338141	0.237938	0.933203	1.00959	1.38667	1.27309	0.475511	1.08137	0.0001
PTCHD3	2.26484	2.24734	1.48332	1.27876	1.81353	1.58541	2.41504	2.41495	0.357334	0.120307	0.060938	0.625831	0.259387	0.240295	0.405236	0.505351	0.256606	0.369602	0.180816	0.583579	0.497466	0.723086	0.924743	0.323306
NKX2-5	0.092393	0.0001	0.239759	0.067735	0.0001	61.2182	0.0001	1.95446	0.0001	0.0001	0.0001	0.0001	0.0001	0.0001	0.0001	0.0001	0.0001	0.0001	0.0001	0.0001	0.0001	0.0001	0.0001	0.0001
SIK2	12.5624	11.5851	12.1096	10.8672	5.88387	11.9677	13.1094	11.3745	4.76556	3.52699	7.30882	5.70081	7.42077	6.47775	6.66252	6.80523	4.39657	5.63321	4.09029	5.00743	4.27383	5.20542	5.6272	5.03177
ENSAPLG00000026987	14.6631	85.6664	76.1706	60.0767	30.0737	44.3844	69.2754	30.8758	3.06067	2.30174	7.05873	7.03692	4.78683	14.8662	4.08747	4.16944	2.57842	3.32185	2.21104	23.2125	23.2469	3.41785	5.7386	1.06608
FOXC1	8.51948	4.76502	8.84259	9.16199	7.59941	10.7827	8.7787	8.86253	3.12451	2.31242	2.8002	2.02197	2.1929	3.16375	1.50777	2.65523	1.3785	3.39127	2.02786	2.76094	2.60456	4.00048	4.41434	3.72867
SIM1	14.9669	0.4947	0.274845	0.0001	2.59543	0.631353	2.0041	0.116778	0.0001	0.0001	0.0001	0.0001	0.0001	0.0001	0.033862	0.0001	0.0001	0.0001	0.0001	0.0001	0.05393	0.0001	0.10769	0.0001
ECE1	47.9564	33.6112	39.971	40.4096	26.1658	29.4543	33.6829	30.3356	17.449	15.4031	20.3496	17.1071	14.8697	20.2937	19.7151	14.8708	13.2599	28.5065	20.5541	23.1925	22.8437	21.8744	22.1248	27.8296
LIMK2	110.673	38.4086	38.4898	41.8291	36.954	36.2876	44.9063	41.0037	26.9032	19.0694	28.8402	23.2015	28.3919	23.5229	26.2138	26.9693	16.7729	23.1734	18.5939	15.4794	23.0832	17.7617	23.787	22.2289
PPP1R1C	11.9459	24.52	25.582	35.5165	21.4407	15.1266	35.5166	24.5835	8.88759	4.36543	10.6805	3.41467	5.46249	6.01335	9.58671	3.10681	6.64105	6.30786	3.34338	5.64504	5.96672	11.4225	7.42477	9.31984
KAZN	3.71098	3.75946	4.24128	4.26784	3.49324	3.37871	4.49039	3.7426	2.59085	1.9903	2.16504	2.23644	1.98362	1.70799	2.40476	2.23955	1.99183	1.29449	1.78714	1.33809	2.33415	1.56534	1.95148	1.85707
ENSAPLG00000013913	13.8877	40.4496	34.1841	15.3738	13.6225	24.2135	24.9232	7.32343	1.72545	3.547	5.01168	10.6425	5.96399	12.1206	3.95319	5.27025	5.19638	5.28532	1.21776	6.11542	5.03235	2.6622	5.35559	1.4647
CASKIN1	1.98451	0.88792	0.831677	1.15819	0.302595	0.75212	1.39577	0.716922	0.13312	0.16849	0.204471	0.0390139	0.0586664	0.0001	0.0277656	0.101585	0.0571576	0.0429525	0.0001	0.0988001	0.209107	0.0285367	0.126892	0.0001
RAB32	63.9487	4.72218	4.25098	6.53274	12.2792	5.89562	8.0981	7.0456	5.18874	3.2816	2.76366	4.20368	1.96269	2.94094	1.77717	3.12991	3.50412	2.23785	1.21946	1.96125	1.00097	1.90436	2.10553	1.55584
MKKS	10.8721	8.14867	8.01462	6.92374	8.42071	6.989	6.23035	9.77351	4.9052	4.49447	5.10612	1.8624	4.06853	3.65953	4.32768	4.65841	3.53711	3.7944	3.51097	3.52299	4.08649	3.00977	3.43911	3.31595
C15orf39	1.9935	2.29126	1.56952	1.45862	1.58136	1.89961	2.14656	1.56208	0.742207	0.629794	0.997971	0.577593	0.660571	0.499511	0.775661	0.64758	0.293946	0.526105	0.285134	0.753548	0.806367	0.379533	0.833064	0.436812
ENSAPLG00000016298	4.05469	1.69492	0.388918	1.60472	0.895742	0.90094	1.80032	1.46486	0.405282	0.0001	0.205808	0.356237	0.176409	0.05853	0.053489	0.152122	0.188758	0.064012	0.106524	0.106433	0.267175	0.082507	0.290298	0.0001
HOXB5	9.63729	10.0943	11.2582	3.28689	10.2238	7.20673	9.43385	13.713	2.76628	4.47883	1.84181	4.55407	3.73921	2.50807	3.29657	3.77324	2.03124	2.09475	3.74682	3.20677	4.37563	2.06636	2.42179	3.10617
CA10	5.4176	6.33606	4.05466	3.46626	3.54289	1.6493	4.71985	4.23955	0.786882	0.394698	0.35675	1.36678	0.413779	0.891002	0.224204	0.0001	0.517896	0.441298	0.393302	0.213371	1.12696	0.296698	1.28113	1.59529
ARID5B	85.1486	22.844	19.4498	19.2429	19.3803	26.1253	25.1448	17.7405	14.0215	9.83447	11.181	14.3454	10.6026	12.4844	13.0872	11.6325	11.7655	8.46003	10.6781	10.8383	10.5229	12.808	12.092	8.85113
TMEM132C	10.0058	3.03422	2.57364	2.52453	2.51903	3.536	3.42837	2.84434	0.669268	0.585084	1.32609	1.35395	1.1832	1.36046	1.44992	1.66653	1.20535	1.01791	1.14183	0.769474	1.79598	0.800526	1.07139	0.657375
APCDD1	331.76	13.3244	16.8994	22.5706	46.62	17.063	33.6861	18.5355	10.7773	6.95833	14.1071	7.86499	13.7054	10.054	12.378	11.4134	8.44509	10.8923	8.92686	9.62911	9.09478	7.97895	10.1394	12.4633
ENSAPLG00000012894	23.8978	12.6229	13.2892	9.09707	16.323	33.1038	14.5776	17.0334	6.49654	6.21319	4.43412	8.18669	7.70586	5.63002	7.53935	8.16508	5.10976	2.89382	4.33874	5.70454	9.75438	5.16817	6.49683	10.0401
AGR2	211.295	0.0001	2.17287	2.09009	43.3741	3.18429	9.50328	5.46799	0.33014	0.0001	0.0001	0.334445	0.533494	0.466619	0.0001	0.0001	0.0001	0.0001	0.509154	0.0001	0.0001	0.0001	0.0001	0.0001
WRN	15.1981	11.0976	10.0935	12.3826	10.131	10.8965	9.67132	11.7395	5.71775	5.34683	6.46271	9.38017	8.00834	5.5133	7.12428	6.00006	5.56879	5.13531	4.57062	4.07297	8.12072	5.0248	6.29298	5.34888
ENSAPLG00000016659	161.617	102.825	146.002	157.908	145.691	116.993	88.1789	126.47	58.647	92.2093	80.4384	62.1525	61.4636	55.2926	49.8728	61.197	24.9182	71.7518	46.1205	48.3034	61.8887	56.3087	63.9256	76.027
CPE	20.9363	32.8088	48.8072	29.4304	34.9233	75.0649	44.9976	39.653	15.0957	14.0095	18.5249	17.6637	17.0877	10.0874	14.3644	14.4135	21.7337	11.8144	20.2655	19.3292	31.7106	15.1343	11.9663	8.25167
TSHZ3	7.14214	2.74736	2.92514	1.7308	3.16434	4.94201	4.03074	2.75626	0.914527	1.01266	1.21899	2.14979	1.25817	2.25549	1.17344	1.25099	1.49289	1.02324	1.21195	1.0413	1.40993	0.684928	1.51529	1.04467
NOG	10.6807	2.99789	3.46366	1.94962	9.01434	3.34518	3.81474	2.53245	0.389013	0.0001	0.164327	0.940924	0.348897	0.0001	0.198452	0.142427	0.263741	0.23736	0.0001	0.988774	0.752464	0.0001	0.376772	0.377589
C1QTNF7	14.4878	9.26286	5.83551	8.88668	10.6036	19.8204	7.65545	7.68979	5.24111	3.66418	3.48613	4.81639	1.83003	3.8535	3.15791	2.97915	4.55159	3.57823	3.21462	6.21783	3.6694	3.15753	3.0255	2.11855
GATA3	85.8034	0.797758	1.57262	3.10607	10.9906	1.46183	6.86318	2.78289	2.28574	0.843393	0.899655	2.57186	0.860062	0.662214	0.452415	1.31819	0.93178	0.751961	0.882912	1.19342	1.46193	1.01056	2.3455	0.99132
SDK1	7.71073	10.7519	9.08812	9.15726	3.24961	10.41	9.21965	8.27023	3.57762	2.19243	4.14476	2.87805	3.74313	4.44291	3.77426	4.29197	3.51273	5.98061	3.92306	4.65322	2.99819	4.74886	4.78646	3.35568
ENSAPLG00000027604	1.15743	0.92529	1.77346	2.15156	2.51774	3.19784	3.60532	1.65505	0.266615	0.150574	0.352369	0.260971	0.178739	0.381617	0.630332	0.173303	0.098738	0.0001	0.0001	0.226282	0.33584	0.302488	0.182178	0.666144
FN3KRP	29.0956	29.6491	23.201	30.1145	28.3861	32.7457	31.603	30.5366	12.6955	18.2807	14.5047	17.9033	19.8245	14.9966	8.72502	16.7871	14.0217	17.2333	11.1066	7.27206	13.9097	13.8796	17.1263	12.078
MYOF	5.04692	4.77815	3.44971	2.63778	3.12293	3.7065	4.1028	1.26362	0.725228	0.899936	1.08511	2.56043	0.632298	1.11077	0.923044	0.497619	1.11923	0.757127	0.552768	1.13353	2.00151	0.728867	1.24914	0.469235
KCNMB4	21.3709	14.9481	19.8327	21.3636	22.2122	18.4431	12.7168	20.7623	6.62263	8.4299	9.55743	6.13358	6.85091	5.97977	7.98907	6.02928	5.06477	9.68553	2.24539	5.47318	3.51596	4.23606	4.84	12.8744
DPYSL4	4.53686	2.75552	5.38682	2.60942	2.06463	4.54231	3.78038	5.01661	0.487238	0.0001	0.303709	0.533318	0.17778	0.0001	0.0001	0.0990801	0.0001	0.471353	0.0001	0.0001	0.127167	0.0642816	0.0001	0.0001
SLAIN1	1.18379	0.381442	0.556441	0.716908	0.767113	0.55472	0.538275	0.629545	0.074233	0.0001	0.0001	0.0001	0.0001	0.0001	0.0001	0.0001	0.0001	0.093607	0.0001	0.0001	0.06521	0.0001	0.0001	0.0001
CORIN	3.30981	2.57273	2.42373	2.51909	0.636823	12.9544	1.96594	2.41436	0.424287	0.212564	0.915089	0.638086	0.196818	0.839352	0.476618	0.700885	1.03334	0.729442	0.650284	0.996446	1.00056	1.47279	1.47212	0.870375
KHDRBS2	2.31189	8.71189	5.82233	4.6515	9.25455	5.52806	9.09636	10.3361	0.0001	0.0001	0.379329	1.31245	0.0001	0.139259	0.0001	0.0001	0.200171	0.0001	0.175404	0.0001	0.499366	0.0001	0.0001	0.144673
ENSAPLG00000024525	3.91729	0.0001	0.0001	0.13256	0.996397	0.195738	0.593634	0.375831	0.0001	0.0001	0.0001	0.0001	0.0001	0.0001	0.0001	0.0001	0.0001	0.0001	0.0001	0.0001	0.0001	0.0001	0.0001	0.0001
TMEM119	19.0562	32.1316	29.5773	31.424	30.6305	17.9501	33.9972	23.2799	16.0401	15.0337	15.7168	8.77726	13.6194	10.2407	13.1114	8.49543	11.5557	10.46	11.2108	16.2315	14.5097	12.3679	15.9382	14.8915
ENSAPLG00000005430	14.3335	5.08397	12.4125	14.9857	4.30535	5.35721	21.4417	11.7508	6.56664	1.80103	5.39801	3.40005	3.1772	3.41939	3.85404	0.730147	1.38693	4.67298	1.67962	1.46935	1.9746	3.1507	2.1808	2.85665
RTN4RL1	14.1207	6.18046	5.15041	5.8112	5.38493	2.85656	5.91204	3.31724	0.991263	0.61668	1.98466	0.569219	0.674088	2.02436	0.954068	0.931347	0.731022	1.24347	0.955351	2.53785	3.10875	2.53997	3.5477	1.33093
ENSAPLG00000029588	2.41003	0.0001	0.17338	0.0001	0.408647	5.38797	0.226463	0.44042	0.0001	0.0001	0.0001	0.0001	0.0001	0.0001	0.0001	0.0001	0.0001	0.0001	0.0001	0.0001	0.0001	0.0001	0.0001	0.0001
NHS	4.39195	1.37588	1.58143	1.53308	1.04567	1.88018	1.94302	1.04931	0.502131	0.396682	0.606561	1.0306	0.595794	0.704101	0.613345	0.659191	0.483423	0.791868	0.437627	0.721894	0.554398	0.494692	0.540103	0.512088
MANEAL	3.1999	2.55376	3.23044	3.76022	4.23758	2.51054	2.8495	3.04529	0.40101	1.05494	0.983483	0.352144	0.771516	1.03134	0.842229	0.819486	0.927195	2.28413	1.15029	0.590252	1.91413	0.871165	1.02569	1.39027
CHGA	4.65718	5.57004	4.39256	4.29957	7.87132	17.3905	4.51552	6.38172	2.06247	1.73558	1.45291	1.88747	1.61382	1.87909	1.14975	2.45479	2.23221	3.81821	0.676613	2.31544	2.85553	2.85398	2.93125	1.94696
MYLK	17.2545	16.2856	13.5775	5.38782	8.35642	13.9792	14.5795	8.42014	2.18415	3.35659	3.66485	10.659	6.33739	7.24979	4.53524	4.03471	4.24343	3.17373	3.24497	4.26632	6.64144	3.07512	4.56351	2.74265
NRG3	2.17569	3.61158	2.46117	2.67132	1.25112	2.08046	4.25842	1.46051	0.52576	0.383149	0.288791	0.240159	0.127069	1.01904	0.0001	0.399557	0.277126	0.183195	0.0666447	0.172615	0.175845	0.749479	0.0001	0.320693
HVCN1	26.7857	42.7711	37.1478	38.6937	56.0364	32.1836	41.8888	29.6318	18.5019	20.7274	17.0746	18.1712	19.9281	14.1817	18.0291	16.4157	17.2992	21.3846	21.1999	21.6971	25.5898	21.846	25.9589	32.7481
ENSAPLG00000014394	12.7288	2.03061	1.78724	1.99222	8.70787	16.1239	2.6348	4.01661	1.27158	0.513644	1.32863	0.989029	1.6939	1.39342	1.15154	1.39672	0.722426	0.0001	1.28796	1.06123	0.91574	0.205046	1.02447	0.367786
ENSAPLG00000019404	1.67046	1.81344	2.78756	2.47012	2.49583	2.04227	2.04965	1.74186	0.894691	1.30462	1.22838	0.622746	1.14961	0.697789	0.988686	0.91207	0.641207	1.05586	0.716118	0.449156	0.942515	0.605014	0.915525	0.954785
CBFB	42.2572	17.9908	13.6958	15.8158	16.8171	13.2617	19.9509	15.3723	7.22722	4.53231	8.49701	7.73012	8.37916	6.44656	7.07031	5.92063	3.09773	5.61846	8.30358	4.18169	6.5059	5.94532	4.23454	5.70253
SPOUT1	24.1239	17.0625	18.833	21.0069	24.1767	20.9596	22.0569	23.4062	9.10506	18.1548	15.5681	9.25201	11.4578	11.2198	11.608	12.2913	10.2827	12.9196	9.36424	10.2685	8.82329	9.11567	13.6466	9.84782
SLC35F2	7.16254	2.48046	2.08679	3.06262	2.80648	2.31697	3.20593	2.21374	1.18568	1.31558	0.983052	1.26822	0.62012	0.665799	0.597154	0.375156	1.88821	1.04071	0.878505	0.799312	1.23618	0.696259	1.03618	0.52283
MCUB	17.7145	14.3136	8.56146	14.891	24.3977	15.1313	12.8801	9.14592	6.72301	6.38847	7.07059	5.46872	7.62222	6.49681	6.59172	7.26806	3.96633	9.04543	5.2454	5.71004	7.13695	5.47215	6.3483	3.36547
ENSAPLG00000019541	28.0561	172.281	143.648	109.241	94.9359	91.4894	129.626	85.8916	6.46764	8.59999	16.1377	18.2143	10.9642	30.3654	9.85569	15.7636	8.47895	5.99661	3.94727	46.3604	74.8791	6.859	24.8611	2.17277
CNTN4	12.5011	3.99339	2.27418	2.7426	3.15424	4.93694	4.31182	1.9388	1.21254	0.738084	1.31903	1.873	0.700791	1.54822	1.71985	0.63337	1.73587	1.99354	0.950152	0.494224	1.53364	1.14235	1.34369	0.662857
SLC7A3	42.1399	7.66134	8.63659	9.56702	15.0239	6.52957	9.37233	7.53423	7.90907	5.63638	6.0011	3.99692	5.7181	4.6802	4.85409	4.43526	4.40606	4.49877	3.06291	3.1226	4.66573	5.05403	3.00014	4.59646
ENSAPLG00000024161	14.2759	6.66208	7.63441	8.57368	10.8095	9.39698	7.67509	7.82939	2.98177	5.4616	1.92002	2.61756	1.8458	3.46713	3.52979	2.65381	2.47744	5.06275	2.62337	3.10712	4.7577	3.82955	5.40824	3.65334
ENSAPLG00000001152	3.15777	5.05689	5.19264	3.74627	2.59357	4.73733	5.80204	4.75442	1.40234	1.18996	0.951703	2.25575	1.01945	1.99042	1.5732	1.44706	2.10176	1.58919	1.2835	1.38114	1.28697	2.18202	1.6505	0.535901
C1QTNF12	10.3383	1.12415	1.36515	1.12492	1.68808	3.97665	3.59889	3.23742	0.467021	0.0001	0.51131	0.593358	0.0001	0.336163	0.057507	0.084638	0.064335	0.0001	0.0001	0.396824	0.204469	0.0001	0.238675	0.06871
GLA	2.50361	1.57408	2.37847	3.72463	3.22081	3.4001	2.48601	3.05907	1.35822	0.597087	1.44343	0.471222	1.46228	1.28529	0.736461	0.451697	1.0969	0.755769	0.999318	0.722112	0.759443	0.564545	1.3838	0.697475
SCIN	0.859406	2.71548	4.22306	2.67602	2.50086	2.69679	5.09138	4.23961	0.589898	0.270694	0.266511	0.45034	0.0001	0.315579	0.397653	0.356137	0.0001	0.0001	0.142543	0.098221	0.86052	0.369879	0.740564	0.370749
TFAP2B	84.3351	0.0001	0.666945	1.3952	14.0608	1.06418	5.74797	2.29992	0.195724	0.326394	0.0001	0.0001	0.0001	0.0001	0.0001	0.0001	0.0001	0.235886	0.347167	0.0001	0.186613	0.0001	0.296952	0.0001
EMX2	56.7683	8.68519	6.99168	7.04843	13.8314	4.52249	17.9562	3.50489	1.33396	0.0001	0.079502	0.44273	0.0001	0.0001	0.289364	0.234415	0.0001	0.0001	0.75928	1.02198	0.0001	0.0001	0.0001	0.0001
CHST8	2.43196	4.92382	2.96236	3.49102	2.63425	5.36102	2.46183	2.15344	0.823932	0.624551	0.844997	1.23572	0.727746	0.116995	0.400726	0.711794	0.346157	0.597793	0.0001	0.404077	0.195884	0.944286	1.14648	0.120231
ENSAPLG00000012650	58.3336	286.731	255.648	209.111	211.454	163.348	254.669	168.574	14.313	16.0715	29.2789	42.2145	13.7248	54.296	24.1695	24.1649	22.8848	18.2309	6.92211	122.514	195.868	13.4985	61.4301	15.356
DBX2	0.933591	3.16226	4.3436	4.43895	5.39788	5.77873	2.71382	1.23337	0.0001	0.0001	0.145004	0.084979	0.0001	0.205533	0.51054	0.064037	0.0001	0.305082	0.0001	0.0001	0.0001	0.472246	0.0001	0.0001
COL17A1	102.905	0.0001	1.06927	2.18057	14.7854	1.34103	8.28581	3.98945	0.57461	0.555721	0.441139	0.569014	0.106272	0.233383	0.258508	0.099017	0.174791	0.068642	0.0001	0.0001	0.0001	0.029492	1.75381	0.071931
RUNX2	9.95924	1.44141	1.26589	1.35114	0.781951	1.51474	2.65084	1.0402	0.0001	0.0001	0.188061	0.188313	0.0001	0.149128	0.0001	0.0001	0.0001	0.0001	0.0001	0.0646551	0.0618544	0.428588	0.0650729	0.0001
ENSAPLG00000012929	12.9959	4.52255	3.67024	3.4626	3.87074	4.28927	4.83497	3.03526	0.752858	0.544077	1.15814	0.0001	0.0001	0.479144	0.214877	0.0001	0.248517	0.211205	0.0001	0.0001	0.0001	0.684567	0.111689	0.0001
HAND1	0.0001	0.0001	0.599441	1.46085	0.0001	41.1607	0.0001	2.6098	0.0001	0.0001	0.0001	0.0001	0.0001	0.0001	0.0001	0.0001	0.0001	0.0001	0.0001	0.0001	0.0001	0.0001	0.0001	0.0001
TRPS1	18.8273	2.71067	5.34661	1.52958	1.56893	4.16493	3.18043	1.60732	0.560386	0.486168	0.997491	1.38426	2.07734	1.1621	2.04148	0.711888	1.26569	1.26614	0.484391	0.409612	1.62487	1.05553	0.573409	1.04719
LRRC10	0.0001	0.0001	0.0001	0.095977	0.0001	83.3428	0.189244	4.87629	0.0001	0.0001	0.0001	0.0001	0.0001	0.0001	0.0001	0.0001	0.0001	0.0001	0.0001	0.08962	0.0001	0.0001	0.0001	0.0001
TRUB1	19.5253	12.015	11.4828	13.0555	14.0312	15.1837	9.19345	13.9896	6.92499	6.68714	4.90251	7.3656	7.19825	6.24619	6.68126	6.53213	6.40209	7.97277	5.95922	4.77078	7.1642	5.41897	9.33842	7.61504
ENSAPLG00000012554	8.21304	0.556455	0.768432	0.841529	1.67016	0.445218	1.29881	0.599577	0.025022	0.097381	0.131938	0.100125	0.0001	0.160238	0.099694	0.0001	0.0001	0.063751	0.0001	0.218982	0.139023	0.317796	0.0001	0.0001
ENSAPLG00000023548	4.2576	3.35124	3.20543	2.50115	1.69499	1.96179	3.48935	2.75363	0.91382	0.945956	1.44174	0.967356	1.41959	1.58311	1.2673	0.723386	0.550079	1.55992	0.772953	0.580925	1.30577	0.828435	1.13344	0.749001
NCMAP	0.843154	1.9299	8.31863	1.69169	9.36979	3.52871	2.90327	6.60329	0.552058	0.361522	0.358267	0.192859	0.0001	0.796967	0.196213	0.733248	0.182674	0.0001	0.301429	0.450238	2.12198	0.206053	0.801789	0.250835
ENSAPLG00000010244	0.88462	27.9356	10.6737	24.1927	11.6003	7.7802	19.9013	4.6506	0.160914	0.157703	1.44461	1.55807	0.0001	1.22141	0.194332	0.46373	0.594587	1.53897	0.808796	4.1307	5.42349	0.399933	1.17475	0.0001
TNFRSF11B	9.29136	10.1293	7.76743	5.14921	5.1414	4.59072	9.3712	4.2883	2.47583	3.12517	2.07158	2.55517	3.50015	1.24841	1.35863	1.56166	1.32197	1.10519	0.610989	3.56041	3.88753	1.37072	1.35524	1.88303
COL9A2	6.41997	16.7667	47.6413	22.4755	41.8878	24.1462	30.1786	32.9368	6.35903	8.1303	6.03424	6.67829	3.01142	5.97108	5.03842	5.29282	1.60361	2.06443	0.836211	5.53865	23.6844	2.02187	6.57499	2.14606
TCAIM	10.3283	6.9967	7.61665	5.42268	5.28934	6.32551	5.58916	7.21401	2.30612	3.32454	4.12469	3.66414	4.77552	4.05108	3.0976	3.11616	3.39203	3.84502	3.49155	2.65106	3.40486	2.93167	3.02775	4.15587
TMPRSS9	1.8105	1.68074	0.987538	1.94534	1.70879	1.21409	1.85063	1.18458	0.370652	0.660126	0.624527	0.089798	0.247385	0.474786	0.074127	0.490616	0.281092	0.664214	0.733987	0.48815	0.43998	0.599376	0.31697	0.302571
KLHL14	0.780419	0.756566	0.635412	0.20754	0.629548	0.775505	1.15945	0.743957	0.0001	0.0536486	0.0398656	0.202886	0.0001	0.0001	0.0470919	0.0001	0.0001	0.0825506	0.0001	0.0454882	0.0001	0.0482342	0.0001	0.0001
VIT	29.1641	5.44546	2.61511	0.918054	6.45479	3.853	7.03766	3.83882	0.0001	0.0001	0.0001	0.0001	0.400139	0.0001	0.0001	0.0001	0.0001	0.0001	0.0001	0.0001	0.757542	0.0001	0.604528	0.0001
TMEM45A	10.403	20.4299	15.176	12.9832	8.68311	10.0684	14.0727	12.4564	4.60163	3.0551	4.33523	7.28929	4.20221	7.72744	4.68024	4.97524	3.51797	2.66207	4.5733	7.42506	10.8668	4.2718	6.89892	3.62539
SPON1	7.13065	4.18003	3.54655	2.72433	1.31909	4.14104	4.73496	0.766498	0.12962	0.0001	0.205798	0.85166	0.0980022	0.349685	0.130837	0.360341	0.0001	0.0515099	0.438868	0.847052	0.387168	0.0001	0.0001	0.117455
FAM84A	6.34463	2.19165	2.75188	2.08921	1.73629	1.26626	3.32297	2.13084	0.585748	0.478311	0.422273	0.714437	0.164884	0.503023	0.460184	0.0001	0.028464	1.09288	0.143288	0.368701	0.122597	0.130257	0.157821	0.0001
TNR	6.2504	0.025233	0.283185	0.401101	0.49363	0.0001	0.525241	0.137715	0.0001	0.0001	0.024133	0.0001	0.0001	0.0001	0.0001	0.0001	0.0001	0.0777	0.066046	0.0001	0.062021	0.0001	0.07821	0.0001
ENSAPLG00000020954	2.65738	9.5843	8.54584	9.60921	4.46709	5.96159	9.04768	3.6534	0.725452	0.33095	0.551478	1.09018	0.563063	2.00636	0.800316	0.708253	0.121161	0.49325	0.0001	3.24494	2.61655	0.382874	0.77941	0.197976
RXFP2	0.049364	0.161741	0.477439	0.0001	0.151635	0.078194	0.189264	0.47147	0.0001	0.0001	0.0001	0.0001	0.0001	0.0001	0.0001	0.0001	0.0001	0.0001	0.0001	0.0001	0.0001	0.0001	0.0001	0.0001
SLC25A22	25.3581	20.5844	20.032	22.2184	22.6112	22.3132	22.5746	22.0665	13.6668	7.4474	14.1466	8.72884	12.4485	13.5056	13.3688	12.2319	9.54731	13.0293	5.76035	6.29049	12.2492	8.48427	16.5791	11.5768
GALNT13	1.52752	4.08546	3.2911	2.86015	1.71328	1.76198	3.20865	3.06003	0.775735	0.737277	0.870582	0.873035	1.21313	1.43444	1.58802	0.446405	1.34494	0.330822	1.00332	0.574155	0.581472	1.36866	0.693956	0.584973
ENSAPLG00000008725	420.977	0.639583	6.24586	11.0704	69.7129	5.35176	28.0094	12.0174	4.34059	1.3176	1.70148	3.51463	1.63664	0.49331	0.677763	0.892465	0.0001	0.0001	0.0001	0.0001	0.0001	0.0001	3.94536	0.0001
ENSAPLG00000018833	1.63766	10.9706	9.39451	9.12394	5.29056	6.12276	11.6606	5.12187	1.57547	0.60806	0.778735	1.676	0.991063	2.40362	1.04137	0.391824	1.31828	0.773213	0.657935	2.42817	4.21627	0.12782	1.39717	0.828155
ENSAPLG00000022349	9.15016	1.05709	1.37203	1.8529	2.05534	1.65168	1.55791	1.32312	1.19902	0.840646	0.694349	0.561239	0.669144	0.534976	0.363902	1.2507	0.544315	0.576661	0.319597	0.548879	0.279176	0.491607	0.827444	0.659392
KCNA3	4.11289	2.66444	2.75312	2.36514	1.68707	2.41652	3.10394	2.29869	1.66771	0.790722	1.30273	0.96868	1.0632	1.02763	0.312835	1.17817	0.858959	0.802261	0.817341	0.864887	0.749239	0.379627	0.732642	0.999506
TFAP2A	29.5121	0.0001	0.257143	0.736237	2.62924	0.197926	2.33415	1.14656	0.30213	0.0001	0.0001	0.0603663	0.0001	0.0001	0.0001	0.0001	0.0001	0.0731391	0.0001	0.0001	0.0596987	0.0001	0.130925	0.0001
TMEM9	11.743	6.74275	8.38422	8.02964	14.0329	7.74789	7.20639	10.0728	5.09254	7.95843	3.61899	5.00968	2.22377	4.0191	3.2128	3.43094	3.75465	5.26845	4.76473	5.55	4.18146	4.26408	4.58437	4.20541
GREB1	0.845637	1.05315	1.02487	0.517229	1.15315	1.3218	1.27723	0.810447	0.018056	0.064545	0.045008	0.293771	0.025226	0.186447	0.0001	0.0001	0.155303	0.084948	0.160424	0.378202	0.453683	0.041021	0.445213	0.519532
LAMP5	3.17027	5.49234	4.03824	4.40325	7.21014	3.59691	7.20089	7.44305	0.0001	0.503418	0.419558	1.84354	0.915845	0.55794	0.279981	0.0001	0.316609	0.0001	0.0001	0.0001	1.20345	0.356959	0.316187	0.0001
CDCP1	11.0151	1.04965	1.57654	1.56138	2.65222	1.15312	2.5645	1.39964	1.11476	0.154238	0.496687	1.04697	0.487751	0.947394	0.330917	0.731755	0.31476	0.861105	0.205026	1.19909	0.455419	0.751158	0.479775	0.493282
NTNG1	10.701	3.8006	3.6653	2.9987	3.82212	4.13768	3.40203	4.62628	0.928973	1.13611	1.08346	3.10364	1.23976	1.40405	0.733703	1.22448	1.06018	1.41447	3.20703	1.05449	2.44495	1.31438	2.05357	1.81811
TAT	4.84674	4.99397	8.76478	5.98644	7.03766	4.87317	6.36261	5.41608	3.19033	2.35143	1.65172	1.79883	2.39848	1.08668	2.5081	2.06999	3.61608	1.31672	1.76391	2.95571	0.276542	1.86028	1.92424	0.935708
EPB41L4B	5.17792	1.10225	0.563432	0.956446	1.25639	3.0114	1.86916	0.835401	0.87976	0.184258	0.222598	1.05296	0.139118	0.349678	0.135374	0.262349	0.446304	0.415841	0.128596	0.124971	0.649219	0.206739	0.285262	0.121776
CDH18	0.694996	0.0792633	0.0001	0.0380803	0.133913	0.232088	0.349235	0.0001	0.0001	0.0001	0.0001	0.0001	0.0001	0.0001	0.0001	0.0001	0.0001	0.0001	0.0001	0.0001	0.0001	0.0001	0.0001	0.0001
EPHA7	3.49356	0.936211	1.81728	1.02131	1.77621	4.15629	2.16064	1.05962	0.845798	0.303117	0.52448	0.805721	1.35577	0.617563	0.564886	0.327413	0.435631	0.340899	0.595181	0.705412	0.986047	0.259114	0.266168	0.186284
VWC2L	2.60814	4.37653	3.70372	5.00549	3.79665	2.93743	3.84461	2.68934	0.297241	0.739682	0.905481	1.53851	0.0001	0.723056	0.516012	0.524351	0.0001	0.42763	0.313965	0.354252	0.28524	0.183079	0.0001	1.43146
CHRD	9.87279	8.53138	10.8092	15.1339	9.83446	7.65456	9.8987	10.1623	6.04571	5.03123	5.55085	4.84459	3.57605	4.13017	4.28994	4.37117	2.25929	6.4381	3.6264	6.71985	7.75093	5.4891	4.96442	8.17713
SLC1A2	2.47213	4.49876	3.18439	1.92492	0.945725	2.57043	3.46837	1.45917	0.605107	0.448389	0.573772	1.20752	0.390373	1.11844	0.25272	0.886686	0.284027	0.761113	0.647454	1.20839	0.696546	0.867486	1.48671	0.394797
ENSAPLG00000021496	2.08379	0.0001	0.0001	0.0912301	0.490375	0.0845623	0.488007	0.0001	0.0001	0.0001	0.0001	0.0001	0.0001	0.0001	0.0001	0.0001	0.0001	0.0001	0.0001	0.0001	0.0001	0.0001	0.0001	0.0001
ENSAPLG00000010757	7.93274	6.24834	5.1809	6.3768	7.45218	6.75564	4.86701	7.14666	4.16927	3.91058	4.39961	3.61644	4.20739	2.79316	3.24275	3.49304	2.73173	2.14484	3.37301	2.58662	2.7221	2.65239	3.85479	4.79354
GDF5	3.31273	1.07088	1.87548	0.696976	2.05833	1.39871	1.56804	2.67287	0.0001	0.337231	0.138554	0.101395	0.0001	0.0001	0.111551	0.0001	0.0001	0.0001	0.159276	0.055659	0.36015	0.0001	0.0001	0.0001
KCTD1	16.8215	4.68435	4.72575	4.6859	5.42133	4.54035	6.26144	4.79656	2.54538	2.22075	2.87691	3.1329	3.18343	2.3589	3.02131	2.74169	2.25786	3.08657	1.36549	3.46402	2.83464	2.95488	2.8503	2.15332
CRTAC1	3.80635	1.63202	0.743986	1.56719	1.96945	1.64878	2.20481	1.83325	0.985732	0.251367	0.422408	0.832122	0.452214	0.454112	0.417612	0.807108	0.712127	0.769115	0.625877	0.673573	0.395329	0.857555	0.75045	1.23359
IL10RB	11.6592	3.22811	4.40448	3.417	4.10737	3.99613	5.04131	5.94479	1.5347	1.30527	1.66503	3.65945	1.98438	1.96207	2.41685	1.23243	2.45429	1.06081	1.31279	1.55758	2.10212	0.53937	1.89421	1.34498
SRD5A3	13.0338	10.9305	9.7269	10.3743	16.8804	9.62581	13.0782	11.2818	6.30725	8.54038	6.80498	7.81173	6.14313	6.68023	5.58488	5.33077	7.00711	6.51938	6.09938	7.04556	5.00605	6.11005	4.73229	4.54473
CCDC83	0.667872	0.102961	0.304983	0.0001	0.68836	0.731973	0.088715	0.0001	0.0001	0.0001	0.0001	0.0001	0.0001	0.0001	0.0001	0.0001	0.0001	0.0001	0.0001	0.0001	0.0001	0.0001	0.0001	0.0001
GTPBP8	21.7568	25.4437	23.4458	21.1023	29.5384	26.5994	37.8702	40.6061	14.1649	13.1268	18.9327	22.7469	13.5677	16.2734	13.778	13.508	12.2483	8.74109	8.78886	24.6211	10.1785	12.3133	13.713	12.7632
TYR	6.809	0.0001	0.0001	0.0001	0.0001	0.03844	2.65128	0.172883	0.0001	0.0001	0.0001	0.0001	0.0001	0.0001	0.0001	0.0001	0.0001	0.0001	0.0001	0.0001	0.0001	0.0001	0.0001	0.0001
LHX8	9.74809	3.56781	4.18351	7.01723	3.04288	1.70853	2.95957	0.817127	0.994977	0.173351	0.117853	0.0001	0.0001	0.16616	0.0001	0.197559	0.0001	0.0001	0.507959	1.46712	0.360089	0.397997	1.04418	0.720958
ENSAPLG00000011331	1.20247	1.15546	1.07878	0.724683	0.80877	0.861915	0.607954	0.988979	0.160654	0.322574	0.335949	0.507748	0.383782	0.108031	0.385834	0.463023	0.316772	0.491792	0.175676	0.34387	0.320897	0.213585	0.152825	0.226441
NKX2-1	0.0001	0.0001	1.41675	0.0001	1.11723	0.585691	1.88047	0.0001	0.0001	0.0001	0.0001	0.0001	0.0001	0.0001	0.0001	0.0001	0.0001	0.0001	0.0001	0.0001	0.0001	0.0001	0.0001	0.0001
TMEM196	4.22454	2.33737	2.21937	1.97437	2.55013	1.79521	3.35786	0.628148	0.0001	0.553659	0.0001	0.0001	0.164484	0.0001	0.0001	0.0001	0.0001	0.0001	0.0001	0.0001	0.287579	0.0001	0.0001	0.19289
LPAR5	13.1468	0.170032	0.7913	0.994828	2.44852	1.07176	1.12164	0.301782	0.516895	0.145939	0.409179	0.153819	0.125315	0.201394	0.359459	0.0001	0.066073	0.516837	0.045651	0.0001	0.113175	0.0001	0.222636	0.0001
PTGS2	7.69977	1.65183	0.934189	1.52564	1.38852	3.5865	2.24471	1.40196	0.07287	0.0001	0.541291	0.659295	0.077758	0.477795	0.147115	0.209635	0.0001	0.437399	0.212936	0.22021	0.721505	0.0001	0.228966	0.0001
PACSIN1	2.02707	2.32227	2.01822	3.36102	2.11172	2.93102	2.89964	3.00388	0.602158	0.248758	1.55514	1.19059	0.490402	0.975932	0.835677	0.92716	0.924155	1.32741	0.202839	0.248126	1.16152	0.694188	0.622376	0.801908
KIF17	1.09946	3.8199	2.89593	2.94829	2.06357	2.15139	3.51934	4.89003	0.92879	1.32931	1.14303	2.28725	0.636823	0.216854	1.60218	0.890034	1.24951	0.630973	0.745932	0.609757	1.15335	1.22874	0.73431	0.77797
XYLB	8.68718	5.28649	3.77791	4.28254	6.21825	3.37319	3.08796	4.15957	2.12431	2.80516	2.72109	2.6007	2.31959	3.09372	2.4675	2.44981	2.9088	2.04783	1.60525	2.0786	2.7086	2.26104	2.25203	2.62958
B3GNT7	0.666279	3.88047	3.71493	3.35382	2.20758	1.81871	2.99837	2.62055	0.595775	0.582053	1.6413	0.848645	0.606544	0.943447	1.09141	0.85893	0.18665	1.38401	0.402052	0.600916	0.730423	0.373548	0.763281	0.525275
ENSAPLG00000028871	0.304672	0.748249	1.09225	1.55712	0.403733	0.310893	0.699564	0.613731	0.0001	0.0001	0.0001	0.0001	0.0001	0.0001	0.096504	0.0001	0.0001	0.0001	0.0001	0.187619	0.0001	0.0001	0.0001	0.0001
CALCR	1.02397	2.0069	2.43675	3.49368	2.3241	2.34035	3.8985	2.88081	0.564569	0.583939	0.536365	0.587278	0.658185	1.16951	0.555325	0.610756	0.785191	0.082072	1.10492	1.74956	1.64804	1.28729	0.77536	1.03289
AK5	3.85399	1.33147	1.23676	2.61925	2.53512	3.38606	1.88044	2.2054	0.148224	0.577087	0.373613	0.328026	0.052153	0.220228	0.0001	0.270344	0.056598	0.0001	0.0001	0.348196	0.78779	0.0001	0.0001	0.064553
ENSAPLG00000024271	2.33674	1.62454	1.05188	1.17744	1.41398	2.6676	2.2132	0.851638	0.562049	0.041623	0.110938	0.373509	0.403745	0.0001	0.238853	0.4288	0.284098	0.160625	0.380792	0.772837	0.23551	0.151122	0.271188	0.0001
RYBP	22.5062	9.04772	9.73782	6.68343	8.36262	11.3968	9.59656	8.18031	3.62651	3.87059	4.5786	7.53283	6.93708	6.01075	6.37774	4.59666	6.27179	6.30846	4.02298	4.2757	5.80268	4.86973	4.81373	3.86353
IFITM5	0.0001	36.1858	13.1979	17.2691	6.72756	0.698304	37.0858	0.0001	0.652415	0.0001	0.0001	0.0001	0.0001	0.703414	0.0001	0.0001	0.0001	0.0001	0.0001	0.0001	0.0001	0.337228	0.673003	0.0001
S100A4	101.056	17.8607	11.0755	37.8179	44.5061	22.9373	40.5625	20.2798	17.9237	23.6784	5.85505	10.1597	8.55481	11.0984	14.6772	3.64959	13.072	16.0054	12.9634	14.3817	14.1177	8.47556	15.6356	16.6198
C1QTNF8	1.87309	12.6546	8.36547	10.555	11.016	5.86856	12.1168	4.18652	0.227159	0.424473	0.091706	0.246261	0.0001	0.548556	0.45275	0.088681	0.067163	0.0001	0.213964	1.26974	6.55592	0.0001	1.75876	0.0001
ENSAPLG00000006980	22.2135	3.57281	3.08967	4.09854	4.66364	6.49882	6.49197	5.78781	1.70365	1.48873	1.38779	1.92405	0.128556	1.88478	0.747753	0.502419	0.796225	4.03656	0.723872	1.46903	1.78588	3.40293	2.47587	3.98959
PLCL1	7.00808	8.66036	5.1618	6.48826	4.18772	7.72939	7.08067	5.18838	2.29432	2.08382	2.83295	5.26887	4.16827	3.70567	3.94047	4.84292	2.48566	4.14071	3.04304	3.10528	3.31822	3.0458	1.60096	3.13664
ENSAPLG00000024278	0.60143	1.3227	1.3419	0.553001	0.311591	1.29381	1.86798	0.473524	0.0001	0.0001	0.0001	0.0001	0.171379	0.0001	0.0001	0.0001	0.20216	0.0001	0.0001	0.0001	0.0001	0.0001	0.0001	0.0001
HOXB3	10.962	9.66393	13.0774	5.85927	13.4136	11.491	12.4962	16.5291	8.69179	5.13486	7.9445	7.33572	6.56006	4.08357	6.6893	7.65605	3.60506	4.71444	6.38335	7.17655	5.70704	8.11688	5.60053	5.43724
TBX4	0.626789	0.1905	8.32022	0.388635	5.09952	3.88477	1.2717	0.0001	0.0001	0.0001	0.0001	0.0001	0.0001	0.104631	0.0001	0.248629	0.0001	0.21384	0.120505	0.0001	0.170516	0.229464	0.0001	0.113952
NTS	4.19435	2.64696	1.58755	0.509953	3.18817	0.853786	4.6477	2.75282	0.989031	0.62127	0.276566	0.777838	0.40105	0.283281	0.375846	0.0001	0.108584	0.116089	0.110936	0.0001	0.41189	0.642935	0.748876	0.484875
LAD1	41.888	0.0001	0.736211	1.40057	7.27931	0.870394	3.44421	1.55118	1.89681	0.519463	0.46489	1.06781	0.364947	0.401772	0.2642	0.540416	0.535726	0.619225	0.286778	0.486183	0.296868	2.0492	0.949395	0.594649
TCF21	1.28406	0.420846	8.24827	0.553944	14.4736	65.6319	8.87934	5.41718	0.943051	0.0001	0.646845	0.0001	0.261065	1.45795	0.481663	3.19036	0.244934	0.0001	0.0001	0.985778	0.925569	0.0001	1.23306	0.0001
ENSAPLG00000008090	1.54457	2.3784	1.5246	4.02576	1.17688	2.16485	0.778272	0.843571	0.283105	0.0001	0.122108	0.733074	0.165741	0.0001	0.0001	0.0001	0.162012	0.0001	0.0001	0.119247	0.218889	0.0001	0.192471	0.0001
NGB	0.854913	2.58518	1.80314	2.13225	1.5259	1.04716	2.90145	2.50649	0.343206	0.474631	0.525532	0.294583	0.146711	0.0001	0.316589	0.0001	0.277892	0.0001	0.178124	0.264769	0.494052	0.347177	0.976666	0.338697
ENSAPLG00000028878	12.1975	6.71567	7.79809	9.54017	5.4854	7.45078	7.25894	8.88247	3.48933	3.13024	4.19394	3.98609	4.55982	2.25911	3.68585	4.51439	2.31898	5.59959	4.49069	4.5635	4.41165	5.35082	4.66479	5.50932
NMNAT2	15.4999	3.8691	4.25301	5.8431	4.99046	2.39931	5.07872	4.96803	2.97053	2.26502	2.67119	0.568199	3.03847	1.67004	1.27049	2.04464	2.36288	2.34233	0.509464	0.501811	1.28145	2.25228	1.0127	1.25968
FICD	7.91762	7.37328	6.58552	10.2525	9.64311	10.1437	10.7093	12.5118	7.80949	6.05754	6.05636	3.27698	4.74442	3.54024	5.14101	3.48604	6.02735	3.31884	2.77571	4.72503	4.05314	4.88807	4.67233	4.30716
SPOCK1	5.67296	4.31327	5.44466	5.23881	1.85767	5.70663	4.93219	5.70694	2.35534	1.78726	1.77348	0.697379	1.71244	2.65813	1.56358	0.53339	1.22807	3.09231	1.84482	1.90345	3.45902	1.248	0.641267	0.8548
FAAP24	7.75079	8.11595	5.62692	5.41697	8.83863	4.6277	7.22995	6.97314	2.78335	2.9039	3.40973	3.9451	1.17289	2.21919	3.40097	2.24106	3.71091	2.62557	1.67701	1.75427	3.69018	1.46954	4.83841	2.01535
SH2D4A	7.90906	0.431096	0.177904	0.23533	1.42225	1.25384	1.0163	0.445545	0.0001	0.0001	0.077537	0.108003	0.099029	0.0001	0.166277	0.0001	0.208838	0.321839	0.0001	0.291842	0.087146	0.216544	0.0001	0.0001
BLVRA	3.71519	7.97023	6.44954	5.64165	7.20784	3.51332	3.79351	7.57551	3.87657	1.30443	1.03616	3.97001	1.90585	2.26907	1.6946	3.34575	1.40745	0.938473	1.63988	2.75829	1.83749	1.17936	2.28365	2.49079
SERPINE3	0.220295	0.400424	0.393266	0.754902	0.288344	0.452234	0.516373	0.0001	0.0338001	0.0001	0.0534763	0.0001	0.0726488	0.0401165	0.0343621	0.0001	0.0001	0.0001	0.0325458	0.0001	0.0001	0.0515714	0.0354009	0.0001
SATB1	17.5043	2.00037	2.21878	2.65776	3.8445	2.64198	3.7805	2.64709	1.54714	1.36198	1.33325	1.93813	1.739	1.60004	1.32025	1.43551	1.48152	2.03248	0.89973	0.952005	1.95806	1.83825	2.63235	1.50322
NTF3	7.32003	3.37299	1.68006	3.31726	1.87692	2.94736	1.80452	1.89185	0.721849	0.691703	0.798442	1.99305	0.506015	0.70399	0.393627	1.28552	0.789362	0.506672	0.934691	1.68981	0.761364	0.535843	0.973368	0.451101
NLGN1	0.618897	1.28026	0.850698	0.530968	0.780134	0.759184	0.732882	0.422082	0.0673883	0.124277	0.108014	0.28821	0.173905	0.157702	0.034012	0.140428	0.1522	0.0774387	0.0001	0.0001	0.258567	0.0001	0.211739	0.0828645
EDAR	13.2218	0.0001	0.0001	0.0001	1.63331	0.120162	0.933712	0.0001	0.0001	0.0001	0.0001	0.0001	0.0001	0.0001	0.0001	0.0001	0.0001	0.0001	0.0001	0.0001	0.0001	0.0001	0.09674	0.0001
ITGB8	4.22431	0.983444	1.20895	1.53172	1.40775	1.63587	1.63833	0.130971	0.216747	0.37211	0.487634	0.575562	0.142135	0.401443	0.464631	0.511066	0.345346	0.633567	0.328336	0.156564	0.90359	0.237595	0.471198	0.269979
HOXD3	12.3537	3.58703	2.17075	3.95252	1.72842	1.48649	3.987	2.61282	1.81214	1.59796	1.79447	1.7957	1.54323	1.55244	1.71343	1.25585	1.25347	1.84698	1.09028	1.34578	1.22189	0.829472	1.79759	0.900398
ENSAPLG00000024381	1.07353	0.608136	0.696973	1.25168	0.651894	0.750505	0.562385	0.691517	0.215098	0.0001	0.188119	0.199114	0.347334	0.0727074	0.0596781	0.175876	0.101916	0.291734	0.125294	0.183682	0.149993	0.269824	0.276887	0.0001
UNC80	1.17287	1.46025	1.3527	1.65926	0.463873	1.05399	1.63578	1.1723	0.434481	0.125348	0.358458	0.510629	0.387862	0.183885	0.506347	0.332658	0.490472	0.514485	0.132298	0.220799	0.253008	0.233584	0.271869	1.46456
TP63	68.3154	0.942314	2.55742	2.39227	6.68417	2.00976	7.16761	4.40651	3.09292	1.80247	2.85988	3.5177	2.51885	4.26887	2.87818	2.77282	3.07771	2.32452	2.8082	1.51317	1.85963	1.91156	1.50814	1.09484
SNAP25	1.79466	2.61777	4.58829	3.45735	2.93821	4.19876	4.11313	3.92278	0.0001	0.0001	0.471164	1.10154	0.561466	0.0001	0.0001	0.0001	0.211316	0.466391	0.0001	0.0001	0.292669	0.798697	0.41403	0.329857
NKAIN2	2.10063	1.41484	2.15559	0.495914	1.52452	1.64858	1.79808	4.26279	0.248717	0.0001	0.0001	0.0001	0.437566	0.178136	0.582204	0.0001	0.406781	0.0001	0.147235	0.0001	0.145153	0.0001	0.0397654	0.0001
SBSPON	70.5427	23.9153	18.855	19.2602	28.2571	27.518	25.2442	23.1655	15.8756	15.0265	11.858	20.295	13.324	8.05912	12.2714	10.8504	11.7337	12.0599	11.573	11.5994	26.2568	9.09417	15.343	8.96742
IL1RL1	0.190908	0.639808	1.49466	0.806984	1.36797	0.899157	1.18206	1.40125	0.305084	0.0001	0.0558542	0.297833	0.164624	0.0574475	0.0512343	0.182387	0.174428	0.246221	0.101595	0.0001	0.142886	0.0001	0.0001	0.0001
COL16A1	6.44819	12.0895	15.1987	17.3077	10.2598	9.32348	17.0567	9.06845	5.05184	4.84853	5.78514	4.75289	5.57367	8.74399	6.67506	4.00181	5.25985	9.84911	3.4783	7.23079	7.42066	7.43586	9.97851	5.66825
LBH	15.0536	8.31079	10.2259	14.1287	9.50249	18.5	10.4876	9.75543	8.3882	6.12437	5.58183	4.08337	3.6898	4.74747	3.9992	4.48214	5.53739	6.04289	6.00687	4.67203	6.34921	6.84779	4.53914	5.48862
SALL1	2.96633	1.49811	1.06975	1.64248	0.752794	0.962814	1.17914	0.870509	0.320338	0.227892	0.271693	0.476726	0.0001	0.1917	0.227053	0.14318	0.918953	0.0618672	0.903939	0.420534	0.0781027	0.20613	0.416753	0.132274
ZNF804A	1.57571	1.09255	1.13208	1.0796	1.21229	1.27375	1.13632	0.535526	0.55035	0.399115	0.216663	0.77961	0.307135	0.763279	0.151609	0.420369	0.362582	0.205542	0.326071	0.243753	0.262931	0.57649	0.612713	0.457085
AQP11	1.19935	0.276774	0.809137	0.440146	0.546727	0.549374	0.836216	0.932962	0.201791	0.0538385	0.0654156	0.0001	0.0001	0.0001	0.12146	0.0001	0.113808	0.0001	0.0001	0.0001	0.0630747	0.0447877	0.0598513	0.194713
GPR143	6.70468	0.0001	0.0001	0.0930608	1.0245	0.319184	2.75712	0.405411	0.0786001	0.0001	0.0666425	0.15002	0.0001	0.0001	0.0001	0.0001	0.0001	0.0001	0.0001	0.0001	0.0001	0.0824241	0.0001	0.0001
CLDN1	279.925	5.70737	11.4627	21.9107	47.0028	11.1564	33.6267	16.3792	22.3206	9.45123	14.3201	13.6835	11.2216	6.60619	11.0739	8.39328	15.5464	13.3929	12.9712	8.43215	14.1737	13.345	16.289	11.9842
ENSAPLG00000010281	4.46683	4.53438	5.76477	6.75511	4.83627	7.11348	7.68538	5.81911	2.58489	3.20662	4.40495	3.92329	2.0027	2.71748	2.07581	2.1373	1.66115	2.05387	3.70298	4.35242	2.19914	3.94112	2.26804	1.68985
FGF4	1.82189	12.1634	8.74092	13.2436	7.42225	8.91244	10.0422	15.393	3.49669	1.89863	6.64907	4.78739	6.01074	3.04836	2.31831	3.30367	2.98212	0.693351	4.04862	2.65605	6.42678	1.88079	3.89616	0.960589
TNFSF11	0.470474	1.9613	0.374957	1.17058	0.943634	0.441148	1.57457	1.37668	0.134407	0.0001	0.0001	0.0001	0.0001	0.0001	0.0001	0.0001	0.0001	0.0001	0.0001	0.0001	0.4508	0.0001	0.142799	0.0001
PDE1A	13.6982	1.47751	2.09223	1.90408	2.11866	3.39266	2.9735	1.34261	1.23053	0.805	1.15492	1.44704	1.70708	0.94926	0.634151	1.65051	1.15213	0.700329	1.01295	0.325347	1.10545	1.50835	0.844918	0.864818
NANOS1	9.83153	1.52345	0.74985	1.19487	2.3213	3.05169	1.94871	1.94204	0.82258	0.42195	0.187193	0.573323	0.949446	1.00148	1.59346	0.367388	0.254959	0.20608	0.686507	0.390823	0.112177	0.437387	1.07899	0.496405
CSTB	68.2602	45.9186	40.5592	28.5417	70.2817	44.965	41.6379	49.5615	25.3173	28.7112	28.3222	17.8141	23.3713	19.5037	14.7652	28.8562	22.8242	32.9147	25.9025	21.5873	35.9246	30.6636	33.8602	38.6155
ENSAPLG00000025021	0.994509	1.21997	2.13629	1.01805	1.02929	2.17019	84.0656	0.547529	1.38603	1.39669	0.946639	1.398	1.39327	0.892604	1.55392	0.954446	1.97302	2.57226	1.70388	1.71964	1.52343	2.14078	0.977458	3.89458
ENSAPLG00000023193	7.34839	1.97537	3.3298	3.31286	3.78191	2.84513	4.27431	2.85028	1.61249	2.25146	1.03298	1.15548	2.46822	1.20477	0.885932	0.976781	1.28953	2.36697	1.33998	1.75933	1.38696	3.44541	1.53533	2.02001
ENSAPLG00000026152	2.93531	5.62951	5.019	4.52603	2.95092	5.3701	4.98435	5.62702	1.35231	0.931648	1.20619	3.70338	1.18473	2.09285	1.96715	2.30918	2.09012	1.05837	1.25413	2.18037	2.95225	1.85642	1.56666	1.09985
GLCCI1	34.9187	18.9032	18.9851	14.5547	10.7838	17.7335	18.2299	15.026	7.21322	5.61435	10.4042	7.32538	13.9677	9.71156	10.7918	9.4533	8.43467	9.63594	8.12421	6.69474	10.6546	8.97938	14.238	6.63412
PTN	10.6436	48.5865	31.8044	22.6681	16.4911	26.6069	48.7258	36.6631	6.67633	9.54733	10.547	13.5472	11.3549	13.4941	13.7586	12.3891	29.1654	21.5468	10.1352	5.94177	16.6577	18.6639	15.4761	16.5111
ENSAPLG00000030561	11.3536	1.61532	0.907016	1.05934	2.31669	9.77989	2.07545	0.380219	0.876338	0.397852	0.895612	0.642008	0.882243	0.383665	0.199166	0.0001	0.485422	0.169536	2.08234	0.932659	1.40527	0.870439	0.638763	0.572582
BAIAP2L1	13.0835	0.590721	1.85119	1.07913	2.64739	1.1537	3.02306	1.06969	0.374478	0.584149	0.252857	1.45931	0.235142	0.328745	0.115225	0.0809494	1.33176	0.364636	1.01256	1.47438	1.3413	0.616802	1.47313	0.294246
SHOX2	4.57582	2.45683	1.67466	4.39942	1.60511	0.951693	3.57211	0.898817	0.135336	0.766484	0.454709	0.809634	0.801313	0.222382	0.825324	0.66115	0.748241	0.814826	0.817485	0.273296	2.3376	0.936518	1.02609	0.66871
ENSAPLG00000021636	348.726	22.9597	32.3499	44.9164	112.184	21.7091	39.5426	35.69	17.2853	33.5367	15.8001	13.7151	12.5265	23.8466	14.7623	21.2293	21.9696	31.2772	37.2287	37.8073	46.0884	26.1619	57.4812	39.7346
LTF	15.9267	19.4884	80.8963	10.1354	13.7252	6.24928	15.6737	22.9895	5.63817	4.79018	4.00731	7.30445	8.34466	6.996	7.10031	2.51976	4.71595	3.1487	1.02766	19.121	10.0651	4.47288	16.6257	6.12888
ENSAPLG00000003937	7.23318	1.66351	1.0027	1.29389	1.49941	2.95825	1.1084	1.51502	1.18007	0.310145	0.940648	0.49791	0.576003	0.801688	1.12695	1.26654	0.256232	0.750488	1.11367	0.4245	0.815635	0.279843	1.0036	0.287536
ASTN2	6.40426	2.33832	3.14103	3.04384	2.61658	2.1737	3.20949	2.90319	1.56232	0.999082	1.93004	1.09096	0.667106	2.11253	1.8337	1.38247	1.85822	1.447	1.73569	2.2263	2.73457	2.21165	1.64041	1.63472
ENSAPLG00000017278	25.2435	0.193545	0.35498	0.54965	2.26326	0.851173	1.92603	0.221112	0.609825	0.51101	0.271434	1.15578	0.484963	0.266139	0.227965	0.235335	0.510065	0.272659	0.0001	0.454975	0.31914	0.0001	0.0001	0.579696
TMEM268	2.45718	0.208055	0.275607	0.326714	0.784113	0.450265	0.380698	0.174078	0.0001	0.0001	0.225613	0.156606	0.0899973	0.0001	0.12191	0.0986309	0.106813	0.0424786	0.0861756	0.0884763	0.0001	0.0947994	0.0363276	0.090312
BMP6	23.0346	8.1875	7.37289	8.51413	9.74163	6.80978	8.7914	7.5331	5.11757	5.57853	4.27252	4.72727	4.22452	4.6559	3.3127	8.84813	3.41056	2.91596	3.7373	3.21436	3.74721	4.70566	4.06172	9.79516
ENSAPLG00000011893	0.289677	1.17576	0.361225	0.272312	0.375851	0.309168	1.7831	0.135265	0.0001	0.0001	0.0001	0.0001	0.0001	0.0001	0.067251	0.0001	0.0001	0.0001	0.270111	0.0001	0.18739	0.068874	0.0001	0.0001
FSTL4	2.66308	0.76792	1.09415	1.13418	1.09231	1.94928	0.787407	0.566472	0.0001	0.0001	0.122882	0.303759	0.3988	0.288007	0.0001	0.163805	0.117864	0.199911	0.244043	0.307459	0.675414	0.566419	0.232413	0.048194
CACFD1	7.97463	3.8879	4.12312	4.78233	3.30466	5.30439	3.66885	4.28437	0.741958	0.0001	1.27582	1.14094	1.59424	0.373727	0.596632	0.0001	1.04943	0.0001	0.0001	1.93891	1.38926	0.284498	0.485717	0.710171
ENSAPLG00000020595	0.424102	2.18179	1.32951	1.29189	1.55769	2.48811	2.7444	0.77389	0.252751	0.350883	0.751964	0.853749	0.289842	0.699617	0.567074	0.573938	0.431785	0.105888	0.904011	0.782164	0.271917	0.136569	0.59079	0.271241
LRRTM4	0.276833	1.18217	1.24058	1.01559	1.04784	0.671313	0.72718	1.12136	0.268423	0.141637	0.421059	0.379723	0.208805	0.0001	0.314819	0.461444	0.322748	0.333317	0.155523	0.159829	0.27722	0.339825	0.297278	0.391765
BMP2	23.9824	9.98362	10.2936	5.45388	18.635	11.7175	10.9088	11.8164	5.68293	7.92727	4.46351	8.62916	6.64177	1.55513	4.91672	5.60002	5.67509	4.17248	7.47739	3.13427	9.45595	4.53162	5.1048	3.88147
GREM1	19.3156	2.8	1.96785	1.94907	3.26862	4.97851	2.04487	2.28429	0.919251	0.0001	0.794464	0.997796	0.25401	0.439489	0.480574	0.604831	0.0001	0.287398	1.43225	2.46756	2.75435	0.482571	0.944228	1.4211
MLNR	2.2369	1.92079	2.08831	2.67662	1.86238	0.93692	2.21882	1.389	0.232678	0.375308	0.287323	0.430373	0.72057	0.0001	0.0001	0.0001	0.138737	0.192133	0.0001	0.0001	0.211831	0.513459	0.172611	0.738832
AGBL4	0.85088	1.51015	0.90539	0.761451	0.90799	0.643307	1.34422	1.42606	0.0996599	0.148987	0.0615589	0.491255	0.268593	0.117238	0.0001	0.0001	0.430845	0.119515	0.474668	0.165597	0.333677	0.361922	0.104011	0.978613
RHOV	35.4618	0.197849	0.418306	1.1481	5.35817	1.93658	2.66858	1.57372	1.6014	0.0001	0.15866	0.501039	0.266235	0.445803	0.0001	0.0001	0.0001	0.708536	0.0001	0.632669	0.667051	0.953364	0.460337	0.0001
SLC10A7	6.84664	6.6398	7.41008	4.19137	3.91303	7.11713	6.81413	2.76579	1.80047	3.61018	3.07189	3.32033	2.32329	2.6585	1.53307	0.375761	1.09022	3.65557	2.52576	1.29256	2.14766	2.10664	2.25894	2.17483
ENSAPLG00000011112	46.754	3.79501	6.38018	5.12495	9.84109	6.98948	10.1836	4.11421	4.2511	3.99714	4.22822	2.7702	3.09071	3.30957	4.21841	1.7983	3.4421	6.30713	5.06123	2.76051	2.87844	4.22312	3.52287	6.75134
GNG4	24.7782	13.9248	16.4262	13.6674	27.0823	10.855	22.9919	22.5531	6.56717	6.93754	4.71994	9.38636	2.85728	4.0708	4.80262	3.22427	0.994626	2.55662	18.5381	2.7413	1.56955	5.02828	9.951	1.42169
ADCY5	9.25877	2.98569	2.29642	2.98155	2.3606	10.1868	2.814	3.28739	2.33234	0.998362	2.05207	2.32315	2.16735	1.83616	2.41388	2.5154	1.74928	1.5341	2.16055	2.10681	2.29555	1.7948	2.12712	0.71416
ZDHHC23	3.91394	0.666158	0.779495	1.21052	1.82868	1.19082	1.33682	1.05886	0.316842	0.800378	0.57097	0.336051	0.509148	0.250107	0.667933	0.235642	0.119834	0.677789	0.215112	0.469526	0.350502	0.109701	0.45678	0.535546
GASK1A	3.26802	4.63722	4.48945	5.31968	4.52097	3.05409	8.07251	1.89449	1.74624	1.44335	2.28021	1.56342	0.858152	2.63431	0.394868	1.21518	0.7171	0.321591	0.641643	3.229	1.57149	0.870021	2.08617	0.731623
ATP10A	4.28279	4.42568	3.19792	2.46749	3.12756	2.98294	4.23109	2.14514	0.957592	0.725537	1.84639	2.98895	1.65468	1.72477	1.28534	1.66484	1.10169	0.961047	1.10356	1.72261	2.77954	1.19757	2.46741	0.868757
SGSM1	5.3134	3.53096	2.82713	2.0537	1.88022	2.35555	2.35702	3.13025	2.39245	0.737366	1.6236	2.01136	1.24493	1.40106	1.04861	1.92719	1.90454	1.7695	0.680537	0.839429	1.42029	1.04787	1.13662	1.40622
ENSAPLG00000011578	5.64839	0.085576	0.181971	0.16837	1.13572	0.708138	2.41079	0.466458	0.398034	0.0001	0.161492	0.0001	0.104245	0.120691	0.206759	0.139786	0.0001	0.0001	0.0001	0.0001	0.295032	0.105498	0.107265	0.123985
ADCY8	2.77429	0.834823	1.03613	0.546877	0.800198	2.79947	1.57281	1.1211	0.442346	0.266141	0.333731	0.36679	0.0001	0.214126	0.145526	0.157448	0.172435	0.508622	0.0001	0.0001	0.339594	0.259749	0.355545	0.0001
SLC35F1	22.4347	4.81069	4.23102	4.63289	3.24359	3.94055	5.19689	3.64451	1.60873	1.14014	2.72437	2.83377	4.11411	2.35818	2.80257	1.99589	3.36523	3.59667	1.71549	1.57084	3.37321	3.40333	2.86198	2.51301
FOXA2	0.13231	0.499676	1.77593	0.514135	1.47869	1.03385	1.01126	0.627114	0.0700493	0.0430622	0.0001	0.0626953	0.0001	0.237262	0.0975399	0.0001	0.0001	0.0422865	0.0001	0.0352811	0.37855	0.0001	0.181468	0.0001
PIANP	0.801867	0.995558	0.493804	1.3126	0.769597	0.651702	1.27091	1.02406	0.113066	0.378617	0.300988	0.200578	0.170481	0.132006	0.0001	0.100473	0.127674	0.0001	0.160954	0.447626	0.0890572	0.261232	0.345754	0.0001
NPPB	0.0001	0.0001	0.0001	0.0001	0.0001	319.726	0.0001	16.0905	0.0001	0.0001	0.327786	0.204343	0.0001	0.0001	0.0001	0.0001	0.0001	0.0001	0.0001	0.0001	0.0001	0.0001	0.0001	0.624023
ENSAPLG00000014526	2.93013	1.6102	1.42797	1.61685	1.84068	1.41112	2.29868	2.71593	1.21907	0.958448	1.46074	0.930437	0.938744	0.568345	1.04664	0.644941	0.715217	1.26043	0.656264	1.1851	0.62389	0.956018	0.653183	1.22106
MYOCD	16.2216	2.04843	5.57796	2.75245	4.8459	17.4298	5.08976	7.57427	3.87708	1.41133	3.12056	2.98606	2.58891	3.59679	2.97163	3.26933	1.99205	3.7908	2.43669	4.72286	3.6411	4.87303	3.8137	2.80812
ENSAPLG00000000747	38.0851	2.46503	0.979979	2.01629	8.99868	0.689785	6.7719	3.2575	1.56873	0.205089	1.46153	1.96564	0.33607	3.1174	0.532616	0.485139	1.61919	0.34066	0.056958	3.76519	1.7637	1.62601	1.89457	0.532953
TECRL	0.0001	0.0428637	0.0696204	0.0001	0.408942	72.4376	0.383937	2.13833	0.0987963	0.0001	0.169425	0.0001	0.0957921	0.0001	0.403057	0.0001	0.0001	0.0502072	0.0001	0.247912	1.33123	0.48482	0.405137	0.0001
SFMBT2	1.71275	0.644403	0.785076	0.653201	0.415964	1.48917	0.956913	0.30699	0.184329	0.034743	0.183879	0.131962	0.0565354	0.477125	0.414822	0.0001	0.0368674	0.452493	0.150293	0.300066	0.210886	0.171146	0.323951	0.0932786
ENSAPLG00000016561	2.73913	0.593821	3.25684	0.492981	1.72596	1.214	2.72848	1.05896	0.173378	0.0001	0.143377	0.206459	0.276198	0.0001	0.0001	0.400321	0.0001	0.0001	0.0001	0.433518	0.491789	0.0001	0.0001	0.0001
TOX3	0.897703	1.72805	1.40363	1.03982	0.764906	2.97721	1.76273	1.98543	0.737134	0.0001	0.256066	0.726808	0.66411	0.598885	0.521163	0.898734	0.557676	0.562753	0.358894	0.385821	0.380468	0.825129	0.200607	0.261749
FBXO41	0.345508	0.416797	0.492806	0.570435	0.210859	0.322677	0.608487	0.388578	0.0001	0.044941	0.108475	0.0001	0.0001	0.0001	0.052912	0.0001	0.0001	0.223678	0.037583	0.130594	0.0001	0.186786	0.038836	0.141755
PCBD1	14.141	0.959548	3.1176	2.28503	4.0633	1.16798	2.50716	1.91948	1.23693	0.327443	0.978323	0.256142	1.02622	0.582619	1.02619	0.0001	1.29863	1.99462	0.565744	0.736686	0.570505	1.26753	1.76232	2.91363
VAT1L	7.86974	0.624464	0.611612	0.398532	0.459325	0.791503	1.0796	0.177738	0.191173	0.0001	0.383629	0.201401	0.0001	0.128606	0.303425	0.422219	0.239364	0.21001	0.185594	0.17689	0.288122	0.0001	0.0001	0.284242
ZNF536	3.05841	0.337081	0.18503	0.195163	0.261991	0.666927	0.456936	0.248385	0.0190525	0.0730538	0.0855418	0.15628	0.14161	0.333685	0.0921049	0.212347	0.138488	0.12111	0.199025	0.196692	0.241899	0.147604	0.150614	0.0001
C8orf34	3.37171	0.173685	0.282732	0.836995	0.46014	0.240096	0.667673	0.164538	0.111501	0.0435865	0.0001	0.184337	0.0001	0.08716	0.0001	0.0001	0.0847448	0.110201	0.174916	0.177752	0.342035	0.334386	0.344335	0.0001
GCNT7	1.93071	0.713875	0.33496	0.429803	0.514377	0.975288	1.42166	0.937295	0.302489	0.271837	0.254283	0.111124	0.0001	0.127007	0.136435	0.0001	0.0001	0.0001	0.171993	0.10745	0.0001	0.0001	0.125669	0.318947
LAMC2	3.5472	0.115199	0.165489	0.089944	0.437431	0.095964	0.165958	0.25961	0.233359	0.0001	0.0001	0.095313	0.053319	0.145228	0.063048	0.107024	0.137066	0.030164	0.092761	0.0001	0.023736	0.127398	0.025611	0.062311
SNORC	0.0001	5.15568	16.6709	6.05505	14.9467	6.08731	3.78512	6.12321	0.536891	1.11867	0.576054	0.0001	0.0001	0.428903	0.897683	0.442665	0.0001	0.0001	1.50369	0.901432	3.47038	0.360235	2.41285	0.0001
ITGBL1	8.64642	5.10368	2.7795	2.80264	2.79149	2.07602	5.19332	1.5023	0.302456	0.195699	0.922351	1.20715	0.06794	0.909387	0.192581	0.282436	0.604272	0.0001	0.775908	2.48319	3.03971	0.194427	1.0419	0.0001
ENSAPLG00000013939	0.664135	0.813376	0.261779	0.528452	0.178717	0.463149	0.231847	0.36642	0.126486	0.247162	0.252319	0.018171	0.105548	0.033133	0.040879	0.091224	0.092453	0.072399	0.080618	0.052225	0.181951	0.080418	0.0001	0.0001
ENSAPLG00000027885	5.59973	2.3174	2.21589	3.34932	2.91772	3.50415	2.5697	2.52318	1.55131	1.36224	0.989572	1.7263	2.11021	0.553293	1.55595	1.14204	1.68056	2.40583	1.40884	1.50783	1.61221	2.64202	2.22398	1.86126
SEMA3E	7.4332	0.131795	0.743547	0.156657	0.6304	0.719433	0.270911	0.248214	0.0001	0.0001	0.043993	0.255532	0.0001	0.0001	0.0001	0.0001	0.0001	0.0001	0.0001	0.263243	0.065288	0.0001	0.255436	0.0001
GPR39	3.02775	0.831822	1.31929	0.749858	0.929073	0.723556	1.23689	1.02055	0.575499	0.212605	0.28008	0.0001	0.179288	0.405763	0.160021	0.248282	0.279755	0.342981	0.124737	0.0001	0.644063	0.364867	0.467331	0.356246
TMEM243	5.14314	2.18922	1.41915	2.01893	1.38506	1.80378	4.79718	1.4215	0.0001	0.804167	0.0001	0.347102	0.27757	0.415178	0.0001	0.260777	0.971348	0.0001	0.0001	0.0001	0.259415	0.364206	0.669415	0.0001
ENSAPLG00000029701	1.2685	0.49854	1.40864	0.655312	0.904897	0.114602	0.732373	0.729599	0.270636	0.0001	0.102056	0.0001	0.1472	0.0001	0.276676	0.122263	0.0001	0.0001	0.112124	0.113932	0.187085	0.167069	0.0001	0.0001
SLC1A6	5.92643	3.13791	3.26022	3.98968	4.29423	11.2309	3.74842	2.67477	2.08728	0.961587	1.84972	2.09209	2.5668	2.1817	0.88684	1.05971	0.965772	0.443722	1.03181	5.93799	1.92011	1.15494	3.42502	1.05225
ENSAPLG00000014589	44.6542	1.0779	2.61061	3.51227	11.9866	2.302	7.85323	3.701	1.69682	2.40322	4.11857	1.74836	2.7263	2.0265	2.80881	2.64958	2.28934	4.05388	4.09433	2.05858	2.75065	2.93604	4.00249	4.50929
RGS9	3.83423	1.72039	1.71585	2.47071	2.39237	2.96866	1.07406	2.5253	0.76703	1.74792	1.10563	1.14701	1.17076	1.17668	1.43429	0.670164	0.937913	1.20526	0.366955	0.402063	2.13245	0.820491	0.920848	0.578409
MIIP	8.31513	8.03252	6.82628	5.01699	4.8098	6.48784	8.73923	8.59099	1.37795	2.80795	4.96797	2.31367	3.07064	2.8802	5.40667	3.10977	1.72719	3.7394	3.01068	1.76521	2.24519	0.158797	4.35138	4.29386
GATA6	1.8824	1.23976	5.52062	1.61488	3.11302	32.4517	3.87357	7.43921	1.99668	1.51775	3.46502	2.48426	3.51653	2.03699	1.5307	1.925	0.80259	3.23918	1.77272	2.25673	1.49691	2.24193	2.38802	3.3751
MT4	416.47	10.7432	12.8577	17.2765	119.086	5.77733	37.2951	19.922	41.6052	13.6439	4.89688	6.27022	3.43169	5.40308	18.2537	6.53822	13.4331	11.9105	47.2945	55.0494	22.7654	13.0841	30.8387	24.2266
ENSAPLG00000002605	4.08369	4.14922	6.92375	4.4124	4.80649	3.64638	5.94133	3.64794	1.87804	1.54301	1.87992	2.46077	2.47567	2.16589	1.43445	2.90395	1.95029	1.3342	3.13955	1.72886	3.0819	2.87073	3.28347	1.449
ENSAPLG00000030125	27.2167	2.43979	2.82697	2.77127	3.06859	3.57805	3.24733	2.42002	2.24474	1.53448	2.61852	1.74559	2.09749	1.8625	1.67184	1.99604	0.945433	2.47329	1.47714	0.838001	1.9755	1.44954	5.64957	1.59481
KCNQ3	0.524952	1.5753	0.704968	1.60509	0.303532	1.43602	0.198896	0.503384	0.262242	0.141555	0.257771	0.62701	0.0498504	0.164966	0.0001	0.206498	0.0001	0.460619	0.0706232	0.164703	0.195534	0.192151	0.146788	0.119065
SHISA3	0.463913	1.32411	2.15317	1.1602	1.20954	3.98056	2.83596	6.58426	0.0001	0.648186	0.635254	0.0001	0.466946	0.0001	0.329773	0.0001	0.198925	0.0001	0.0001	0.35488	1.23424	0.344833	0.0001	0.226081
CALML4	1.84909	6.17375	2.72222	3.09919	5.21073	3.90361	1.88711	3.2308	1.48814	0.754615	0.919912	1.55818	1.42226	2.16304	1.58033	0.50707	1.48586	1.24151	2.12433	1.65496	1.66296	2.82249	1.91865	2.30127
ENSAPLG00000006673	1.04991	0.63819	0.443254	0.226031	0.436237	0.810017	0.40869	0.37455	0.0001	0.0001	0.0001	0.186262	0.0001	0.0001	0.0001	0.133362	0.0381798	0.0001	0.0001	0.0396213	0.287071	0.108289	0.0740927	0.0001
HAO2	1.93101	0.697055	0.496584	0.691874	0.0001	0.0001	1.38059	0.446327	0.0001	0.0001	0.0001	0.0001	0.0001	0.0001	0.0001	0.164771	0.0001	0.0001	0.0001	0.0001	0.098919	0.115061	0.0001	0.0001
STK35	10.8734	4.6658	4.90272	6.4729	5.04114	4.20162	5.91712	5.98643	4.36726	1.62279	4.27765	3.96428	2.30693	3.46482	3.94285	3.32945	2.68651	2.57639	4.26036	2.55582	3.57191	1.8429	3.09967	2.71851
ENSAPLG00000010434	1.29845	1.71281	0.673366	0.381094	0.366829	3.3079	0.955293	0.712988	0.0001	0.106496	0.0001	0.690583	0.0001	0.0001	0.088376	0.381939	0.0001	0.105328	0.051144	0.081623	0.378918	0.0001	0.0001	0.0001
ENSAPLG00000020567	23.282	7.21315	8.52215	7.40006	8.29671	6.05919	9.7715	6.49451	5.54912	1.98367	4.24645	4.51121	3.4439	3.74361	4.05459	8.26085	4.15609	1.87009	4.49485	3.78408	4.98904	1.89042	6.79782	2.4555
ENSAPLG00000020021	4.90544	1.62664	3.07252	3.16505	6.56868	2.22333	2.89271	1.01961	1.80141	1.48693	1.09461	0.736874	0.334673	0.470117	0.232233	0.210992	0.61566	0.115462	0.384446	2.65373	1.2376	0.0001	1.01211	0.708647
SP5	3.67796	0.045468	0.089859	0.217429	1.55155	0.344244	0.487958	0.432358	0.155416	0.0001	0.0001	0.142166	0.0001	0.0001	0.0001	0.0001	0.0001	0.093369	0.0001	0.2019	0.0001	0.16337	0.0001	0.0001
DUPD1	0.0001	1.64822	1.4334	3.595	4.54436	4.62032	1.38443	2.19287	0.195628	0.814802	0.0001	0.0001	0.0001	0.284497	0.0001	0.0001	0.708194	0.263548	0.0001	0.262744	0.0001	0.180204	0.541056	0.0001
LGALS1	588.221	102.084	43.6769	65.1522	127.421	42.3109	100.552	24.9715	110.959	7.60857	16.2078	71.3702	7.61819	17.2936	34.8093	28.9677	20.1149	20.5806	25.0035	43.6849	86.2061	31.8706	93.7344	14.7489
PHLDA3	23.2937	0.308093	0.599441	0.357915	4.15738	0.70821	2.62401	0.808967	0.433871	0.65828	1.53999	0.976575	0.638478	0.665419	0.627434	1.27323	0.0001	0.252627	0.656524	1.58002	0.954262	0.394697	0.790661	0.804668
ENSAPLG00000021905	9.03235	0.0001	0.520478	0.323932	1.20505	0.29756	1.43445	0.16528	0.384009	0.0001	0.133913	0.0001	0.0001	0.0001	0.0001	0.0001	0.0001	0.0001	0.0001	0.0001	0.0001	0.0001	0.368389	0.0001
ENSAPLG00000002157	11.3667	0.332687	0.53416	0.55395	2.61384	0.981761	1.18978	0.194181	0.779008	0.0001	0.0001	0.291906	0.0001	0.0001	0.0001	0.0001	0.126476	0.221964	0.0001	0.0001	0.0001	0.0001	0.0001	0.609157
ENSAPLG00000022716	18.2409	1.21094	0.990622	3.61719	3.28784	1.42801	2.78667	2.59228	2.30844	0.863992	0.296849	0.0001	1.31294	0.378454	0.0001	0.0001	0.780785	0.805862	0.35869	1.49301	0.682063	1.08971	1.67385	0.43318
MYLK3	0.87165	0.873735	0.405908	0.246649	0.737165	29.1457	0.645316	1.72662	0.189194	0.316809	0.377822	1.6139	0.658248	0.186068	0.782941	0.0001	0.560046	0.368503	0.903406	1.6659	2.20888	0.361814	0.0001	0.948635
ZDHHC22	0.0001	4.57751	3.00391	2.99376	2.62556	1.38242	3.34145	3.39715	0.667636	0.345639	0.930257	0.521597	0.0001	0.791474	0.402655	0.0001	0.180186	0.0001	0.484284	0.641758	0.563969	0.789061	0.835579	0.0001
ENSAPLG00000002179	4.93589	2.00645	0.791573	1.39956	2.57775	0.607252	2.68502	1.53468	0.679757	0.753475	0.707322	1.25892	0.725603	0.096047	0.676897	0.542951	2.01946	0.527938	0.53308	0.886241	0.932694	0.899093	0.857697	0.843127
CEMIP	1.71226	0.963202	0.821684	0.598392	0.322507	1.68003	0.557397	0.473069	0.332846	0.149181	0.4114	0.414577	0.414665	0.269958	0.252669	0.37357	0.869885	0.19224	0.192788	0.216448	0.524928	0.374886	0.027259	0.16348
PPARG	22.2843	3.14231	3.49836	1.42348	4.52815	3.24276	3.83251	3.14574	3.30931	1.44389	1.77941	2.99856	2.97256	1.54582	2.28284	1.78192	2.93728	1.57244	2.08853	1.96559	3.74818	1.54123	2.71929	0.902594
FAM149A	2.8978	0.238432	0.423656	0.960135	0.353282	1.6278	1.57559	0.994664	0.271364	0.170217	0.0001	0.561844	0.0001	0.433067	0.0001	0.0001	0.194938	0.156854	0.0001	0.0001	0.08884	0.145837	0.323934	0.0001
ATP6V0A4	0.0001	0.180774	0.429062	0.268119	0.18166	0.121744	0.370298	0.060041	0.0001	0.0001	0.0001	0.0001	0.057801	0.0001	0.0001	0.0001	0.065591	0.035062	0.0001	0.0001	0.0001	0.0001	0.0001	0.0001
DNAJC12	18.2083	1.31799	0.796167	1.46342	3.60469	1.66241	1.54658	1.38197	1.49295	1.12322	0.592937	1.64943	0.670799	0.707199	0.37709	0.098011	0.412256	1.62785	0.588306	0.187748	1.30575	0.0001	1.52718	2.06558
ENSAPLG00000025060	2.36033	1.1776	2.03364	2.17177	1.24488	0.835031	2.05548	2.17559	0.388616	1.09731	0.762419	1.11714	0.81394	0.241543	1.134	0.669963	0.64709	0.566966	0.512802	1.18053	0.543832	0.683177	0.714669	0.995632
IL16	2.02424	1.1466	1.18207	0.681222	1.84509	1.76002	1.29177	0.438994	0.295254	0.221273	0.243907	0.969746	0.618966	0.247702	0.335796	0.294663	0.445579	0.118395	0.46311	1.20664	1.2753	0.334178	0.7476	0.0711971
ENSAPLG00000018058	3.0527	3.84573	6.18006	3.01815	0.0001	4.42925	2.75624	3.44419	0.0001	0.331725	0.817968	1.03084	0.402415	0.435477	0.205801	0.0001	1.60826	0.356824	0.0001	1.20083	0.0001	0.365277	0.0001	0.0001
ENSAPLG00000030723	0.755258	0.0001	0.0001	0.0001	0.0001	0.633188	0.0001	0.0001	0.0001	0.0001	0.0001	0.0001	0.0001	0.0001	0.0001	0.0001	0.0001	0.0001	0.0001	0.0001	0.0001	0.0001	0.0001	0.0001
MALL	39.2616	5.06366	7.97244	7.44801	11.7347	6.05653	10.9482	9.82396	7.13575	6.7285	6.27372	4.70493	7.38936	2.35808	5.15678	2.95682	4.92213	5.12664	7.22557	5.00871	5.58471	4.9974	7.47897	5.93876
SMIM18	3.80317	1.40017	1.4281	3.68201	5.3771	3.11104	4.75651	2.90395	0.406811	1.00505	0.135933	1.15842	0.75497	1.61874	1.07932	1.4626	1.52239	0.344172	0.455468	1.35475	1.69084	0.11992	1.01307	1.25851
MYO3B	2.03372	0.087787	0.091131	0.0001	0.583896	0.145543	0.0001	0.0001	0.033841	0.0001	0.0001	0.0001	0.0001	0.0001	0.0001	0.0001	0.0001	0.0001	0.140197	0.032354	0.0001	0.0001	0.0001	0.041064
NDST4	0.926533	0.857327	0.560537	0.475152	0.337145	0.433464	0.386021	0.365824	0.185422	0.0001	0.0001	0.0001	0.0001	0.0001	0.153296	0.0001	0.0001	0.044805	0.0001	0.037382	0.0001	0.038364	0.0001	0.326155
ENSAPLG00000009847	42.0033	5.17902	4.2599	5.048	8.89289	2.8216	6.48275	2.9276	2.84151	3.6335	3.63524	5.31525	3.10289	3.81623	3.82358	3.42665	5.04647	3.56626	3.25291	4.45265	6.62557	4.83661	4.95234	6.83488
PRKAR2B	15.7974	3.00115	6.07852	3.0538	4.934	4.94267	3.75581	5.58572	5.19977	1.0281	2.41171	3.56084	1.60011	1.98413	1.67427	1.68488	2.91901	2.58921	2.34077	5.85631	2.56225	1.96454	3.05342	0.701194
MAP6	2.03998	1.79165	0.81482	0.801984	1.58801	1.41534	1.47412	0.48013	0.0001	0.0001	0.215639	0.230722	0.0001	0.0001	0.0001	0.72463	0.265476	0.0001	0.0001	0.116428	0.0001	0.403597	0.0001	0.0001
HTR1B	6.23975	4.92127	3.15841	7.97964	4.19118	8.20127	6.77517	2.196	5.22365	1.46685	1.72067	1.45748	1.5111	0.867071	0.98456	2.15772	1.65515	4.02585	1.25793	0.558585	4.14987	1.93812	4.48069	5.41152
PRG4	1.21287	2.40102	1.08393	1.2793	0.725843	3.69015	1.79589	1.11152	0.474245	0.685558	0.271868	0.960509	0.553677	0.85787	0.795179	0.654173	0.374331	0.26579	1.77328	1.30428	1.05021	0.352333	0.699395	0.305918
ENSAPLG00000025352	0.0001	0.314233	0.506177	0.23199	0.287803	0.259476	0.352721	0.408743	0.113456	0.0001	0.0001	0.0001	0.0001	0.053367	0.0001	0.0001	0.0001	0.0001	0.0001	0.0001	0.043486	0.093631	0.0001	0.0001
KCNV1	1.1962	7.03114	6.3825	6.91458	6.28105	14.682	7.53388	5.3277	1.4481	0.984981	4.87993	6.41903	2.64636	2.93255	3.34387	3.22779	2.95796	4.49254	2.2936	3.15634	2.33145	3.22416	3.8447	4.65308
ENSAPLG00000029393	0.239885	0.452401	1.38358	0.811228	1.03109	1.20735	0.620957	1.11771	0.0001	0.0001	0.0474071	0.064678	0.110994	0.262618	0.14983	0.0001	0.0001	0.317293	0.0001	0.0001	1.19843	0.190871	0.235651	0.121323
MAP7	15.9731	0.687581	1.16593	0.668491	2.487	1.12165	2.08337	1.16764	0.978958	0.81424	1.7482	3.2249	0.980085	0.522517	1.00696	0.542777	0.979082	0.937056	0.563759	1.32865	0.906808	1.63745	0.756554	0.349932
ENSAPLG00000001816	1.37188	0.462124	0.448802	0.348302	0.330289	0.326316	0.400158	0.869626	0.0001	0.0001	0.0908866	0.0001	0.174044	0.0001	0.0001	0.160973	0.0001	0.262561	0.220033	0.0001	0.0001	0.0001	0.113886	0.0001
NRCAM	5.16307	1.71031	2.7527	1.28065	1.32805	2.32756	1.63578	1.63346	0.348048	0.579448	0.888051	1.9203	0.872738	1.25881	0.764078	0.604949	1.78148	0.615848	0.535	1.08571	2.29678	0.707223	1.8782	0.990129
GPR153	1.45682	0.0254555	0.596065	0.219365	0.505747	0.442135	0.250104	0.320571	0.0001	0.0001	0.0688565	0.124547	0.0001	0.0001	0.0001	0.195756	0.0001	0.0001	0.135661	0.0001	0.130923	0.0001	0.0713991	0.0001
ENSAPLG00000018980	1.74932	0.049143	0.175172	0.170612	0.457186	0.032687	0.262439	0.457226	0.0001	0.0001	0.069148	0.081785	0.179723	0.049629	0.0001	0.062123	0.0001	0.0001	0.0001	0.0001	0.0001	0.065536	0.194664	0.0001
NEBL	0.424202	0.531447	0.870536	0.608231	0.374816	6.14233	0.537219	0.337339	0.328413	0.173607	0.291963	0.911966	0.399914	0.812016	0.348279	0.213671	0.302957	0.352449	0.646131	0.441632	0.494125	0.416628	0.268721	0.332288
RCAN2	2.15762	2.0396	1.77553	2.0987	0.871725	29.4711	1.46361	1.81916	1.65486	0.519899	1.84244	1.80093	1.98054	2.51375	2.55244	1.96284	2.13745	2.32282	1.57872	0.673241	2.2398	1.58142	1.60559	1.3504
SH2B3	1.34522	1.2894	0.686201	2.42713	1.35964	2.13273	1.70291	2.45348	1.58122	0.543716	1.17831	0.747372	0.631528	0.439807	1.00923	1.06736	0.394551	0.702739	0.7721	0.437862	0.965064	1.17139	0.728813	0.577445
ENSAPLG00000028199	5.21148	3.29405	2.7376	2.71434	3.15782	3.74235	3.44302	2.20242	1.86999	1.47323	1.63891	1.90532	1.58047	1.49051	2.09406	1.1683	1.80235	0.809556	1.07789	1.05528	1.09322	1.52503	1.73757	2.81249
DNAJC6	1.98958	0.453195	0.670713	0.414472	0.127806	0.613941	0.841343	0.719088	0.35269	0.0977218	0.571489	0.305036	0.216327	0.0776297	0.0494819	0.29462	0.638214	0.296634	0.257254	0.196798	0.280565	0.365447	0.236615	0.313798
HTR1E	0.451894	0.915098	0.817312	0.245648	0.0001	0.61616	1.07455	0.0001	0.0001	0.148338	0.0001	0.0001	0.0001	0.0001	0.0001	0.031669	0.2725	0.142052	0.0001	0.0001	0.057929	0.0001	0.099032	0.0001
C4orf47	1.2205	0.715727	0.984257	0.665724	0.653309	1.27846	1.14273	0.229222	0.0001	0.0001	0.0001	0.43449	0.0001	0.0001	0.0001	0.0001	0.0001	0.0001	0.0001	0.225392	0.0001	0.0001	0.342916	0.0001
KCNJ4	0.832969	0.620554	0.557909	0.32322	0.245165	0.075038	0.194561	0.309422	0.1586	0.0001	0.079289	0.119478	0.0001	0.155754	0.0001	0.0001	0.089552	0.0001	0.0001	0.132189	0.113773	0.0001	0.051248	0.0001
SOWAHC	0.557895	0.665287	0.609596	0.788588	0.638115	0.880203	0.70207	0.66322	0.484849	0.0001	0.252978	0.204354	0.0001	0.106476	0.0001	0.039632	0.118408	0.189888	0.103261	0.303374	0.351328	0.215636	0.0001	0.247193
LIPC	0.0001	2.07684	3.25402	0.416718	0.479542	0.0001	0.825207	0.0001	0.0001	0.0001	0.0001	0.0001	0.0001	0.174526	0.0001	0.0001	0.0001	0.0001	0.0001	0.0001	0.0001	0.0910321	0.177801	0.0001
ENSAPLG00000016870	0.100602	0.402026	0.339703	0.15721	0.286238	0.174478	0.200821	0.185155	0.0516319	0.0703289	0.100168	0.0001	0.0001	0.133127	0.0001	0.0001	0.0626032	0.0001	0.0380095	0.0001	0.0241438	0.0001	0.0942085	0.0001
FAM222A	0.229503	0.129805	0.15162	0.146207	0.132928	1.26098	0.310795	0.31588	0.149852	0.0001	0.087884	0.0001	0.064258	0.0001	0.0001	0.070464	0.0001	0.0001	0.21314	0.100632	0.087406	0.046773	0.094775	0.038713
CYB561A3	2.55126	2.09727	1.67829	2.25035	3.49943	1.48992	3.88106	2.73889	2.09891	1.92801	1.03748	0.592927	1.50027	1.25109	1.42574	0.970984	0.935637	1.10882	1.36042	1.35353	1.28488	1.03767	1.14101	1.50445
ENSAPLG00000029440	19.0773	7.23058	9.2537	8.43296	7.68011	9.07833	9.1651	9.36565	4.21345	6.61178	3.55333	3.0504	3.52381	4.40448	9.04156	3.85576	5.77652	4.27659	3.04989	5.91009	5.03332	2.75708	9.24601	6.37911
LRRTM1	0.254954	0.0001	0.509493	0.347973	0.346797	0.627809	0.264979	0.709472	0.153172	0.0001	0.070266	0.082211	0.0001	0.0001	0.085159	0.0001	0.0001	0.0001	0.0001	0.084981	0.081012	0.0001	0.16638	0.0001
ENSAPLG00000004871	1.09029	0.11237	1.32872	0.822017	0.556832	17.657	1.03734	1.28114	0.149686	0.788007	1.14795	0.959436	0.534087	0.709955	0.457284	0.0001	1.34189	0.0001	0.625154	1.32566	1.11621	0.229697	0.983081	0.597896
GSG1L	1.56494	1.7038	1.18704	1.63243	1.96094	1.63508	2.0278	1.5955	0.537611	0.773926	0.771586	1.34559	1.01931	0.166602	1.34567	0.738499	0.677141	1.28958	0.415348	0.598752	1.18562	0.412728	0.724763	0.102951
P2RY4	1.17701	0.302562	0.211931	0.096275	0.407721	0.375912	0.87764	0.557946	0.174437	0.0001	0.097897	0.09754	0.10858	0.0001	0.0001	0.344319	0.132264	0.134386	0.0001	0.0001	0.0001	0.121079	0.11658	0.145522
ENSAPLG00000006145	0.424292	1.12498	0.959943	1.06428	0.671013	0.748939	0.789365	0.581681	0.300389	0.109296	0.586987	0.536161	0.449499	0.332991	0.14501	0.410152	0.031137	0.492165	0.280982	0.469834	0.155966	0.570899	0.335122	0.110562
CRYBB1	0.487149	1.44784	1.87857	0.921759	0.752174	0.458027	1.96452	0.305904	0.0001	0.0001	0.0001	0.0001	0.0001	0.0001	0.0001	0.735449	0.214359	0.0001	0.0001	0.0001	0.0001	0.0001	0.396915	0.0001
IHH	0.0001	0.37343	1.19472	0.183549	0.732965	0.138505	0.898054	0.0001	0.0001	0.0001	0.119113	0.0001	0.0001	0.0001	0.0001	0.0001	0.0001	0.0001	0.0001	0.0001	0.167367	0.0001	0.06085	0.0001
FGF8	0.0001	1.368	1.14164	2.18238	0.755584	0.511616	1.09524	0.610472	0.0001	0.0001	0.0001	0.21128	0.0001	0.261067	0.0001	0.0001	0.0001	0.0001	0.0001	0.443947	0.0001	0.0001	0.172641	0.0001
FAH	1.50605	0.427289	1.30977	0.525606	0.444587	0.693783	0.618691	0.233189	0.150019	0.0001	0.192239	0.204364	0.131731	0.245382	0.315827	0.157113	0.28193	0.198553	0.339223	0.669171	0.240495	0.196423	0.0001	0.0001
PGR	0.0001	1.05483	0.497389	0.430298	0.0001	0.535399	0.893598	0.83906	0.081883	0.0001	0.08569	0.0001	0.0001	0.0001	0.210106	0.0001	0.064834	0.066142	0.0001	0.109976	0.052607	0.0001	0.0001	0.217749
IL1RAPL1	0.724382	0.693011	0.539101	0.448284	0.507467	1.15636	0.283487	0.531795	0.166446	0.278933	0.495451	0.226001	0.066541	0.0001	0.135927	0.285741	0.218226	0.216232	0.097933	0.041384	0.387578	0.273349	0.130864	0.0001
ENSAPLG00000011908	0.218075	0.214524	4.70693	0.397254	0.083004	2.12632	0.390915	1.09035	0.287188	0.0001	0.0001	0.188219	0.464218	0.171064	0.090405	0.0001	0.172837	0.0001	0.0001	0.074429	0.408062	0.0001	0.841729	0.094833
ENSAPLG00000008983	9.18787	2.19573	0.629742	0.925108	1.09791	0.957815	2.23612	0.631338	2.10689	0.0001	0.718553	0.35158	0.0001	0.0001	0.404331	0.284289	0.626865	0.0001	0.280653	0.275396	0.751522	0.0001	0.546346	0.0001
HNMT	0.0001	0.167732	0.09391	0.0001	0.23448	4.52691	0.111371	0.78055	0.102511	0.0001	0.0001	0.319449	0.0001	0.061272	0.0001	0.0001	0.0001	0.0001	0.105398	0.104003	0.049573	0.0001	0.107946	0.129438
NKX3-2	0.141048	1.62146	1.84335	2.66306	0.260023	0.971462	1.21218	1.00025	0.229232	0.460063	0.0001	0.221798	0.0001	0.0001	0.0001	0.541127	0.112604	0.091926	0.0001	0.729844	0.367131	0.0001	0.0001	0.0001
HTR2C	0.127702	1.24621	1.14098	0.662601	0.894142	1.45842	1.48207	0.727765	0.0001	0.40631	0.22122	0.230459	0.767888	0.284837	0.26931	0.0001	0.289895	0.0805988	0.0001	0.2232	0.685604	0.137048	0.242736	0.0001
KCNS1	1.07009	0.109052	0.0775814	0.165945	0.427718	0.943262	0.123641	0.256745	0.0001	0.103558	0.0805142	0.0410397	0.134659	0.0001	0.0001	0.0932996	0.0001	0.0001	0.221455	0.134489	0.0390819	0.214291	0.241977	0.234146
TMEM114	1.78502	1.95658	3.16049	1.76376	2.49355	1.69361	3.14374	1.36542	0.0001	0.0001	1.46725	0.118858	0.0001	0.667746	0.794513	0.314045	1.31824	0.758852	0.0001	1.02326	0.0001	0.733431	0.185264	0.533009
SLC19A2	2.31801	0.76638	1.34225	1.40591	1.25187	1.51317	1.80071	1.05783	0.340107	0.354086	1.09769	0.173098	0.989115	0.630264	1.05011	0.32004	0.196034	0.143312	1.15112	0.648039	0.447811	0.75518	0.475746	0.0001
ZBTB7B	5.02738	0.861424	0.645377	0.778156	1.46454	0.913628	1.21104	1.11071	0.819894	0.660902	0.556612	1.19536	0.619812	1.21721	0.657506	0.801091	0.431887	0.603394	0.604251	0.561222	0.840632	1.021	0.765735	0.629056
ENSAPLG00000021366	0.747514	0.837095	0.562618	0.716439	0.74288	0.289122	0.215825	0.482805	0.143318	0.279261	0.461493	0.234669	0.221253	0.11613	0.130513	0.0001	0.0001	0.252684	0.233927	0.0001	0.074494	0.181046	0.390687	0.084317
ENSAPLG00000025336	3.26652	0.288439	0.159805	0.347247	0.926057	0.135255	0.292075	0.312592	0.33745	0.318366	0.279566	0.136208	0.177549	0.0001	0.0001	0.598236	0.061715	0.100607	0.19297	0.165661	0.185723	0.115304	0.240021	0.255435
NRTN	2.9875	0.776251	1.30468	0.703442	0.860615	0.507398	1.04301	1.27266	0.25365	0.381538	0.685781	0.255261	1.22653	0.783232	0.304726	0.332982	0.463881	1.10374	0.237092	0.203548	0.459525	0.604548	0.703868	0.274125
TRPV4	0.299164	1.0363	1.67923	1.14584	1.59446	1.40435	1.91011	0.669054	0.731453	0.58683	0.794356	0.522531	0.232676	0.54291	0.584788	0.473631	0.575795	0.607137	0.536897	1.03244	0.842113	0.587875	1.38395	1.01808
FAM155A	0.558555	0.96801	0.839351	0.532831	0.948818	1.26319	0.526788	0.599277	0.187629	0.141629	0.0001	0.426596	0.44082	0.373885	0.316292	0.0001	0.148294	0.0001	0.0001	0.198181	0.126099	0.399771	0.0687689	0.563335
SPNS3	0.782547	1.31048	0.409051	0.708888	0.900831	0.371077	0.297414	1.03977	0.329403	0.131598	0.721462	0.441045	0.499259	0.141665	0.0607857	0.310182	0.380997	0.315324	0.0992504	0.174376	0.114278	0.484331	0.290901	0.248145
NLRC3	0.425606	0.373494	0.619111	0.311361	0.371161	0.593013	0.486965	0.652573	0.219455	0.276947	0.247905	0.0943926	0.244288	0.170122	0.279398	0.125975	0.111129	0.628054	0.3016	0.314658	0.342526	0.118242	0.0739617	0.274141
FAM167A	3.16514	0.788995	1.03017	0.896479	0.863408	0.0001	1.16335	0.370674	0.0001	0.0001	0.228173	0.0001	0.312931	0.0001	0.0001	0.0001	0.662348	0.0001	0.0001	0.0001	0.0001	0.0001	0.0001	0.0001
ENSAPLG00000017220	0.123094	0.19643	0.351482	0.563446	0.189731	8.05586	0.0001	0.0001	0.0001	0.150415	0.169866	0.0001	0.0001	0.171164	0.24494	0.0001	0.686202	0.0001	0.165727	0.243842	0.383337	0.084516	0.0001	0.0001
HS3ST2	6.20976	0.630124	0.636423	0.625982	0.488431	0.640395	1.7626	1.24106	0.463553	0.587016	0.851815	0.590784	0.479665	0.707316	0.90112	0.430921	0.587503	0.298524	0.339899	0.367045	0.420765	0.0001	1.4617	0.162415
SLC29A4	3.96765	2.09357	1.08876	1.3589	2.77048	1.48062	1.70163	1.49343	1.23537	0.584805	0.979056	1.14737	0.256329	0.796849	1.1783	0.679918	0.307492	0.703837	0.241575	0.0001	0.218469	1.87309	0.883081	1.82004
ENSAPLG00000011302	2.40577	2.0628	1.11115	0.510627	1.22968	1.09691	1.68752	0.472857	0.487381	0.0001	0.236421	1.07783	0.0001	0.17277	0.0001	0.0001	0.372085	0.0001	0.527463	0.616869	0.3269	0.47107	0.0001	0.0001
CYTIP	0.12944	1.2808	0.612987	0.527494	0.816161	0.738171	0.883938	0.626261	0.0001	0.0001	0.102584	0.0001	0.590249	0.0001	0.162161	0.0001	0.0001	0.300287	0.0001	0.083909	0.38916	0.081839	0.0001	0.267278
SLC7A11	4.75695	0.143799	0.302914	0.166096	0.448962	0.639437	0.431153	0.194401	0.370108	0.235029	0.304036	0.200796	0.343868	0.0001	0.392482	0.363642	0.508791	0.209439	0.246261	0.371404	0.609176	0.272486	0.10599	0.276383
BAIAP2	24.0193	2.81385	2.70373	3.89295	4.93387	3.50662	4.44695	3.7619	4.96854	2.81893	4.14653	4.15628	3.65138	2.86622	3.07834	2.53993	1.26757	4.11508	2.67954	3.22785	3.16382	2.4824	5.15041	2.77237
CNTN5	0.0001	0.0470029	0.131962	0.0502704	0.0001	0.822593	0.0001	0.338147	0.0001	0.0001	0.03766	0.029692	0.0001	0.0001	0.0001	0.0001	0.0001	0.0707949	0.0001	0.0001	0.0001	0.0001	0.0001	0.0001
ENSAPLG00000029011	0.118412	0.525732	0.31982	0.28598	0.0001	0.618223	0.560088	0.536973	0.0001	0.0001	0.0001	0.121385	0.092734	0.0001	0.0001	0.079777	0.205708	0.221732	0.0001	0.033243	0.0001	0.0001	0.103155	0.310016
ENSAPLG00000022063	0.0549022	0.214683	0.1718	0.114625	0.591717	0.28655	0.324289	0.210727	0.0001	0.0768894	0.0471192	0.054523	0.0814193	0.0537177	0.0617942	0.0001	0.0001	0.0001	0.0001	0.0001	0.287565	0.0630581	0.0001	0.031885
ENSAPLG00000013521	1.91375	2.21116	2.49893	1.79323	3.20378	2.56095	3.50491	2.68565	0.450188	0.0001	0.560017	1.35278	1.46111	1.50089	0.956902	0.430352	0.315975	1.2141	0.0001	0.423172	1.55939	0.0001	1.80425	0.0001
ENSAPLG00000013596	0.56742	0.568623	0.301251	0.253335	0.263035	0.460553	0.111266	0.592215	0.095058	0.0001	0.056671	0.0001	0.084433	0.175734	0.0001	0.143695	0.084099	0.0001	0.0001	0.101704	0.428383	0.048691	0.0001	0.0001
ENSAPLG00000002521	4.43552	0.567963	0.392583	0.786525	1.51485	0.823035	0.541969	1.32535	0.411803	0.681523	0.301593	0.0001	0.0001	0.787983	0.0001	0.0001	0.627532	0.0001	0.422539	0.11705	0.482459	0.142863	0.0001	0.513743
SLC39A8	0.776131	1.63021	1.68167	0.247533	1.15145	1.71683	1.30865	1.31527	0.379882	0.229005	0.045457	0.259656	0.235935	0.0001	0.221785	0.570672	0.0001	0.0001	0.0001	0.402358	1.40577	0.0001	0.407213	0.682087
MCTP2	0.668344	0.560626	0.615428	0.646132	0.327076	0.692946	0.56209	0.510347	0.0626739	0.0001	0.196578	0.366995	0.142116	0.390242	0.0636038	0.0001	0.241093	0.0001	0.491718	0.219896	0.314969	0.695088	0.19306	0.101267
DCT	0.846284	0.057233	0.0001	0.0001	0.162229	0.148121	0.702678	0.063481	0.0001	0.0001	0.048782	0.051628	0.0001	0.0001	0.0001	0.032725	0.021279	0.167197	0.0001	0.0001	0.0001	0.0001	0.069024	0.0001
KCNK5	2.64145	0.459582	1.18562	0.079813	0.742508	1.22124	0.576187	0.300296	0.134536	0.057127	0.131433	0.856724	0.085321	0.532156	0.374902	0.339804	0.472752	0.267451	0.382489	0.315635	0.16861	0.915647	0.423524	0.268049
ENSAPLG00000008439	1.42563	1.73019	3.71264	3.47056	1.81089	2.01962	1.38644	1.77268	0.733877	0.0001	2.56504	0.26509	1.31632	0.825216	0.432642	0.188422	0.100885	1.51308	0.0958395	0.0641044	1.52105	0.0636892	0.781721	1.41054
ENSAPLG00000025498	1.61406	0.5582	0.712449	0.625602	0.318741	0.56596	1.16796	0.490251	0.286838	0.327007	0.516443	0.467168	0.121842	0.330095	0.222996	0.0001	0.277803	0.384323	0.618085	0.319393	0.053237	0.235377	0.102834	0.381843
CLBA1	4.67607	0.590994	1.09477	0.583664	1.9465	0.710649	1.54694	0.966683	0.857157	0.756842	0.409438	1.25347	1.29981	1.2589	0.132155	0.33159	0.372323	0.390181	0.67396	0.514832	1.06048	0.708253	1.16213	0.329108
ENSAPLG00000031240	2.15433	0.0001	0.139519	0.0001	1.20951	0.0001	0.339377	0.175702	0.11281	0.0001	0.0001	0.0001	0.0001	0.0001	0.0001	0.0001	0.0001	0.186447	0.0001	0.0001	0.0001	0.0001	0.31777	0.0001
ENSAPLG00000026042	0.690046	0.73224	0.525978	0.421638	0.504937	0.588181	0.952445	0.943846	0.236355	0.43952	0.143935	0.256235	0.18195	0.0001	0.0001	0.0001	0.0001	0.171726	0.355495	0.587981	0.0001	0.185436	0.0001	0.020042
ENSAPLG00000022233	1.44582	1.00797	1.91626	0.600334	2.12437	3.44553	2.59018	1.41813	1.14384	1.44426	1.07401	0.494448	0.723459	0.365844	1.22882	1.35611	1.50888	0.165318	1.05848	1.07427	1.16096	0.128071	0.449737	0.855697
ENSAPLG00000028523	18.2876	0.0001	19.5487	13.4911	23.3014	18.7221	0.0001	17.1878	0.0001	0.0001	0.0001	6.60057	0.0001	0.0001	0.0001	0.0001	0.0001	4.40198	4.59724	0.0001	0.0001	0.0001	0.0001	0.0001
ACBD7	6.85706	3.26411	3.6476	6.36172	1.8444	5.9992	6.88517	4.08332	0.0001	1.98362	3.06897	2.02486	0.0001	0.0001	0.812512	0.0001	0.94665	0.0001	0.0001	0.0001	1.4378	2.20318	2.25205	3.24069
ENSAPLG00000004388	2.21452	0.965497	0.572987	1.35862	1.11297	1.11792	0.914514	2.08837	0.577147	0.213065	1.23651	0.759492	0.930849	0.380657	0.277778	0.249262	0.343087	0.612449	0.433042	0.764614	0.291737	1.18295	0.756976	0.0001
ENSAPLG00000025419	23.3822	2.79792	1.30013	1.30461	5.42499	1.11794	2.74328	4.25042	2.1796	1.46355	1.26817	0.0001	2.10619	4.42309	0.877343	0.0001	0.0001	2.25601	1.56091	1.70811	3.10214	0.0001	0.728779	1.13373
ENSAPLG00000024606	0.500531	0.0001	0.30455	0.196719	0.522616	0.308241	0.519478	0.385367	0.095497	0.185998	0.267335	0.068505	0.0001	0.0572611	0.069745	0.103816	0.286418	0.112126	0.077494	0.0001	0.09282	0.0001	0.0725471	0.0001
ELF3	2.07736	0.095656	0.32726	0.091584	0.841024	0.690624	0.445683	0.78671	0.11102	0.0001	0.463324	0.293679	0.0001	0.0001	0.0001	0.40302	0.375008	0.401403	0.112527	0.083874	0.132693	0.0001	0.114217	0.20388
B3GALT1	1.96892	2.0198	1.72825	1.32212	0.806852	1.6919	1.83468	0.943146	0.234006	0.341135	0.478208	1.09829	1.66688	0.219489	0.907246	0.19018	1.10935	0.622705	1.07652	0.042333	1.01806	0.79337	0.171063	0.690154
ENSAPLG00000008843	0.670088	0.31979	0.844448	0.049094	0.069835	0.68737	0.197008	0.230479	0.0001	0.0001	0.0001	0.051086	0.100985	0.202225	0.0001	0.302065	0.243305	0.158828	0.038471	0.0001	0.0001	0.0001	0.06608	0.0001
ENSAPLG00000029963	4.88489	0.553695	0.316222	0.193038	1.75121	0.5806	0.608529	0.439443	0.157662	0.149122	0.464079	0.329897	0.144008	0.347401	0.0001	0.0001	0.0001	0.0001	0.0001	0.156115	0.161682	0.176442	2.47948	0.234553
SSTR5	1.40118	0.495201	1.72334	0.0001	0.44301	1.80793	0.347582	0.690031	0.642331	0.361226	0.297297	0.537752	0.0001	0.420646	0.115571	0.0001	0.348902	0.421804	0.0001	0.098369	0.361353	0.053958	0.123883	0.274439
SIAH3	4.67778	0.224008	0.509563	0.0001	0.9482	0.486623	1.21818	3.21713	0.453019	0.475501	0.90978	0.158404	0.20844	0.444345	0.184594	0.0001	1.10114	0.707517	0.409321	0.615187	0.0001	1.13882	0.526713	0.472075
CSDC2	3.02717	3.39427	4.00129	1.58855	2.11141	4.12518	5.70185	4.63024	2.20758	1.46368	0.833641	1.03598	1.11055	2.81568	2.54366	0.771592	1.53564	1.09574	2.8789	4.21352	0.895848	1.17132	2.11354	4.00072
OXTR	0.217867	0.228411	1.14548	1.35472	0.73444	1.2004	0.835571	1.66363	0.571291	0.261082	0.380118	0.358903	0.131079	0.4194	0.679788	0.316953	0.97006	0.210104	0.302589	0.437893	0.412225	0.0001	0.592891	0.483875
ENSAPLG00000016818	0.57675	0.209824	0.258217	0.314354	0.486733	0.175779	0.494303	0.466677	0.121732	0.348104	0.113953	0.053064	0.032143	0.266358	0.020665	0.082761	0.0001	0.209513	0.169592	0.373059	0.199962	0.14958	0.0001	0.08878
PCDHB3	0.608153	0.657553	0.964972	1.0453	0.509929	1.03855	0.16115	0.774299	0.148441	0.0001	0.170177	0.420012	0.574506	0.091895	0.60217	0.634163	0.165771	0.508244	0.24402	0.43757	0.200124	0.380319	0.060256	0.0001
ENSAPLG00000004083	1.54467	0.619187	1.69026	1.56747	0.513719	0.737528	0.05724	0.383919	0.0001	0.493976	0.396973	0.361978	0.198382	0.3263	0.66268	0.0001	0.291495	0.064525	0.160204	0.867277	0.0001	0.493148	0.251096	0.0001
