# Supplementary material for: Integrated transcriptomics and metabolomics study of embryonic breast muscle of Jiaji ducks
Source: BMC Genomics. 2024 Jun 1;25:551. doi: 10.1186/s12864-024-10452-6 (PMC11144331; doi:10.1186/s12864-024-10452-6)
Supplement: Supplementary file 7 — Supplementary Material 7: Table S6 transcriptome trend 1 GO_enrichment_Gene [file 12864_2024_10452_MOESM7_ESM.xlsx]

## Sheet: Sheet1
Table S6 transcriptome trend 1 GO_enrichment_Gene
GO_Term	GO_function	GO_class	Genes ID	S gene number	TS gene number	B gene number	TB gene number	pvalue
sequence-specific DNA binding	molecular_function	7	ENSAPLG00000014526;ENSAPLG00000019607;ENSAPLG00000028802;ENSAPLG00000018054;ENSAPLG00000012917;ENSAPLG00000028077;ENSAPLG00000012727;ENSAPLG00000023656;ENSAPLG00000011331;ENSAPLG00000028948;ENSAPLG00000010046;ENSAPLG00000007118;ENSAPLG00000009857;ENSAPLG00000009031;ENSAPLG00000004382;ENSAPLG00000021676;ENSAPLG00000008820;ENSAPLG00000022676;ENSAPLG00000005775;ENSAPLG00000022847;ENSAPLG00000028415;…	45	506	323	11327	7.65388e-12
embryonic limb morphogenesis	biological_process	7	ENSAPLG00000021676;ENSAPLG00000007984;ENSAPLG00000008848;ENSAPLG00000022440;ENSAPLG00000026530;ENSAPLG00000024281;ENSAPLG00000008956;ENSAPLG00000012917;ENSAPLG00000000666;ENSAPLG00000027580;ENSAPLG00000003504;ENSAPLG00000012181;ENSAPLG00000030308;ENSAPLG00000007226	14	506	37	11327	2.49823e-10
odontogenesis of dentin-containing tooth	biological_process	7	ENSAPLG00000011653;ENSAPLG00000028283;ENSAPLG00000007744;ENSAPLG00000012727;ENSAPLG00000022440;ENSAPLG00000017354;ENSAPLG00000019600;ENSAPLG00000012917;ENSAPLG00000003504;ENSAPLG00000015965;ENSAPLG00000007226;ENSAPLG00000000919	12	506	31	11327	3.60236e-09
positive regulation of gene expression	biological_process	8	ENSAPLG00000000919;ENSAPLG00000005775;ENSAPLG00000013168;ENSAPLG00000013526;ENSAPLG00000012181;ENSAPLG00000029275;ENSAPLG00000011653;ENSAPLG00000031149;ENSAPLG00000023436;ENSAPLG00000020880;ENSAPLG00000027109;ENSAPLG00000007226;ENSAPLG00000026883;ENSAPLG00000008615;ENSAPLG00000014515;ENSAPLG00000022440;ENSAPLG00000017354;ENSAPLG00000024281;ENSAPLG00000025122;ENSAPLG00000001105;ENSAPLG00000005295;…	30	506	198	11327	3.64533e-09
regulation of transcription, DNA-templated	biological_process	8	ENSAPLG00000012917;ENSAPLG00000014526;ENSAPLG00000012534;ENSAPLG00000012668;ENSAPLG00000010915;ENSAPLG00000030308;ENSAPLG00000007226;ENSAPLG00000018688;ENSAPLG00000003880;ENSAPLG00000008534;ENSAPLG00000005868;ENSAPLG00000012727;ENSAPLG00000004382;ENSAPLG00000003887;ENSAPLG00000000919;ENSAPLG00000009031;ENSAPLG00000024281;ENSAPLG00000009024;ENSAPLG00000021065;ENSAPLG00000003330;ENSAPLG00000008956;…	58	506	598	11327	1.54827e-08
pattern specification process	biological_process	4	ENSAPLG00000008820;ENSAPLG00000021065;ENSAPLG00000003504;ENSAPLG00000012917;ENSAPLG00000028802;ENSAPLG00000011354;ENSAPLG00000007744;ENSAPLG00000001105;ENSAPLG00000026883;ENSAPLG00000007118;ENSAPLG00000007226	11	506	32	11327	6.97023e-08
negative regulation of BMP signaling pathway	biological_process	11	ENSAPLG00000000666;ENSAPLG00000011574;ENSAPLG00000026530;ENSAPLG00000001105;ENSAPLG00000000997;ENSAPLG00000031090;ENSAPLG00000007744;ENSAPLG00000012181;ENSAPLG00000015130;ENSAPLG00000015890;ENSAPLG00000003162	11	506	33	11327	1.00381e-07
skeletal system development	biological_process	6	ENSAPLG00000009857;ENSAPLG00000012985;ENSAPLG00000028077;ENSAPLG00000013515;ENSAPLG00000008956;ENSAPLG00000001105;ENSAPLG00000017354;ENSAPLG00000021065;ENSAPLG00000012917;ENSAPLG00000013168;ENSAPLG00000011653;ENSAPLG00000008820;ENSAPLG00000027777	13	506	48	11327	1.1095e-07
embryonic forelimb morphogenesis	biological_process	8	ENSAPLG00000011653;ENSAPLG00000007118;ENSAPLG00000021676;ENSAPLG00000031149;ENSAPLG00000007280;ENSAPLG00000023656;ENSAPLG00000007226;ENSAPLG00000004725;ENSAPLG00000012917	9	506	21	11327	1.19987e-07
extracellular space	cellular_component	4	ENSAPLG00000008615;ENSAPLG00000002554;ENSAPLG00000019807;ENSAPLG00000015130;ENSAPLG00000007226;ENSAPLG00000014516;ENSAPLG00000012768;ENSAPLG00000015890;ENSAPLG00000003162;ENSAPLG00000015785;ENSAPLG00000010333;ENSAPLG00000012181;ENSAPLG00000003073;ENSAPLG00000026530;ENSAPLG00000003504;ENSAPLG00000012523;ENSAPLG00000000666;ENSAPLG00000000919;ENSAPLG00000016697;ENSAPLG00000025776;ENSAPLG00000012417;…	35	506	310	11327	3.92243e-07
axon guidance	biological_process	6	ENSAPLG00000007226;ENSAPLG00000024281;ENSAPLG00000012417;ENSAPLG00000004320;ENSAPLG00000005068;ENSAPLG00000012181;ENSAPLG00000014516;ENSAPLG00000008656;ENSAPLG00000002017;ENSAPLG00000009781;ENSAPLG00000001105;ENSAPLG00000003504;ENSAPLG00000026883;ENSAPLG00000015054;ENSAPLG00000002345	15	506	71	11327	4.14297e-07
DNA-binding transcription factor activity	molecular_function	4	ENSAPLG00000024325;ENSAPLG00000003330;ENSAPLG00000008956;ENSAPLG00000023436;ENSAPLG00000008848;ENSAPLG00000009857;ENSAPLG00000012917;ENSAPLG00000012534;ENSAPLG00000026883;ENSAPLG00000022676;ENSAPLG00000014526;ENSAPLG00000011653;ENSAPLG00000023656;ENSAPLG00000028802;ENSAPLG00000008983;ENSAPLG00000021065;ENSAPLG00000025122;ENSAPLG00000027109;ENSAPLG00000013905;ENSAPLG00000026589;ENSAPLG00000003887;…	39	506	370	11327	5.06978e-07
negative regulation of transcription by RNA polymerase II	biological_process	10	ENSAPLG00000012917;ENSAPLG00000010915;ENSAPLG00000027777;ENSAPLG00000013526;ENSAPLG00000005775;ENSAPLG00000013972;ENSAPLG00000018054;ENSAPLG00000009857;ENSAPLG00000000919;ENSAPLG00000003652;ENSAPLG00000013905;ENSAPLG00000005686;ENSAPLG00000017354;ENSAPLG00000018688;ENSAPLG00000008024;ENSAPLG00000007226;ENSAPLG00000031149;ENSAPLG00000026883;ENSAPLG00000005295;ENSAPLG00000026530;ENSAPLG00000021490;…	39	506	371	11327	5.43328e-07
embryonic hindlimb morphogenesis	biological_process	8	ENSAPLG00000007118;ENSAPLG00000028077;ENSAPLG00000025762;ENSAPLG00000012917;ENSAPLG00000022440;ENSAPLG00000007280;ENSAPLG00000007226;ENSAPLG00000031149	8	506	19	11327	7.33622e-07
cartilage development	biological_process	6	ENSAPLG00000003162;ENSAPLG00000007984;ENSAPLG00000013168;ENSAPLG00000028077;ENSAPLG00000022676;ENSAPLG00000025122;ENSAPLG00000007741;ENSAPLG00000014155;ENSAPLG00000018688;ENSAPLG00000009014	10	506	33	11327	1.05874e-06
kidney development	biological_process	6	ENSAPLG00000005775;ENSAPLG00000003504;ENSAPLG00000003652;ENSAPLG00000007730;ENSAPLG00000003356;ENSAPLG00000010915;ENSAPLG00000025762;ENSAPLG00000007226;ENSAPLG00000013114;ENSAPLG00000006765;ENSAPLG00000013905;ENSAPLG00000008024;ENSAPLG00000017354	13	506	61	11327	2.21518e-06
BMP signaling pathway	biological_process	10	ENSAPLG00000024281;ENSAPLG00000027109;ENSAPLG00000000997;ENSAPLG00000001105;ENSAPLG00000000919;ENSAPLG00000025762;ENSAPLG00000001097;ENSAPLG00000011653;ENSAPLG00000003652;ENSAPLG00000003504	10	506	36	11327	2.57583e-06
cellular response to BMP stimulus	biological_process	8	ENSAPLG00000005868;ENSAPLG00000003504;ENSAPLG00000003652;ENSAPLG00000024281;ENSAPLG00000001105;ENSAPLG00000011653;ENSAPLG00000000919;ENSAPLG00000001097	8	506	22	11327	2.7555e-06
branching involved in ureteric bud morphogenesis	biological_process	7	ENSAPLG00000025762;ENSAPLG00000005775;ENSAPLG00000030308;ENSAPLG00000000666;ENSAPLG00000007730;ENSAPLG00000013168;ENSAPLG00000007226;ENSAPLG00000008024;ENSAPLG00000000919	9	506	29	11327	2.96642e-06
anterior/posterior pattern specification	biological_process	6	ENSAPLG00000013657;ENSAPLG00000023656;ENSAPLG00000025122;ENSAPLG00000030308;ENSAPLG00000024273;ENSAPLG00000007118;ENSAPLG00000008956;ENSAPLG00000012181;ENSAPLG00000003162;ENSAPLG00000028802;ENSAPLG00000007226;ENSAPLG00000022676;ENSAPLG00000018688	13	506	63	11327	3.2538e-06
osteoblast differentiation	biological_process	6	ENSAPLG00000018054;ENSAPLG00000003652;ENSAPLG00000013972;ENSAPLG00000013513;ENSAPLG00000001105;ENSAPLG00000007280;ENSAPLG00000024281;ENSAPLG00000000919;ENSAPLG00000011653;ENSAPLG00000022467	10	506	38	11327	4.41922e-06
thyroid gland development	biological_process	7	ENSAPLG00000025762;ENSAPLG00000025122;ENSAPLG00000026883;ENSAPLG00000018688;ENSAPLG00000022676;ENSAPLG00000007226;ENSAPLG00000027109	7	506	17	11327	4.48175e-06
positive regulation of transcription by RNA polymerase II	biological_process	10	ENSAPLG00000028802;ENSAPLG00000012813;ENSAPLG00000013168;ENSAPLG00000009031;ENSAPLG00000021676;ENSAPLG00000003504;ENSAPLG00000024325;ENSAPLG00000007118;ENSAPLG00000003426;ENSAPLG00000012917;ENSAPLG00000018054;ENSAPLG00000005413;ENSAPLG00000008956;ENSAPLG00000013657;ENSAPLG00000001105;ENSAPLG00000028077;ENSAPLG00000000666;ENSAPLG00000003356;ENSAPLG00000029275;ENSAPLG00000031149;ENSAPLG00000022440;…	48	506	549	11327	5.71899e-06
anatomical structure formation involved in morphogenesis	biological_process	4	ENSAPLG00000001105;ENSAPLG00000012917;ENSAPLG00000024281;ENSAPLG00000007226;ENSAPLG00000026883;ENSAPLG00000003504	6	506	13	11327	1.01236e-05
transcription regulatory region DNA binding	molecular_function	7	ENSAPLG00000005868;ENSAPLG00000012917;ENSAPLG00000019600;ENSAPLG00000026883;ENSAPLG00000010915;ENSAPLG00000005775;ENSAPLG00000012813;ENSAPLG00000012181;ENSAPLG00000027109;ENSAPLG00000024325;ENSAPLG00000000997;ENSAPLG00000017354;ENSAPLG00000013168;ENSAPLG00000024281;ENSAPLG00000011653;ENSAPLG00000003880;ENSAPLG00000009031	17	506	114	11327	1.14471e-05
hair follicle development	biological_process	6	ENSAPLG00000007226;ENSAPLG00000015965;ENSAPLG00000013168;ENSAPLG00000007118;ENSAPLG00000007918;ENSAPLG00000006589;ENSAPLG00000012917;ENSAPLG00000026530	8	506	26	11327	1.14899e-05
animal organ morphogenesis	biological_process	5	ENSAPLG00000022676;ENSAPLG00000005413;ENSAPLG00000000919;ENSAPLG00000012917;ENSAPLG00000003504;ENSAPLG00000030308;ENSAPLG00000008024;ENSAPLG00000026883;ENSAPLG00000000666;ENSAPLG00000014516	10	506	42	11327	1.17077e-05
sulfotransferase activity	molecular_function	6	ENSAPLG00000008309;ENSAPLG00000009142;ENSAPLG00000001816;ENSAPLG00000019514;ENSAPLG00000017464;ENSAPLG00000007984;ENSAPLG00000029701;ENSAPLG00000008044;ENSAPLG00000001520;ENSAPLG00000012574	10	506	43	11327	1.46535e-05
embryonic digit morphogenesis	biological_process	6	ENSAPLG00000031149;ENSAPLG00000008820;ENSAPLG00000007118;ENSAPLG00000007984;ENSAPLG00000001105;ENSAPLG00000012181;ENSAPLG00000003162;ENSAPLG00000004527;ENSAPLG00000003356;ENSAPLG00000007226	10	506	43	11327	1.46535e-05
limb development	biological_process	6	ENSAPLG00000026530;ENSAPLG00000001105;ENSAPLG00000007226;ENSAPLG00000014089;ENSAPLG00000000666;ENSAPLG00000007280;ENSAPLG00000021676;ENSAPLG00000003356	8	506	27	11327	1.56946e-05
embryonic skeletal system morphogenesis	biological_process	7	ENSAPLG00000007118;ENSAPLG00000023656;ENSAPLG00000025122;ENSAPLG00000008956;ENSAPLG00000022676;ENSAPLG00000013657;ENSAPLG00000007984;ENSAPLG00000031149;ENSAPLG00000018688	9	506	35	11327	1.64529e-05
bone morphogenesis	biological_process	6	ENSAPLG00000015785;ENSAPLG00000024281;ENSAPLG00000014998;ENSAPLG00000021065;ENSAPLG00000003162;ENSAPLG00000031149	6	506	14	11327	1.70492e-05
proximal/distal pattern formation	biological_process	6	ENSAPLG00000012917;ENSAPLG00000030308;ENSAPLG00000023656;ENSAPLG00000000666;ENSAPLG00000021676;ENSAPLG00000008956	6	506	14	11327	1.70492e-05
hindlimb morphogenesis	biological_process	7	ENSAPLG00000027580;ENSAPLG00000023656;ENSAPLG00000028077;ENSAPLG00000008956;ENSAPLG00000013905	5	506	9	11327	1.89302e-05
metanephros development	biological_process	7	ENSAPLG00000007226;ENSAPLG00000021490;ENSAPLG00000020880;ENSAPLG00000019607;ENSAPLG00000031149;ENSAPLG00000003504;ENSAPLG00000025762	7	506	22	11327	3.233e-05
negative regulation of canonical Wnt signaling pathway	biological_process	10	ENSAPLG00000012181;ENSAPLG00000000666;ENSAPLG00000003162;ENSAPLG00000000919;ENSAPLG00000026530;ENSAPLG00000001367;ENSAPLG00000007744;ENSAPLG00000006899;ENSAPLG00000027109;ENSAPLG00000013168;ENSAPLG00000007226;ENSAPLG00000001105	12	506	67	11327	3.51987e-05
negative regulation of chondrocyte differentiation	biological_process	8	ENSAPLG00000000666;ENSAPLG00000027777;ENSAPLG00000013168;ENSAPLG00000013515;ENSAPLG00000027580	5	506	10	11327	3.64701e-05
embryonic skeletal system development	biological_process	7	ENSAPLG00000027777;ENSAPLG00000013657;ENSAPLG00000012181;ENSAPLG00000023656;ENSAPLG00000022676;ENSAPLG00000001105;ENSAPLG00000007226;ENSAPLG00000030308	8	506	30	11327	3.67511e-05
RNA polymerase II proximal promoter sequence-specific DNA binding	molecular_function	10	ENSAPLG00000026883;ENSAPLG00000023436;ENSAPLG00000003880;ENSAPLG00000013526;ENSAPLG00000000997;ENSAPLG00000021676;ENSAPLG00000013905;ENSAPLG00000028283;ENSAPLG00000021065;ENSAPLG00000024281;ENSAPLG00000019600;ENSAPLG00000028077;ENSAPLG00000025216;ENSAPLG00000011653;ENSAPLG00000030308;ENSAPLG00000027109;ENSAPLG00000004382;ENSAPLG00000024325;ENSAPLG00000028802;ENSAPLG00000013219;ENSAPLG00000003356;…	26	506	246	11327	3.97593e-05
regulation of gene expression	biological_process	7	ENSAPLG00000021676;ENSAPLG00000013515;ENSAPLG00000007226;ENSAPLG00000005868;ENSAPLG00000003660;ENSAPLG00000009024;ENSAPLG00000023436;ENSAPLG00000022440;ENSAPLG00000028283;ENSAPLG00000011653;ENSAPLG00000011634;ENSAPLG00000008956;ENSAPLG00000003880;ENSAPLG00000024273;ENSAPLG00000023656;ENSAPLG00000013168	16	506	115	11327	4.95337e-05
positive regulation of transcription, DNA-templated	biological_process	9	ENSAPLG00000012917;ENSAPLG00000011653;ENSAPLG00000009024;ENSAPLG00000020880;ENSAPLG00000009031;ENSAPLG00000003299;ENSAPLG00000013972;ENSAPLG00000013168;ENSAPLG00000003880;ENSAPLG00000031149;ENSAPLG00000007226;ENSAPLG00000012813;ENSAPLG00000019600;ENSAPLG00000013882;ENSAPLG00000003504;ENSAPLG00000005775;ENSAPLG00000024281;ENSAPLG00000000666;ENSAPLG00000027109;ENSAPLG00000017354;ENSAPLG00000024325;…	31	506	324	11327	5.17741e-05
BMP binding	molecular_function	6	ENSAPLG00000000666;ENSAPLG00000015130;ENSAPLG00000027580;ENSAPLG00000007744	4	506	6	11327	5.49489e-05
animal organ formation	biological_process	5	ENSAPLG00000005868;ENSAPLG00000027777;ENSAPLG00000007226;ENSAPLG00000022676	4	506	6	11327	5.49489e-05
heart development	biological_process	6	ENSAPLG00000004527;ENSAPLG00000004725;ENSAPLG00000019600;ENSAPLG00000000919;ENSAPLG00000013168;ENSAPLG00000003356;ENSAPLG00000017354;ENSAPLG00000025216;ENSAPLG00000012417;ENSAPLG00000022847;ENSAPLG00000004755;ENSAPLG00000027109;ENSAPLG00000013526;ENSAPLG00000005775;ENSAPLG00000020880;ENSAPLG00000025762;ENSAPLG00000007226	17	506	129	11327	5.86871e-05
head development	biological_process	5	ENSAPLG00000012417;ENSAPLG00000024281;ENSAPLG00000031149;ENSAPLG00000003115;ENSAPLG00000003426	5	506	11	11327	6.44092e-05
positive regulation of cell population proliferation	biological_process	7	ENSAPLG00000012181;ENSAPLG00000022440;ENSAPLG00000007226;ENSAPLG00000011952;ENSAPLG00000000666;ENSAPLG00000003162;ENSAPLG00000029275;ENSAPLG00000022676;ENSAPLG00000011788;ENSAPLG00000003426;ENSAPLG00000004435;ENSAPLG00000031149;ENSAPLG00000013905;ENSAPLG00000030308;ENSAPLG00000011653;ENSAPLG00000014515;ENSAPLG00000002568;ENSAPLG00000025762;ENSAPLG00000013168;ENSAPLG00000001212;ENSAPLG00000027109;…	23	506	211	11327	6.84395e-05
voltage-gated calcium channel activity involved in AV node cell action potential	molecular_function	11	ENSAPLG00000015833;ENSAPLG00000004725;ENSAPLG00000013189	3	506	3	11327	8.86427e-05
membrane depolarization during AV node cell action potential	biological_process	9	ENSAPLG00000015833;ENSAPLG00000013189;ENSAPLG00000004725	3	506	3	11327	8.86427e-05
negative regulation of cardiac muscle cell apoptotic process	biological_process	12	ENSAPLG00000013526;ENSAPLG00000003162;ENSAPLG00000027109	3	506	3	11327	8.86427e-05
DNA binding	molecular_function	6	ENSAPLG00000008534;ENSAPLG00000014589;ENSAPLG00000030308;ENSAPLG00000021676;ENSAPLG00000027109;ENSAPLG00000008820;ENSAPLG00000013657;ENSAPLG00000022847;ENSAPLG00000009362;ENSAPLG00000024325;ENSAPLG00000011331;ENSAPLG00000004382;ENSAPLG00000017354;ENSAPLG00000005868;ENSAPLG00000026883;ENSAPLG00000009389;ENSAPLG00000012534;ENSAPLG00000011653;ENSAPLG00000007118;ENSAPLG00000001616;ENSAPLG00000010915;…	49	506	632	11327	0.000105751
negative regulation of Wnt signaling pathway	biological_process	9	ENSAPLG00000015829;ENSAPLG00000007744;ENSAPLG00000026530;ENSAPLG00000012554;ENSAPLG00000006589;ENSAPLG00000003162;ENSAPLG00000007226	7	506	26	11327	0.000106713
positive regulation of osteoblast differentiation	biological_process	8	ENSAPLG00000022467;ENSAPLG00000003504;ENSAPLG00000003162;ENSAPLG00000011653;ENSAPLG00000029275;ENSAPLG00000012917;ENSAPLG00000003652;ENSAPLG00000015785;ENSAPLG00000000919	9	506	44	11327	0.000115401
negative regulation of transforming growth factor beta receptor signaling pathway	biological_process	10	ENSAPLG00000002875;ENSAPLG00000025776;ENSAPLG00000007918;ENSAPLG00000007114;ENSAPLG00000007984;ENSAPLG00000000997;ENSAPLG00000026883;ENSAPLG00000003208	8	506	35	11327	0.000121339
mesenchymal cell differentiation	biological_process	6	ENSAPLG00000000919;ENSAPLG00000017354;ENSAPLG00000003504;ENSAPLG00000001105	4	506	7	11327	0.00012368
negative regulation of pathway-restricted SMAD protein phosphorylation	biological_process	11	ENSAPLG00000001105;ENSAPLG00000000997;ENSAPLG00000026530;ENSAPLG00000000666	4	506	7	11327	0.00012368
positive regulation of bone mineralization	biological_process	8	ENSAPLG00000022467;ENSAPLG00000000919;ENSAPLG00000031149;ENSAPLG00000011788;ENSAPLG00000012985;ENSAPLG00000003652;ENSAPLG00000003504	7	506	28	11327	0.000177719
modulation of chemical synaptic transmission	biological_process	8	ENSAPLG00000001323;ENSAPLG00000005192;ENSAPLG00000005493;ENSAPLG00000014089;ENSAPLG00000012542;ENSAPLG00000006955;ENSAPLG00000015814;ENSAPLG00000010082	8	506	37	11327	0.000183977
growth factor activity	molecular_function	7	ENSAPLG00000025762;ENSAPLG00000029019;ENSAPLG00000001212;ENSAPLG00000004435;ENSAPLG00000011788;ENSAPLG00000003504;ENSAPLG00000003652;ENSAPLG00000022440;ENSAPLG00000000919;ENSAPLG00000027910;ENSAPLG00000027580	11	506	68	11327	0.000192554
negative regulation of transcription, DNA-templated	biological_process	9	ENSAPLG00000019600;ENSAPLG00000005868;ENSAPLG00000003356;ENSAPLG00000011653;ENSAPLG00000005775;ENSAPLG00000011634;ENSAPLG00000000919;ENSAPLG00000028077;ENSAPLG00000026589;ENSAPLG00000003504;ENSAPLG00000009024;ENSAPLG00000012181;ENSAPLG00000013168;ENSAPLG00000013513;ENSAPLG00000008534;ENSAPLG00000029275;ENSAPLG00000020880;ENSAPLG00000004382;ENSAPLG00000013905;ENSAPLG00000026883;ENSAPLG00000012917;…	24	506	241	11327	0.000197283
DNA-binding transcription activator activity, RNA polymerase II-specific	molecular_function	6	ENSAPLG00000008024;ENSAPLG00000028802;ENSAPLG00000005775;ENSAPLG00000013905;ENSAPLG00000007118;ENSAPLG00000028283;ENSAPLG00000003887;ENSAPLG00000024281;ENSAPLG00000028077;ENSAPLG00000013657;ENSAPLG00000023436;ENSAPLG00000012917;ENSAPLG00000027109;ENSAPLG00000008956;ENSAPLG00000013168;ENSAPLG00000013972;ENSAPLG00000003880;ENSAPLG00000011653;ENSAPLG00000013526;ENSAPLG00000031149;ENSAPLG00000021065;…	22	506	213	11327	0.000215098
negative regulation of neuron differentiation	biological_process	10	ENSAPLG00000003504;ENSAPLG00000030308;ENSAPLG00000020880;ENSAPLG00000019607;ENSAPLG00000004320;ENSAPLG00000013219;ENSAPLG00000029275	7	506	29	11327	0.000225345
neurexin family protein binding	molecular_function	6	ENSAPLG00000010082;ENSAPLG00000004644;ENSAPLG00000011673;ENSAPLG00000015814	4	506	8	11327	0.000238625
RNA polymerase II regulatory region sequence-specific DNA binding	molecular_function	9	ENSAPLG00000030308;ENSAPLG00000009857;ENSAPLG00000017354;ENSAPLG00000004382;ENSAPLG00000023656;ENSAPLG00000009362;ENSAPLG00000031149;ENSAPLG00000007118;ENSAPLG00000008956;ENSAPLG00000013972;ENSAPLG00000026883;ENSAPLG00000010915;ENSAPLG00000025122;ENSAPLG00000028802	14	506	107	11327	0.000280249
ureteric bud development	biological_process	7	ENSAPLG00000003504;ENSAPLG00000008024;ENSAPLG00000017354;ENSAPLG00000012534;ENSAPLG00000000997;ENSAPLG00000001105;ENSAPLG00000009781	7	506	30	11327	0.000282744
ossification	biological_process	4	ENSAPLG00000005413;ENSAPLG00000011788;ENSAPLG00000013168;ENSAPLG00000004825;ENSAPLG00000022467;ENSAPLG00000018054;ENSAPLG00000017354	7	506	30	11327	0.000282744
negative regulation of osteoblast differentiation	biological_process	8	ENSAPLG00000001105;ENSAPLG00000000666;ENSAPLG00000000997;ENSAPLG00000029019;ENSAPLG00000031090;ENSAPLG00000020880	6	506	22	11327	0.000311965
glossopharyngeal nerve morphogenesis	biological_process	6	ENSAPLG00000025122;ENSAPLG00000018688;ENSAPLG00000022676	3	506	4	11327	0.000342758
mesenchyme development	biological_process	6	ENSAPLG00000000919;ENSAPLG00000003504;ENSAPLG00000019600	3	506	4	11327	0.000342758
negative regulation of mesenchymal cell apoptotic process	biological_process	10	ENSAPLG00000027580;ENSAPLG00000013168;ENSAPLG00000007226	3	506	4	11327	0.000342758
cell surface	cellular_component	4	ENSAPLG00000012181;ENSAPLG00000014089;ENSAPLG00000004166;ENSAPLG00000011952;ENSAPLG00000015785;ENSAPLG00000001323;ENSAPLG00000007280;ENSAPLG00000025776;ENSAPLG00000000919;ENSAPLG00000000666;ENSAPLG00000010874;ENSAPLG00000007913;ENSAPLG00000006765;ENSAPLG00000007226;ENSAPLG00000010082;ENSAPLG00000029865;ENSAPLG00000012571;ENSAPLG00000003208;ENSAPLG00000015814;ENSAPLG00000007741;ENSAPLG00000010482	21	506	206	11327	0.000355639
cell development	biological_process	5	ENSAPLG00000010915;ENSAPLG00000013837;ENSAPLG00000007226;ENSAPLG00000020880;ENSAPLG00000003504	5	506	15	11327	0.000360674
bone mineralization	biological_process	7	ENSAPLG00000012985;ENSAPLG00000013515;ENSAPLG00000014998;ENSAPLG00000000919;ENSAPLG00000011788;ENSAPLG00000007280	6	506	23	11327	0.000406294
forelimb morphogenesis	biological_process	7	ENSAPLG00000027580;ENSAPLG00000023656;ENSAPLG00000013905;ENSAPLG00000008956	4	506	9	11327	0.000414382
filamin binding	molecular_function	6	ENSAPLG00000003668;ENSAPLG00000013994;ENSAPLG00000005756;ENSAPLG00000005068	4	506	9	11327	0.000414382
epithelial cell differentiation	biological_process	6	ENSAPLG00000026589;ENSAPLG00000005868;ENSAPLG00000003504;ENSAPLG00000012917;ENSAPLG00000008024;ENSAPLG00000019163;ENSAPLG00000024281	7	506	32	11327	0.000432603
positive regulation of neuron differentiation	biological_process	10	ENSAPLG00000000919;ENSAPLG00000003652;ENSAPLG00000003504;ENSAPLG00000025122;ENSAPLG00000027109;ENSAPLG00000015890;ENSAPLG00000015130;ENSAPLG00000019607	8	506	42	11327	0.000462149
axon	cellular_component	6	ENSAPLG00000002345;ENSAPLG00000014912;ENSAPLG00000015376;ENSAPLG00000013114;ENSAPLG00000020383;ENSAPLG00000003122;ENSAPLG00000002017;ENSAPLG00000012571;ENSAPLG00000004784;ENSAPLG00000008826;ENSAPLG00000008656;ENSAPLG00000019607;ENSAPLG00000005493	13	506	103	11327	0.000651274
digestive tract morphogenesis	biological_process	6	ENSAPLG00000008615;ENSAPLG00000012181;ENSAPLG00000003162;ENSAPLG00000007226	4	506	10	11327	0.000666323
embryonic heart tube development	biological_process	6	ENSAPLG00000017354;ENSAPLG00000027109;ENSAPLG00000019600;ENSAPLG00000025762	4	506	10	11327	0.000666323
carbohydrate biosynthetic process	biological_process	6	ENSAPLG00000007984;ENSAPLG00000001816;ENSAPLG00000012574;ENSAPLG00000009142	4	506	10	11327	0.000666323
post-anal tail morphogenesis	biological_process	5	ENSAPLG00000007984;ENSAPLG00000012181;ENSAPLG00000012917;ENSAPLG00000003162	4	506	10	11327	0.000666323
glutamatergic synapse	cellular_component	4	ENSAPLG00000010482;ENSAPLG00000004784;ENSAPLG00000006955;ENSAPLG00000005493;ENSAPLG00000012571;ENSAPLG00000010082;ENSAPLG00000008826;ENSAPLG00000001323;ENSAPLG00000012181;ENSAPLG00000005192;ENSAPLG00000012417;ENSAPLG00000003925;ENSAPLG00000008656;ENSAPLG00000011394;ENSAPLG00000002816;ENSAPLG00000014912;ENSAPLG00000012030	17	506	160	11327	0.000795107
extracellular matrix	cellular_component	4	ENSAPLG00000010244;ENSAPLG00000009749;ENSAPLG00000018459;ENSAPLG00000012201;ENSAPLG00000004626;ENSAPLG00000012181;ENSAPLG00000011837;ENSAPLG00000012621;ENSAPLG00000007114;ENSAPLG00000001323;ENSAPLG00000007226	11	506	80	11327	0.000812222
N-acetylgalactosamine 4-O-sulfotransferase activity	molecular_function	7	ENSAPLG00000007984;ENSAPLG00000009142;ENSAPLG00000012574	3	506	5	11327	0.000828413
prostate gland development	biological_process	6	ENSAPLG00000013168;ENSAPLG00000007226;ENSAPLG00000012917	3	506	5	11327	0.000828413
positive regulation of transcription from RNA polymerase II promoter involved in cellular response to chemical stimulus	biological_process	11	ENSAPLG00000000919;ENSAPLG00000024281;ENSAPLG00000011653	3	506	5	11327	0.000828413
regulation of odontogenesis of dentin-containing tooth	biological_process	9	ENSAPLG00000025762;ENSAPLG00000011653;ENSAPLG00000000919	3	506	5	11327	0.000828413
HMG box domain binding	molecular_function	6	ENSAPLG00000024281;ENSAPLG00000022676;ENSAPLG00000007118	3	506	5	11327	0.000828413
negative regulation of chemokine-mediated signaling pathway	biological_process	10	ENSAPLG00000009781;ENSAPLG00000031069;ENSAPLG00000014516	3	506	5	11327	0.000828413
endochondral ossification	biological_process	6	ENSAPLG00000003652;ENSAPLG00000017354;ENSAPLG00000012201;ENSAPLG00000011653;ENSAPLG00000024281	5	506	18	11327	0.000920597
limb morphogenesis	biological_process	6	ENSAPLG00000007118;ENSAPLG00000012985;ENSAPLG00000025762;ENSAPLG00000008848;ENSAPLG00000012181	5	506	18	11327	0.000920597
DNA-binding transcription repressor activity, RNA polymerase II-specific	molecular_function	6	ENSAPLG00000021676;ENSAPLG00000010915;ENSAPLG00000009362;ENSAPLG00000013219;ENSAPLG00000008024;ENSAPLG00000019600;ENSAPLG00000027777;ENSAPLG00000013972;ENSAPLG00000025216;ENSAPLG00000003356;ENSAPLG00000004382;ENSAPLG00000023656	12	506	94	11327	0.000939138
negative regulation of gene expression	biological_process	8	ENSAPLG00000003660;ENSAPLG00000009014;ENSAPLG00000013168;ENSAPLG00000007226;ENSAPLG00000023436;ENSAPLG00000001105;ENSAPLG00000000919;ENSAPLG00000007741;ENSAPLG00000003887;ENSAPLG00000012668;ENSAPLG00000014516;ENSAPLG00000003162;ENSAPLG00000001367;ENSAPLG00000020880	14	506	121	11327	0.000986018
positive regulation of cell cycle arrest	biological_process	9	ENSAPLG00000003880;ENSAPLG00000020880;ENSAPLG00000005868;ENSAPLG00000008534	4	506	11	11327	0.00101027
dopaminergic neuron differentiation	biological_process	7	ENSAPLG00000012181;ENSAPLG00000025762;ENSAPLG00000024325;ENSAPLG00000007280	4	506	11	11327	0.00101027
adrenal gland development	biological_process	7	ENSAPLG00000003356;ENSAPLG00000010915;ENSAPLG00000030308;ENSAPLG00000005775	4	506	11	11327	0.00101027
cell adhesion	biological_process	4	ENSAPLG00000011291;ENSAPLG00000005731;ENSAPLG00000001323;ENSAPLG00000004871;ENSAPLG00000004083;ENSAPLG00000007741;ENSAPLG00000004320;ENSAPLG00000024523;ENSAPLG00000007730;ENSAPLG00000017220;ENSAPLG00000010082;ENSAPLG00000024730;ENSAPLG00000003663;ENSAPLG00000001367;ENSAPLG00000015814;ENSAPLG00000014515;ENSAPLG00000029860	17	506	165	11327	0.00112327
mammary gland development	biological_process	7	ENSAPLG00000023656;ENSAPLG00000009024;ENSAPLG00000011354;ENSAPLG00000003887;ENSAPLG00000013168	5	506	19	11327	0.00120395
skeletal system morphogenesis	biological_process	6	ENSAPLG00000008848;ENSAPLG00000011653;ENSAPLG00000007118;ENSAPLG00000013994;ENSAPLG00000010915;ENSAPLG00000027777	6	506	28	11327	0.00125398
chondrocyte development	biological_process	6	ENSAPLG00000013168;ENSAPLG00000003162;ENSAPLG00000011653;ENSAPLG00000007984	4	506	12	11327	0.00146222
positive regulation of chondrocyte differentiation	biological_process	8	ENSAPLG00000027580;ENSAPLG00000012985;ENSAPLG00000011653;ENSAPLG00000013168	4	506	12	11327	0.00146222
heart looping	biological_process	7	ENSAPLG00000025762;ENSAPLG00000012181;ENSAPLG00000019600;ENSAPLG00000028802;ENSAPLG00000027109;ENSAPLG00000007226	6	506	29	11327	0.00152232
melanosome	cellular_component	8	ENSAPLG00000029671;ENSAPLG00000011673;ENSAPLG00000012676;ENSAPLG00000005661;ENSAPLG00000013837	5	506	20	11327	0.00154697
chemorepellent activity	molecular_function	7	ENSAPLG00000011354;ENSAPLG00000002816;ENSAPLG00000012417	3	506	6	11327	0.00160188
excitatory synapse	cellular_component	4	ENSAPLG00000005493;ENSAPLG00000010082;ENSAPLG00000015814	3	506	6	11327	0.00160188
negative regulation of oligodendrocyte differentiation	biological_process	12	ENSAPLG00000029275;ENSAPLG00000012050;ENSAPLG00000020880	3	506	6	11327	0.00160188
embryonic skeletal joint morphogenesis	biological_process	8	ENSAPLG00000001105;ENSAPLG00000031149;ENSAPLG00000003504	3	506	6	11327	0.00160188
aortic valve morphogenesis	biological_process	6	ENSAPLG00000013168;ENSAPLG00000000997;ENSAPLG00000014516	3	506	6	11327	0.00160188
eye development	biological_process	7	ENSAPLG00000003504;ENSAPLG00000016940;ENSAPLG00000017354;ENSAPLG00000011574;ENSAPLG00000003652	5	506	21	11327	0.00195674
negative regulation of cardiac muscle tissue development	biological_process	10	ENSAPLG00000025762;ENSAPLG00000004435	2	506	2	11327	0.00199182
membrane depolarization during atrial cardiac muscle cell action potential	biological_process	9	ENSAPLG00000013189;ENSAPLG00000004725	2	506	2	11327	0.00199182
negative regulation of mesodermal cell fate specification	biological_process	10	ENSAPLG00000003162;ENSAPLG00000026530	2	506	2	11327	0.00199182
voltage-gated calcium channel activity involved in cardiac muscle cell action potential	molecular_function	10	ENSAPLG00000013189;ENSAPLG00000004725	2	506	2	11327	0.00199182
thyroid-stimulating hormone-secreting cell differentiation	biological_process	9	ENSAPLG00000025762;ENSAPLG00000000919	2	506	2	11327	0.00199182
myosin light chain kinase activity	molecular_function	9	ENSAPLG00000005685;ENSAPLG00000009568	2	506	2	11327	0.00199182
positive regulation of somatic stem cell population maintenance	biological_process	8	ENSAPLG00000012917;ENSAPLG00000009024	2	506	2	11327	0.00199182
metanephric mesenchymal cell proliferation involved in metanephros development	biological_process	6	ENSAPLG00000003504;ENSAPLG00000007226	2	506	2	11327	0.00199182
midbrain-hindbrain boundary development	biological_process	5	ENSAPLG00000025762;ENSAPLG00000021676	2	506	2	11327	0.00199182
response to cortisol	biological_process	6	ENSAPLG00000009781;ENSAPLG00000014516	2	506	2	11327	0.00199182
negative regulation of odontogenesis of dentin-containing tooth	biological_process	10	ENSAPLG00000007280;ENSAPLG00000009749	2	506	2	11327	0.00199182
corticotropin hormone secreting cell differentiation	biological_process	6	ENSAPLG00000025762;ENSAPLG00000000919	2	506	2	11327	0.00199182
microfibril binding	molecular_function	4	ENSAPLG00000012621;ENSAPLG00000007114	2	506	2	11327	0.00199182
thiamine transport	biological_process	7	ENSAPLG00000007314;ENSAPLG00000008027	2	506	2	11327	0.00199182
regulation of postsynapse organization	biological_process	8	ENSAPLG00000003925;ENSAPLG00000008656;ENSAPLG00000002816;ENSAPLG00000012181	4	506	13	11327	0.00203809
negative regulation of ossification	biological_process	7	ENSAPLG00000000997;ENSAPLG00000010377;ENSAPLG00000026530;ENSAPLG00000013168	4	506	13	11327	0.00203809
adult locomotory behavior	biological_process	5	ENSAPLG00000012030;ENSAPLG00000008956;ENSAPLG00000023656;ENSAPLG00000004784;ENSAPLG00000020880;ENSAPLG00000021676	6	506	31	11327	0.00218762
fibroblast growth factor receptor signaling pathway	biological_process	8	ENSAPLG00000022440;ENSAPLG00000025762;ENSAPLG00000007730;ENSAPLG00000011952;ENSAPLG00000004435;ENSAPLG00000012417	6	506	31	11327	0.00218762
melanin biosynthetic process	biological_process	8	ENSAPLG00000013837;ENSAPLG00000007960;ENSAPLG00000012676	3	506	7	11327	0.00271052
cardiac muscle tissue morphogenesis	biological_process	7	ENSAPLG00000025216;ENSAPLG00000027109;ENSAPLG00000000919	3	506	7	11327	0.00271052
pituitary gland development	biological_process	7	ENSAPLG00000028077;ENSAPLG00000003356;ENSAPLG00000001105;ENSAPLG00000026883	4	506	14	11327	0.0027535
response to retinoic acid	biological_process	6	ENSAPLG00000013167;ENSAPLG00000001835;ENSAPLG00000026530;ENSAPLG00000009031	4	506	14	11327	0.0027535
positive regulation of mesenchymal cell proliferation	biological_process	8	ENSAPLG00000031090;ENSAPLG00000007226;ENSAPLG00000013168;ENSAPLG00000012181	4	506	14	11327	0.0027535
negative regulation of epithelial to mesenchymal transition	biological_process	8	ENSAPLG00000026883;ENSAPLG00000003162;ENSAPLG00000024325;ENSAPLG00000025776	4	506	14	11327	0.0027535
pharyngeal system development	biological_process	6	ENSAPLG00000004527;ENSAPLG00000027109;ENSAPLG00000025762;ENSAPLG00000003504	4	506	14	11327	0.0027535
multicellular organism development	biological_process	4	ENSAPLG00000012181;ENSAPLG00000015829;ENSAPLG00000007118;ENSAPLG00000031090;ENSAPLG00000020494;ENSAPLG00000007226;ENSAPLG00000021676;ENSAPLG00000026530;ENSAPLG00000027890	9	506	67	11327	0.00280217
negative regulation of cell migration	biological_process	8	ENSAPLG00000006899;ENSAPLG00000003162;ENSAPLG00000001105;ENSAPLG00000026883;ENSAPLG00000031090;ENSAPLG00000007226;ENSAPLG00000009781;ENSAPLG00000023889	8	506	55	11327	0.00286874
chondrocyte differentiation	biological_process	6	ENSAPLG00000027580;ENSAPLG00000013168;ENSAPLG00000000919;ENSAPLG00000011653;ENSAPLG00000031149	5	506	23	11327	0.00300555
cell fate commitment	biological_process	5	ENSAPLG00000002345;ENSAPLG00000025762;ENSAPLG00000013168;ENSAPLG00000007226;ENSAPLG00000000919	5	506	23	11327	0.00300555
thymus development	biological_process	7	ENSAPLG00000022676;ENSAPLG00000028283;ENSAPLG00000021065;ENSAPLG00000012676;ENSAPLG00000007226;ENSAPLG00000030308	6	506	33	11327	0.00305138
positive regulation of epithelial cell proliferation	biological_process	8	ENSAPLG00000031149;ENSAPLG00000001105;ENSAPLG00000024281;ENSAPLG00000003652;ENSAPLG00000012181;ENSAPLG00000013168	6	506	33	11327	0.00305138
fat cell differentiation	biological_process	6	ENSAPLG00000013905;ENSAPLG00000029275;ENSAPLG00000009014;ENSAPLG00000010915;ENSAPLG00000029019;ENSAPLG00000013972;ENSAPLG00000000997	7	506	44	11327	0.00310075
roof of mouth development	biological_process	5	ENSAPLG00000031149;ENSAPLG00000012985;ENSAPLG00000024281;ENSAPLG00000008024;ENSAPLG00000007118;ENSAPLG00000010915;ENSAPLG00000007226	7	506	44	11327	0.00310075
epithelial tube branching involved in lung morphogenesis	biological_process	7	ENSAPLG00000007280;ENSAPLG00000007226;ENSAPLG00000026883;ENSAPLG00000013168	4	506	15	11327	0.00362362
lung alveolus development	biological_process	5	ENSAPLG00000013526;ENSAPLG00000008024;ENSAPLG00000003887;ENSAPLG00000014089;ENSAPLG00000012985	5	506	24	11327	0.00365925
extracellular region	cellular_component	3	ENSAPLG00000013515;ENSAPLG00000022440;ENSAPLG00000007918;ENSAPLG00000010661;ENSAPLG00000007280;ENSAPLG00000007114;ENSAPLG00000026530;ENSAPLG00000022533;ENSAPLG00000019657;ENSAPLG00000009817;ENSAPLG00000004435;ENSAPLG00000003073;ENSAPLG00000015829;ENSAPLG00000018459;ENSAPLG00000002582;ENSAPLG00000012181;ENSAPLG00000014515;ENSAPLG00000012985;ENSAPLG00000025762;ENSAPLG00000018978;ENSAPLG00000015785;…	24	506	300	11327	0.00414824
mesonephros development	biological_process	7	ENSAPLG00000025762;ENSAPLG00000003504;ENSAPLG00000031149	3	506	8	11327	0.00419366
regulation of synaptic transmission, glutamatergic	biological_process	9	ENSAPLG00000015814;ENSAPLG00000026530;ENSAPLG00000014912	3	506	8	11327	0.00419366
cardiac muscle cell action potential involved in contraction	biological_process	8	ENSAPLG00000004725;ENSAPLG00000015833;ENSAPLG00000004755	3	506	8	11327	0.00419366
serotonin binding	molecular_function	5	ENSAPLG00000012164;ENSAPLG00000001766;ENSAPLG00000001665	3	506	8	11327	0.00419366
atrioventricular valve morphogenesis	biological_process	6	ENSAPLG00000014516;ENSAPLG00000025216;ENSAPLG00000000919	3	506	8	11327	0.00419366
peptide hormone processing	biological_process	8	ENSAPLG00000004527;ENSAPLG00000017881;ENSAPLG00000010874	3	506	8	11327	0.00419366
endocardial cushion morphogenesis	biological_process	7	ENSAPLG00000000919;ENSAPLG00000001105;ENSAPLG00000013168	3	506	8	11327	0.00419366
regulation of synapse organization	biological_process	7	ENSAPLG00000012181;ENSAPLG00000014089;ENSAPLG00000026530	3	506	8	11327	0.00419366
multicellular organism aging	biological_process	5	ENSAPLG00000012917;ENSAPLG00000001616;ENSAPLG00000012571	3	506	8	11327	0.00419366
negative regulation of neuron projection development	biological_process	11	ENSAPLG00000002554;ENSAPLG00000001323;ENSAPLG00000026530;ENSAPLG00000005068;ENSAPLG00000029865	5	506	25	11327	0.00440892
lung morphogenesis	biological_process	6	ENSAPLG00000008024;ENSAPLG00000007226;ENSAPLG00000001105;ENSAPLG00000025762	4	506	16	11327	0.00466301
extracellular matrix organization	biological_process	6	ENSAPLG00000001323;ENSAPLG00000018459;ENSAPLG00000011837;ENSAPLG00000007114;ENSAPLG00000004626;ENSAPLG00000013168;ENSAPLG00000009749	7	506	48	11327	0.00511099
positive regulation of Wnt signaling pathway	biological_process	9	ENSAPLG00000003356;ENSAPLG00000007280;ENSAPLG00000000919;ENSAPLG00000006500;ENSAPLG00000007226	5	506	26	11327	0.00526183
secretory granule	cellular_component	8	ENSAPLG00000017881;ENSAPLG00000014912;ENSAPLG00000015488;ENSAPLG00000015785;ENSAPLG00000009162	5	506	26	11327	0.00526183
cell differentiation	biological_process	5	ENSAPLG00000011104;ENSAPLG00000019600;ENSAPLG00000031149;ENSAPLG00000003652;ENSAPLG00000031069;ENSAPLG00000013168;ENSAPLG00000012917;ENSAPLG00000027109	8	506	61	11327	0.00549616
forebrain neuron differentiation	biological_process	8	ENSAPLG00000012727;ENSAPLG00000026883	2	506	3	11327	0.00579818
hindgut morphogenesis	biological_process	5	ENSAPLG00000012181;ENSAPLG00000007226	2	506	3	11327	0.00579818
negative regulation of bone mineralization involved in bone maturation	biological_process	9	ENSAPLG00000013994;ENSAPLG00000000666	2	506	3	11327	0.00579818
determination of dorsal identity	biological_process	7	ENSAPLG00000000666;ENSAPLG00000015130	2	506	3	11327	0.00579818
protein localization to secretory granule	biological_process	8	ENSAPLG00000004644;ENSAPLG00000009162	2	506	3	11327	0.00579818
negative regulation of cell fate commitment	biological_process	8	ENSAPLG00000007744;ENSAPLG00000013972	2	506	3	11327	0.00579818
chondroblast differentiation	biological_process	6	ENSAPLG00000022440;ENSAPLG00000027580	2	506	3	11327	0.00579818
cellular hypotonic response	biological_process	7	ENSAPLG00000005295;ENSAPLG00000005685	2	506	3	11327	0.00579818
sclerotome development	biological_process	7	ENSAPLG00000003162;ENSAPLG00000021065	2	506	3	11327	0.00579818
negative regulation of dendritic spine morphogenesis	biological_process	11	ENSAPLG00000015814;ENSAPLG00000010082	2	506	3	11327	0.00579818
negative regulation of astrocyte differentiation	biological_process	12	ENSAPLG00000001105;ENSAPLG00000029275	2	506	3	11327	0.00579818
negative regulation of cartilage development	biological_process	7	ENSAPLG00000012768;ENSAPLG00000001105	2	506	3	11327	0.00579818
chondroitin 4-sulfotransferase activity	molecular_function	8	ENSAPLG00000007984;ENSAPLG00000012574	2	506	3	11327	0.00579818
prostatic bud formation	biological_process	8	ENSAPLG00000012917;ENSAPLG00000001105	2	506	3	11327	0.00579818
cornea development in camera-type eye	biological_process	5	ENSAPLG00000013949;ENSAPLG00000003115	2	506	3	11327	0.00579818
negative regulation of chondrocyte development	biological_process	9	ENSAPLG00000013994;ENSAPLG00000013515	2	506	3	11327	0.00579818
otic vesicle formation	biological_process	7	ENSAPLG00000025762;ENSAPLG00000013168	2	506	3	11327	0.00579818
telencephalon cell migration	biological_process	8	ENSAPLG00000026883;ENSAPLG00000001323	2	506	3	11327	0.00579818
regulation of receptor internalization	biological_process	7	ENSAPLG00000006500;ENSAPLG00000026530	2	506	3	11327	0.00579818
negative regulation of synapse assembly	biological_process	8	ENSAPLG00000012181;ENSAPLG00000002816	2	506	3	11327	0.00579818
parathyroid gland development	biological_process	7	ENSAPLG00000021065;ENSAPLG00000022676	2	506	3	11327	0.00579818
regulation of cysteine-type endopeptidase activity involved in apoptotic process	biological_process	9	ENSAPLG00000012917;ENSAPLG00000002816	2	506	3	11327	0.00579818
urinary bladder development	biological_process	6	ENSAPLG00000013526;ENSAPLG00000012181	2	506	3	11327	0.00579818
chondroitin sulfate binding	molecular_function	6	ENSAPLG00000011788;ENSAPLG00000029865	2	506	3	11327	0.00579818
heart trabecula morphogenesis	biological_process	6	ENSAPLG00000001105;ENSAPLG00000003504	2	506	3	11327	0.00579818
bundle of His development	biological_process	10	ENSAPLG00000020880;ENSAPLG00000027109	2	506	3	11327	0.00579818
CD8-positive, alpha-beta T cell differentiation	biological_process	10	ENSAPLG00000009362;ENSAPLG00000021065	2	506	3	11327	0.00579818
cellular response to heparin	biological_process	7	ENSAPLG00000013168;ENSAPLG00000009781	2	506	3	11327	0.00579818
Wnt signaling pathway involved in somitogenesis	biological_process	8	ENSAPLG00000026530;ENSAPLG00000003162	2	506	3	11327	0.00579818
apoptotic process involved in luteolysis	biological_process	5	ENSAPLG00000014516;ENSAPLG00000009781	2	506	3	11327	0.00579818
notochord morphogenesis	biological_process	7	ENSAPLG00000001105;ENSAPLG00000012181	2	506	3	11327	0.00579818
motor learning	biological_process	6	ENSAPLG00000021676;ENSAPLG00000026530	2	506	3	11327	0.00579818
branchiomeric skeletal muscle development	biological_process	7	ENSAPLG00000008024;ENSAPLG00000028077	2	506	3	11327	0.00579818
oligodendrocyte differentiation	biological_process	7	ENSAPLG00000013168;ENSAPLG00000007226;ENSAPLG00000026883;ENSAPLG00000015814	4	506	17	11327	0.00588547
cell maturation	biological_process	5	ENSAPLG00000018054;ENSAPLG00000009031;ENSAPLG00000011653;ENSAPLG00000020880	4	506	17	11327	0.00588547
telencephalon development	biological_process	5	ENSAPLG00000025762;ENSAPLG00000000919;ENSAPLG00000012571;ENSAPLG00000026883	4	506	17	11327	0.00588547
cardiac muscle cell differentiation	biological_process	7	ENSAPLG00000027109;ENSAPLG00000005868;ENSAPLG00000013526;ENSAPLG00000000919	4	506	17	11327	0.00588547
positive regulation of pathway-restricted SMAD protein phosphorylation	biological_process	11	ENSAPLG00000003652;ENSAPLG00000000919;ENSAPLG00000029019;ENSAPLG00000003504	4	506	17	11327	0.00588547
protein localization to membrane	biological_process	7	ENSAPLG00000004644;ENSAPLG00000008350;ENSAPLG00000029671	3	506	9	11327	0.0060833
positive regulation of excitatory postsynaptic potential	biological_process	9	ENSAPLG00000004382;ENSAPLG00000015814;ENSAPLG00000010082	3	506	9	11327	0.0060833
somite development	biological_process	7	ENSAPLG00000001105;ENSAPLG00000007226;ENSAPLG00000012181	3	506	9	11327	0.0060833
oxygen binding	molecular_function	5	ENSAPLG00000005686;ENSAPLG00000030247;ENSAPLG00000003674	3	506	9	11327	0.0060833
polysaccharide binding	molecular_function	5	ENSAPLG00000012642;ENSAPLG00000005883;ENSAPLG00000006897	3	506	9	11327	0.0060833
hydrolase activity, acting on carbon-nitrogen (but not peptide) bonds	molecular_function	5	ENSAPLG00000003668;ENSAPLG00000016393;ENSAPLG00000005068	3	506	9	11327	0.0060833
positive regulation of osteoblast proliferation	biological_process	8	ENSAPLG00000000919;ENSAPLG00000015785;ENSAPLG00000022467	3	506	9	11327	0.0060833
pigmentation	biological_process	3	ENSAPLG00000021676;ENSAPLG00000007960;ENSAPLG00000015965;ENSAPLG00000013837;ENSAPLG00000012676	5	506	27	11327	0.00622512
male gonad development	biological_process	7	ENSAPLG00000010915;ENSAPLG00000013168;ENSAPLG00000005775;ENSAPLG00000006226;ENSAPLG00000005868;ENSAPLG00000003162;ENSAPLG00000012181	7	506	51	11327	0.00716601
branching involved in blood vessel morphogenesis	biological_process	7	ENSAPLG00000013554;ENSAPLG00000007226;ENSAPLG00000003162;ENSAPLG00000025762	4	506	18	11327	0.00730401
outflow tract septum morphogenesis	biological_process	6	ENSAPLG00000000997;ENSAPLG00000025762;ENSAPLG00000027109;ENSAPLG00000005868	4	506	18	11327	0.00730401
learning	biological_process	5	ENSAPLG00000015814;ENSAPLG00000003937;ENSAPLG00000006955;ENSAPLG00000030449;ENSAPLG00000011788	5	506	28	11327	0.0073058
actin filament binding	molecular_function	7	ENSAPLG00000019163;ENSAPLG00000008184;ENSAPLG00000017220;ENSAPLG00000025498;ENSAPLG00000001367;ENSAPLG00000020035;ENSAPLG00000006129;ENSAPLG00000005756;ENSAPLG00000004871;ENSAPLG00000013189	10	506	92	11327	0.00781661
transcription factor complex	cellular_component	4	ENSAPLG00000025216;ENSAPLG00000028077;ENSAPLG00000007118;ENSAPLG00000005868;ENSAPLG00000030308;ENSAPLG00000008820;ENSAPLG00000011653;ENSAPLG00000027109;ENSAPLG00000013168;ENSAPLG00000026883;ENSAPLG00000000997	11	506	107	11327	0.00817609
positive regulation of cartilage development	biological_process	7	ENSAPLG00000000919;ENSAPLG00000013168;ENSAPLG00000012181	3	506	10	11327	0.00840487
cysteine-type endopeptidase inhibitor activity	molecular_function	8	ENSAPLG00000015785;ENSAPLG00000002554;ENSAPLG00000016697	3	506	10	11327	0.00840487
alpha-actinin binding	molecular_function	7	ENSAPLG00000009031;ENSAPLG00000004725;ENSAPLG00000001400	3	506	10	11327	0.00840487
glycosaminoglycan binding	molecular_function	5	ENSAPLG00000018459;ENSAPLG00000007226;ENSAPLG00000011837	3	506	10	11327	0.00840487
branching involved in salivary gland morphogenesis	biological_process	7	ENSAPLG00000007226;ENSAPLG00000003504;ENSAPLG00000025762	3	506	10	11327	0.00840487
bHLH transcription factor binding	molecular_function	7	ENSAPLG00000008024;ENSAPLG00000011653;ENSAPLG00000019600	3	506	10	11327	0.00840487
negative chemotaxis	biological_process	6	ENSAPLG00000014516;ENSAPLG00000009781;ENSAPLG00000012181	3	506	10	11327	0.00840487
defense response to Gram-negative bacterium	biological_process	9	ENSAPLG00000009536;ENSAPLG00000009162;ENSAPLG00000015785	3	506	10	11327	0.00840487
embryonic hemopoiesis	biological_process	8	ENSAPLG00000031069;ENSAPLG00000030308;ENSAPLG00000025216	3	506	10	11327	0.00840487
brush border	cellular_component	5	ENSAPLG00000013114;ENSAPLG00000004825;ENSAPLG00000012030;ENSAPLG00000006129;ENSAPLG00000003733	5	506	29	11327	0.00851069
determination of left/right symmetry	biological_process	7	ENSAPLG00000027777;ENSAPLG00000028802;ENSAPLG00000025762;ENSAPLG00000012181;ENSAPLG00000012050;ENSAPLG00000007226	6	506	41	11327	0.00917106
brain development	biological_process	6	ENSAPLG00000002816;ENSAPLG00000029275;ENSAPLG00000017354;ENSAPLG00000014589;ENSAPLG00000001105;ENSAPLG00000002017;ENSAPLG00000024273;ENSAPLG00000026883;ENSAPLG00000014089	9	506	81	11327	0.00988095
membrane	cellular_component	3	ENSAPLG00000007226;ENSAPLG00000018801;ENSAPLG00000024278;ENSAPLG00000009536;ENSAPLG00000009431;ENSAPLG00000005582;ENSAPLG00000020383;ENSAPLG00000008826;ENSAPLG00000021499;ENSAPLG00000005419;ENSAPLG00000013389;ENSAPLG00000013348;ENSAPLG00000005475;ENSAPLG00000015376;ENSAPLG00000002875;ENSAPLG00000013114;ENSAPLG00000019275;ENSAPLG00000010874;ENSAPLG00000027411;ENSAPLG00000005661;ENSAPLG00000001152;…	63	506	1058	11327	0.0106307
positive regulation of cell differentiation	biological_process	7	ENSAPLG00000003504;ENSAPLG00000011788;ENSAPLG00000007226;ENSAPLG00000000919	4	506	20	11327	0.0107766
epithelial to mesenchymal transition	biological_process	7	ENSAPLG00000000919;ENSAPLG00000013168;ENSAPLG00000001105;ENSAPLG00000012181	4	506	20	11327	0.0107766
fibroblast growth factor receptor binding	molecular_function	7	ENSAPLG00000022440;ENSAPLG00000012417;ENSAPLG00000004435;ENSAPLG00000025762	4	506	20	11327	0.0107766
locomotory behavior	biological_process	4	ENSAPLG00000005493;ENSAPLG00000003937;ENSAPLG00000026883;ENSAPLG00000030449;ENSAPLG00000008826;ENSAPLG00000005419;ENSAPLG00000012164	7	506	55	11327	0.0107846
calcium ion import	biological_process	11	ENSAPLG00000005295;ENSAPLG00000015833;ENSAPLG00000013189	3	506	11	11327	0.0111778
myoblast differentiation	biological_process	6	ENSAPLG00000007226;ENSAPLG00000004157;ENSAPLG00000015749	3	506	11	11327	0.0111778
positive regulation of peptidyl-threonine phosphorylation	biological_process	11	ENSAPLG00000012181;ENSAPLG00000010943;ENSAPLG00000003504	3	506	11	11327	0.0111778
CD4-positive, alpha-beta T cell differentiation	biological_process	10	ENSAPLG00000009362;ENSAPLG00000021065	2	506	4	11327	0.0112536
positive regulation of synaptic vesicle clustering	biological_process	7	ENSAPLG00000015814;ENSAPLG00000010082	2	506	4	11327	0.0112536
actin crosslink formation	biological_process	7	ENSAPLG00000012030;ENSAPLG00000012542	2	506	4	11327	0.0112536
regulation of transforming growth factor beta activation	biological_process	8	ENSAPLG00000007741;ENSAPLG00000012621	2	506	4	11327	0.0112536
high voltage-gated calcium channel activity	molecular_function	10	ENSAPLG00000004725;ENSAPLG00000013189	2	506	4	11327	0.0112536
positive regulation of protein kinase C activity	biological_process	13	ENSAPLG00000012181;ENSAPLG00000010943	2	506	4	11327	0.0112536
bone mineralization involved in bone maturation	biological_process	8	ENSAPLG00000000919;ENSAPLG00000012201	2	506	4	11327	0.0112536
vasopressin receptor activity	molecular_function	7	ENSAPLG00000008090;ENSAPLG00000003100	2	506	4	11327	0.0112536
development of primary male sexual characteristics	biological_process	6	ENSAPLG00000003162;ENSAPLG00000012181	2	506	4	11327	0.0112536
Clara cell differentiation	biological_process	8	ENSAPLG00000026883;ENSAPLG00000005868	2	506	4	11327	0.0112536
positive regulation of transcription from RNA polymerase II promoter involved in myocardial precursor cell differentiation	biological_process	12	ENSAPLG00000013526;ENSAPLG00000000666	2	506	4	11327	0.0112536
Roundabout binding	molecular_function	6	ENSAPLG00000009781;ENSAPLG00000014516	2	506	4	11327	0.0112536
regulation of respiratory gaseous exchange by neurological system process	biological_process	8	ENSAPLG00000015814;ENSAPLG00000010082	2	506	4	11327	0.0112536
mesenchymal cell proliferation	biological_process	4	ENSAPLG00000007226;ENSAPLG00000022440	2	506	4	11327	0.0112536
tube morphogenesis	biological_process	5	ENSAPLG00000003504;ENSAPLG00000005868	2	506	4	11327	0.0112536
L-glutamate import across plasma membrane	biological_process	7	ENSAPLG00000014089;ENSAPLG00000012571	2	506	4	11327	0.0112536
negative regulation of collateral sprouting	biological_process	8	ENSAPLG00000015488;ENSAPLG00000002816	2	506	4	11327	0.0112536
convergent extension involved in axis elongation	biological_process	8	ENSAPLG00000012181;ENSAPLG00000003162	2	506	4	11327	0.0112536
cellular response to gonadotropin stimulus	biological_process	7	ENSAPLG00000005868;ENSAPLG00000005775	2	506	4	11327	0.0112536
negative regulation of transforming growth factor beta1 production	biological_process	9	ENSAPLG00000005868;ENSAPLG00000013874	2	506	4	11327	0.0112536
mesenchymal to epithelial transition involved in metanephros morphogenesis	biological_process	8	ENSAPLG00000003356;ENSAPLG00000000666	2	506	4	11327	0.0112536
ureter morphogenesis	biological_process	6	ENSAPLG00000013168;ENSAPLG00000024273	2	506	4	11327	0.0112536
negative regulation of prostatic bud formation	biological_process	9	ENSAPLG00000003504;ENSAPLG00000012181	2	506	4	11327	0.0112536
neural plate morphogenesis	biological_process	8	ENSAPLG00000025762;ENSAPLG00000001105	2	506	4	11327	0.0112536
laminin-1 binding	molecular_function	6	ENSAPLG00000007226;ENSAPLG00000009781	2	506	4	11327	0.0112536
postsynaptic membrane assembly	biological_process	7	ENSAPLG00000010082;ENSAPLG00000015814	2	506	4	11327	0.0112536
specification of loop of Henle identity	biological_process	7	ENSAPLG00000021490;ENSAPLG00000019607	2	506	4	11327	0.0112536
neuron cell-cell adhesion	biological_process	6	ENSAPLG00000010082;ENSAPLG00000001323	2	506	4	11327	0.0112536
paracrine signaling	biological_process	6	ENSAPLG00000003887;ENSAPLG00000005413	2	506	4	11327	0.0112536
ureteric bud formation	biological_process	10	ENSAPLG00000000666;ENSAPLG00000001105	2	506	4	11327	0.0112536
prostate gland morphogenesis	biological_process	5	ENSAPLG00000029275;ENSAPLG00000013168	2	506	4	11327	0.0112536
heart valve development	biological_process	5	ENSAPLG00000000997;ENSAPLG00000013168	2	506	4	11327	0.0112536
regulation of calcium-mediated signaling	biological_process	9	ENSAPLG00000005661;ENSAPLG00000001097	2	506	4	11327	0.0112536
paraxial mesoderm formation	biological_process	7	ENSAPLG00000017354;ENSAPLG00000012181	2	506	4	11327	0.0112536
central nervous system development	biological_process	6	ENSAPLG00000013168;ENSAPLG00000007226;ENSAPLG00000008656;ENSAPLG00000001105;ENSAPLG00000008889	5	506	31	11327	0.0113192
negative regulation of apoptotic process	biological_process	9	ENSAPLG00000012181;ENSAPLG00000026530;ENSAPLG00000027109;ENSAPLG00000022440;ENSAPLG00000007984;ENSAPLG00000013905;ENSAPLG00000013877;ENSAPLG00000000997;ENSAPLG00000005775;ENSAPLG00000005868;ENSAPLG00000007226;ENSAPLG00000013168;ENSAPLG00000027777;ENSAPLG00000000666;ENSAPLG00000025762;ENSAPLG00000028283;ENSAPLG00000003208	17	506	209	11327	0.0124614
ventricular septum morphogenesis	biological_process	6	ENSAPLG00000014516;ENSAPLG00000001105;ENSAPLG00000027109;ENSAPLG00000025216	4	506	21	11327	0.0128519
face morphogenesis	biological_process	5	ENSAPLG00000010915;ENSAPLG00000026530;ENSAPLG00000001105;ENSAPLG00000024281	4	506	21	11327	0.0128519
spleen development	biological_process	7	ENSAPLG00000027109;ENSAPLG00000027777;ENSAPLG00000030308;ENSAPLG00000008024	4	506	21	11327	0.0128519
vasculogenesis	biological_process	6	ENSAPLG00000007741;ENSAPLG00000001097;ENSAPLG00000007226;ENSAPLG00000027109;ENSAPLG00000013526	5	506	32	11327	0.0129353
transcription factor binding	molecular_function	5	ENSAPLG00000019600;ENSAPLG00000003981;ENSAPLG00000027109;ENSAPLG00000017354;ENSAPLG00000024325;ENSAPLG00000003880;ENSAPLG00000013526;ENSAPLG00000016393;ENSAPLG00000016135;ENSAPLG00000005868;ENSAPLG00000008534;ENSAPLG00000009031;ENSAPLG00000025216	13	506	146	11327	0.0136504
angiogenesis	biological_process	5	ENSAPLG00000019600;ENSAPLG00000018459;ENSAPLG00000022676;ENSAPLG00000007226;ENSAPLG00000008848;ENSAPLG00000001097;ENSAPLG00000008656;ENSAPLG00000000666;ENSAPLG00000018688	9	506	86	11327	0.0143351
regulation of synaptic plasticity	biological_process	9	ENSAPLG00000009536;ENSAPLG00000012542;ENSAPLG00000011788	3	506	12	11327	0.0144164
retinal ganglion cell axon guidance	biological_process	7	ENSAPLG00000008656;ENSAPLG00000002816;ENSAPLG00000009781	3	506	12	11327	0.0144164
hair follicle morphogenesis	biological_process	5	ENSAPLG00000007744;ENSAPLG00000012917;ENSAPLG00000007226	3	506	12	11327	0.0144164
transforming growth factor beta binding	molecular_function	6	ENSAPLG00000007918;ENSAPLG00000012621;ENSAPLG00000025776	3	506	12	11327	0.0144164
positive regulation of branching involved in ureteric bud morphogenesis	biological_process	10	ENSAPLG00000001105;ENSAPLG00000013168;ENSAPLG00000000666	3	506	12	11327	0.0144164
plasma membrane	cellular_component	4	ENSAPLG00000022467;ENSAPLG00000005419;ENSAPLG00000008656;ENSAPLG00000007730;ENSAPLG00000013148;ENSAPLG00000002017;ENSAPLG00000009576;ENSAPLG00000002345;ENSAPLG00000008889;ENSAPLG00000010943;ENSAPLG00000012164;ENSAPLG00000005685;ENSAPLG00000001097;ENSAPLG00000010673;ENSAPLG00000003208;ENSAPLG00000015965;ENSAPLG00000008070;ENSAPLG00000004755;ENSAPLG00000013616;ENSAPLG00000005192;ENSAPLG00000012417;…	64	506	1095	11327	0.0146978
mesoderm formation	biological_process	6	ENSAPLG00000001105;ENSAPLG00000019600;ENSAPLG00000026530;ENSAPLG00000003504	4	506	22	11327	0.0151655
regulation of heart rate by cardiac conduction	biological_process	10	ENSAPLG00000015833;ENSAPLG00000004755;ENSAPLG00000013189;ENSAPLG00000004725	4	506	22	11327	0.0151655
phosphatidylserine binding	molecular_function	6	ENSAPLG00000009536;ENSAPLG00000002498;ENSAPLG00000011673;ENSAPLG00000013114	4	506	22	11327	0.0151655
skin development	biological_process	6	ENSAPLG00000013905;ENSAPLG00000007226;ENSAPLG00000028283;ENSAPLG00000016135	4	506	22	11327	0.0151655
Notch signaling pathway	biological_process	6	ENSAPLG00000000919;ENSAPLG00000025122;ENSAPLG00000017354;ENSAPLG00000013168;ENSAPLG00000001097;ENSAPLG00000007730	6	506	46	11327	0.0158519
outflow tract morphogenesis	biological_process	5	ENSAPLG00000001105;ENSAPLG00000027109;ENSAPLG00000025762;ENSAPLG00000025216;ENSAPLG00000003162	5	506	34	11327	0.0166196
regulation of neuron projection development	biological_process	10	ENSAPLG00000026720;ENSAPLG00000008826;ENSAPLG00000003162;ENSAPLG00000008656	4	506	23	11327	0.0177255
learning or memory	biological_process	4	ENSAPLG00000013114;ENSAPLG00000026530;ENSAPLG00000003660;ENSAPLG00000012727	4	506	23	11327	0.0177255
hindbrain development	biological_process	5	ENSAPLG00000007226;ENSAPLG00000021676;ENSAPLG00000003504	3	506	13	11327	0.0181299
face development	biological_process	5	ENSAPLG00000012181;ENSAPLG00000018688;ENSAPLG00000009014	3	506	13	11327	0.0181299
establishment of cell polarity	biological_process	5	ENSAPLG00000008044;ENSAPLG00000012419;ENSAPLG00000007226	3	506	13	11327	0.0181299
G protein-coupled serotonin receptor activity	molecular_function	8	ENSAPLG00000012164;ENSAPLG00000001766;ENSAPLG00000001665	3	506	13	11327	0.0181299
neuron fate commitment	biological_process	6	ENSAPLG00000020880;ENSAPLG00000026883;ENSAPLG00000007226	3	506	13	11327	0.0181299
cardiac muscle tissue development	biological_process	8	ENSAPLG00000005868;ENSAPLG00000003504;ENSAPLG00000027109	3	506	13	11327	0.0181299
plasma membrane organization	biological_process	6	ENSAPLG00000007730;ENSAPLG00000006154;ENSAPLG00000012542	3	506	13	11327	0.0181299
telencephalon regionalization	biological_process	6	ENSAPLG00000007226;ENSAPLG00000000919	2	506	5	11327	0.0182037
forebrain dorsal/ventral pattern formation	biological_process	7	ENSAPLG00000026883;ENSAPLG00000025762	2	506	5	11327	0.0182037
negative regulation of cardiac muscle cell differentiation	biological_process	10	ENSAPLG00000026530;ENSAPLG00000000919	2	506	5	11327	0.0182037
ductus arteriosus closure	biological_process	8	ENSAPLG00000013526;ENSAPLG00000013905	2	506	5	11327	0.0182037
positive regulation of cardioblast differentiation	biological_process	9	ENSAPLG00000027109;ENSAPLG00000005868	2	506	5	11327	0.0182037
negative regulation of myotube differentiation	biological_process	10	ENSAPLG00000027109;ENSAPLG00000013526	2	506	5	11327	0.0182037
lung saccule development	biological_process	5	ENSAPLG00000005868;ENSAPLG00000026883	2	506	5	11327	0.0182037
L-type voltage-gated calcium channel complex	cellular_component	10	ENSAPLG00000013189;ENSAPLG00000004725	2	506	5	11327	0.0182037
sex determination	biological_process	5	ENSAPLG00000008024;ENSAPLG00000005775	2	506	5	11327	0.0182037
pericardium morphogenesis	biological_process	8	ENSAPLG00000003504;ENSAPLG00000012181	2	506	5	11327	0.0182037
BMP receptor binding	molecular_function	8	ENSAPLG00000000919;ENSAPLG00000003652	2	506	5	11327	0.0182037
type II pneumocyte differentiation	biological_process	9	ENSAPLG00000026883;ENSAPLG00000005868	2	506	5	11327	0.0182037
peripheral nervous system neuron development	biological_process	7	ENSAPLG00000023656;ENSAPLG00000008956	2	506	5	11327	0.0182037
lacrimal gland development	biological_process	7	ENSAPLG00000017354;ENSAPLG00000013168	2	506	5	11327	0.0182037
salivary gland cavitation	biological_process	7	ENSAPLG00000015965;ENSAPLG00000007226	2	506	5	11327	0.0182037
MDM2/MDM4 family protein binding	molecular_function	5	ENSAPLG00000012917;ENSAPLG00000003880	2	506	5	11327	0.0182037
cellular response to lithium ion	biological_process	8	ENSAPLG00000020880;ENSAPLG00000007226	2	506	5	11327	0.0182037
prostate gland epithelium morphogenesis	biological_process	7	ENSAPLG00000014515;ENSAPLG00000029275	2	506	5	11327	0.0182037
regulation of BMP signaling pathway	biological_process	10	ENSAPLG00000001105;ENSAPLG00000013905	2	506	5	11327	0.0182037
positive regulation of cell-cell adhesion mediated by cadherin	biological_process	8	ENSAPLG00000006899;ENSAPLG00000012181	2	506	5	11327	0.0182037
positive regulation of astrocyte differentiation	biological_process	12	ENSAPLG00000000919;ENSAPLG00000020880	2	506	5	11327	0.0182037
regulation of apoptotic process	biological_process	8	ENSAPLG00000007304;ENSAPLG00000014526;ENSAPLG00000003299;ENSAPLG00000007118;ENSAPLG00000016022;ENSAPLG00000001616;ENSAPLG00000001212;ENSAPLG00000003162	8	506	75	11327	0.0183505
heparin binding	molecular_function	6	ENSAPLG00000009781;ENSAPLG00000011788;ENSAPLG00000029865;ENSAPLG00000007280;ENSAPLG00000015785;ENSAPLG00000018459	6	506	48	11327	0.0192789
heart morphogenesis	biological_process	6	ENSAPLG00000025762;ENSAPLG00000017354;ENSAPLG00000027109;ENSAPLG00000007730	4	506	24	11327	0.0205388
voltage-gated potassium channel complex	cellular_component	9	ENSAPLG00000020383;ENSAPLG00000027411;ENSAPLG00000002909;ENSAPLG00000007454;ENSAPLG00000013389;ENSAPLG00000004166	6	506	49	11327	0.0211682
digestive tract development	biological_process	6	ENSAPLG00000007118;ENSAPLG00000007730;ENSAPLG00000013526	3	506	14	11327	0.0223234
branching morphogenesis of an epithelial tube	biological_process	6	ENSAPLG00000003504;ENSAPLG00000007226;ENSAPLG00000009781	3	506	14	11327	0.0223234
male genitalia development	biological_process	7	ENSAPLG00000025762;ENSAPLG00000007226;ENSAPLG00000003652	3	506	14	11327	0.0223234
associative learning	biological_process	6	ENSAPLG00000008826;ENSAPLG00000015626;ENSAPLG00000001323	3	506	14	11327	0.0223234
middle ear morphogenesis	biological_process	6	ENSAPLG00000001105;ENSAPLG00000027777;ENSAPLG00000031149	3	506	14	11327	0.0223234
response to drug	biological_process	5	ENSAPLG00000001665;ENSAPLG00000003162;ENSAPLG00000005868;ENSAPLG00000024273;ENSAPLG00000012164;ENSAPLG00000012571	6	506	50	11327	0.0231788
scaffold protein binding	molecular_function	5	ENSAPLG00000010082;ENSAPLG00000015833;ENSAPLG00000005419;ENSAPLG00000015814	4	506	25	11327	0.0236111
positive regulation of synapse assembly	biological_process	7	ENSAPLG00000004382;ENSAPLG00000015814;ENSAPLG00000009536;ENSAPLG00000012417;ENSAPLG00000010082	5	506	38	11327	0.0259359
cytoskeletal protein binding	molecular_function	5	ENSAPLG00000009847;ENSAPLG00000011064;ENSAPLG00000028020;ENSAPLG00000008350;ENSAPLG00000005756	5	506	38	11327	0.0259359
DNA-binding transcription factor activity, RNA polymerase II-specific	molecular_function	5	ENSAPLG00000019600;ENSAPLG00000003880;ENSAPLG00000026883;ENSAPLG00000013905;ENSAPLG00000017354;ENSAPLG00000013168;ENSAPLG00000027109;ENSAPLG00000005868	8	506	80	11327	0.0260353
positive regulation of G protein-coupled receptor signaling pathway	biological_process	9	ENSAPLG00000012181;ENSAPLG00000025762	2	506	6	11327	0.0265047
positive regulation of blood pressure	biological_process	6	ENSAPLG00000020880;ENSAPLG00000003100	2	506	6	11327	0.0265047
endoderm formation	biological_process	6	ENSAPLG00000001105;ENSAPLG00000026530	2	506	6	11327	0.0265047
positive regulation of cardiac muscle cell differentiation	biological_process	10	ENSAPLG00000013526;ENSAPLG00000000666	2	506	6	11327	0.0265047
GTPase regulator activity	molecular_function	6	ENSAPLG00000007805;ENSAPLG00000004065	2	506	6	11327	0.0265047
vocalization behavior	biological_process	4	ENSAPLG00000015814;ENSAPLG00000016374	2	506	6	11327	0.0265047
dendritic shaft	cellular_component	5	ENSAPLG00000006955;ENSAPLG00000026720	2	506	6	11327	0.0265047
positive regulation of macrophage activation	biological_process	8	ENSAPLG00000012181;ENSAPLG00000004919	2	506	6	11327	0.0265047
osteoblast development	biological_process	6	ENSAPLG00000011653;ENSAPLG00000007226	2	506	6	11327	0.0265047
proteoglycan binding	molecular_function	5	ENSAPLG00000009781;ENSAPLG00000012768	2	506	6	11327	0.0265047
positive regulation of endothelial cell differentiation	biological_process	9	ENSAPLG00000001097;ENSAPLG00000003652	2	506	6	11327	0.0265047
co-receptor binding	molecular_function	5	ENSAPLG00000026530;ENSAPLG00000000919	2	506	6	11327	0.0265047
limb bud formation	biological_process	5	ENSAPLG00000007226;ENSAPLG00000013168	2	506	6	11327	0.0265047
embryonic viscerocranium morphogenesis	biological_process	6	ENSAPLG00000010485;ENSAPLG00000007984	2	506	6	11327	0.0265047
induction of positive chemotaxis	biological_process	10	ENSAPLG00000011013;ENSAPLG00000001212	2	506	6	11327	0.0265047
positive regulation of synaptic transmission, glutamatergic	biological_process	9	ENSAPLG00000015814;ENSAPLG00000001323	2	506	6	11327	0.0265047
mammary gland epithelial cell proliferation	biological_process	5	ENSAPLG00000005413;ENSAPLG00000020880	2	506	6	11327	0.0265047
gonad development	biological_process	6	ENSAPLG00000003356;ENSAPLG00000025762	2	506	6	11327	0.0265047
axon extension involved in axon guidance	biological_process	8	ENSAPLG00000014516;ENSAPLG00000009781	2	506	6	11327	0.0265047
2-oxoglutarate metabolic process	biological_process	9	ENSAPLG00000009804;ENSAPLG00000013354	2	506	6	11327	0.0265047
syntaxin-1 binding	molecular_function	7	ENSAPLG00000014912;ENSAPLG00000008826	2	506	6	11327	0.0265047
cellular response to extracellular stimulus	biological_process	5	ENSAPLG00000012571;ENSAPLG00000003162	2	506	6	11327	0.0265047
decidualization	biological_process	5	ENSAPLG00000011788;ENSAPLG00000013877	2	506	6	11327	0.0265047
melanosome organization	biological_process	8	ENSAPLG00000007960;ENSAPLG00000005661	2	506	6	11327	0.0265047
positive regulation of fat cell differentiation	biological_process	8	ENSAPLG00000003162;ENSAPLG00000000919;ENSAPLG00000012943;ENSAPLG00000020880	4	506	26	11327	0.0269474
positive regulation of cytosolic calcium ion concentration	biological_process	13	ENSAPLG00000010377;ENSAPLG00000005419;ENSAPLG00000004725;ENSAPLG00000005295	4	506	26	11327	0.0269474
postsynapse	cellular_component	4	ENSAPLG00000008826;ENSAPLG00000026720;ENSAPLG00000006955;ENSAPLG00000015376	4	506	26	11327	0.0269474
voltage-gated calcium channel complex	cellular_component	9	ENSAPLG00000004725;ENSAPLG00000013189;ENSAPLG00000015833	3	506	15	11327	0.0269984
ventricular cardiac muscle tissue morphogenesis	biological_process	8	ENSAPLG00000004755;ENSAPLG00000017354;ENSAPLG00000019600	3	506	15	11327	0.0269984
positive regulation of DNA binding	biological_process	7	ENSAPLG00000013526;ENSAPLG00000009031;ENSAPLG00000017354	3	506	15	11327	0.0269984
pancreas development	biological_process	6	ENSAPLG00000007226;ENSAPLG00000005868;ENSAPLG00000027777	3	506	15	11327	0.0269984
positive regulation of insulin secretion involved in cellular response to glucose stimulus	biological_process	12	ENSAPLG00000005493;ENSAPLG00000005582;ENSAPLG00000003073	3	506	15	11327	0.0269984
enhancer sequence-specific DNA binding	molecular_function	9	ENSAPLG00000023436;ENSAPLG00000013168;ENSAPLG00000013905	3	506	15	11327	0.0269984
neuronal cell body	cellular_component	5	ENSAPLG00000002017;ENSAPLG00000006602;ENSAPLG00000015376;ENSAPLG00000013347;ENSAPLG00000019275;ENSAPLG00000008889;ENSAPLG00000013114;ENSAPLG00000026720	8	506	81	11327	0.0278056
protein heterodimerization activity	molecular_function	6	ENSAPLG00000013168;ENSAPLG00000000919;ENSAPLG00000012676;ENSAPLG00000005419;ENSAPLG00000013452;ENSAPLG00000003115;ENSAPLG00000003652;ENSAPLG00000030308;ENSAPLG00000019600;ENSAPLG00000008248;ENSAPLG00000007118;ENSAPLG00000009031;ENSAPLG00000013905;ENSAPLG00000027109;ENSAPLG00000012534;ENSAPLG00000005582	16	506	212	11327	0.028203
lung development	biological_process	6	ENSAPLG00000028802;ENSAPLG00000007226;ENSAPLG00000025762;ENSAPLG00000012181;ENSAPLG00000026883;ENSAPLG00000008848	6	506	53	11327	0.0299679
synapse organization	biological_process	5	ENSAPLG00000001323;ENSAPLG00000013554;ENSAPLG00000015814;ENSAPLG00000010082	4	506	27	11327	0.0305512
neuron development	biological_process	6	ENSAPLG00000015626;ENSAPLG00000021676;ENSAPLG00000024278;ENSAPLG00000008350	4	506	27	11327	0.0305512
regulation of cell population proliferation	biological_process	6	ENSAPLG00000030308;ENSAPLG00000007984;ENSAPLG00000014089;ENSAPLG00000003162;ENSAPLG00000007226;ENSAPLG00000014515;ENSAPLG00000013877;ENSAPLG00000013168	8	506	83	11327	0.0315928
potassium ion transport	biological_process	9	ENSAPLG00000027411;ENSAPLG00000004166;ENSAPLG00000021499;ENSAPLG00000013389;ENSAPLG00000007454;ENSAPLG00000020595;ENSAPLG00000020383;ENSAPLG00000002909	8	506	83	11327	0.0315928
odontogenesis	biological_process	6	ENSAPLG00000007226;ENSAPLG00000031149;ENSAPLG00000025762	3	506	16	11327	0.0321527
actin filament bundle assembly	biological_process	6	ENSAPLG00000012030;ENSAPLG00000025498;ENSAPLG00000012542	3	506	16	11327	0.0321527
synaptic membrane adhesion	biological_process	7	ENSAPLG00000012417;ENSAPLG00000005192;ENSAPLG00000010082	3	506	16	11327	0.0321527
long-term synaptic potentiation	biological_process	10	ENSAPLG00000015814;ENSAPLG00000001323;ENSAPLG00000008826	3	506	16	11327	0.0321527
SMAD protein signal transduction	biological_process	5	ENSAPLG00000003652;ENSAPLG00000000919;ENSAPLG00000027580;ENSAPLG00000003504	4	506	28	11327	0.0344255
collagen-containing extracellular matrix	cellular_component	5	ENSAPLG00000011837;ENSAPLG00000014515;ENSAPLG00000001323;ENSAPLG00000014155;ENSAPLG00000012621;ENSAPLG00000011952	6	506	55	11327	0.0351497
calcium ion binding	molecular_function	7	ENSAPLG00000007730;ENSAPLG00000014516;ENSAPLG00000006129;ENSAPLG00000005582;ENSAPLG00000015488;ENSAPLG00000008889;ENSAPLG00000010031;ENSAPLG00000024523;ENSAPLG00000011099;ENSAPLG00000012315;ENSAPLG00000004083;ENSAPLG00000009781;ENSAPLG00000003092;ENSAPLG00000002554;ENSAPLG00000016465;ENSAPLG00000014912;ENSAPLG00000003733;ENSAPLG00000009576;ENSAPLG00000012621;ENSAPLG00000007226;ENSAPLG00000023161;…	26	506	400	11327	0.0352897
oxygen transport	biological_process	7	ENSAPLG00000003674;ENSAPLG00000005686	2	506	7	11327	0.0360223
interleukin-1 receptor activity	molecular_function	7	ENSAPLG00000004919;ENSAPLG00000003925	2	506	7	11327	0.0360223
positive regulation of dendrite development	biological_process	12	ENSAPLG00000003504;ENSAPLG00000011788	2	506	7	11327	0.0360223
calcium-activated potassium channel activity	molecular_function	9	ENSAPLG00000020595;ENSAPLG00000013389	2	506	7	11327	0.0360223
cardiac left ventricle morphogenesis	biological_process	7	ENSAPLG00000003162;ENSAPLG00000004644	2	506	7	11327	0.0360223
protein phosphatase inhibitor activity	molecular_function	7	ENSAPLG00000028661;ENSAPLG00000011788	2	506	7	11327	0.0360223
cell fate specification	biological_process	5	ENSAPLG00000013168;ENSAPLG00000007226	2	506	7	11327	0.0360223
steroid hormone mediated signaling pathway	biological_process	6	ENSAPLG00000003504;ENSAPLG00000003887	2	506	7	11327	0.0360223
melanosome transport	biological_process	9	ENSAPLG00000007960;ENSAPLG00000005661	2	506	7	11327	0.0360223
cAMP biosynthetic process	biological_process	12	ENSAPLG00000005493;ENSAPLG00000005419	2	506	7	11327	0.0360223
negative regulation of bone mineralization	biological_process	8	ENSAPLG00000013168;ENSAPLG00000000666	2	506	7	11327	0.0360223
regulation of ventricular cardiac muscle cell action potential	biological_process	12	ENSAPLG00000004725;ENSAPLG00000004755	2	506	7	11327	0.0360223
urogenital system development	biological_process	6	ENSAPLG00000001105;ENSAPLG00000030308	2	506	7	11327	0.0360223
negative regulation of cardiac muscle cell proliferation	biological_process	8	ENSAPLG00000003880;ENSAPLG00000001105	2	506	7	11327	0.0360223
hydrolase activity, acting on glycosyl bonds	molecular_function	5	ENSAPLG00000027024;ENSAPLG00000024518	2	506	7	11327	0.0360223
epithelial to mesenchymal transition involved in endocardial cushion formation	biological_process	9	ENSAPLG00000025762;ENSAPLG00000001097	2	506	7	11327	0.0360223
cardiac septum morphogenesis	biological_process	5	ENSAPLG00000019600;ENSAPLG00000003504	2	506	7	11327	0.0360223
positive regulation of oligodendrocyte differentiation	biological_process	12	ENSAPLG00000011788;ENSAPLG00000007226	2	506	7	11327	0.0360223
melanosome membrane	cellular_component	7	ENSAPLG00000029671;ENSAPLG00000005661	2	506	7	11327	0.0360223
heterophilic cell-cell adhesion via plasma membrane cell adhesion molecules	biological_process	7	ENSAPLG00000007730;ENSAPLG00000010082	2	506	7	11327	0.0360223
adenylate cyclase activity	molecular_function	5	ENSAPLG00000005493;ENSAPLG00000005419	2	506	7	11327	0.0360223
head morphogenesis	biological_process	5	ENSAPLG00000026530;ENSAPLG00000003426	2	506	7	11327	0.0360223
photoreceptor ribbon synapse	cellular_component	5	ENSAPLG00000008350;ENSAPLG00000013189	2	506	7	11327	0.0360223
hematopoietic stem cell proliferation	biological_process	5	ENSAPLG00000003162;ENSAPLG00000012181	2	506	7	11327	0.0360223
regulation of NMDA receptor activity	biological_process	10	ENSAPLG00000010082;ENSAPLG00000015814	2	506	7	11327	0.0360223
Roundabout signaling pathway	biological_process	6	ENSAPLG00000009781;ENSAPLG00000014516	2	506	7	11327	0.0360223
cellular response to leukemia inhibitory factor	biological_process	8	ENSAPLG00000012030;ENSAPLG00000012725;ENSAPLG00000011293;ENSAPLG00000022440;ENSAPLG00000019429;ENSAPLG00000005413;ENSAPLG00000010915	7	506	70	11327	0.036144
midbrain development	biological_process	5	ENSAPLG00000012181;ENSAPLG00000007226;ENSAPLG00000021676	3	506	17	11327	0.0377814
blood vessel remodeling	biological_process	5	ENSAPLG00000025762;ENSAPLG00000017354;ENSAPLG00000022676	3	506	17	11327	0.0377814
gamma-aminobutyric acid signaling pathway	biological_process	6	ENSAPLG00000006530;ENSAPLG00000015626;ENSAPLG00000015376	3	506	17	11327	0.0377814
voltage-gated potassium channel activity	molecular_function	9	ENSAPLG00000020383;ENSAPLG00000008826;ENSAPLG00000004166;ENSAPLG00000007454;ENSAPLG00000002909;ENSAPLG00000027411	6	506	56	11327	0.0379438
adherens junction	cellular_component	5	ENSAPLG00000004871;ENSAPLG00000017220;ENSAPLG00000005295;ENSAPLG00000004755	4	506	29	11327	0.0385718
ion channel activity	molecular_function	6	ENSAPLG00000020383;ENSAPLG00000005295;ENSAPLG00000004725;ENSAPLG00000008786;ENSAPLG00000007454;ENSAPLG00000015376;ENSAPLG00000010434;ENSAPLG00000015833;ENSAPLG00000002909;ENSAPLG00000027411;ENSAPLG00000004166;ENSAPLG00000015626	12	506	153	11327	0.0412778
integrin-mediated signaling pathway	biological_process	6	ENSAPLG00000001367;ENSAPLG00000007741;ENSAPLG00000011788;ENSAPLG00000003663	4	506	30	11327	0.0429911
scavenger receptor activity	molecular_function	4	ENSAPLG00000006897;ENSAPLG00000012642;ENSAPLG00000005883;ENSAPLG00000001152	4	506	30	11327	0.0429911
protein localization to nucleus	biological_process	8	ENSAPLG00000013168;ENSAPLG00000003504;ENSAPLG00000007226	3	506	18	11327	0.0438768
endoderm development	biological_process	6	ENSAPLG00000026530;ENSAPLG00000026883;ENSAPLG00000001105	3	506	18	11327	0.0438768
integral component of presynaptic membrane	cellular_component	6	ENSAPLG00000001665;ENSAPLG00000005493;ENSAPLG00000012571	3	506	18	11327	0.0438768
osteoclast differentiation	biological_process	8	ENSAPLG00000010377;ENSAPLG00000011291;ENSAPLG00000005413	3	506	18	11327	0.0438768
adult behavior	biological_process	4	ENSAPLG00000012571;ENSAPLG00000014089;ENSAPLG00000015814	3	506	18	11327	0.0438768
cellular creatinine homeostasis	biological_process	6	ENSAPLG00000013905	1	506	1	11327	0.044672
low-density lipoprotein particle receptor biosynthetic process	biological_process	7	ENSAPLG00000009031	1	506	1	11327	0.044672
SA node cell to atrial cardiac muscle cell signaling	biological_process	7	ENSAPLG00000015833	1	506	1	11327	0.044672
dendrite arborization	biological_process	10	ENSAPLG00000011788	1	506	1	11327	0.044672
oxytocin receptor activity	molecular_function	7	ENSAPLG00000003100	1	506	1	11327	0.044672
cellular urea homeostasis	biological_process	6	ENSAPLG00000013905	1	506	1	11327	0.044672
regulation of lysosomal membrane permeability	biological_process	6	ENSAPLG00000013874	1	506	1	11327	0.044672
exocytic insertion of neurotransmitter receptor to postsynaptic membrane	biological_process	9	ENSAPLG00000008826	1	506	1	11327	0.044672
regulation of glutathione biosynthetic process	biological_process	8	ENSAPLG00000014089	1	506	1	11327	0.044672
negative regulation of T-helper 1 type immune response	biological_process	10	ENSAPLG00000004919	1	506	1	11327	0.044672
olfactory bulb mitral cell layer development	biological_process	5	ENSAPLG00000003356	1	506	1	11327	0.044672
primary prostatic bud elongation	biological_process	8	ENSAPLG00000007226	1	506	1	11327	0.044672
(1->3)-beta-D-glucan binding	molecular_function	6	ENSAPLG00000004626	1	506	1	11327	0.044672
synchronous neurotransmitter secretion	biological_process	7	ENSAPLG00000014912	1	506	1	11327	0.044672
keratan sulfotransferase activity	molecular_function	7	ENSAPLG00000001520	1	506	1	11327	0.044672
positive regulation of SREBP signaling pathway	biological_process	9	ENSAPLG00000023436	1	506	1	11327	0.044672
positive regulation of CD8-positive, alpha-beta T cell differentiation	biological_process	12	ENSAPLG00000018054	1	506	1	11327	0.044672
negative regulation of mononuclear cell migration	biological_process	8	ENSAPLG00000009781	1	506	1	11327	0.044672
positive regulation of bone development	biological_process	7	ENSAPLG00000022467	1	506	1	11327	0.044672
regulation of neutrophil apoptotic process	biological_process	6	ENSAPLG00000014089	1	506	1	11327	0.044672
BMP receptor complex	cellular_component	6	ENSAPLG00000000919	1	506	1	11327	0.044672
regulation of melanosome transport	biological_process	6	ENSAPLG00000005661	1	506	1	11327	0.044672
tube closure	biological_process	6	ENSAPLG00000012181	1	506	1	11327	0.044672
corticospinal neuron axon guidance through spinal cord	biological_process	7	ENSAPLG00000009781	1	506	1	11327	0.044672
negative regulation of Wnt signaling pathway involved in heart development	biological_process	10	ENSAPLG00000000919	1	506	1	11327	0.044672
cellular response to molecule of bacterial origin	biological_process	7	ENSAPLG00000012181	1	506	1	11327	0.044672
keratan sulfate metabolic process	biological_process	6	ENSAPLG00000001520	1	506	1	11327	0.044672
endothelin maturation	biological_process	9	ENSAPLG00000004527	1	506	1	11327	0.044672
positive regulation of ureter smooth muscle cell differentiation	biological_process	10	ENSAPLG00000007226	1	506	1	11327	0.044672
negative regulation of timing of anagen	biological_process	10	ENSAPLG00000001367	1	506	1	11327	0.044672
negative regulation of NK T cell proliferation	biological_process	13	ENSAPLG00000023436	1	506	1	11327	0.044672
positive regulation of transforming growth factor-beta secretion	biological_process	9	ENSAPLG00000001367	1	506	1	11327	0.044672
maintenance of protein localization in endoplasmic reticulum	biological_process	8	ENSAPLG00000003208	1	506	1	11327	0.044672
reflex	biological_process	5	ENSAPLG00000009362	1	506	1	11327	0.044672
regulation of growth rate	biological_process	6	ENSAPLG00000001616	1	506	1	11327	0.044672
kinociliary basal body	cellular_component	8	ENSAPLG00000009014	1	506	1	11327	0.044672
cellular response to morphine	biological_process	7	ENSAPLG00000005493	1	506	1	11327	0.044672
negative regulation of interleukin-4 biosynthetic process	biological_process	9	ENSAPLG00000025216	1	506	1	11327	0.044672
positive regulation of transcription from RNA polymerase II promoter involved in heart development	biological_process	11	ENSAPLG00000013526	1	506	1	11327	0.044672
tyrosine catabolic process	biological_process	11	ENSAPLG00000013354	1	506	1	11327	0.044672
negative regulation of serotonin secretion	biological_process	9	ENSAPLG00000001665	1	506	1	11327	0.044672
synaptobrevin 2-SNAP-25-syntaxin-1a-complexin I complex	cellular_component	7	ENSAPLG00000008826	1	506	1	11327	0.044672
cell-cell signaling involved in cardiac conduction	biological_process	6	ENSAPLG00000004755	1	506	1	11327	0.044672
mesodermal cell migration	biological_process	8	ENSAPLG00000025762	1	506	1	11327	0.044672
calcitonin catabolic process	biological_process	6	ENSAPLG00000004527	1	506	1	11327	0.044672
negative regulation of bone trabecula formation	biological_process	8	ENSAPLG00000000666	1	506	1	11327	0.044672
forebrain neuron fate commitment	biological_process	7	ENSAPLG00000026883	1	506	1	11327	0.044672
calcium ion transmembrane transport via high voltage-gated calcium channel	biological_process	12	ENSAPLG00000004725	1	506	1	11327	0.044672
antifungal humoral response	biological_process	7	ENSAPLG00000015785	1	506	1	11327	0.044672
cerebellum structural organization	biological_process	5	ENSAPLG00000003208	1	506	1	11327	0.044672
cardiocyte differentiation	biological_process	6	ENSAPLG00000000919	1	506	1	11327	0.044672
positive regulation of Wnt signaling pathway by BMP signaling pathway	biological_process	10	ENSAPLG00000000919	1	506	1	11327	0.044672
olfactory bulb axon guidance	biological_process	7	ENSAPLG00000028283	1	506	1	11327	0.044672
midbrain-hindbrain boundary initiation	biological_process	6	ENSAPLG00000003426	1	506	1	11327	0.044672
cell proliferation in external granule layer	biological_process	6	ENSAPLG00000007226	1	506	1	11327	0.044672
xylulokinase activity	molecular_function	7	ENSAPLG00000012716	1	506	1	11327	0.044672
sensory organ development	biological_process	6	ENSAPLG00000013905	1	506	1	11327	0.044672
visual behavior	biological_process	4	ENSAPLG00000012571	1	506	1	11327	0.044672
melanin biosynthetic process from tyrosine	biological_process	11	ENSAPLG00000013837	1	506	1	11327	0.044672
extracellular membrane-bounded organelle	cellular_component	5	ENSAPLG00000012201	1	506	1	11327	0.044672
positive regulation of lipid transport	biological_process	8	ENSAPLG00000019429	1	506	1	11327	0.044672
tetrahydrofolate metabolic process	biological_process	7	ENSAPLG00000011293	1	506	1	11327	0.044672
cellular response to tetrahydrofolate	biological_process	7	ENSAPLG00000011293	1	506	1	11327	0.044672
regulation of fibroblast growth factor receptor signaling pathway involved in neural plate anterior/posterior pattern formation	biological_process	9	ENSAPLG00000001105	1	506	1	11327	0.044672
positive regulation of mammary stem cell proliferation	biological_process	8	ENSAPLG00000009024	1	506	1	11327	0.044672
positive regulation of hh target transcription factor activity	biological_process	7	ENSAPLG00000007226	1	506	1	11327	0.044672
visceral serous pericardium development	biological_process	5	ENSAPLG00000005775	1	506	1	11327	0.044672
neurotransmitter reuptake	biological_process	7	ENSAPLG00000012571	1	506	1	11327	0.044672
regulation of CD8-positive, alpha-beta T cell differentiation	biological_process	11	ENSAPLG00000023436	1	506	1	11327	0.044672
nicotinate-nucleotide adenylyltransferase activity	molecular_function	8	ENSAPLG00000001034	1	506	1	11327	0.044672
regulation of glutamate metabolic process	biological_process	10	ENSAPLG00000014089	1	506	1	11327	0.044672
osmosensory signaling pathway	biological_process	5	ENSAPLG00000005295	1	506	1	11327	0.044672
interneuron axon guidance	biological_process	7	ENSAPLG00000024281	1	506	1	11327	0.044672
negative regulation of brain-derived neurotrophic factor receptor signaling pathway	biological_process	9	ENSAPLG00000015488	1	506	1	11327	0.044672
intein-mediated protein splicing	biological_process	10	ENSAPLG00000007226	1	506	1	11327	0.044672
cardiac muscle thin filament assembly	biological_process	7	ENSAPLG00000005756	1	506	1	11327	0.044672
negative regulation of nodal signaling pathway	biological_process	11	ENSAPLG00000016135	1	506	1	11327	0.044672
N-acetylgalactosamine 4-sulfate 6-O-sulfotransferase activity	molecular_function	7	ENSAPLG00000007984	1	506	1	11327	0.044672
glycine biosynthetic process from serine	biological_process	13	ENSAPLG00000011293	1	506	1	11327	0.044672
regulation of actin filament length	biological_process	6	ENSAPLG00000012030	1	506	1	11327	0.044672
cytoplasmic vesicle lumen	cellular_component	6	ENSAPLG00000013347	1	506	1	11327	0.044672
positive regulation of calcium ion-dependent exocytosis of neurotransmitter	biological_process	11	ENSAPLG00000014912	1	506	1	11327	0.044672
negative regulation of calcium-independent cell-cell adhesion	biological_process	8	ENSAPLG00000000919	1	506	1	11327	0.044672
epithelial cell proliferation involved in prostatic bud elongation	biological_process	5	ENSAPLG00000013168	1	506	1	11327	0.044672
long-chain-(S)-2-hydroxy-long-chain-acid oxidase activity	molecular_function	8	ENSAPLG00000009731	1	506	1	11327	0.044672
positive regulation of hydrolase activity	biological_process	7	ENSAPLG00000001616	1	506	1	11327	0.044672
planar cell polarity pathway involved in pericardium morphogenesis	biological_process	11	ENSAPLG00000012181	1	506	1	11327	0.044672
stretch-activated, cation-selective, calcium channel activity	molecular_function	9	ENSAPLG00000005295	1	506	1	11327	0.044672
glycine hydroxymethyltransferase activity	molecular_function	7	ENSAPLG00000011293	1	506	1	11327	0.044672
determination of left/right asymmetry in lateral mesoderm	biological_process	8	ENSAPLG00000007226	1	506	1	11327	0.044672
type I activin receptor binding	molecular_function	9	ENSAPLG00000000997	1	506	1	11327	0.044672
negative regulation of single-species biofilm formation in or on host organism	biological_process	8	ENSAPLG00000015785	1	506	1	11327	0.044672
fumarylacetoacetase activity	molecular_function	7	ENSAPLG00000010762	1	506	1	11327	0.044672
mesenchymal-epithelial cell signaling involved in prostate gland development	biological_process	4	ENSAPLG00000014515	1	506	1	11327	0.044672
signal transduction involved in regulation of aerobic respiration	biological_process	5	ENSAPLG00000005295	1	506	1	11327	0.044672
negative regulation of kidney smooth muscle cell differentiation	biological_process	10	ENSAPLG00000007226	1	506	1	11327	0.044672
response to yeast	biological_process	8	ENSAPLG00000004626	1	506	1	11327	0.044672
creatinine metabolic process	biological_process	8	ENSAPLG00000013114	1	506	1	11327	0.044672
protein deglutamylation	biological_process	11	ENSAPLG00000007966	1	506	1	11327	0.044672
positive regulation of midbrain dopaminergic neuron differentiation	biological_process	12	ENSAPLG00000026530	1	506	1	11327	0.044672
smoothened signaling pathway involved in regulation of cerebellar granule cell precursor cell proliferation	biological_process	7	ENSAPLG00000007226	1	506	1	11327	0.044672
regulation of branching involved in lung morphogenesis	biological_process	8	ENSAPLG00000013168	1	506	1	11327	0.044672
positive regulation of somatic stem cell division	biological_process	8	ENSAPLG00000009024	1	506	1	11327	0.044672
tricuspid valve formation	biological_process	7	ENSAPLG00000025216	1	506	1	11327	0.044672
AV node cell to bundle of His cell signaling	biological_process	7	ENSAPLG00000015833	1	506	1	11327	0.044672
planar cell polarity pathway involved in outflow tract morphogenesis	biological_process	11	ENSAPLG00000012181	1	506	1	11327	0.044672
system development	biological_process	5	ENSAPLG00000002568	1	506	1	11327	0.044672
negative regulation of skeletal muscle cell differentiation	biological_process	8	ENSAPLG00000013526	1	506	1	11327	0.044672
L-alanine metabolic process	biological_process	12	ENSAPLG00000009804	1	506	1	11327	0.044672
cellular ammonia homeostasis	biological_process	6	ENSAPLG00000013905	1	506	1	11327	0.044672
negative regulation of ureter smooth muscle cell differentiation	biological_process	10	ENSAPLG00000007226	1	506	1	11327	0.044672
histamine N-methyltransferase activity	molecular_function	8	ENSAPLG00000022720	1	506	1	11327	0.044672
negative regulation of transforming growth factor beta2 production	biological_process	9	ENSAPLG00000005868	1	506	1	11327	0.044672
negative regulation by host of viral process	biological_process	8	ENSAPLG00000015785	1	506	1	11327	0.044672
adenylate cyclase-inhibiting serotonin receptor signaling pathway	biological_process	9	ENSAPLG00000001665	1	506	1	11327	0.044672
transcriptional activation by promoter-enhancer looping	biological_process	11	ENSAPLG00000025216	1	506	1	11327	0.044672
inositol 1,3,4,5 tetrakisphosphate binding	molecular_function	6	ENSAPLG00000012315	1	506	1	11327	0.044672
histamine catabolic process	biological_process	10	ENSAPLG00000022720	1	506	1	11327	0.044672
positive regulation of synaptic vesicle endocytosis	biological_process	9	ENSAPLG00000010082	1	506	1	11327	0.044672
hypophysis morphogenesis	biological_process	7	ENSAPLG00000012181	1	506	1	11327	0.044672
female germ cell nucleus	cellular_component	8	ENSAPLG00000012727	1	506	1	11327	0.044672
positive regulation of circadian sleep/wake cycle, wakefulness	biological_process	8	ENSAPLG00000010082	1	506	1	11327	0.044672
L-tyrosine:2-oxoglutarate aminotransferase activity	molecular_function	8	ENSAPLG00000013354	1	506	1	11327	0.044672
cerebral cortex GABAergic interneuron differentiation	biological_process	9	ENSAPLG00000026883	1	506	1	11327	0.044672
sequestering of BMP from receptor via BMP binding	biological_process	12	ENSAPLG00000015130	1	506	1	11327	0.044672
positive regulation of hyaluranon cable assembly	biological_process	7	ENSAPLG00000003504	1	506	1	11327	0.044672
regulation of actin binding	biological_process	7	ENSAPLG00000005413	1	506	1	11327	0.044672
developmental induction	biological_process	4	ENSAPLG00000026883	1	506	1	11327	0.044672
fibroblast growth factor receptor signaling pathway involved in neural plate anterior/posterior pattern formation	biological_process	9	ENSAPLG00000001105	1	506	1	11327	0.044672
negative regulation of glycoprotein metabolic process	biological_process	8	ENSAPLG00000004626	1	506	1	11327	0.044672
acetyl-CoA transmembrane transporter activity	molecular_function	8	ENSAPLG00000018174	1	506	1	11327	0.044672
prechordal plate formation	biological_process	5	ENSAPLG00000003426	1	506	1	11327	0.044672
embryonic heart tube formation	biological_process	8	ENSAPLG00000019600	1	506	1	11327	0.044672
polyprenol catabolic process	biological_process	9	ENSAPLG00000007156	1	506	1	11327	0.044672
positive regulation of skeletal muscle cell proliferation	biological_process	8	ENSAPLG00000007226	1	506	1	11327	0.044672
substance P catabolic process	biological_process	10	ENSAPLG00000004527	1	506	1	11327	0.044672
regulation of collateral sprouting	biological_process	7	ENSAPLG00000015488	1	506	1	11327	0.044672
negative regulation by host of viral glycoprotein metabolic process	biological_process	9	ENSAPLG00000004626	1	506	1	11327	0.044672
squamous basal epithelial stem cell differentiation involved in prostate gland acinus development	biological_process	9	ENSAPLG00000012917	1	506	1	11327	0.044672
vasopressin secretion	biological_process	11	ENSAPLG00000005295	1	506	1	11327	0.044672
positive regulation of chemokine (C-X-C motif) ligand 1 production	biological_process	9	ENSAPLG00000005295	1	506	1	11327	0.044672
Gq/11-coupled serotonin receptor activity	molecular_function	9	ENSAPLG00000012164	1	506	1	11327	0.044672
positive regulation of heart induction by negative regulation of canonical Wnt signaling pathway	biological_process	11	ENSAPLG00000026530	1	506	1	11327	0.044672
collagen type IX trimer	cellular_component	6	ENSAPLG00000003493	1	506	1	11327	0.044672
glutamate homeostasis	biological_process	10	ENSAPLG00000014089	1	506	1	11327	0.044672
AV node cell action potential	biological_process	8	ENSAPLG00000015833	1	506	1	11327	0.044672
dipeptide import across plasma membrane	biological_process	12	ENSAPLG00000014089	1	506	1	11327	0.044672
cellular metal ion homeostasis	biological_process	10	ENSAPLG00000013360	1	506	1	11327	0.044672
intrahepatic bile duct development	biological_process	7	ENSAPLG00000013168	1	506	1	11327	0.044672
negative regulation by host of viral exo-alpha-sialidase activity	biological_process	11	ENSAPLG00000004626	1	506	1	11327	0.044672
negative regulation of presynapse assembly	biological_process	9	ENSAPLG00000026530	1	506	1	11327	0.044672
negative regulation of actin filament binding	biological_process	9	ENSAPLG00000005068	1	506	1	11327	0.044672
planar cell polarity pathway involved in cardiac muscle tissue morphogenesis	biological_process	11	ENSAPLG00000012181	1	506	1	11327	0.044672
L-alpha-amino acid transmembrane transport	biological_process	12	ENSAPLG00000014008	1	506	1	11327	0.044672
mucus secretion	biological_process	8	ENSAPLG00000008615	1	506	1	11327	0.044672
calcium ion sensor activity	molecular_function	8	ENSAPLG00000014912	1	506	1	11327	0.044672
proepicardium cell migration involved in pericardium morphogenesis	biological_process	8	ENSAPLG00000012417	1	506	1	11327	0.044672
negative regulation of exo-alpha-sialidase activity	biological_process	8	ENSAPLG00000004626	1	506	1	11327	0.044672
right lung development	biological_process	7	ENSAPLG00000007226	1	506	1	11327	0.044672
neurexin clustering involved in presynaptic membrane assembly	biological_process	7	ENSAPLG00000010082	1	506	1	11327	0.044672
aromatic amino acid family catabolic process	biological_process	10	ENSAPLG00000013354	1	506	1	11327	0.044672
positive regulation of timing of anagen	biological_process	10	ENSAPLG00000012181	1	506	1	11327	0.044672
regulation of chemokine production	biological_process	7	ENSAPLG00000025216	1	506	1	11327	0.044672
positive regulation of synaptic vesicle exocytosis	biological_process	8	ENSAPLG00000010082	1	506	1	11327	0.044672
tracheoesophageal septum formation	biological_process	5	ENSAPLG00000007226	1	506	1	11327	0.044672
regulation of epithelial cell proliferation involved in prostate gland development	biological_process	8	ENSAPLG00000007226	1	506	1	11327	0.044672
mitral valve formation	biological_process	7	ENSAPLG00000025216	1	506	1	11327	0.044672
exopeptidase activity	molecular_function	7	ENSAPLG00000013114	1	506	1	11327	0.044672
cellular response to interleukin-3	biological_process	8	ENSAPLG00000031069	1	506	1	11327	0.044672
globus pallidus development	biological_process	6	ENSAPLG00000026883	1	506	1	11327	0.044672
negative regulation of immune system process	biological_process	6	ENSAPLG00000013168	1	506	1	11327	0.044672
vascular smooth muscle cell differentiation	biological_process	8	ENSAPLG00000013526	1	506	1	11327	0.044672
positive regulation of glomerulus development	biological_process	8	ENSAPLG00000001105	1	506	1	11327	0.044672
N-methyltransferase activity	molecular_function	7	ENSAPLG00000022720	1	506	1	11327	0.044672
regulation of renal sodium excretion	biological_process	8	ENSAPLG00000010874	1	506	1	11327	0.044672
Purkinje myocyte differentiation	biological_process	9	ENSAPLG00000027109	1	506	1	11327	0.044672
cellular response to non-ionic osmotic stress	biological_process	7	ENSAPLG00000013877	1	506	1	11327	0.044672
negative regulation of apoptotic process involved in outflow tract morphogenesis	biological_process	8	ENSAPLG00000017354	1	506	1	11327	0.044672
negative regulation of cell proliferation in midbrain	biological_process	8	ENSAPLG00000012181	1	506	1	11327	0.044672
glutathione transmembrane transport	biological_process	10	ENSAPLG00000014089	1	506	1	11327	0.044672
cadmium ion transmembrane transport	biological_process	11	ENSAPLG00000013616	1	506	1	11327	0.044672
cardiac right ventricle formation	biological_process	7	ENSAPLG00000019600	1	506	1	11327	0.044672
negative regulation of canonical Wnt signaling pathway involved in cardiac muscle cell fate commitment	biological_process	9	ENSAPLG00000026530	1	506	1	11327	0.044672
Wnt signaling pathway involved in midbrain dopaminergic neuron differentiation	biological_process	8	ENSAPLG00000012181	1	506	1	11327	0.044672
negative regulation of neutrophil chemotaxis	biological_process	10	ENSAPLG00000009781	1	506	1	11327	0.044672
axon choice point recognition	biological_process	6	ENSAPLG00000002345	1	506	1	11327	0.044672
receptor tyrosine kinase-like orphan receptor binding	molecular_function	6	ENSAPLG00000012181	1	506	1	11327	0.044672
osteoclast proliferation	biological_process	5	ENSAPLG00000005413	1	506	1	11327	0.044672
NLS-dependent protein nuclear import complex	cellular_component	5	ENSAPLG00000008534	1	506	1	11327	0.044672
negative regulation of retinal ganglion cell axon guidance	biological_process	12	ENSAPLG00000009781	1	506	1	11327	0.044672
planar cell polarity pathway involved in cardiac right atrium morphogenesis	biological_process	11	ENSAPLG00000012181	1	506	1	11327	0.044672
mammary gland bud morphogenesis	biological_process	9	ENSAPLG00000007744	1	506	1	11327	0.044672
regulation of integrin activation	biological_process	7	ENSAPLG00000011291	1	506	1	11327	0.044672
negative regulation of mesenchymal cell apoptotic process involved in nephron morphogenesis	biological_process	9	ENSAPLG00000003504	1	506	1	11327	0.044672
positive regulation of prostaglandin biosynthetic process	biological_process	12	ENSAPLG00000013877	1	506	1	11327	0.044672
atrial cardiac muscle cell development	biological_process	9	ENSAPLG00000013513	1	506	1	11327	0.044672
regulation of phenotypic switching	biological_process	6	ENSAPLG00000013526	1	506	1	11327	0.044672
anterograde dendritic transport of neurotransmitter receptor complex	biological_process	8	ENSAPLG00000006199	1	506	1	11327	0.044672
terminal button organization	biological_process	6	ENSAPLG00000010082	1	506	1	11327	0.044672
positive regulation of fever generation	biological_process	11	ENSAPLG00000013877	1	506	1	11327	0.044672
atrioventricular node cell fate commitment	biological_process	9	ENSAPLG00000027109	1	506	1	11327	0.044672
negative regulation of smooth muscle cell chemotaxis	biological_process	10	ENSAPLG00000009781	1	506	1	11327	0.044672
determination of left/right asymmetry in nervous system	biological_process	8	ENSAPLG00000028802	1	506	1	11327	0.044672
constitutive secretory pathway	biological_process	8	ENSAPLG00000012487	1	506	1	11327	0.044672
rhombomere development	biological_process	5	ENSAPLG00000018688	1	506	1	11327	0.044672
basement membrane assembly	biological_process	6	ENSAPLG00000002568	1	506	1	11327	0.044672
chemoattraction of serotonergic neuron axon	biological_process	8	ENSAPLG00000012181	1	506	1	11327	0.044672
positive regulation of peptidyl-tyrosine autophosphorylation	biological_process	12	ENSAPLG00000000666	1	506	1	11327	0.044672
negative regulation of mast cell differentiation	biological_process	10	ENSAPLG00000025216	1	506	1	11327	0.044672
netrin receptor activity involved in chemorepulsion	molecular_function	7	ENSAPLG00000002017	1	506	1	11327	0.044672
AMPA glutamate receptor clustering	biological_process	9	ENSAPLG00000010082	1	506	1	11327	0.044672
melanocortin receptor binding	molecular_function	8	ENSAPLG00000007960	1	506	1	11327	0.044672
calcium-independent cell-cell adhesion via plasma membrane cell-adhesion molecules	biological_process	7	ENSAPLG00000013457	1	506	1	11327	0.044672
response to nickel cation	biological_process	7	ENSAPLG00000015833	1	506	1	11327	0.044672
proteoglycan metabolic process	biological_process	8	ENSAPLG00000000919	1	506	1	11327	0.044672
polysaccharide localization	biological_process	5	ENSAPLG00000007984	1	506	1	11327	0.044672
intronic transcription regulatory region DNA binding	molecular_function	8	ENSAPLG00000026883	1	506	1	11327	0.044672
cytoskeletal matrix organization at active zone	biological_process	8	ENSAPLG00000010082	1	506	1	11327	0.044672
definitive erythrocyte differentiation	biological_process	8	ENSAPLG00000025216	1	506	1	11327	0.044672
L-DOPA binding	molecular_function	5	ENSAPLG00000005661	1	506	1	11327	0.044672
positive regulation of tau-protein kinase activity	biological_process	12	ENSAPLG00000026530	1	506	1	11327	0.044672
membrane disruption in other organism	biological_process	6	ENSAPLG00000015785	1	506	1	11327	0.044672
endodermal digestive tract morphogenesis	biological_process	7	ENSAPLG00000020880	1	506	1	11327	0.044672
actin polymerization-dependent cell motility	biological_process	6	ENSAPLG00000012030	1	506	1	11327	0.044672
negative regulation of lamellipodium assembly	biological_process	11	ENSAPLG00000009781	1	506	1	11327	0.044672
monocyte homeostasis	biological_process	5	ENSAPLG00000031069	1	506	1	11327	0.044672
planar cell polarity pathway involved in ventricular septum morphogenesis	biological_process	11	ENSAPLG00000012181	1	506	1	11327	0.044672
regulation of CD4-positive, alpha-beta T cell differentiation	biological_process	11	ENSAPLG00000023436	1	506	1	11327	0.044672
positive regulation of sclerotome development	biological_process	9	ENSAPLG00000007226	1	506	1	11327	0.044672
mesenchymal smoothened signaling pathway involved in prostate gland development	biological_process	7	ENSAPLG00000007226	1	506	1	11327	0.044672
regulation of cell growth by extracellular stimulus	biological_process	7	ENSAPLG00000013526	1	506	1	11327	0.044672
phosphatidylcholine-retinol O-acyltransferase activity	molecular_function	8	ENSAPLG00000019429	1	506	1	11327	0.044672
chemoattractant activity involved in axon guidance	molecular_function	8	ENSAPLG00000012181	1	506	1	11327	0.044672
alpha-galactosidase activity	molecular_function	8	ENSAPLG00000011126	1	506	1	11327	0.044672
chemorepulsion involved in interneuron migration from the subpallium to the cortex	biological_process	7	ENSAPLG00000011354	1	506	1	11327	0.044672
L-serine catabolic process	biological_process	12	ENSAPLG00000011293	1	506	1	11327	0.044672
negative regulation of brown fat cell differentiation	biological_process	9	ENSAPLG00000005295	1	506	1	11327	0.044672
UTP-activated nucleotide receptor activity	molecular_function	10	ENSAPLG00000028428	1	506	1	11327	0.044672
seminal vesicle morphogenesis	biological_process	5	ENSAPLG00000029275	1	506	1	11327	0.044672
xylulose metabolic process	biological_process	8	ENSAPLG00000012716	1	506	1	11327	0.044672
positive regulation of strand invasion	biological_process	11	ENSAPLG00000001616	1	506	1	11327	0.044672
positive regulation of DNA methylation	biological_process	10	ENSAPLG00000005775	1	506	1	11327	0.044672
fast, calcium ion-dependent exocytosis of neurotransmitter	biological_process	11	ENSAPLG00000014912	1	506	1	11327	0.044672
septum secundum development	biological_process	7	ENSAPLG00000027109	1	506	1	11327	0.044672
blood vessel endothelial cell delamination	biological_process	9	ENSAPLG00000005295	1	506	1	11327	0.044672
endodermal cell fate determination	biological_process	6	ENSAPLG00000005868	1	506	1	11327	0.044672
metanephric nephron development	biological_process	6	ENSAPLG00000013905	1	506	1	11327	0.044672
positive regulation of dense core granule biogenesis	biological_process	7	ENSAPLG00000009162	1	506	1	11327	0.044672
embryonic heart tube anterior/posterior pattern specification	biological_process	7	ENSAPLG00000000919	1	506	1	11327	0.044672
forebrain neuron development	biological_process	8	ENSAPLG00000012727	1	506	1	11327	0.044672
arterial endothelial cell differentiation	biological_process	9	ENSAPLG00000001097	1	506	1	11327	0.044672
L-DOPA receptor activity	molecular_function	8	ENSAPLG00000005661	1	506	1	11327	0.044672
BMP signaling pathway involved in spinal cord dorsal/ventral patterning	biological_process	11	ENSAPLG00000031090	1	506	1	11327	0.044672
mammary placode formation	biological_process	6	ENSAPLG00000011354	1	506	1	11327	0.044672
cellular component maintenance	biological_process	5	ENSAPLG00000013526	1	506	1	11327	0.044672
other organism cell membrane	cellular_component	5	ENSAPLG00000015785	1	506	1	11327	0.044672
ectoderm and mesoderm interaction	biological_process	6	ENSAPLG00000012917	1	506	1	11327	0.044672
regulation of systemic arterial blood pressure by atrial natriuretic peptide	biological_process	9	ENSAPLG00000010874	1	506	1	11327	0.044672
serotonergic synapse	cellular_component	4	ENSAPLG00000001665	1	506	1	11327	0.044672
cerebellar neuron development	biological_process	8	ENSAPLG00000021595	1	506	1	11327	0.044672
dendritic cell migration	biological_process	5	ENSAPLG00000012030	1	506	1	11327	0.044672
compound eye development	biological_process	8	ENSAPLG00000011574	1	506	1	11327	0.044672
neurotrophin receptor binding	molecular_function	7	ENSAPLG00000001212	1	506	1	11327	0.044672
negative regulation of epithelial to mesenchymal transition involved in endocardial cushion formation	biological_process	10	ENSAPLG00000001105	1	506	1	11327	0.044672
positive regulation of hematopoietic stem cell differentiation	biological_process	9	ENSAPLG00000017354	1	506	1	11327	0.044672
response to growth factor	biological_process	6	ENSAPLG00000005868	1	506	1	11327	0.044672
induction of negative chemotaxis	biological_process	10	ENSAPLG00000009781	1	506	1	11327	0.044672
cell migration involved in mesendoderm migration	biological_process	9	ENSAPLG00000025762	1	506	1	11327	0.044672
keratinocyte migration	biological_process	9	ENSAPLG00000001367	1	506	1	11327	0.044672
L-alanine:2-oxoglutarate aminotransferase activity	molecular_function	8	ENSAPLG00000009804	1	506	1	11327	0.044672
negative regulation of Wnt-Frizzled-LRP5/6 complex assembly	biological_process	8	ENSAPLG00000026530	1	506	1	11327	0.044672
3'-flap-structured DNA binding	molecular_function	8	ENSAPLG00000001616	1	506	1	11327	0.044672
neuropeptide processing	biological_process	9	ENSAPLG00000013114	1	506	1	11327	0.044672
calcium- and calmodulin-responsive adenylate cyclase activity	molecular_function	6	ENSAPLG00000005493	1	506	1	11327	0.044672
negative regulation of dermatome development	biological_process	9	ENSAPLG00000003162	1	506	1	11327	0.044672
regulation of cysteine metabolic process	biological_process	10	ENSAPLG00000014089	1	506	1	11327	0.044672
left lung development	biological_process	7	ENSAPLG00000007226	1	506	1	11327	0.044672
modification of synaptic structure, modulating synaptic transmission	biological_process	9	ENSAPLG00000012542	1	506	1	11327	0.044672
inner medullary collecting duct development	biological_process	7	ENSAPLG00000016135	1	506	1	11327	0.044672
hyperosmotic salinity response	biological_process	7	ENSAPLG00000005295	1	506	1	11327	0.044672
positive regulation of anoikis	biological_process	10	ENSAPLG00000008534	1	506	1	11327	0.044672
biliverdin reductase activity	molecular_function	7	ENSAPLG00000003819	1	506	1	11327	0.044672
negative regulation of determination of dorsal identity	biological_process	7	ENSAPLG00000007744	1	506	1	11327	0.044672
positive regulation of corticotropin-releasing hormone secretion	biological_process	9	ENSAPLG00000005413	1	506	1	11327	0.044672
regulation of cell proliferation involved in tissue homeostasis	biological_process	7	ENSAPLG00000013168	1	506	1	11327	0.044672
glomerular epithelium development	biological_process	9	ENSAPLG00000017354	1	506	1	11327	0.044672
negative regulation of axon extension involved in regeneration	biological_process	9	ENSAPLG00000001323	1	506	1	11327	0.044672
osmosensor activity	molecular_function	6	ENSAPLG00000005295	1	506	1	11327	0.044672
epidermal cell division	biological_process	5	ENSAPLG00000012917	1	506	1	11327	0.044672
heart valve formation	biological_process	5	ENSAPLG00000013168	1	506	1	11327	0.044672
regulation of mesenchymal cell proliferation involved in prostate gland development	biological_process	8	ENSAPLG00000007226	1	506	1	11327	0.044672
negative regulation of osteoclast proliferation	biological_process	9	ENSAPLG00000000666	1	506	1	11327	0.044672
condensed mesenchymal cell proliferation	biological_process	5	ENSAPLG00000007730	1	506	1	11327	0.044672
regulation of epithelial cell proliferation involved in lung morphogenesis	biological_process	8	ENSAPLG00000013168	1	506	1	11327	0.044672
positive regulation of kidney smooth muscle cell differentiation	biological_process	10	ENSAPLG00000007226	1	506	1	11327	0.044672
endochondral bone morphogenesis	biological_process	7	ENSAPLG00000013168	1	506	1	11327	0.044672
atrioventricular node development	biological_process	9	ENSAPLG00000027109	1	506	1	11327	0.044672
regulation of AMPA glutamate receptor clustering	biological_process	9	ENSAPLG00000014089	1	506	1	11327	0.044672
primitive erythrocyte differentiation	biological_process	8	ENSAPLG00000025216	1	506	1	11327	0.044672
regulation of lysosome organization	biological_process	9	ENSAPLG00000013874	1	506	1	11327	0.044672
proximal/distal pattern formation involved in nephron development	biological_process	7	ENSAPLG00000019607	1	506	1	11327	0.044672
leukotriene-A4 hydrolase activity	molecular_function	7	ENSAPLG00000002921	1	506	1	11327	0.044672
endosomal lumen acidification	biological_process	13	ENSAPLG00000006765	1	506	1	11327	0.044672
voltage-gated proton channel activity	molecular_function	9	ENSAPLG00000008786	1	506	1	11327	0.044672
signaling adaptor activity	molecular_function	6	ENSAPLG00000031069;ENSAPLG00000012030	2	506	8	11327	0.0466318
glomerulus development	biological_process	5	ENSAPLG00000008024;ENSAPLG00000005775	2	506	8	11327	0.0466318
amino acid transport	biological_process	10	ENSAPLG00000014008;ENSAPLG00000014089	2	506	8	11327	0.0466318
embryo development ending in birth or egg hatching	biological_process	6	ENSAPLG00000025762;ENSAPLG00000031149	2	506	8	11327	0.0466318
interstitial matrix	cellular_component	6	ENSAPLG00000014515;ENSAPLG00000011837	2	506	8	11327	0.0466318
chondroitin sulfate biosynthetic process	biological_process	9	ENSAPLG00000012574;ENSAPLG00000007984	2	506	8	11327	0.0466318
secretory granule membrane	cellular_component	7	ENSAPLG00000003010;ENSAPLG00000004644	2	506	8	11327	0.0466318
L-glutamate transmembrane transporter activity	molecular_function	8	ENSAPLG00000012571;ENSAPLG00000012816	2	506	8	11327	0.0466318
regulation of ossification	biological_process	6	ENSAPLG00000030308;ENSAPLG00000011653	2	506	8	11327	0.0466318
membranous septum morphogenesis	biological_process	5	ENSAPLG00000020880;ENSAPLG00000001105	2	506	8	11327	0.0466318
Rac protein signal transduction	biological_process	8	ENSAPLG00000011291;ENSAPLG00000012030	2	506	8	11327	0.0466318
negative regulation of intracellular estrogen receptor signaling pathway	biological_process	10	ENSAPLG00000012917;ENSAPLG00000009024	2	506	8	11327	0.0466318
sympathetic nervous system development	biological_process	6	ENSAPLG00000012917;ENSAPLG00000013905	2	506	8	11327	0.0466318
negative regulation of peptidyl-tyrosine phosphorylation	biological_process	11	ENSAPLG00000001212;ENSAPLG00000003162	2	506	8	11327	0.0466318
heart trabecula formation	biological_process	6	ENSAPLG00000013513;ENSAPLG00000027109	2	506	8	11327	0.0466318
type B pancreatic cell development	biological_process	9	ENSAPLG00000003652;ENSAPLG00000012181	2	506	8	11327	0.0466318
cellular response to hormone stimulus	biological_process	6	ENSAPLG00000009781;ENSAPLG00000014516	2	506	8	11327	0.0466318
negative regulation of neuron apoptotic process	biological_process	10	ENSAPLG00000018459;ENSAPLG00000013905;ENSAPLG00000015626;ENSAPLG00000003299;ENSAPLG00000021676;ENSAPLG00000025762	6	506	60	11327	0.0505125
negative regulation of epithelial cell proliferation	biological_process	8	ENSAPLG00000003162;ENSAPLG00000012181;ENSAPLG00000027580;ENSAPLG00000013168	4	506	32	11327	0.0526473
biosynthetic process	biological_process	4	ENSAPLG00000009804;ENSAPLG00000010281;ENSAPLG00000013354;ENSAPLG00000001034	4	506	32	11327	0.0526473
cell junction	cellular_component	3	ENSAPLG00000004755;ENSAPLG00000024325;ENSAPLG00000017278;ENSAPLG00000003880;ENSAPLG00000013457;ENSAPLG00000011104;ENSAPLG00000012417;ENSAPLG00000001367	8	506	92	11327	0.0529676
integral component of membrane	cellular_component	5	ENSAPLG00000004914;ENSAPLG00000014089;ENSAPLG00000008044;ENSAPLG00000011952;ENSAPLG00000013457;ENSAPLG00000001294;ENSAPLG00000007984;ENSAPLG00000015376;ENSAPLG00000009142;ENSAPLG00000011302;ENSAPLG00000015578;ENSAPLG00000009536;ENSAPLG00000002605;ENSAPLG00000008205;ENSAPLG00000011578;ENSAPLG00000021499;ENSAPLG00000013874;ENSAPLG00000013703;ENSAPLG00000014998;ENSAPLG00000004725;ENSAPLG00000008027;…	64	506	1177	11327	0.0546454
