# Supplementary material for: Integrated transcriptomics and metabolomics study of embryonic breast muscle of Jiaji ducks
Source: BMC Genomics. 2024 Jun 1;25:551. doi: 10.1186/s12864-024-10452-6 (PMC11144331; doi:10.1186/s12864-024-10452-6)
Supplement: Supplementary file 8 — Supplementary Material 8: Table S7 transcriptome trend 1 KEGG_enrichment_Gene [file 12864_2024_10452_MOESM8_ESM.xlsx]

## Sheet: Sheet1
Table S7 transcriptome trend 1 KEGG_enrichment_Gene
pathway_id	pathway_name	Genes ID	S gene number	TS gene number	B gene number	TB gene number	pvalue
4350	TGF-beta signaling pathway	ENSAPLG00000001105;ENSAPLG00000015130;ENSAPLG00000031090;ENSAPLG00000029275;ENSAPLG00000000666;ENSAPLG00000027580;ENSAPLG00000000919;ENSAPLG00000003652;ENSAPLG00000003504;ENSAPLG00000000997;ENSAPLG00000012621;ENSAPLG00000018058;ENSAPLG00000020880	13	227	77	5312	1.81055e-05
4974	Protein digestion and absorption	ENSAPLG00000006175;ENSAPLG00000010244;ENSAPLG00000024730;ENSAPLG00000025608	4	227	10	5312	0.000556486
4270	Vascular smooth muscle contraction	ENSAPLG00000005685;ENSAPLG00000020595;ENSAPLG00000005493;ENSAPLG00000009568;ENSAPLG00000003092;ENSAPLG00000006060;ENSAPLG00000013389;ENSAPLG00000025419;ENSAPLG00000010661;ENSAPLG00000022716;ENSAPLG00000004725;ENSAPLG00000005419	12	227	118	5312	0.00427175
4916	Melanogenesis	ENSAPLG00000005419;ENSAPLG00000003092;ENSAPLG00000013837;ENSAPLG00000012181;ENSAPLG00000007960;ENSAPLG00000005493;ENSAPLG00000012813;ENSAPLG00000011027;ENSAPLG00000012676	9	227	86	5312	0.0106208
4810	Regulation of actin cytoskeleton	ENSAPLG00000009568;ENSAPLG00000005685;ENSAPLG00000020035;ENSAPLG00000006771;ENSAPLG00000003663;ENSAPLG00000011952;ENSAPLG00000022440;ENSAPLG00000012542;ENSAPLG00000001294;ENSAPLG00000006129;ENSAPLG00000004435;ENSAPLG00000025762;ENSAPLG00000007741;ENSAPLG00000003937;ENSAPLG00000003115	15	227	196	5312	0.0197977
4510	Focal adhesion	ENSAPLG00000003937;ENSAPLG00000009568;ENSAPLG00000007741;ENSAPLG00000029393;ENSAPLG00000006771;ENSAPLG00000003493;ENSAPLG00000014515;ENSAPLG00000011837;ENSAPLG00000005685;ENSAPLG00000002568;ENSAPLG00000012642;ENSAPLG00000011219;ENSAPLG00000003663;ENSAPLG00000001323;ENSAPLG00000009576	15	227	203	5312	0.0262445
4512	ECM-receptor interaction	ENSAPLG00000014515;ENSAPLG00000007741;ENSAPLG00000011837;ENSAPLG00000029393;ENSAPLG00000003493;ENSAPLG00000012642;ENSAPLG00000003663;ENSAPLG00000001323;ENSAPLG00000002568	9	227	101	5312	0.0278621
532	Glycosaminoglycan biosynthesis - chondroitin sulfate / dermatan sulfate	ENSAPLG00000012574;ENSAPLG00000007984;ENSAPLG00000008044	3	227	18	5312	0.0390963
5030	Cocaine addiction	ENSAPLG00000007805	1	227	1	5312	0.0427334
4721	Synaptic vesicle cycle	ENSAPLG00000008826	1	227	1	5312	0.0427334
440	Phosphonate and phosphinate metabolism	ENSAPLG00000010281;ENSAPLG00000002521	2	227	8	5312	0.0429394
