# Supplementary material for: Integrated transcriptomics and metabolomics study of embryonic breast muscle of Jiaji ducks
Source: BMC Genomics. 2024 Jun 1;25:551. doi: 10.1186/s12864-024-10452-6 (PMC11144331; doi:10.1186/s12864-024-10452-6)
Supplement: Supplementary file 9 — Supplementary Material 9: Table S8 Transcriptome trend 6 gene [file 12864_2024_10452_MOESM9_ESM.xlsx]

## Sheet: Sheet1
Table S8 Transcriptome trend 6 gene
gene_id	gene name
ENSAPLG00000004868	DOK5
ENSAPLG00000013589	SGCZ
ENSAPLG00000025704	VEGFA
ENSAPLG00000019259	METTL11B
ENSAPLG00000012541	CIAO3
ENSAPLG00000009681	CAVIN4
ENSAPLG00000029372	PNOC
ENSAPLG00000022427	ENSAPLG00000022427
ENSAPLG00000022486	SSPN
ENSAPLG00000013662	CD151
ENSAPLG00000021853	KCNJ11
ENSAPLG00000001615	P2RY1
ENSAPLG00000004666	COBL
ENSAPLG00000009205	MAP3K8
ENSAPLG00000003591	RNF217
ENSAPLG00000009409	ENSAPLG00000009409
ENSAPLG00000008216	HAGH
ENSAPLG00000002692	CYFIP2
ENSAPLG00000021375	ENSAPLG00000021375
ENSAPLG00000006689	FLT1
ENSAPLG00000003479	CA12
ENSAPLG00000024791	ENSAPLG00000024791
ENSAPLG00000004158	COLQ
ENSAPLG00000003098	CAV3
ENSAPLG00000014501	COQ8A
ENSAPLG00000018280	ENSAPLG00000018280
ENSAPLG00000024762	ENSAPLG00000024762
ENSAPLG00000026342	CAV2
ENSAPLG00000014313	PTGS1
ENSAPLG00000021162	ENSAPLG00000021162
ENSAPLG00000016900	ENSAPLG00000016900
ENSAPLG00000011482	SH3TC1
ENSAPLG00000020078	SMIM5
ENSAPLG00000008502	SPATA7
ENSAPLG00000002355	GPX3
ENSAPLG00000012276	CLEC19A
ENSAPLG00000015168	KCNG2
ENSAPLG00000010886	CCNI
ENSAPLG00000011867	EGF
ENSAPLG00000021360	ENSAPLG00000021360
ENSAPLG00000009522	PHKA2
ENSAPLG00000014182	HTRA1
ENSAPLG00000007958	PACSIN3
ENSAPLG00000010508	ENSAPLG00000010508
ENSAPLG00000007022	KLHL41
ENSAPLG00000001889	MTERF2
ENSAPLG00000024895	SYNPO
ENSAPLG00000013857	MYOM2
ENSAPLG00000022692	ENSAPLG00000022692
ENSAPLG00000007103	MYBPC1
ENSAPLG00000021794	ENSAPLG00000021794
ENSAPLG00000000924	ENSAPLG00000000924
ENSAPLG00000014564	ENSAPLG00000014564
ENSAPLG00000005970	ENSAPLG00000005970
ENSAPLG00000007622	ABRA
ENSAPLG00000009025	ABCC8
ENSAPLG00000015868	BCL6
ENSAPLG00000024600	ENSAPLG00000024600
ENSAPLG00000022342	ENSAPLG00000022342
ENSAPLG00000029187	PPP1R3A
ENSAPLG00000002314	SIAH1
ENSAPLG00000011792	ENSAPLG00000011792
ENSAPLG00000005134	RYR3
ENSAPLG00000004032	AQP4
ENSAPLG00000026013	ENSAPLG00000026013
ENSAPLG00000019226	FXYD6
ENSAPLG00000012868	ENSAPLG00000012868
ENSAPLG00000024839	IGFBP7
ENSAPLG00000030115	ENSAPLG00000030115
ENSAPLG00000006354	ENSAPLG00000006354
ENSAPLG00000008654	ENSAPLG00000008654
ENSAPLG00000021067	ENSAPLG00000021067
ENSAPLG00000027519	ENSAPLG00000027519
ENSAPLG00000010734	BTBD6
ENSAPLG00000004363	RAMP1
ENSAPLG00000002673	HTR3A
ENSAPLG00000026654	ENSAPLG00000026654
ENSAPLG00000007522	ENSAPLG00000007522
ENSAPLG00000025810	PLCD4
ENSAPLG00000015341	ENSAPLG00000015341
ENSAPLG00000005073	LMO7
ENSAPLG00000013356	COL4A6
ENSAPLG00000005751	ASB5
ENSAPLG00000026000	ENSAPLG00000026000
ENSAPLG00000027270	ENSAPLG00000027270
ENSAPLG00000004529	DHRS7C
ENSAPLG00000004308	EGFL7
ENSAPLG00000016209	ENSAPLG00000016209
ENSAPLG00000012260	SAT1
ENSAPLG00000009844	MAPKBP1
ENSAPLG00000019872	GAMT
ENSAPLG00000008881	ENSAPLG00000008881
ENSAPLG00000004640	LRRFIP1
ENSAPLG00000011063	FKBP3
ENSAPLG00000005511	COL6A3
ENSAPLG00000011997	AFAP1L1
ENSAPLG00000014374	COL15A1
ENSAPLG00000011904	SNX10
ENSAPLG00000008618	ACTN2
ENSAPLG00000013163	HHATL
ENSAPLG00000010479	ENSAPLG00000010479
ENSAPLG00000009277	ENSAPLG00000009277
ENSAPLG00000029130	ENSAPLG00000029130
ENSAPLG00000004437	ANO1
ENSAPLG00000016120	LONRF2
ENSAPLG00000031108	ENSAPLG00000031108
ENSAPLG00000011945	LRIT2
ENSAPLG00000024457	FAHD1
ENSAPLG00000008156	ETNPPL
ENSAPLG00000023906	DAG1
ENSAPLG00000000978	KLHL3
ENSAPLG00000005347	HEPH
ENSAPLG00000002477	SGMS1
ENSAPLG00000019529	ENSAPLG00000019529
ENSAPLG00000018609	ENSAPLG00000018609
ENSAPLG00000007483	LIMCH1
ENSAPLG00000010820	MYO1E
ENSAPLG00000025289	ENSAPLG00000025289
ENSAPLG00000025252	ENSAPLG00000025252
ENSAPLG00000012309	RASGRP3
ENSAPLG00000014364	DDO
ENSAPLG00000010896	ENSAPLG00000010896
ENSAPLG00000003963	TXLNB
ENSAPLG00000006033	BCAS1
ENSAPLG00000025001	ENSAPLG00000025001
ENSAPLG00000003159	STPG1
ENSAPLG00000006582	SLC25A42
ENSAPLG00000023039	ENSAPLG00000023039
ENSAPLG00000016297	DMD
ENSAPLG00000014226	FILIP1
ENSAPLG00000004059	AFF1
ENSAPLG00000015400	USP28
ENSAPLG00000017537	ENSAPLG00000017537
ENSAPLG00000015179	HTR2B
ENSAPLG00000008585	ENSAPLG00000008585
ENSAPLG00000008542	TMEM116
ENSAPLG00000017534	ENSAPLG00000017534
ENSAPLG00000025921	ENSAPLG00000025921
ENSAPLG00000004849	REEP1
ENSAPLG00000010211	POLL
ENSAPLG00000007153	RETREG1
ENSAPLG00000021675	ENSAPLG00000021675
ENSAPLG00000022330	CCDC69
ENSAPLG00000011522	ENSAPLG00000011522
ENSAPLG00000013331	ENSAPLG00000013331
ENSAPLG00000009083	SLC13A3
ENSAPLG00000019685	ENSAPLG00000019685
ENSAPLG00000002403	MYBPH
ENSAPLG00000027928	ENSAPLG00000027928
ENSAPLG00000012700	NOS1
ENSAPLG00000002535	STYX
ENSAPLG00000012529	ENSAPLG00000012529
ENSAPLG00000002487	TSC1
ENSAPLG00000007520	CA4
ENSAPLG00000009441	YIPF7
ENSAPLG00000009462	ENSAPLG00000009462
ENSAPLG00000008164	ENSAPLG00000008164
ENSAPLG00000008996	PKIA
ENSAPLG00000005100	SLC25A48
ENSAPLG00000006375	ENSAPLG00000006375
ENSAPLG00000025572	ENSAPLG00000025572
ENSAPLG00000013958	MMRN2
ENSAPLG00000018391	FAM180B
ENSAPLG00000012665	SMTN
ENSAPLG00000022613	ENSAPLG00000022613
ENSAPLG00000010946	XDH
ENSAPLG00000020032	ENSAPLG00000020032
ENSAPLG00000013659	ENSAPLG00000013659
ENSAPLG00000004247	CCDC88C
ENSAPLG00000001856	ENSAPLG00000001856
ENSAPLG00000009457	ENPP1
ENSAPLG00000003953	MARCH8
ENSAPLG00000014967	NEURL1B
ENSAPLG00000001192	PPM1K
ENSAPLG00000003890	ENSAPLG00000003890
ENSAPLG00000003211	CA2
ENSAPLG00000028840	TMEM182
ENSAPLG00000012893	KLHL40
ENSAPLG00000020859	ENSAPLG00000020859
ENSAPLG00000012838	MYOT
ENSAPLG00000011267	CASQ2
ENSAPLG00000006438	DUSP27
ENSAPLG00000014983	FGFRL1
ENSAPLG00000028351	PHYHD1
ENSAPLG00000016546	ENSAPLG00000016546
ENSAPLG00000005639	CNTN6
ENSAPLG00000026091	CIAO2B
ENSAPLG00000017837	ENSAPLG00000017837
ENSAPLG00000025431	ENSAPLG00000025431
ENSAPLG00000015272	HBEGF
ENSAPLG00000023144	ENSAPLG00000023144
ENSAPLG00000007227	ENSAPLG00000007227
ENSAPLG00000017159	ENSAPLG00000017159
ENSAPLG00000012607	BCHE
ENSAPLG00000031005	ENSAPLG00000031005
ENSAPLG00000015736	SPTB
ENSAPLG00000024722	CLDN5
ENSAPLG00000023123	ENSAPLG00000023123
ENSAPLG00000024936	ENSAPLG00000024936
ENSAPLG00000012132	ENSAPLG00000012132
ENSAPLG00000025944	ENSAPLG00000025944
ENSAPLG00000006206	RASGRF1
ENSAPLG00000030046	RASL10B
ENSAPLG00000007742	HIPK3
ENSAPLG00000002307	MLIP
ENSAPLG00000004554	ARHGEF9
ENSAPLG00000011531	GPR171
ENSAPLG00000008104	AGMAT
ENSAPLG00000030459	ENSAPLG00000030459
ENSAPLG00000007792	ENSAPLG00000007792
ENSAPLG00000004634	ADGRF5
ENSAPLG00000022243	ENSAPLG00000022243
ENSAPLG00000029770	ENSAPLG00000029770
ENSAPLG00000017682	ENSAPLG00000017682
ENSAPLG00000024016	ENSAPLG00000024016
ENSAPLG00000023664	ENSAPLG00000023664
ENSAPLG00000012284	ENSAPLG00000012284
ENSAPLG00000010095	CMTM8
ENSAPLG00000029065	ENSAPLG00000029065
ENSAPLG00000029486	HSPB8
ENSAPLG00000021741	PCMTD1
ENSAPLG00000004267	GRB10
ENSAPLG00000000600	THNSL2
ENSAPLG00000017720	ENSAPLG00000017720
ENSAPLG00000026953	ENSAPLG00000026953
ENSAPLG00000017893	ENSAPLG00000017893
ENSAPLG00000003784	MYOM3
ENSAPLG00000023807	ENSAPLG00000023807
ENSAPLG00000004635	ENSAPLG00000004635
ENSAPLG00000014571	IQUB
ENSAPLG00000023157	ENSAPLG00000023157
ENSAPLG00000006591	NEXN
ENSAPLG00000002871	ENSAPLG00000002871
ENSAPLG00000009459	CADM2
ENSAPLG00000023505	ENSAPLG00000023505
ENSAPLG00000022277	RF00009
ENSAPLG00000009016	ENSAPLG00000009016
ENSAPLG00000025377	ENSAPLG00000025377
ENSAPLG00000024590	ENSAPLG00000024590
ENSAPLG00000022774	ENSAPLG00000022774
ENSAPLG00000023801	C10orf71
ENSAPLG00000031098	ARL13A
ENSAPLG00000023918	ENSAPLG00000023918
ENSAPLG00000003186	DAPP1
ENSAPLG00000024733	TMEM233
ENSAPLG00000025333	ENSAPLG00000025333
ENSAPLG00000016478	ENSAPLG00000016478
ENSAPLG00000007435	SLC37A1
ENSAPLG00000025842	ENSAPLG00000025842
ENSAPLG00000026806	ENSAPLG00000026806
ENSAPLG00000026975	LBX1
ENSAPLG00000014987	LRRC39
ENSAPLG00000029764	ENSAPLG00000029764
ENSAPLG00000012711	RRAD
ENSAPLG00000002627	MYPN
ENSAPLG00000009829	DNASE1L3
ENSAPLG00000000915	RPS28
ENSAPLG00000016394	ENSAPLG00000016394
ENSAPLG00000017757	ENSAPLG00000017757
ENSAPLG00000021170	ENSAPLG00000021170
ENSAPLG00000012804	TSPAN15
ENSAPLG00000016329	ANKRD33B
ENSAPLG00000025601	ENSAPLG00000025601
ENSAPLG00000012677	PP2D1
ENSAPLG00000027492	ENSAPLG00000027492
ENSAPLG00000003582	RBM20
ENSAPLG00000016057	TTLL7
ENSAPLG00000003946	PDE8A
ENSAPLG00000022661	ENSAPLG00000022661
ENSAPLG00000024870	ENSAPLG00000024870
ENSAPLG00000002525	CDH13
ENSAPLG00000026129	ENSAPLG00000026129
ENSAPLG00000001087	SSTR2
ENSAPLG00000008735	USH1C
ENSAPLG00000002116	SMYD1
ENSAPLG00000005778	CD247
ENSAPLG00000009438	KCNK10
ENSAPLG00000025967	ENSAPLG00000025967
ENSAPLG00000005819	STKLD1
ENSAPLG00000029350	ENSAPLG00000029350
ENSAPLG00000002215	ENSAPLG00000002215
ENSAPLG00000012493	SPRY3
ENSAPLG00000000757	BDKRB1
ENSAPLG00000011243	EFCAB5
ENSAPLG00000028564	ENSAPLG00000028564
ENSAPLG00000012082	ENSAPLG00000012082
ENSAPLG00000021697	ENSAPLG00000021697
ENSAPLG00000000307	RF01295
ENSAPLG00000026210	ENSAPLG00000026210
ENSAPLG00000014413	BVES
ENSAPLG00000011181	ENSAPLG00000011181
ENSAPLG00000002876	MTTP
ENSAPLG00000023786	ENSAPLG00000023786
ENSAPLG00000000580	ENSAPLG00000000580
ENSAPLG00000014437	CPEB3
ENSAPLG00000013970	NGEF
ENSAPLG00000028789	FAM131B
ENSAPLG00000025746	ENSAPLG00000025746
ENSAPLG00000029738	ENSAPLG00000029738
ENSAPLG00000016967	ENSAPLG00000016967
ENSAPLG00000001503	GPR19
ENSAPLG00000013112	ENSAPLG00000013112
ENSAPLG00000017546	ENSAPLG00000017546
ENSAPLG00000002769	KLHDC7A
ENSAPLG00000010003	ENSAPLG00000010003
ENSAPLG00000009210	NUTF2
ENSAPLG00000030330	ENSAPLG00000030330
ENSAPLG00000012108	TMPRSS13
ENSAPLG00000025993	ENSAPLG00000025993
ENSAPLG00000021155	GNG11
ENSAPLG00000007743	CDH8
ENSAPLG00000026888	ENSAPLG00000026888
ENSAPLG00000016292	ENSAPLG00000016292
ENSAPLG00000011667	NPBWR2
ENSAPLG00000030283	RF00001
ENSAPLG00000022307	ENSAPLG00000022307
ENSAPLG00000005849	RFX4
ENSAPLG00000026523	ENSAPLG00000026523
ENSAPLG00000023919	MYO5C
ENSAPLG00000022577	ENSAPLG00000022577
ENSAPLG00000030480	ENSAPLG00000030480
ENSAPLG00000017880	ENSAPLG00000017880
ENSAPLG00000014325	ENSAPLG00000014325
ENSAPLG00000024250	ENSAPLG00000024250
ENSAPLG00000021724	ENSAPLG00000021724
ENSAPLG00000019361	ENSAPLG00000019361
ENSAPLG00000023520	ENSAPLG00000023520
ENSAPLG00000020913	ENSAPLG00000020913
ENSAPLG00000010829	ENSAPLG00000010829
ENSAPLG00000012946	ENSAPLG00000012946
ENSAPLG00000027767	ENSAPLG00000027767
ENSAPLG00000022280	ENSAPLG00000022280
