# Supplementary material for: Integrated transcriptomics and metabolomics study of embryonic breast muscle of Jiaji ducks
Source: BMC Genomics. 2024 Jun 1;25:551. doi: 10.1186/s12864-024-10452-6 (PMC11144331; doi:10.1186/s12864-024-10452-6)
Supplement: Supplementary file 10 — Supplementary Material 10: Table S9 transcriptome trend 6 GO_enrichment_Gene [file 12864_2024_10452_MOESM10_ESM.xlsx]

## Sheet: Sheet1
Table S9 transcriptome trend 6 GO_enrichment_Gene
GO_ID	GO_Term	GO_function	GO_class	Genes	S gene number	TS gene number	B gene number	TB gene number	pvalue
GO:0005581	collagen trimer	cellular_component	4	ENSAPLG00000030115;ENSAPLG00000012868;ENSAPLG00000013112;ENSAPLG00000005511;ENSAPLG00000009462;ENSAPLG00000013356	6	232	11	11327	2.93559e-08
GO:0005901	caveola	cellular_component	8	ENSAPLG00000011792;ENSAPLG00000014413;ENSAPLG00000021375;ENSAPLG00000002525;ENSAPLG00000003098;ENSAPLG00000012700;ENSAPLG00000009681;ENSAPLG00000026342	8	232	26	11327	3.1208e-08
GO:0016010	dystrophin-associated glycoprotein complex	cellular_component	5	ENSAPLG00000016297;ENSAPLG00000023906;ENSAPLG00000022486;ENSAPLG00000003098	4	232	6	11327	2.49129e-06
GO:0043267	negative regulation of potassium ion transport	biological_process	10	ENSAPLG00000011267;ENSAPLG00000012700;ENSAPLG00000008618	3	232	3	11327	8.48395e-06
GO:0005886	plasma membrane	cellular_component	4	ENSAPLG00000026342;ENSAPLG00000009025;ENSAPLG00000025810;ENSAPLG00000007022;ENSAPLG00000023906;ENSAPLG00000004363;ENSAPLG00000014226;ENSAPLG00000001087;ENSAPLG00000005073;ENSAPLG00000011867;ENSAPLG00000002525;ENSAPLG00000011792;ENSAPLG00000003098;ENSAPLG00000004640;ENSAPLG00000009083;ENSAPLG00000004032;ENSAPLG00000021853;ENSAPLG00000004437;ENSAPLG00000003186;ENSAPLG00000007958;ENSAPLG00000013589;…	43	232	1095	11327	2.08124e-05
GO:0030314	junctional membrane complex	cellular_component	4	ENSAPLG00000023664;ENSAPLG00000023144;ENSAPLG00000011267	3	232	5	11327	8.22867e-05
GO:0051926	negative regulation of calcium ion transport	biological_process	9	ENSAPLG00000012700;ENSAPLG00000007958;ENSAPLG00000003098	3	232	5	11327	8.22867e-05
GO:0002027	regulation of heart rate	biological_process	9	ENSAPLG00000014413;ENSAPLG00000011267;ENSAPLG00000016297;ENSAPLG00000003098	4	232	15	11327	0.000195986
GO:0005201	extracellular matrix structural constituent	molecular_function	4	ENSAPLG00000013356;ENSAPLG00000030115;ENSAPLG00000012868;ENSAPLG00000009462;ENSAPLG00000013112	5	232	29	11327	0.000274349
GO:0042383	sarcolemma	cellular_component	5	ENSAPLG00000016297;ENSAPLG00000014413;ENSAPLG00000012700;ENSAPLG00000005511;ENSAPLG00000003098	5	232	30	11327	0.000323775
GO:0004416	hydroxyacylglutathione hydrolase activity	molecular_function	7	ENSAPLG00000018609;ENSAPLG00000008216	2	232	2	11327	0.000417742
GO:0019243	methylglyoxal catabolic process to D-lactate via S-lactoyl-glutathione	biological_process	11	ENSAPLG00000008216;ENSAPLG00000018609	2	232	2	11327	0.000417742
GO:0045214	sarcomere organization	biological_process	9	ENSAPLG00000008618;ENSAPLG00000002627;ENSAPLG00000011267;ENSAPLG00000007022	4	232	18	11327	0.000418615
GO:0003094	glomerular filtration	biological_process	7	ENSAPLG00000010820;ENSAPLG00000004634;ENSAPLG00000011792	3	232	8	11327	0.000440214
GO:0031430	M band	cellular_component	5	ENSAPLG00000003784;ENSAPLG00000013857;ENSAPLG00000007022	3	232	8	11327	0.000440214
GO:0030018	Z disc	cellular_component	5	ENSAPLG00000011267;ENSAPLG00000016297;ENSAPLG00000008618;ENSAPLG00000002627;ENSAPLG00000012700	5	232	34	11327	0.000591459
GO:0030315	T-tubule	cellular_component	5	ENSAPLG00000012700;ENSAPLG00000003098;ENSAPLG00000021853	3	232	9	11327	0.000650354
GO:0042391	regulation of membrane potential	biological_process	5	ENSAPLG00000021853;ENSAPLG00000016297;ENSAPLG00000003098;ENSAPLG00000014413;ENSAPLG00000008618	5	232	37	11327	0.000881458
GO:0098909	regulation of cardiac muscle cell action potential involved in regulation of contraction	biological_process	8	ENSAPLG00000003098;ENSAPLG00000010508	2	232	3	11327	0.00123626
GO:0097361	CIA complex	cellular_component	4	ENSAPLG00000026091;ENSAPLG00000012541	2	232	3	11327	0.00123626
GO:0004089	carbonate dehydratase activity	molecular_function	7	ENSAPLG00000003211;ENSAPLG00000007520;ENSAPLG00000003479	3	232	11	11327	0.00123926
GO:0005088	Ras guanyl-nucleotide exchange factor activity	molecular_function	8	ENSAPLG00000011867;ENSAPLG00000012309;ENSAPLG00000006206	3	232	11	11327	0.00123926
GO:0003779	actin binding	molecular_function	6	ENSAPLG00000005073;ENSAPLG00000015736;ENSAPLG00000007622;ENSAPLG00000004666;ENSAPLG00000007792;ENSAPLG00000023906;ENSAPLG00000016297;ENSAPLG00000007227;ENSAPLG00000024895	9	232	134	11327	0.00172552
GO:0005604	basement membrane	cellular_component	6	ENSAPLG00000023906;ENSAPLG00000013958;ENSAPLG00000013356;ENSAPLG00000013662;ENSAPLG00000014374	5	232	43	11327	0.00176211
GO:0005515	protein binding	molecular_function	4	ENSAPLG00000022307;ENSAPLG00000008735;ENSAPLG00000007022;ENSAPLG00000005134;ENSAPLG00000009844;ENSAPLG00000013857;ENSAPLG00000008618;ENSAPLG00000011482;ENSAPLG00000002769;ENSAPLG00000011945;ENSAPLG00000012529;ENSAPLG00000012700;ENSAPLG00000014571;ENSAPLG00000021067;ENSAPLG00000012665;ENSAPLG00000016394;ENSAPLG00000010734;ENSAPLG00000007103;ENSAPLG00000023919;ENSAPLG00000006375;ENSAPLG00000024839;…	63	232	2186	11327	0.00204674
GO:0001938	positive regulation of endothelial cell proliferation	biological_process	9	ENSAPLG00000015179;ENSAPLG00000004308;ENSAPLG00000002525;ENSAPLG00000026342	4	232	27	11327	0.00207789
GO:0048741	skeletal muscle fiber development	biological_process	9	ENSAPLG00000012893;ENSAPLG00000007022;ENSAPLG00000026342	3	232	13	11327	0.00208392
GO:0051647	nucleus localization	biological_process	6	ENSAPLG00000003098;ENSAPLG00000016297	2	232	4	11327	0.0024391
GO:0014819	regulation of skeletal muscle contraction	biological_process	10	ENSAPLG00000003098;ENSAPLG00000016297	2	232	4	11327	0.0024391
GO:1901017	negative regulation of potassium ion transmembrane transporter activity	biological_process	8	ENSAPLG00000011267;ENSAPLG00000008618	2	232	4	11327	0.0024391
GO:0023051	regulation of signaling	biological_process	5	ENSAPLG00000005073;ENSAPLG00000003098	2	232	4	11327	0.0024391
GO:0101031	chaperone complex	cellular_component	4	ENSAPLG00000002487;ENSAPLG00000029486	2	232	4	11327	0.0024391
GO:0048278	vesicle docking	biological_process	6	ENSAPLG00000026342;ENSAPLG00000014413	2	232	4	11327	0.0024391
GO:0070836	caveola assembly	biological_process	9	ENSAPLG00000026342;ENSAPLG00000003098	2	232	4	11327	0.0024391
GO:0051015	actin filament binding	molecular_function	7	ENSAPLG00000023919;ENSAPLG00000015736;ENSAPLG00000010820;ENSAPLG00000006591;ENSAPLG00000013659;ENSAPLG00000008735;ENSAPLG00000008618	7	232	92	11327	0.00276656
GO:0016529	sarcoplasmic reticulum	cellular_component	7	ENSAPLG00000026000;ENSAPLG00000012700;ENSAPLG00000010946	3	232	15	11327	0.00321654
GO:0046325	negative regulation of glucose import	biological_process	10	ENSAPLG00000004267;ENSAPLG00000009457	2	232	5	11327	0.0040103
GO:0006936	muscle contraction	biological_process	6	ENSAPLG00000008618;ENSAPLG00000013857;ENSAPLG00000007103	3	232	17	11327	0.00466418
GO:0016020	membrane	cellular_component	3	ENSAPLG00000011792;ENSAPLG00000014413;ENSAPLG00000009409;ENSAPLG00000023906;ENSAPLG00000009083;ENSAPLG00000022692;ENSAPLG00000012711;ENSAPLG00000004666;ENSAPLG00000030046;ENSAPLG00000002487;ENSAPLG00000010479;ENSAPLG00000001087;ENSAPLG00000002525;ENSAPLG00000005134;ENSAPLG00000007743;ENSAPLG00000012108;ENSAPLG00000009025;ENSAPLG00000009441;ENSAPLG00000009438;ENSAPLG00000026000;ENSAPLG00000027519;…	34	232	1058	11327	0.00542344
GO:0055013	cardiac muscle cell development	biological_process	8	ENSAPLG00000003098;ENSAPLG00000008618	2	232	6	11327	0.00593442
GO:0090279	regulation of calcium ion import	biological_process	10	ENSAPLG00000003098;ENSAPLG00000011867	2	232	6	11327	0.00593442
GO:0010831	positive regulation of myotube differentiation	biological_process	10	ENSAPLG00000003098;ENSAPLG00000002116	2	232	6	11327	0.00593442
GO:0030133	transport vesicle	cellular_component	7	ENSAPLG00000014983;ENSAPLG00000022486;ENSAPLG00000026342	3	232	19	11327	0.0064492
GO:0006813	potassium ion transport	biological_process	9	ENSAPLG00000011792;ENSAPLG00000015168;ENSAPLG00000021853;ENSAPLG00000002487;ENSAPLG00000009409;ENSAPLG00000009025	6	232	83	11327	0.00703549
GO:0030175	filopodium	cellular_component	7	ENSAPLG00000008618;ENSAPLG00000023906;ENSAPLG00000010508	3	232	20	11327	0.00747404
GO:0005200	structural constituent of cytoskeleton	molecular_function	4	ENSAPLG00000002215;ENSAPLG00000024791;ENSAPLG00000015736;ENSAPLG00000025431	4	232	39	11327	0.00804309
GO:0033017	sarcoplasmic reticulum membrane	cellular_component	6	ENSAPLG00000012700;ENSAPLG00000007022	2	232	7	11327	0.00819644
GO:0010880	regulation of release of sequestered calcium ion into cytosol by sarcoplasmic reticulum	biological_process	8	ENSAPLG00000011267;ENSAPLG00000016297	2	232	7	11327	0.00819644
GO:0005021	vascular endothelial growth factor-activated receptor activity	molecular_function	10	ENSAPLG00000006689;ENSAPLG00000009277	2	232	7	11327	0.00819644
GO:0010881	regulation of cardiac muscle contraction by regulation of the release of sequestered calcium ion	biological_process	9	ENSAPLG00000011267;ENSAPLG00000016297	2	232	7	11327	0.00819644
GO:0002162	dystroglycan binding	molecular_function	5	ENSAPLG00000016297;ENSAPLG00000007792	2	232	7	11327	0.00819644
GO:0072659	protein localization to plasma membrane	biological_process	8	ENSAPLG00000003098;ENSAPLG00000004363;ENSAPLG00000010508;ENSAPLG00000008618;ENSAPLG00000012804	5	232	65	11327	0.0105238
GO:0051378	serotonin binding	molecular_function	5	ENSAPLG00000002673;ENSAPLG00000015179	2	232	8	11327	0.0107818
GO:0045792	negative regulation of cell size	biological_process	7	ENSAPLG00000003098;ENSAPLG00000002487	2	232	8	11327	0.0107818
GO:0008307	structural constituent of muscle	molecular_function	4	ENSAPLG00000006591;ENSAPLG00000023906	2	232	9	11327	0.0136766
GO:0030506	ankyrin binding	molecular_function	6	ENSAPLG00000021853;ENSAPLG00000015736	2	232	9	11327	0.0136766
GO:0017080	sodium channel regulator activity	molecular_function	5	ENSAPLG00000003098;ENSAPLG00000010508	2	232	10	11327	0.0168669
GO:0016226	iron-sulfur cluster assembly	biological_process	6	ENSAPLG00000012541;ENSAPLG00000026091	2	232	10	11327	0.0168669
GO:0043406	positive regulation of MAP kinase activity	biological_process	12	ENSAPLG00000015179;ENSAPLG00000011867;ENSAPLG00000006689	3	232	27	11327	0.0172681
GO:0044325	ion channel binding	molecular_function	5	ENSAPLG00000021853;ENSAPLG00000010508;ENSAPLG00000003098;ENSAPLG00000008618	4	232	51	11327	0.0202163
GO:0015111	iodide transmembrane transporter activity	molecular_function	8	ENSAPLG00000004437	1	232	1	11327	0.020482
GO:0040017	positive regulation of locomotion	biological_process	6	ENSAPLG00000014413	1	232	1	11327	0.020482
GO:0001691	pseudophosphatase activity	molecular_function	7	ENSAPLG00000002535	1	232	1	11327	0.020482
GO:0015362	high-affinity sodium:dicarboxylate symporter activity	molecular_function	9	ENSAPLG00000009083	1	232	1	11327	0.020482
GO:0008948	oxaloacetate decarboxylase activity	molecular_function	7	ENSAPLG00000024457	1	232	1	11327	0.020482
GO:0061709	reticulophagy	biological_process	9	ENSAPLG00000007153	1	232	1	11327	0.020482
GO:0090651	apical cytoplasm	cellular_component	6	ENSAPLG00000011904	1	232	1	11327	0.020482
GO:0044294	dendritic growth cone	cellular_component	6	ENSAPLG00000004666	1	232	1	11327	0.020482
GO:0009071	serine family amino acid catabolic process	biological_process	11	ENSAPLG00000000600	1	232	1	11327	0.020482
GO:0042092	type 2 immune response	biological_process	5	ENSAPLG00000015868	1	232	1	11327	0.020482
GO:0150056	amylin receptor complex 1	cellular_component	9	ENSAPLG00000004363	1	232	1	11327	0.020482
GO:0005372	water transmembrane transporter activity	molecular_function	6	ENSAPLG00000011792	1	232	1	11327	0.020482
GO:0043379	memory T cell differentiation	biological_process	10	ENSAPLG00000002487	1	232	1	11327	0.020482
GO:0045032	ADP-activated adenosine receptor activity	molecular_function	8	ENSAPLG00000001615	1	232	1	11327	0.020482
GO:0070294	renal sodium ion absorption	biological_process	7	ENSAPLG00000000978	1	232	1	11327	0.020482
GO:0098924	retrograde trans-synaptic signaling by nitric oxide	biological_process	10	ENSAPLG00000012700	1	232	1	11327	0.020482
GO:0060973	cell migration involved in heart development	biological_process	7	ENSAPLG00000014413	1	232	1	11327	0.020482
GO:0032623	interleukin-2 production	biological_process	5	ENSAPLG00000005778	1	232	1	11327	0.020482
GO:0051394	regulation of nerve growth factor receptor activity	biological_process	9	ENSAPLG00000003098	1	232	1	11327	0.020482
GO:0070080	titin Z domain binding	molecular_function	6	ENSAPLG00000008618	1	232	1	11327	0.020482
GO:0008065	establishment of blood-nerve barrier	biological_process	8	ENSAPLG00000016297	1	232	1	11327	0.020482
GO:0004145	diamine N-acetyltransferase activity	molecular_function	9	ENSAPLG00000012260	1	232	1	11327	0.020482
GO:2001137	positive regulation of endocytic recycling	biological_process	9	ENSAPLG00000008618	1	232	1	11327	0.020482
GO:0085018	maintenance of symbiont-containing vacuole by host	biological_process	7	ENSAPLG00000011792	1	232	1	11327	0.020482
GO:0099163	synaptic signaling by nitric oxide	biological_process	7	ENSAPLG00000012700	1	232	1	11327	0.020482
GO:0036323	vascular endothelial growth factor receptor-1 signaling pathway	biological_process	9	ENSAPLG00000006689	1	232	1	11327	0.020482
GO:0043380	regulation of memory T cell differentiation	biological_process	7	ENSAPLG00000015868	1	232	1	11327	0.020482
GO:0060299	negative regulation of sarcomere organization	biological_process	9	ENSAPLG00000003098	1	232	1	11327	0.020482
GO:0072220	metanephric descending thin limb development	biological_process	6	ENSAPLG00000011792	1	232	1	11327	0.020482
GO:0090075	relaxation of muscle	biological_process	6	ENSAPLG00000001615	1	232	1	11327	0.020482
GO:0043262	adenosine-diphosphatase activity	molecular_function	9	ENSAPLG00000006582	1	232	1	11327	0.020482
GO:0005587	collagen type IV trimer	cellular_component	6	ENSAPLG00000013356	1	232	1	11327	0.020482
GO:0021629	olfactory nerve structural organization	biological_process	6	ENSAPLG00000016297	1	232	1	11327	0.020482
GO:1901019	regulation of calcium ion transmembrane transporter activity	biological_process	8	ENSAPLG00000003098	1	232	1	11327	0.020482
GO:0048294	negative regulation of isotype switching to IgE isotypes	biological_process	11	ENSAPLG00000015868	1	232	1	11327	0.020482
GO:0036332	placental growth factor-activated receptor activity	molecular_function	10	ENSAPLG00000006689	1	232	1	11327	0.020482
GO:0072232	metanephric proximal convoluted tubule segment 2 development	biological_process	7	ENSAPLG00000011792	1	232	1	11327	0.020482
GO:0009115	xanthine catabolic process	biological_process	11	ENSAPLG00000010946	1	232	1	11327	0.020482
GO:1990407	calcitonin gene-related peptide binding	molecular_function	8	ENSAPLG00000004363	1	232	1	11327	0.020482
GO:0014827	intestine smooth muscle contraction	biological_process	9	ENSAPLG00000015179	1	232	1	11327	0.020482
GO:0062026	negative regulation of SCF-dependent proteasomal ubiquitin-dependent catabolic process	biological_process	13	ENSAPLG00000002535	1	232	1	11327	0.020482
GO:0006531	aspartate metabolic process	biological_process	11	ENSAPLG00000014364	1	232	1	11327	0.020482
GO:1903621	protein localization to photoreceptor connecting cilium	biological_process	10	ENSAPLG00000008502	1	232	1	11327	0.020482
GO:0030658	transport vesicle membrane	cellular_component	7	ENSAPLG00000007520	1	232	1	11327	0.020482
GO:0034545	fumarylpyruvate hydrolase activity	molecular_function	7	ENSAPLG00000024457	1	232	1	11327	0.020482
GO:0060931	sinoatrial node cell development	biological_process	10	ENSAPLG00000014413	1	232	1	11327	0.020482
GO:2001213	negative regulation of vasculogenesis	biological_process	8	ENSAPLG00000010946	1	232	1	11327	0.020482
GO:2001135	regulation of endocytic recycling	biological_process	8	ENSAPLG00000014413	1	232	1	11327	0.020482
GO:0036327	VEGF-B-activated receptor activity	molecular_function	11	ENSAPLG00000006689	1	232	1	11327	0.020482
GO:0046360	2-oxobutyrate biosynthetic process	biological_process	12	ENSAPLG00000000600	1	232	1	11327	0.020482
GO:0045213	neurotransmitter receptor metabolic process	biological_process	8	ENSAPLG00000016297	1	232	1	11327	0.020482
GO:0015866	ADP transport	biological_process	9	ENSAPLG00000006582	1	232	1	11327	0.020482
GO:0097643	amylin receptor activity	molecular_function	8	ENSAPLG00000004363	1	232	1	11327	0.020482
GO:0022850	serotonin-gated cation-selective channel activity	molecular_function	10	ENSAPLG00000002673	1	232	1	11327	0.020482
GO:0033018	sarcoplasmic reticulum lumen	cellular_component	8	ENSAPLG00000011267	1	232	1	11327	0.020482
GO:0004854	xanthine dehydrogenase activity	molecular_function	7	ENSAPLG00000010946	1	232	1	11327	0.020482
GO:0010649	regulation of cell communication by electrical coupling	biological_process	7	ENSAPLG00000011267	1	232	1	11327	0.020482
GO:0045204	MAPK export from nucleus	biological_process	12	ENSAPLG00000002535	1	232	1	11327	0.020482
GO:0032764	negative regulation of mast cell cytokine production	biological_process	9	ENSAPLG00000015868	1	232	1	11327	0.020482
GO:0015079	potassium ion transmembrane transporter activity	molecular_function	9	ENSAPLG00000011792	1	232	1	11327	0.020482
GO:0035349	coenzyme A transmembrane transport	biological_process	10	ENSAPLG00000006582	1	232	1	11327	0.020482
GO:0050427	3'-phosphoadenosine 5'-phosphosulfate metabolic process	biological_process	6	ENSAPLG00000009457	1	232	1	11327	0.020482
GO:0038009	regulation of signal transduction by receptor internalization	biological_process	8	ENSAPLG00000003098	1	232	1	11327	0.020482
GO:0014809	regulation of skeletal muscle contraction by regulation of release of sequestered calcium ion	biological_process	9	ENSAPLG00000016297	1	232	1	11327	0.020482
GO:0060262	negative regulation of N-terminal protein palmitoylation	biological_process	11	ENSAPLG00000013163	1	232	1	11327	0.020482
GO:0006835	dicarboxylic acid transport	biological_process	10	ENSAPLG00000009083	1	232	1	11327	0.020482
GO:0019478	D-amino acid catabolic process	biological_process	11	ENSAPLG00000014364	1	232	1	11327	0.020482
GO:0030731	guanidinoacetate N-methyltransferase activity	molecular_function	8	ENSAPLG00000019872	1	232	1	11327	0.020482
GO:0051458	corticotropin secretion	biological_process	11	ENSAPLG00000011792	1	232	1	11327	0.020482
GO:0051695	actin filament uncapping	biological_process	10	ENSAPLG00000008618	1	232	1	11327	0.020482
GO:0055064	chloride ion homeostasis	biological_process	10	ENSAPLG00000003479	1	232	1	11327	0.020482
GO:0042738	exogenous drug catabolic process	biological_process	7	ENSAPLG00000012700	1	232	1	11327	0.020482
GO:0008445	D-aspartate oxidase activity	molecular_function	8	ENSAPLG00000014364	1	232	1	11327	0.020482
GO:1904602	serotonin-activated cation-selective channel complex	cellular_component	8	ENSAPLG00000002673	1	232	1	11327	0.020482
GO:0060050	positive regulation of protein glycosylation	biological_process	10	ENSAPLG00000004363	1	232	1	11327	0.020482
GO:0036326	VEGF-A-activated receptor activity	molecular_function	11	ENSAPLG00000006689	1	232	1	11327	0.020482
GO:0072230	metanephric proximal straight tubule development	biological_process	9	ENSAPLG00000011792	1	232	1	11327	0.020482
GO:0086097	phospholipase C-activating angiotensin-activated signaling pathway	biological_process	7	ENSAPLG00000008618	1	232	1	11327	0.020482
GO:0080121	AMP transport	biological_process	9	ENSAPLG00000006582	1	232	1	11327	0.020482
GO:0015705	iodide transport	biological_process	9	ENSAPLG00000004437	1	232	1	11327	0.020482
GO:0071073	positive regulation of phospholipid biosynthetic process	biological_process	9	ENSAPLG00000004634	1	232	1	11327	0.020482
GO:0006407	rRNA export from nucleus	biological_process	11	ENSAPLG00000002487	1	232	1	11327	0.020482
GO:0030055	cell-substrate junction	cellular_component	4	ENSAPLG00000016297	1	232	1	11327	0.020482
GO:0140196	positive regulation of adenylate cyclase-activating adrenergic receptor signaling pathway involved in heart process	biological_process	7	ENSAPLG00000012700	1	232	1	11327	0.020482
GO:0004855	xanthine oxidase activity	molecular_function	7	ENSAPLG00000010946	1	232	1	11327	0.020482
GO:0050459	ethanolamine-phosphate phospho-lyase activity	molecular_function	7	ENSAPLG00000008156	1	232	1	11327	0.020482
GO:1900826	negative regulation of membrane depolarization during cardiac muscle cell action potential	biological_process	7	ENSAPLG00000003098	1	232	1	11327	0.020482
GO:0030505	inorganic diphosphate transport	biological_process	9	ENSAPLG00000009457	1	232	1	11327	0.020482
GO:0072156	distal tubule morphogenesis	biological_process	10	ENSAPLG00000000978	1	232	1	11327	0.020482
GO:0003990	acetylcholinesterase activity	molecular_function	8	ENSAPLG00000012607	1	232	1	11327	0.020482
GO:0018773	acetylpyruvate hydrolase activity	molecular_function	7	ENSAPLG00000024457	1	232	1	11327	0.020482
GO:0044241	lipid digestion	biological_process	5	ENSAPLG00000011792	1	232	1	11327	0.020482
GO:0005903	brush border	cellular_component	5	ENSAPLG00000011792;ENSAPLG00000008735;ENSAPLG00000010820	3	232	29	11327	0.0209383
GO:0004602	glutathione peroxidase activity	molecular_function	5	ENSAPLG00000024895;ENSAPLG00000002355	2	232	12	11327	0.0240822
GO:0046627	negative regulation of insulin receptor signaling pathway	biological_process	9	ENSAPLG00000004267;ENSAPLG00000009457	2	232	12	11327	0.0240822
GO:0048010	vascular endothelial growth factor receptor signaling pathway	biological_process	8	ENSAPLG00000006689;ENSAPLG00000009277	2	232	12	11327	0.0240822
GO:0034622	cellular protein-containing complex assembly	biological_process	7	ENSAPLG00000008735;ENSAPLG00000016297	2	232	12	11327	0.0240822
GO:0046716	muscle cell cellular homeostasis	biological_process	5	ENSAPLG00000003098;ENSAPLG00000016297	2	232	13	11327	0.0280819
GO:0001954	positive regulation of cell-matrix adhesion	biological_process	8	ENSAPLG00000016297;ENSAPLG00000002525	2	232	13	11327	0.0280819
GO:0048821	erythrocyte development	biological_process	7	ENSAPLG00000015868;ENSAPLG00000004634	2	232	13	11327	0.0280819
GO:0016459	myosin complex	cellular_component	4	ENSAPLG00000023919;ENSAPLG00000013659;ENSAPLG00000010820	3	232	33	11327	0.0294604
GO:0003774	motor activity	molecular_function	9	ENSAPLG00000023919;ENSAPLG00000010820;ENSAPLG00000013659	3	232	33	11327	0.0294604
GO:0070062	extracellular exosome	cellular_component	7	ENSAPLG00000007520;ENSAPLG00000011792;ENSAPLG00000011867	3	232	34	11327	0.0318362
GO:0070371	ERK1 and ERK2 cascade	biological_process	12	ENSAPLG00000011867;ENSAPLG00000015179	2	232	14	11327	0.0323268
GO:0045746	negative regulation of Notch signaling pathway	biological_process	9	ENSAPLG00000015868;ENSAPLG00000004308	2	232	14	11327	0.0323268
GO:0035023	regulation of Rho protein signal transduction	biological_process	11	ENSAPLG00000004554;ENSAPLG00000009681;ENSAPLG00000006206;ENSAPLG00000013970	4	232	59	11327	0.0324779
GO:0019233	sensory perception of pain	biological_process	7	ENSAPLG00000011792;ENSAPLG00000007153	2	232	15	11327	0.0368053
GO:0015267	channel activity	molecular_function	6	ENSAPLG00000004032;ENSAPLG00000011792	2	232	15	11327	0.0368053
GO:0021940	positive regulation of cerebellar granule cell precursor proliferation	biological_process	9	ENSAPLG00000011867	1	232	2	11327	0.0405463
GO:0051048	negative regulation of secretion	biological_process	8	ENSAPLG00000011867	1	232	2	11327	0.0405463
GO:0019371	cyclooxygenase pathway	biological_process	12	ENSAPLG00000014313	1	232	2	11327	0.0405463
GO:0051346	negative regulation of hydrolase activity	biological_process	7	ENSAPLG00000012700	1	232	2	11327	0.0405463
GO:0044070	regulation of anion transport	biological_process	8	ENSAPLG00000003211	1	232	2	11327	0.0405463
GO:0002829	negative regulation of type 2 immune response	biological_process	8	ENSAPLG00000015868	1	232	2	11327	0.0405463
GO:0072239	metanephric glomerulus vasculature development	biological_process	7	ENSAPLG00000011792	1	232	2	11327	0.0405463
GO:1990408	calcitonin gene-related peptide receptor signaling pathway	biological_process	7	ENSAPLG00000004363	1	232	2	11327	0.0405463
GO:0007320	insemination	biological_process	5	ENSAPLG00000014364	1	232	2	11327	0.0405463
GO:0015228	coenzyme A transmembrane transporter activity	molecular_function	8	ENSAPLG00000006582	1	232	2	11327	0.0405463
GO:0015272	ATP-activated inward rectifier potassium channel activity	molecular_function	11	ENSAPLG00000021853	1	232	2	11327	0.0405463
GO:0030730	sequestering of triglyceride	biological_process	6	ENSAPLG00000009457	1	232	2	11327	0.0405463
GO:0051612	negative regulation of serotonin uptake	biological_process	9	ENSAPLG00000012700	1	232	2	11327	0.0405463
GO:1904970	brush border assembly	biological_process	6	ENSAPLG00000008735	1	232	2	11327	0.0405463
GO:0051373	FATZ binding	molecular_function	6	ENSAPLG00000008618	1	232	2	11327	0.0405463
GO:0046416	D-amino acid metabolic process	biological_process	10	ENSAPLG00000014364	1	232	2	11327	0.0405463
GO:0030035	microspike assembly	biological_process	8	ENSAPLG00000008618	1	232	2	11327	0.0405463
GO:0043270	positive regulation of ion transport	biological_process	8	ENSAPLG00000001615	1	232	2	11327	0.0405463
GO:1900127	positive regulation of hyaluronan biosynthetic process	biological_process	9	ENSAPLG00000011867	1	232	2	11327	0.0405463
GO:0070740	tubulin-glutamic acid ligase activity	molecular_function	8	ENSAPLG00000016057	1	232	2	11327	0.0405463
GO:0008135	translation factor activity, RNA binding	molecular_function	7	ENSAPLG00000014437	1	232	2	11327	0.0405463
GO:0086001	cardiac muscle cell action potential	biological_process	7	ENSAPLG00000016297	1	232	2	11327	0.0405463
GO:0035254	glutamate receptor binding	molecular_function	6	ENSAPLG00000006206	1	232	2	11327	0.0405463
GO:0031225	anchored component of membrane	cellular_component	5	ENSAPLG00000007520	1	232	2	11327	0.0405463
GO:1990444	F-box domain binding	molecular_function	6	ENSAPLG00000002535	1	232	2	11327	0.0405463
GO:0097647	amylin receptor signaling pathway	biological_process	7	ENSAPLG00000004363	1	232	2	11327	0.0405463
GO:0033188	sphingomyelin synthase activity	molecular_function	7	ENSAPLG00000002477	1	232	2	11327	0.0405463
GO:0006363	termination of RNA polymerase I transcription	biological_process	9	ENSAPLG00000021375	1	232	2	11327	0.0405463
GO:0033596	TSC1-TSC2 complex	cellular_component	4	ENSAPLG00000002487	1	232	2	11327	0.0405463
GO:0044794	positive regulation by host of viral process	biological_process	8	ENSAPLG00000026342	1	232	2	11327	0.0405463
GO:0006601	creatine biosynthetic process	biological_process	7	ENSAPLG00000019872	1	232	2	11327	0.0405463
GO:0004947	bradykinin receptor activity	molecular_function	7	ENSAPLG00000000757	1	232	2	11327	0.0405463
GO:0004104	cholinesterase activity	molecular_function	7	ENSAPLG00000012607	1	232	2	11327	0.0405463
GO:0004517	nitric-oxide synthase activity	molecular_function	7	ENSAPLG00000012700	1	232	2	11327	0.0405463
GO:2000291	regulation of myoblast proliferation	biological_process	7	ENSAPLG00000007022	1	232	2	11327	0.0405463
GO:0060857	establishment of glial blood-brain barrier	biological_process	7	ENSAPLG00000016297	1	232	2	11327	0.0405463
GO:0003884	D-amino-acid oxidase activity	molecular_function	7	ENSAPLG00000014364	1	232	2	11327	0.0405463
GO:0051208	sequestering of calcium ion	biological_process	5	ENSAPLG00000011267	1	232	2	11327	0.0405463
GO:0008281	sulfonylurea receptor activity	molecular_function	6	ENSAPLG00000009025	1	232	2	11327	0.0405463
GO:0004551	nucleotide diphosphatase activity	molecular_function	8	ENSAPLG00000009457	1	232	2	11327	0.0405463
GO:0008282	inward rectifying potassium channel	cellular_component	9	ENSAPLG00000021853	1	232	2	11327	0.0405463
GO:0047493	ceramide cholinephosphotransferase activity	molecular_function	7	ENSAPLG00000002477	1	232	2	11327	0.0405463
GO:1990406	CGRP receptor complex	cellular_component	8	ENSAPLG00000004363	1	232	2	11327	0.0405463
GO:0071817	MMXD complex	cellular_component	4	ENSAPLG00000026091	1	232	2	11327	0.0405463
GO:0016813	hydrolase activity, acting on carbon-nitrogen (but not peptide) bonds, in linear amidines	molecular_function	6	ENSAPLG00000008104	1	232	2	11327	0.0405463
GO:0061513	glucose 6-phosphate:inorganic phosphate antiporter activity	molecular_function	8	ENSAPLG00000007435	1	232	2	11327	0.0405463
GO:0015276	ligand-gated ion channel activity	molecular_function	7	ENSAPLG00000002673	1	232	2	11327	0.0405463
GO:0080122	AMP transmembrane transporter activity	molecular_function	9	ENSAPLG00000006582	1	232	2	11327	0.0405463
GO:0071415	cellular response to purine-containing compound	biological_process	8	ENSAPLG00000001615	1	232	2	11327	0.0405463
GO:0015217	ADP transmembrane transporter activity	molecular_function	9	ENSAPLG00000006582	1	232	2	11327	0.0405463
GO:0035995	detection of muscle stretch	biological_process	7	ENSAPLG00000003098	1	232	2	11327	0.0405463
GO:1900425	negative regulation of defense response to bacterium	biological_process	8	ENSAPLG00000009844	1	232	2	11327	0.0405463
GO:1904106	protein localization to microvillus	biological_process	6	ENSAPLG00000008735	1	232	2	11327	0.0405463
GO:0099106	ion channel regulator activity	molecular_function	5	ENSAPLG00000019226	1	232	2	11327	0.0405463
GO:0033504	floor plate development	biological_process	5	ENSAPLG00000004666	1	232	2	11327	0.0405463
GO:0004666	prostaglandin-endoperoxide synthase activity	molecular_function	6	ENSAPLG00000014313	1	232	2	11327	0.0405463
GO:0008091	spectrin	cellular_component	6	ENSAPLG00000015736	1	232	2	11327	0.0405463
GO:1905337	positive regulation of aggrephagy	biological_process	11	ENSAPLG00000029486	1	232	2	11327	0.0405463
GO:0051386	regulation of neurotrophin TRK receptor signaling pathway	biological_process	8	ENSAPLG00000004868	1	232	2	11327	0.0405463
GO:0005219	ryanodine-sensitive calcium-release channel activity	molecular_function	10	ENSAPLG00000005134	1	232	2	11327	0.0405463
GO:1901841	regulation of high voltage-gated calcium channel activity	biological_process	10	ENSAPLG00000012711	1	232	2	11327	0.0405463
GO:0020003	symbiont-containing vacuole	cellular_component	7	ENSAPLG00000011792	1	232	2	11327	0.0405463
GO:0006480	N-terminal protein amino acid methylation	biological_process	11	ENSAPLG00000019259	1	232	2	11327	0.0405463
GO:0034061	DNA polymerase activity	molecular_function	7	ENSAPLG00000010211	1	232	2	11327	0.0405463
GO:0002768	immune response-regulating cell surface receptor signaling pathway	biological_process	6	ENSAPLG00000014325	1	232	2	11327	0.0405463
GO:0099150	regulation of postsynaptic specialization assembly	biological_process	8	ENSAPLG00000004554	1	232	2	11327	0.0405463
GO:0048669	collateral sprouting in absence of injury	biological_process	7	ENSAPLG00000004666	1	232	2	11327	0.0405463
GO:0051668	localization within membrane	biological_process	5	ENSAPLG00000002525	1	232	2	11327	0.0405463
GO:1901842	negative regulation of high voltage-gated calcium channel activity	biological_process	10	ENSAPLG00000012711	1	232	2	11327	0.0405463
GO:0031098	stress-activated protein kinase signaling cascade	biological_process	6	ENSAPLG00000004247	1	232	2	11327	0.0405463
GO:0014731	spectrin-associated cytoskeleton	cellular_component	7	ENSAPLG00000015736	1	232	2	11327	0.0405463
GO:0030104	water homeostasis	biological_process	7	ENSAPLG00000011792	1	232	2	11327	0.0405463
GO:0005158	insulin receptor binding	molecular_function	6	ENSAPLG00000009457;ENSAPLG00000004267	2	232	16	11327	0.0415061
GO:0043409	negative regulation of MAPK cascade	biological_process	11	ENSAPLG00000023906;ENSAPLG00000003098	2	232	16	11327	0.0415061
GO:0051289	protein homotetramerization	biological_process	9	ENSAPLG00000002355;ENSAPLG00000008618;ENSAPLG00000005778	3	232	38	11327	0.0423059
GO:0008092	cytoskeletal protein binding	molecular_function	5	ENSAPLG00000008618;ENSAPLG00000002627;ENSAPLG00000007958	3	232	38	11327	0.0423059
GO:0045121	membrane raft	cellular_component	6	ENSAPLG00000026342;ENSAPLG00000016297;ENSAPLG00000012700;ENSAPLG00000003098	4	232	66	11327	0.0461142
GO:0043014	alpha-tubulin binding	molecular_function	7	ENSAPLG00000016057;ENSAPLG00000003098	2	232	17	11327	0.0464184
GO:0001937	negative regulation of endothelial cell proliferation	biological_process	9	ENSAPLG00000026342;ENSAPLG00000010946	2	232	17	11327	0.0464184
GO:0006641	triglyceride metabolic process	biological_process	9	ENSAPLG00000002876;ENSAPLG00000003098	2	232	17	11327	0.0464184
GO:0004114	3',5'-cyclic-nucleotide phosphodiesterase activity	molecular_function	9	ENSAPLG00000003946;ENSAPLG00000025333	2	232	17	11327	0.0464184
GO:0005230	extracellular ligand-gated ion channel activity	molecular_function	8	ENSAPLG00000002673;ENSAPLG00000011181;ENSAPLG00000010479	3	232	40	11327	0.0481097
GO:0006897	endocytosis	biological_process	7	ENSAPLG00000011904;ENSAPLG00000003098;ENSAPLG00000010820	3	232	41	11327	0.0511504
GO:0004890	GABA-A receptor activity	molecular_function	7	ENSAPLG00000011181;ENSAPLG00000010479	2	232	18	11327	0.0515315
GO:0005520	insulin-like growth factor binding	molecular_function	6	ENSAPLG00000014182;ENSAPLG00000024839	2	232	18	11327	0.0515315
