# Supplementary material for: Integrated transcriptomics and metabolomics study of embryonic breast muscle of Jiaji ducks
Source: BMC Genomics. 2024 Jun 1;25:551. doi: 10.1186/s12864-024-10452-6 (PMC11144331; doi:10.1186/s12864-024-10452-6)
Supplement: Supplementary file 11 — Supplementary Material 11: Table S10 transcriptome trend 6 KEGG_enrichment_Gene [file 12864_2024_10452_MOESM11_ESM.xlsx]

## Sheet: Sheet1
Table S10 transcriptome trend 6 KEGG_enrichment_Gene
pathway_id	pathway_name	Genes	S gene number	TS gene number	B gene number	TB gene number	pvalue
4510	Focal adhesion	ENSAPLG00000009277;ENSAPLG00000006206;ENSAPLG00000026342;ENSAPLG00000013112;ENSAPLG00000013356;ENSAPLG00000030115;ENSAPLG00000005511;ENSAPLG00000009462;ENSAPLG00000012868;ENSAPLG00000006689;ENSAPLG00000025704;ENSAPLG00000003098;ENSAPLG00000011867	13	99	203	5312	8.57554e-05
4013	MAPK signaling pathway - fly	ENSAPLG00000011945;ENSAPLG00000004868	2	99	2	5312	0.000343896
4512	ECM-receptor interaction	ENSAPLG00000009462;ENSAPLG00000023906;ENSAPLG00000013356;ENSAPLG00000013112;ENSAPLG00000012868;ENSAPLG00000027519;ENSAPLG00000030115;ENSAPLG00000005511	8	99	101	5312	0.000531336
4933	AGE-RAGE signaling pathway in diabetic complications	ENSAPLG00000013356;ENSAPLG00000013112;ENSAPLG00000009462;ENSAPLG00000012868;ENSAPLG00000025704;ENSAPLG00000025810;ENSAPLG00000030115	7	99	87	5312	0.00109062
910	Nitrogen metabolism	ENSAPLG00000003211;ENSAPLG00000003479;ENSAPLG00000007520	3	99	16	5312	0.00294824
330	Arginine and proline metabolism	ENSAPLG00000019872;ENSAPLG00000012700;ENSAPLG00000012260;ENSAPLG00000008104	4	99	38	5312	0.00515509
5410	Hypertrophic cardiomyopathy (HCM)	ENSAPLG00000013589;ENSAPLG00000003784	2	99	13	5312	0.023464
5414	Dilated cardiomyopathy (DCM)	ENSAPLG00000013589;ENSAPLG00000003784	2	99	14	5312	0.0270465
4146	Peroxisome	ENSAPLG00000014364;ENSAPLG00000028351;ENSAPLG00000004158;ENSAPLG00000010946	4	99	75	5312	0.0505034
4010	MAPK signaling pathway	ENSAPLG00000012309;ENSAPLG00000014983;ENSAPLG00000025704;ENSAPLG00000008164;ENSAPLG00000011867;ENSAPLG00000009205;ENSAPLG00000006689;ENSAPLG00000009277;ENSAPLG00000006206	9	99	260	5312	0.0521209
