# Supplementary material for: Integrated transcriptomics and metabolomics study of embryonic breast muscle of Jiaji ducks
Source: BMC Genomics. 2024 Jun 1;25:551. doi: 10.1186/s12864-024-10452-6 (PMC11144331; doi:10.1186/s12864-024-10452-6)
Supplement: Supplementary file 12 — Supplementary Material 12: Table S11 Metabolomics trend 1 Metabolites [file 12864_2024_10452_MOESM12_ESM.xlsx]

## Sheet: Sheet1
Table S11 Metabolomics trend 1 Metabolites
ID	Metabolites name
NEG-M111T89	Uracil
NEG-M150T157	Guanine
NEG-M173T52	L-Arginine
NEG-M191T89	Citric acid
NEG-M214T56	N-Methylethanolaminium phosphate
NEG-M307T59	Sorbitol 6-phosphate
NEG-M450T276	LysoPE 16:1
NEG-M464T315	Glycocholic acid
NEG-M918T307	AcylGlcADG 44:4; AcylGlcADG(12:0/12:0/20:4)
POS-M152T102	Guanine
POS-M152T87	Guanine
POS-M175T53_2	Arginine
POS-M175T71	Arginine
POS-M228T86	Deoxycytidine
POS-M233T59	Sampangine
POS-M244T65	Cytidine
POS-M244T87	Cytarabine
POS-M282T139	1-Methyladenosine
POS-M282T88	1-Methyladenosine
POS-M296T56	Glycerophosphocholine
POS-M311T468	Desogestrel
POS-M313T407	6H-Dibenzo[b,d]pyran, 3-(1,1-dimethylbutyl)-6a,7,10,10a-tetrahydro-6,6,9-trimethyl-, (6aR,10aR)-
POS-M350T488	Ethyl Arachidonate
POS-M452T269	LysoPE 16:1
POS-M496T334	1-O-hexadecyl-2-C-methyl-3-phosphatidylcholine
POS-M506T279	N-Octanoylsphingosine-1-phosphate
POS-M508T315	1-(1Z-Octadecenyl)-sn-glycero-3-phosphocholine
POS-M510T388_1	1-O-Octadecyl-sn-glyceryl-3-phosphorylcholine
POS-M510T491	1-O-Octadecyl-sn-glyceryl-3-phosphorylcholine
