# Supplementary material for: Integrated transcriptomics and metabolomics study of embryonic breast muscle of Jiaji ducks
Source: BMC Genomics. 2024 Jun 1;25:551. doi: 10.1186/s12864-024-10452-6 (PMC11144331; doi:10.1186/s12864-024-10452-6)
Supplement: Supplementary file 13 — Supplementary Material 13: Table S12 Metabolomics trend 6 Metabolites [file 12864_2024_10452_MOESM13_ESM.xlsx]

## Sheet: Sheet1
Table S12 Metabolomics trend 6 Metabolites
Metabolite ID	Metabolite Name
neg-M117T170	2-Hydroxy-2-methylbutyric acid
neg-M128T113	Pyroglutamic acid
neg-M131T178	(.+/-.)-2-Hydroxyisocaproic acid
neg-M140T54	2-Aminoethyl dihydrogen phosphate
neg-M144T174	4-Hydroxyquinoline
neg-M145T162	(S)-2-Aceto-2-hydroxybutanoic acid
neg-M165T180	Phenyllactic acid
neg-M168T56	Phosphodimethylethanolamine
neg-M174T107	D-N-(Carboxyacetyl)alanine
neg-M175T61	Thr-Gly
neg-M187T162	Glycyl-L-norleucine
neg-M189T57	.alpha.-L-Asp-Gly
neg-M190T169	1H-Indole-3-carboxaldehyde
neg-M202T47	Gly-Lys
neg-M203T63	Gly-Glu
neg-M215T162_2	Val-Val
neg-M217T162	Ser-Leu
neg-M219T64_2	Thr-Thr
neg-M228T56	Val-Leu
neg-M229T164	Thr-Leu
neg-M231T162	Thr-Asp
neg-M233T62	Isoleucyl-Leucine
neg-M243T167	Aspartyl-Isoleucine
neg-M245T161	Gln-Ile
neg-M258T162	Leu-Glu
neg-M259T162	.alpha.-L-Glu-L-Asp
neg-M261T62	Val-Phe
neg-M263T166	L-.gamma.-Glutamyl-L-glutamic acid
neg-M275T68	Ile-Phe
neg-M277T168	3-Methyl-5-propyl-2-furannonanoic acid
neg-M279T282	13-HODE
neg-M295T291	2-hydroxystearate
neg-M299T336	2'-Deoxycytidine 5'-monophosphate
neg-M306T68	.alpha.-L-Glu-L-Tyr
neg-M309T162_2	Gibberellin A12 7-aldehyde
neg-M315T279	Cytidine-3'-monophosphate
neg-M322T69	Uridine 5'-monophosphate
neg-M323T89	Irenolone
neg-M333T85	4-O-.beta.-Galactopyranosyl-D-mannopyranose
neg-M341T65	FAHFA 21:1; FAHFA(18:1/3:0)
neg-M353T444	.alpha.,.beta.-Trehalose
neg-M387T64	LysoPE 19:0
neg-M494T361	LysoPS 18:1; LysoPS 18:1
neg-M522T320	LysoPS 20:4; LysoPS 20:4
neg-M544T279	LysoPS 22:4; LysoPS 22:4
neg-M572T329	LysoPC 19:0
neg-M582T373	LysoPI 20:4; LysoPI 20:4
neg-M619T327	Isonicotinic acid
pos-M124T88	Proline
pos-M133T48	3-Dehydroxycarnitine
pos-M146T64	Atrazine-desisopropyl
pos-M174T169	Phosphocholine
pos-M184T55	N6-Acetyl-L-lysine
pos-M189T69	5-Methyl-5-phenylhydantoin
pos-M191T57	L-Alanyl-L-norleucine
pos-M203T158	Dihydrojasmone
pos-M204T47	Propachlor
pos-M205T87	Leu-Ser
pos-M212T163	Val-Thr
pos-M217T157	DL-Leu-DL-Val
pos-M219T158	Val-Asn
pos-M219T67	Val-Asp
pos-M219T87	Ser-Lys
pos-M221T63	Ser-Glu
pos-M231T160	Val-Lys
pos-M232T67	Ile-Gln
pos-M233T158	Ile-Lys
pos-M233T87	Asn-Lys
pos-M234T47	Gly-Trp
pos-M235T61	Phe-Pro
pos-M245T162	His-Leu
pos-M246T63	Glu-Gln
pos-M260T157	N-lactoyl-Tryptophan
pos-M260T87	Sulfameter
pos-M261T159	Dodemorph
pos-M261T47	Pseudobaptigenin
pos-M262T160	13-cis Retinol
pos-M263T161	D-erythro-N-stearoylsphingosine
pos-M269T155	all-trans-Retinoic acid
pos-M276T67	Leu-Gly-Leu
pos-M277T167	D-erythro-Sphinganine
pos-M277T67	Quercetin
pos-M281T176	Cytidine 5'-monophosphate
pos-M282T214	Glycerol 1-hexadecanoate
pos-M283T176	Glu-Trp
pos-M287T359	Glu-Gly-Glu
pos-M300T214	8,11-Tridecadienoic acid, 13-(3-pentyl-2-oxiranyl)-, methyl ester, (8Z,11Z)-
pos-M301T192	2-Linoleoylglycerol
pos-M302T162	Monoelaidin
pos-M302T220	Drostanolone propionate
pos-M303T176	Furanylfentanyl
pos-M324T68	Cannabipiperidiethanone
pos-M331T397	Cysmethynil
pos-M334T161	1-Arachidonoylglycerol
pos-M334T67	3-Hydroxyhexadecanoylcarnitine
pos-M337T363	Terfenadine
pos-M355T363	Dehydrocarpaine I
pos-M357T407	Protoporphyrin IX
pos-M361T358	3-Butyn-1-al
